# Supplementary material for: Non-linearity of the collagen triple helix in solution and implications for collagen function
Source: Biochem J. 2017 Jun 16;474(13):2203–17. doi: 10.1042/BCJ20170217 (PMC5632799; doi:10.1042/BCJ20170217)
Supplement: Supplementary Information [file BCJ-474-2203-s1.pdb]

ATOM      1  C   ACE     1     -13.850  34.270   0.820  1.00  0.00           C  
ATOM      2  C   ACE     1      -7.010  33.620   0.060  1.00  0.00           C  
ATOM      3  C   ACE     1      -6.170  30.470  -3.910  1.00  0.00           C  
ATOM      4  O   ACE     1     -12.930  34.230   1.670  1.00  0.00           O  
ATOM      5  O   ACE     1      -5.880  33.430  -0.420  1.00  0.00           O  
ATOM      6  O   ACE     1      -6.700  29.770  -4.750  1.00  0.00           O  
ATOM      7  CH3 ACE     1     -14.510  35.600   0.470  1.00  0.00           C  
ATOM      8  CH3 ACE     1      -8.060  34.550  -0.470  1.00  0.00           C  
ATOM      9  CH3 ACE     1      -7.060  31.580  -3.250  1.00  0.00           C  
ATOM     10  N   PRO     2     -14.320  33.220   0.180  1.00  0.00           N  
ATOM     11  N   PRO     2      -7.290  32.950   1.210  1.00  0.00           N  
ATOM     12  N   PRO     2      -4.940  30.280  -3.380  1.00  0.00           N  
ATOM     13  CA  PRO     2     -14.010  31.890   0.550  1.00  0.00           C  
ATOM     14  CA  PRO     2      -6.280  31.990   1.820  1.00  0.00           C  
ATOM     15  CA  PRO     2      -4.080  29.190  -3.890  1.00  0.00           C  
ATOM     16  C   PRO     2     -12.560  31.410   0.080  1.00  0.00           C  
ATOM     17  C   PRO     2      -6.290  30.600   1.190  1.00  0.00           C  
ATOM     18  C   PRO     2      -4.550  27.740  -3.760  1.00  0.00           C  
ATOM     19  O   PRO     2     -11.970  31.970  -0.860  1.00  0.00           O  
ATOM     20  O   PRO     2      -7.140  30.260   0.300  1.00  0.00           O  
ATOM     21  O   PRO     2      -5.340  27.480  -2.830  1.00  0.00           O  
ATOM     22  CB  PRO     2     -15.070  31.010  -0.080  1.00  0.00           C  
ATOM     23  CB  PRO     2      -6.840  31.840   3.250  1.00  0.00           C  
ATOM     24  CB  PRO     2      -2.760  29.310  -3.230  1.00  0.00           C  
ATOM     25  CG  PRO     2     -15.460  31.770  -1.340  1.00  0.00           C  
ATOM     26  CG  PRO     2      -7.780  33.080   3.480  1.00  0.00           C  
ATOM     27  CG  PRO     2      -2.650  30.810  -2.860  1.00  0.00           C  
ATOM     28  CD  PRO     2     -15.140  33.200  -0.960  1.00  0.00           C  
ATOM     29  CD  PRO     2      -8.420  33.180   2.070  1.00  0.00           C  
ATOM     30  CD  PRO     2      -4.160  31.110  -2.510  1.00  0.00           C  
ATOM     31  N   HYP     3     -12.100  30.280   0.610  1.00  0.00           N  
ATOM     32  N   HYP     3      -5.360  29.670   1.550  1.00  0.00           N  
ATOM     33  N   HYP     3      -4.070  26.790  -4.660  1.00  0.00           N  
ATOM     34  CA  HYP     3     -10.840  29.710   0.260  1.00  0.00           C  
ATOM     35  CA  HYP     3      -5.100  28.470   0.830  1.00  0.00           C  
ATOM     36  CA  HYP     3      -4.500  25.380  -4.660  1.00  0.00           C  
ATOM     37  C   HYP     3     -10.740  29.010  -1.120  1.00  0.00           C  
ATOM     38  C   HYP     3      -6.210  27.430   0.930  1.00  0.00           C  
ATOM     39  C   HYP     3      -3.980  24.670  -3.380  1.00  0.00           C  
ATOM     40  O   HYP     3     -11.740  28.780  -1.860  1.00  0.00           O  
ATOM     41  O   HYP     3      -6.780  27.360   1.990  1.00  0.00           O  
ATOM     42  O   HYP     3      -2.860  24.820  -2.920  1.00  0.00           O  
ATOM     43  CB  HYP     3     -10.560  28.680   1.390  1.00  0.00           C  
ATOM     44  CB  HYP     3      -3.610  28.060   1.190  1.00  0.00           C  
ATOM     45  CB  HYP     3      -3.900  24.640  -5.870  1.00  0.00           C  
ATOM     46  CG  HYP     3     -11.450  29.060   2.580  1.00  0.00           C  
ATOM     47  CG  HYP     3      -3.090  29.300   1.880  1.00  0.00           C  
ATOM     48  CG  HYP     3      -3.540  25.830  -6.790  1.00  0.00           C  
ATOM     49  CD2 HYP     3     -12.610  29.700   1.900  1.00  0.00           C  
ATOM     50  CD2 HYP     3      -4.330  29.850   2.530  1.00  0.00           C  
ATOM     51  CD2 HYP     3      -3.240  26.960  -5.830  1.00  0.00           C  
ATOM     52  OD1 HYP     3     -10.690  29.980   3.240  1.00  0.00           O  
ATOM     53  OD1 HYP     3      -2.290  30.180   1.130  1.00  0.00           O  
ATOM     54  OD1 HYP     3      -4.730  26.130  -7.500  1.00  0.00           O  
ATOM     55  N   GLY     4      -9.510  28.680  -1.530  1.00  0.00           N  
ATOM     56  N   GLY     4      -6.450  26.620  -0.110  1.00  0.00           N  
ATOM     57  N   GLY     4      -4.860  23.880  -2.760  1.00  0.00           N  
ATOM     58  CA  GLY     4      -9.170  28.080  -2.840  1.00  0.00           C  
ATOM     59  CA  GLY     4      -7.530  25.690  -0.090  1.00  0.00           C  
ATOM     60  CA  GLY     4      -4.590  23.250  -1.510  1.00  0.00           C  
ATOM     61  C   GLY     4      -9.480  26.620  -3.080  1.00  0.00           C  
ATOM     62  C   GLY     4      -7.320  24.450   0.850  1.00  0.00           C  
ATOM     63  C   GLY     4      -3.440  22.190  -1.470  1.00  0.00           C  
ATOM     64  O   GLY     4      -9.920  25.970  -2.170  1.00  0.00           O  
ATOM     65  O   GLY     4      -6.330  24.370   1.590  1.00  0.00           O  
ATOM     66  O   GLY     4      -2.970  21.690  -2.530  1.00  0.00           O  
ATOM     67  N   PRO     5      -9.110  26.040  -4.260  1.00  0.00           N  
ATOM     68  N   PRO     5      -8.260  23.500   0.930  1.00  0.00           N  
ATOM     69  N   PRO     5      -2.820  21.860  -0.350  1.00  0.00           N  
ATOM     70  CA  PRO     5      -9.390  24.590  -4.610  1.00  0.00           C  
ATOM     71  CA  PRO     5      -8.190  22.410   1.910  1.00  0.00           C  
ATOM     72  CA  PRO     5      -1.640  20.970  -0.210  1.00  0.00           C  
ATOM     73  C   PRO     5      -8.770  23.650  -3.610  1.00  0.00           C  
ATOM     74  C   PRO     5      -7.190  21.330   1.520  1.00  0.00           C  
ATOM     75  C   PRO     5      -2.020  19.420  -0.400  1.00  0.00           C  
ATOM     76  O   PRO     5      -7.650  23.850  -3.110  1.00  0.00           O  
ATOM     77  O   PRO     5      -6.890  21.110   0.310  1.00  0.00           O  
ATOM     78  O   PRO     5      -3.180  18.990  -0.200  1.00  0.00           O  
ATOM     79  CB  PRO     5      -8.760  24.420  -6.010  1.00  0.00           C  
ATOM     80  CB  PRO     5      -9.660  21.940   2.120  1.00  0.00           C  
ATOM     81  CB  PRO     5      -0.980  21.280   1.140  1.00  0.00           C  
ATOM     82  CG  PRO     5      -8.850  25.870  -6.600  1.00  0.00           C  
ATOM     83  CG  PRO     5     -10.210  22.230   0.760  1.00  0.00           C  
ATOM     84  CG  PRO     5      -2.250  21.610   1.940  1.00  0.00           C  
ATOM     85  CD  PRO     5      -8.630  26.720  -5.370  1.00  0.00           C  
ATOM     86  CD  PRO     5      -9.510  23.470   0.240  1.00  0.00           C  
ATOM     87  CD  PRO     5      -3.060  22.410   0.960  1.00  0.00           C  
ATOM     88  N   HYP     6      -9.460  22.450  -3.500  1.00  0.00           N  
ATOM     89  N   HYP     6      -6.720  20.460   2.420  1.00  0.00           N  
ATOM     90  N   HYP     6      -1.060  18.510  -0.730  1.00  0.00           N  
ATOM     91  CA  HYP     6      -8.870  21.240  -2.950  1.00  0.00           C  
ATOM     92  CA  HYP     6      -5.820  19.360   2.200  1.00  0.00           C  
ATOM     93  CA  HYP     6      -1.370  17.080  -0.830  1.00  0.00           C  
ATOM     94  C   HYP     6      -7.460  20.840  -3.370  1.00  0.00           C  
ATOM     95  C   HYP     6      -6.420  18.310   1.290  1.00  0.00           C  
ATOM     96  C   HYP     6      -1.850  16.490   0.560  1.00  0.00           C  
ATOM     97  O   HYP     6      -7.010  20.960  -4.550  1.00  0.00           O  
ATOM     98  O   HYP     6      -7.580  17.940   1.440  1.00  0.00           O  
ATOM     99  O   HYP     6      -1.410  16.960   1.650  1.00  0.00           O  
ATOM    100  CB  HYP     6      -9.880  20.170  -3.400  1.00  0.00           C  
ATOM    101  CB  HYP     6      -5.550  18.800   3.610  1.00  0.00           C  
ATOM    102  CB  HYP     6      -0.080  16.400  -1.250  1.00  0.00           C  
ATOM    103  CG  HYP     6     -11.260  20.840  -3.380  1.00  0.00           C  
ATOM    104  CG  HYP     6      -5.810  19.960   4.610  1.00  0.00           C  
ATOM    105  CG  HYP     6       0.770  17.540  -1.810  1.00  0.00           C  
ATOM    106  CD2 HYP     6     -10.850  22.210  -3.990  1.00  0.00           C  
ATOM    107  CD2 HYP     6      -7.020  20.540   3.870  1.00  0.00           C  
ATOM    108  CD2 HYP     6       0.280  18.790  -1.060  1.00  0.00           C  
ATOM    109  OD1 HYP     6     -11.790  21.080  -2.090  1.00  0.00           O  
ATOM    110  OD1 HYP     6      -4.660  20.810   4.700  1.00  0.00           O  
ATOM    111  OD1 HYP     6       0.500  17.650  -3.200  1.00  0.00           O  
ATOM    112  N   GLY     7      -6.770  20.240  -2.430  1.00  0.00           N  
ATOM    113  N   GLY     7      -5.630  17.650   0.450  1.00  0.00           N  
ATOM    114  N   GLY     7      -2.720  15.510   0.550  1.00  0.00           N  
ATOM    115  CA  GLY     7      -5.520  19.610  -2.750  1.00  0.00           C  
ATOM    116  CA  GLY     7      -6.070  16.680  -0.540  1.00  0.00           C  
ATOM    117  CA  GLY     7      -3.100  14.830   1.680  1.00  0.00           C  
ATOM    118  C   GLY     7      -5.530  18.350  -3.560  1.00  0.00           C  
ATOM    119  C   GLY     7      -6.520  15.300   0.060  1.00  0.00           C  
ATOM    120  C   GLY     7      -1.970  13.860   2.180  1.00  0.00           C  
ATOM    121  O   GLY     7      -6.570  17.700  -3.690  1.00  0.00           O  
ATOM    122  O   GLY     7      -6.310  15.030   1.240  1.00  0.00           O  
ATOM    123  O   GLY     7      -0.830  13.810   1.670  1.00  0.00           O  
ATOM    124  N   PRO     8      -4.370  17.970  -4.120  1.00  0.00           N  
ATOM    125  N   PRO     8      -7.020  14.360  -0.800  1.00  0.00           N  
ATOM    126  N   PRO     8      -2.220  13.190   3.320  1.00  0.00           N  
ATOM    127  CA  PRO     8      -4.290  16.790  -5.040  1.00  0.00           C  
ATOM    128  CA  PRO     8      -7.040  12.960  -0.330  1.00  0.00           C  
ATOM    129  CA  PRO     8      -1.180  12.490   4.000  1.00  0.00           C  
ATOM    130  C   PRO     8      -4.050  15.560  -4.190  1.00  0.00           C  
ATOM    131  C   PRO     8      -5.700  12.440   0.220  1.00  0.00           C  
ATOM    132  C   PRO     8      -0.630  11.290   3.230  1.00  0.00           C  
ATOM    133  O   PRO     8      -3.860  15.690  -2.990  1.00  0.00           O  
ATOM    134  O   PRO     8      -4.640  12.800  -0.350  1.00  0.00           O  
ATOM    135  O   PRO     8      -1.320  10.810   2.330  1.00  0.00           O  
ATOM    136  CB  PRO     8      -3.140  17.180  -5.990  1.00  0.00           C  
ATOM    137  CB  PRO     8      -7.410  12.110  -1.510  1.00  0.00           C  
ATOM    138  CB  PRO     8      -1.830  12.170   5.410  1.00  0.00           C  
ATOM    139  CG  PRO     8      -2.260  17.890  -5.050  1.00  0.00           C  
ATOM    140  CG  PRO     8      -8.030  13.150  -2.480  1.00  0.00           C  
ATOM    141  CG  PRO     8      -3.200  11.940   5.010  1.00  0.00           C  
ATOM    142  CD  PRO     8      -3.110  18.680  -4.050  1.00  0.00           C  
ATOM    143  CD  PRO     8      -7.210  14.470  -2.210  1.00  0.00           C  
ATOM    144  CD  PRO     8      -3.490  13.080   4.040  1.00  0.00           C  
ATOM    145  N   HYP     9      -4.070  14.330  -4.750  1.00  0.00           N  
ATOM    146  N   HYP     9      -5.700  11.490   1.110  1.00  0.00           N  
ATOM    147  N   HYP     9       0.600  10.780   3.520  1.00  0.00           N  
ATOM    148  CA  HYP     9      -3.790  13.120  -3.950  1.00  0.00           C  
ATOM    149  CA  HYP     9      -4.590  10.570   1.380  1.00  0.00           C  
ATOM    150  CA  HYP     9       1.130   9.540   2.930  1.00  0.00           C  
ATOM    151  C   HYP     9      -2.470  13.130  -3.230  1.00  0.00           C  
ATOM    152  C   HYP     9      -4.020  10.050   0.100  1.00  0.00           C  
ATOM    153  C   HYP     9       0.180   8.300   2.960  1.00  0.00           C  
ATOM    154  O   HYP     9      -1.500  13.550  -3.780  1.00  0.00           O  
ATOM    155  O   HYP     9      -4.710   9.660  -0.840  1.00  0.00           O  
ATOM    156  O   HYP     9      -0.460   8.100   3.970  1.00  0.00           O  
ATOM    157  CB  HYP     9      -3.950  11.960  -4.980  1.00  0.00           C  
ATOM    158  CB  HYP     9      -5.180   9.350   2.170  1.00  0.00           C  
ATOM    159  CB  HYP     9       2.330   9.170   3.830  1.00  0.00           C  
ATOM    160  CG  HYP     9      -4.830  12.550  -6.080  1.00  0.00           C  
ATOM    161  CG  HYP     9      -6.370   9.960   2.790  1.00  0.00           C  
ATOM    162  CG  HYP     9       2.810  10.540   4.250  1.00  0.00           C  
ATOM    163  CD2 HYP     9      -4.200  13.940  -6.210  1.00  0.00           C  
ATOM    164  CD2 HYP     9      -6.860  10.900   1.740  1.00  0.00           C  
ATOM    165  CD2 HYP     9       1.470  11.150   4.600  1.00  0.00           C  
ATOM    166  OD1 HYP     9      -6.170  12.530  -5.690  1.00  0.00           O  
ATOM    167  OD1 HYP     9      -5.940  10.760   3.890  1.00  0.00           O  
ATOM    168  OD1 HYP     9       3.520  11.180   3.250  1.00  0.00           O  
ATOM    169  N   GLY    10      -2.420  12.550  -2.010  1.00  0.00           N  
ATOM    170  N   GLY    10      -2.710   9.920   0.080  1.00  0.00           N  
ATOM    171  N   GLY    10      -0.000   7.640   1.840  1.00  0.00           N  
ATOM    172  CA  GLY    10      -1.150  12.440  -1.240  1.00  0.00           C  
ATOM    173  CA  GLY    10      -2.160   9.090  -1.010  1.00  0.00           C  
ATOM    174  CA  GLY    10      -0.790   6.470   1.650  1.00  0.00           C  
ATOM    175  C   GLY    10      -0.150  11.410  -1.790  1.00  0.00           C  
ATOM    176  C   GLY    10      -2.580   7.560  -1.180  1.00  0.00           C  
ATOM    177  C   GLY    10      -0.470   5.260   2.510  1.00  0.00           C  
ATOM    178  O   GLY    10      -0.250  10.850  -2.870  1.00  0.00           O  
ATOM    179  O   GLY    10      -3.300   7.030  -0.330  1.00  0.00           O  
ATOM    180  O   GLY    10       0.620   5.200   3.080  1.00  0.00           O  
ATOM    181  N   PRO    11       1.040  11.410  -1.200  1.00  0.00           N  
ATOM    182  N   PRO    11      -2.210   6.830  -2.190  1.00  0.00           N  
ATOM    183  N   PRO    11      -1.520   4.400   2.820  1.00  0.00           N  
ATOM    184  CA  PRO    11       2.090  10.520  -1.670  1.00  0.00           C  
ATOM    185  CA  PRO    11      -2.890   5.600  -2.480  1.00  0.00           C  
ATOM    186  CA  PRO    11      -1.410   3.180   3.640  1.00  0.00           C  
ATOM    187  C   PRO    11       1.810   8.960  -1.530  1.00  0.00           C  
ATOM    188  C   PRO    11      -2.070   4.440  -1.950  1.00  0.00           C  
ATOM    189  C   PRO    11      -0.500   2.120   2.940  1.00  0.00           C  
ATOM    190  O   PRO    11       1.160   8.530  -0.530  1.00  0.00           O  
ATOM    191  O   PRO    11      -0.900   4.680  -1.530  1.00  0.00           O  
ATOM    192  O   PRO    11      -0.060   2.330   1.850  1.00  0.00           O  
ATOM    193  CB  PRO    11       3.350  10.870  -0.900  1.00  0.00           C  
ATOM    194  CB  PRO    11      -3.140   5.630  -4.000  1.00  0.00           C  
ATOM    195  CB  PRO    11      -2.820   2.690   3.970  1.00  0.00           C  
ATOM    196  CG  PRO    11       3.090  12.310  -0.560  1.00  0.00           C  
ATOM    197  CG  PRO    11      -1.780   6.190  -4.480  1.00  0.00           C  
ATOM    198  CG  PRO    11      -3.670   3.300   2.840  1.00  0.00           C  
ATOM    199  CD  PRO    11       1.540  12.340  -0.250  1.00  0.00           C  
ATOM    200  CD  PRO    11      -1.540   7.260  -3.410  1.00  0.00           C  
ATOM    201  CD  PRO    11      -2.990   4.620   2.520  1.00  0.00           C  
ATOM    202  N   HYP    12       2.380   8.090  -2.430  1.00  0.00           N  
ATOM    203  N   HYP    12      -2.490   3.110  -1.920  1.00  0.00           N  
ATOM    204  N   HYP    12      -0.180   0.990   3.580  1.00  0.00           N  
ATOM    205  CA  HYP    12       2.240   6.620  -2.420  1.00  0.00           C  
ATOM    206  CA  HYP    12      -1.600   1.980  -1.630  1.00  0.00           C  
ATOM    207  CA  HYP    12       0.500  -0.080   3.020  1.00  0.00           C  
ATOM    208  C   HYP    12       2.820   6.020  -1.130  1.00  0.00           C  
ATOM    209  C   HYP    12      -0.270   1.870  -2.390  1.00  0.00           C  
ATOM    210  C   HYP    12      -0.240  -0.680   1.880  1.00  0.00           C  
ATOM    211  O   HYP    12       3.960   6.250  -0.700  1.00  0.00           O  
ATOM    212  O   HYP    12      -0.140   2.320  -3.570  1.00  0.00           O  
ATOM    213  O   HYP    12      -1.460  -0.540   1.700  1.00  0.00           O  
ATOM    214  CB  HYP    12       3.010   6.080  -3.590  1.00  0.00           C  
ATOM    215  CB  HYP    12      -2.500   0.670  -1.820  1.00  0.00           C  
ATOM    216  CB  HYP    12       0.770  -1.020   4.200  1.00  0.00           C  
ATOM    217  CG  HYP    12       3.250   7.220  -4.530  1.00  0.00           C  
ATOM    218  CG  HYP    12      -3.900   1.310  -1.740  1.00  0.00           C  
ATOM    219  CG  HYP    12       0.660  -0.200   5.420  1.00  0.00           C  
ATOM    220  CD2 HYP    12       3.240   8.460  -3.580  1.00  0.00           C  
ATOM    221  CD2 HYP    12      -3.830   2.690  -2.260  1.00  0.00           C  
ATOM    222  CD2 HYP    12      -0.490   0.740   4.970  1.00  0.00           C  
ATOM    223  OD1 HYP    12       2.240   7.120  -5.480  1.00  0.00           O  
ATOM    224  OD1 HYP    12      -4.260   1.330  -0.370  1.00  0.00           O  
ATOM    225  OD1 HYP    12       1.830   0.610   5.770  1.00  0.00           O  
ATOM    226  N   GLY    13       2.030   5.150  -0.540  1.00  0.00           N  
ATOM    227  N   GLY    13       0.680   1.200  -1.710  1.00  0.00           N  
ATOM    228  N   GLY    13       0.570  -1.380   1.070  1.00  0.00           N  
ATOM    229  CA  GLY    13       2.400   4.310   0.580  1.00  0.00           C  
ATOM    230  CA  GLY    13       1.790   0.610  -2.400  1.00  0.00           C  
ATOM    231  CA  GLY    13       0.050  -2.190  -0.080  1.00  0.00           C  
ATOM    232  C   GLY    13       3.420   3.260   0.350  1.00  0.00           C  
ATOM    233  C   GLY    13       1.350  -0.680  -3.150  1.00  0.00           C  
ATOM    234  C   GLY    13      -0.790  -3.420   0.370  1.00  0.00           C  
ATOM    235  O   GLY    13       3.740   3.050  -0.810  1.00  0.00           O  
ATOM    236  O   GLY    13       0.240  -1.150  -2.990  1.00  0.00           O  
ATOM    237  O   GLY    13      -0.840  -3.670   1.590  1.00  0.00           O  
ATOM    238  N   PRO    14       3.950   2.610   1.390  1.00  0.00           N  
ATOM    239  N   PRO    14       2.180  -1.230  -4.060  1.00  0.00           N  
ATOM    240  N   PRO    14      -1.500  -4.120  -0.520  1.00  0.00           N  
ATOM    241  CA  PRO    14       5.030   1.600   1.330  1.00  0.00           C  
ATOM    242  CA  PRO    14       1.940  -2.550  -4.760  1.00  0.00           C  
ATOM    243  CA  PRO    14      -2.140  -5.340  -0.070  1.00  0.00           C  
ATOM    244  C   PRO    14       4.530   0.240   0.780  1.00  0.00           C  
ATOM    245  C   PRO    14       2.130  -3.720  -3.800  1.00  0.00           C  
ATOM    246  C   PRO    14      -1.060  -6.420   0.200  1.00  0.00           C  
ATOM    247  O   PRO    14       3.300  -0.010   0.850  1.00  0.00           O  
ATOM    248  O   PRO    14       2.270  -3.510  -2.540  1.00  0.00           O  
ATOM    249  O   PRO    14       0.180  -6.260  -0.080  1.00  0.00           O  
ATOM    250  CB  PRO    14       5.500   1.460   2.800  1.00  0.00           C  
ATOM    251  CB  PRO    14       3.000  -2.690  -5.880  1.00  0.00           C  
ATOM    252  CB  PRO    14      -2.870  -5.810  -1.320  1.00  0.00           C  
ATOM    253  CG  PRO    14       4.240   1.660   3.510  1.00  0.00           C  
ATOM    254  CG  PRO    14       3.400  -1.230  -6.010  1.00  0.00           C  
ATOM    255  CG  PRO    14      -1.970  -5.320  -2.470  1.00  0.00           C  
ATOM    256  CD  PRO    14       3.430   2.720   2.810  1.00  0.00           C  
ATOM    257  CD  PRO    14       3.400  -0.720  -4.630  1.00  0.00           C  
ATOM    258  CD  PRO    14      -1.500  -3.990  -1.900  1.00  0.00           C  
ATOM    259  N   HYP    15       5.400  -0.640   0.260  1.00  0.00           N  
ATOM    260  N   HYP    15       1.890  -4.990  -4.260  1.00  0.00           N  
ATOM    261  N   HYP    15      -1.480  -7.620   0.750  1.00  0.00           N  
ATOM    262  CA  HYP    15       5.030  -2.010  -0.060  1.00  0.00           C  
ATOM    263  CA  HYP    15       1.740  -6.090  -3.370  1.00  0.00           C  
ATOM    264  CA  HYP    15      -0.590  -8.750   0.960  1.00  0.00           C  
ATOM    265  C   HYP    15       4.340  -2.690   1.130  1.00  0.00           C  
ATOM    266  C   HYP    15       3.020  -6.400  -2.580  1.00  0.00           C  
ATOM    267  C   HYP    15       0.030  -9.310  -0.280  1.00  0.00           C  
ATOM    268  O   HYP    15       4.710  -2.420   2.250  1.00  0.00           O  
ATOM    269  O   HYP    15       4.130  -6.080  -3.020  1.00  0.00           O  
ATOM    270  O   HYP    15      -0.280  -8.950  -1.410  1.00  0.00           O  
ATOM    271  CB  HYP    15       6.340  -2.730  -0.460  1.00  0.00           C  
ATOM    272  CB  HYP    15       1.400  -7.270  -4.260  1.00  0.00           C  
ATOM    273  CB  HYP    15      -1.480  -9.840   1.590  1.00  0.00           C  
ATOM    274  CG  HYP    15       7.330  -1.900   0.400  1.00  0.00           C  
ATOM    275  CG  HYP    15       0.740  -6.670  -5.480  1.00  0.00           C  
ATOM    276  CG  HYP    15      -2.530  -9.030   2.250  1.00  0.00           C  
ATOM    277  CD2 HYP    15       6.830  -0.500   0.150  1.00  0.00           C  
ATOM    278  CD2 HYP    15       1.390  -5.280  -5.550  1.00  0.00           C  
ATOM    279  CD2 HYP    15      -2.780  -7.740   1.430  1.00  0.00           C  
ATOM    280  OD1 HYP    15       8.670  -2.190   0.000  1.00  0.00           O  
ATOM    281  OD1 HYP    15      -0.690  -6.540  -5.310  1.00  0.00           O  
ATOM    282  OD1 HYP    15      -2.270  -8.700   3.610  1.00  0.00           O  
ATOM    283  N   GLY    16       3.320  -3.590   0.830  1.00  0.00           N  
ATOM    284  N   GLY    16       2.850  -6.950  -1.390  1.00  0.00           N  
ATOM    285  N   GLY    16       1.190  -9.900  -0.090  1.00  0.00           N  
ATOM    286  CA  GLY    16       2.470  -4.280   1.790  1.00  0.00           C  
ATOM    287  CA  GLY    16       4.000  -7.200  -0.510  1.00  0.00           C  
ATOM    288  CA  GLY    16       2.070 -10.410  -1.140  1.00  0.00           C  
ATOM    289  C   GLY    16       3.180  -5.360   2.570  1.00  0.00           C  
ATOM    290  C   GLY    16       4.990  -8.300  -1.090  1.00  0.00           C  
ATOM    291  C   GLY    16       1.490 -11.640  -1.900  1.00  0.00           C  
ATOM    292  O   GLY    16       4.380  -5.590   2.350  1.00  0.00           O  
ATOM    293  O   GLY    16       4.690  -8.750  -2.190  1.00  0.00           O  
ATOM    294  O   GLY    16       0.360 -12.030  -1.580  1.00  0.00           O  
ATOM    295  N   PRO    17       2.480  -6.130   3.430  1.00  0.00           N  
ATOM    296  N   PRO    17       6.010  -8.670  -0.270  1.00  0.00           N  
ATOM    297  N   PRO    17       2.160 -12.260  -2.890  1.00  0.00           N  
ATOM    298  CA  PRO    17       3.050  -7.240   4.160  1.00  0.00           C  
ATOM    299  CA  PRO    17       6.970  -9.780  -0.610  1.00  0.00           C  
ATOM    300  CA  PRO    17       1.730 -13.490  -3.510  1.00  0.00           C  
ATOM    301  C   PRO    17       3.100  -8.590   3.390  1.00  0.00           C  
ATOM    302  C   PRO    17       6.210 -11.120  -0.700  1.00  0.00           C  
ATOM    303  C   PRO    17       1.990 -14.680  -2.580  1.00  0.00           C  
ATOM    304  O   PRO    17       2.280  -8.820   2.450  1.00  0.00           O  
ATOM    305  O   PRO    17       5.160 -11.280  -0.060  1.00  0.00           O  
ATOM    306  O   PRO    17       2.810 -14.620  -1.590  1.00  0.00           O  
ATOM    307  CB  PRO    17       2.100  -7.500   5.330  1.00  0.00           C  
ATOM    308  CB  PRO    17       8.100  -9.860   0.470  1.00  0.00           C  
ATOM    309  CB  PRO    17       2.430 -13.610  -4.950  1.00  0.00           C  
ATOM    310  CG  PRO    17       0.740  -7.080   4.760  1.00  0.00           C  
ATOM    311  CG  PRO    17       8.040  -8.330   0.870  1.00  0.00           C  
ATOM    312  CG  PRO    17       3.180 -12.290  -5.030  1.00  0.00           C  
ATOM    313  CD  PRO    17       1.100  -5.880   3.840  1.00  0.00           C  
ATOM    314  CD  PRO    17       6.470  -8.110   0.870  1.00  0.00           C  
ATOM    315  CD  PRO    17       3.220 -11.650  -3.600  1.00  0.00           C  
ATOM    316  N   HYP    18       3.970  -9.500   3.860  1.00  0.00           N  
ATOM    317  N   HYP    18       6.750 -12.180  -1.390  1.00  0.00           N  
ATOM    318  N   HYP    18       1.380 -15.870  -2.850  1.00  0.00           N  
ATOM    319  CA  HYP    18       4.100 -10.870   3.340  1.00  0.00           C  
ATOM    320  CA  HYP    18       6.080 -13.500  -1.430  1.00  0.00           C  
ATOM    321  CA  HYP    18       1.720 -17.080  -2.150  1.00  0.00           C  
ATOM    322  C   HYP    18       2.780 -11.580   3.000  1.00  0.00           C  
ATOM    323  C   HYP    18       6.120 -14.050   0.050  1.00  0.00           C  
ATOM    324  C   HYP    18       3.190 -17.460  -2.280  1.00  0.00           C  
ATOM    325  O   HYP    18       1.870 -11.690   3.850  1.00  0.00           O  
ATOM    326  O   HYP    18       7.180 -13.840   0.680  1.00  0.00           O  
ATOM    327  O   HYP    18       3.800 -17.280  -3.330  1.00  0.00           O  
ATOM    328  CB  HYP    18       4.850 -11.610   4.440  1.00  0.00           C  
ATOM    329  CB  HYP    18       6.800 -14.380  -2.440  1.00  0.00           C  
ATOM    330  CB  HYP    18       0.800 -18.180  -2.700  1.00  0.00           C  
ATOM    331  CG  HYP    18       5.810 -10.560   5.080  1.00  0.00           C  
ATOM    332  CG  HYP    18       7.370 -13.300  -3.360  1.00  0.00           C  
ATOM    333  CG  HYP    18       0.330 -17.580  -4.050  1.00  0.00           C  
ATOM    334  CD2 HYP    18       4.870  -9.400   5.030  1.00  0.00           C  
ATOM    335  CD2 HYP    18       7.760 -12.190  -2.400  1.00  0.00           C  
ATOM    336  CD2 HYP    18       0.340 -16.070  -3.870  1.00  0.00           C  
ATOM    337  OD1 HYP    18       6.890 -10.460   4.110  1.00  0.00           O  
ATOM    338  OD1 HYP    18       6.460 -12.770  -4.290  1.00  0.00           O  
ATOM    339  OD1 HYP    18      -0.790 -18.190  -4.440  1.00  0.00           O  
ATOM    340  N   GLY    19       2.770 -12.270   1.850  1.00  0.00           N  
ATOM    341  N   GLY    19       5.040 -14.690   0.530  1.00  0.00           N  
ATOM    342  N   GLY    19       3.880 -18.000  -1.260  1.00  0.00           N  
ATOM    343  CA  GLY    19       1.590 -13.150   1.500  1.00  0.00           C  
ATOM    344  CA  GLY    19       4.940 -15.390   1.730  1.00  0.00           C  
ATOM    345  CA  GLY    19       5.300 -18.350  -1.400  1.00  0.00           C  
ATOM    346  C   GLY    19       1.410 -14.390   2.390  1.00  0.00           C  
ATOM    347  C   GLY    19       6.110 -16.430   1.910  1.00  0.00           C  
ATOM    348  C   GLY    19       5.530 -19.690  -2.030  1.00  0.00           C  
ATOM    349  O   GLY    19       2.180 -14.590   3.360  1.00  0.00           O  
ATOM    350  O   GLY    19       6.920 -16.750   1.050  1.00  0.00           O  
ATOM    351  O   GLY    19       4.630 -20.320  -2.620  1.00  0.00           O  
ATOM    352  N   PRO    20       0.390 -15.190   2.060  1.00  0.00           N  
ATOM    353  N   PRO    20       6.120 -17.090   3.100  1.00  0.00           N  
ATOM    354  N   PRO    20       6.800 -20.210  -2.000  1.00  0.00           N  
ATOM    355  CA  PRO    20       0.070 -16.450   2.680  1.00  0.00           C  
ATOM    356  CA  PRO    20       7.150 -18.070   3.410  1.00  0.00           C  
ATOM    357  CA  PRO    20       7.120 -21.490  -2.630  1.00  0.00           C  
ATOM    358  C   PRO    20       1.330 -17.350   2.510  1.00  0.00           C  
ATOM    359  C   PRO    20       6.920 -19.440   2.720  1.00  0.00           C  
ATOM    360  C   PRO    20       6.430 -22.800  -2.020  1.00  0.00           C  
ATOM    361  O   PRO    20       2.000 -17.280   1.480  1.00  0.00           O  
ATOM    362  O   PRO    20       5.780 -19.650   2.230  1.00  0.00           O  
ATOM    363  O   PRO    20       6.370 -22.950  -0.770  1.00  0.00           O  
ATOM    364  CB  PRO    20      -1.070 -17.160   1.920  1.00  0.00           C  
ATOM    365  CB  PRO    20       7.220 -18.060   4.920  1.00  0.00           C  
ATOM    366  CB  PRO    20       8.650 -21.540  -2.690  1.00  0.00           C  
ATOM    367  CG  PRO    20      -1.070 -16.410   0.640  1.00  0.00           C  
ATOM    368  CG  PRO    20       5.790 -17.850   5.260  1.00  0.00           C  
ATOM    369  CG  PRO    20       9.000 -20.090  -2.730  1.00  0.00           C  
ATOM    370  CD  PRO    20      -0.570 -15.000   0.950  1.00  0.00           C  
ATOM    371  CD  PRO    20       5.370 -16.750   4.260  1.00  0.00           C  
ATOM    372  CD  PRO    20       8.030 -19.490  -1.780  1.00  0.00           C  
ATOM    373  N   HYP    21       1.550 -18.380   3.400  1.00  0.00           N  
ATOM    374  N   HYP    21       7.840 -20.380   2.650  1.00  0.00           N  
ATOM    375  N   HYP    21       6.060 -23.770  -2.880  1.00  0.00           N  
ATOM    376  CA  HYP    21       2.500 -19.470   3.180  1.00  0.00           C  
ATOM    377  CA  HYP    21       7.590 -21.730   2.100  1.00  0.00           C  
ATOM    378  CA  HYP    21       5.600 -25.090  -2.460  1.00  0.00           C  
ATOM    379  C   HYP    21       2.360 -20.290   1.870  1.00  0.00           C  
ATOM    380  C   HYP    21       6.470 -22.520   2.700  1.00  0.00           C  
ATOM    381  C   HYP    21       6.600 -25.820  -1.520  1.00  0.00           C  
ATOM    382  O   HYP    21       1.350 -20.210   1.240  1.00  0.00           O  
ATOM    383  O   HYP    21       6.200 -22.360   3.880  1.00  0.00           O  
ATOM    384  O   HYP    21       7.790 -25.610  -1.670  1.00  0.00           O  
ATOM    385  CB  HYP    21       2.240 -20.350   4.380  1.00  0.00           C  
ATOM    386  CB  HYP    21       8.920 -22.470   2.400  1.00  0.00           C  
ATOM    387  CB  HYP    21       5.560 -25.940  -3.880  1.00  0.00           C  
ATOM    388  CG  HYP    21       1.720 -19.410   5.510  1.00  0.00           C  
ATOM    389  CG  HYP    21       9.970 -21.370   2.360  1.00  0.00           C  
ATOM    390  CG  HYP    21       5.060 -24.870  -4.880  1.00  0.00           C  
ATOM    391  CD2 HYP    21       0.930 -18.380   4.730  1.00  0.00           C  
ATOM    392  CD2 HYP    21       9.250 -20.170   3.000  1.00  0.00           C  
ATOM    393  CD2 HYP    21       5.690 -23.530  -4.280  1.00  0.00           C  
ATOM    394  OD1 HYP    21       2.730 -18.740   6.290  1.00  0.00           O  
ATOM    395  OD1 HYP    21      10.360 -21.280   0.980  1.00  0.00           O  
ATOM    396  OD1 HYP    21       3.690 -24.750  -4.990  1.00  0.00           O  
ATOM    397  N   GLY    22       3.330 -21.150   1.510  1.00  0.00           N  
ATOM    398  N   GLY    22       5.790 -23.390   2.000  1.00  0.00           N  
ATOM    399  N   GLY    22       6.180 -26.450  -0.440  1.00  0.00           N  
ATOM    400  CA  GLY    22       3.200 -22.150   0.360  1.00  0.00           C  
ATOM    401  CA  GLY    22       5.010 -24.500   2.590  1.00  0.00           C  
ATOM    402  CA  GLY    22       6.880 -26.940   0.700  1.00  0.00           C  
ATOM    403  C   GLY    22       2.230 -23.350   0.610  1.00  0.00           C  
ATOM    404  C   GLY    22       5.710 -25.480   3.570  1.00  0.00           C  
ATOM    405  C   GLY    22       7.920 -27.990   0.300  1.00  0.00           C  
ATOM    406  O   GLY    22       1.820 -23.650   1.720  1.00  0.00           O  
ATOM    407  O   GLY    22       6.910 -25.470   3.610  1.00  0.00           O  
ATOM    408  O   GLY    22       7.820 -28.510  -0.820  1.00  0.00           O  
ATOM    409  N   PRO    23       1.920 -24.190  -0.410  1.00  0.00           N  
ATOM    410  N   PRO    23       4.910 -26.240   4.360  1.00  0.00           N  
ATOM    411  N   PRO    23       8.860 -28.370   1.120  1.00  0.00           N  
ATOM    412  CA  PRO    23       1.280 -25.550  -0.350  1.00  0.00           C  
ATOM    413  CA  PRO    23       5.370 -27.300   5.270  1.00  0.00           C  
ATOM    414  CA  PRO    23      10.010 -29.180   0.650  1.00  0.00           C  
ATOM    415  C   PRO    23       2.210 -26.650   0.100  1.00  0.00           C  
ATOM    416  C   PRO    23       5.950 -28.500   4.560  1.00  0.00           C  
ATOM    417  C   PRO    23       9.610 -30.670   0.650  1.00  0.00           C  
ATOM    418  O   PRO    23       3.430 -26.460  -0.050  1.00  0.00           O  
ATOM    419  O   PRO    23       5.490 -28.800   3.440  1.00  0.00           O  
ATOM    420  O   PRO    23       9.040 -31.150   1.650  1.00  0.00           O  
ATOM    421  CB  PRO    23       0.620 -25.770  -1.700  1.00  0.00           C  
ATOM    422  CB  PRO    23       4.110 -27.780   6.040  1.00  0.00           C  
ATOM    423  CB  PRO    23      11.190 -28.880   1.600  1.00  0.00           C  
ATOM    424  CG  PRO    23       1.710 -25.130  -2.610  1.00  0.00           C  
ATOM    425  CG  PRO    23       2.970 -27.450   5.000  1.00  0.00           C  
ATOM    426  CG  PRO    23      10.380 -28.470   2.850  1.00  0.00           C  
ATOM    427  CD  PRO    23       2.040 -23.880  -1.830  1.00  0.00           C  
ATOM    428  CD  PRO    23       3.500 -26.170   4.390  1.00  0.00           C  
ATOM    429  CD  PRO    23       9.260 -27.630   2.260  1.00  0.00           C  
ATOM    430  N   HYP    24       1.690 -27.920   0.530  1.00  0.00           N  
ATOM    431  N   HYP    24       6.880 -29.260   5.200  1.00  0.00           N  
ATOM    432  N   HYP    24       9.870 -31.470  -0.430  1.00  0.00           N  
ATOM    433  CA  HYP    24       2.560 -28.880   1.120  1.00  0.00           C  
ATOM    434  CA  HYP    24       7.440 -30.510   4.650  1.00  0.00           C  
ATOM    435  CA  HYP    24       9.360 -32.870  -0.380  1.00  0.00           C  
ATOM    436  C   HYP    24       3.700 -29.360   0.220  1.00  0.00           C  
ATOM    437  C   HYP    24       6.430 -31.480   4.190  1.00  0.00           C  
ATOM    438  C   HYP    24       9.940 -33.750   0.780  1.00  0.00           C  
ATOM    439  O   HYP    24       3.530 -29.410  -1.010  1.00  0.00           O  
ATOM    440  O   HYP    24       5.340 -31.610   4.770  1.00  0.00           O  
ATOM    441  O   HYP    24      11.140 -33.880   0.920  1.00  0.00           O  
ATOM    442  CB  HYP    24       1.760 -30.020   1.660  1.00  0.00           C  
ATOM    443  CB  HYP    24       8.300 -31.010   5.770  1.00  0.00           C  
ATOM    444  CB  HYP    24       9.800 -33.410  -1.760  1.00  0.00           C  
ATOM    445  CG  HYP    24       0.290 -29.460   1.750  1.00  0.00           C  
ATOM    446  CG  HYP    24       8.690 -29.780   6.600  1.00  0.00           C  
ATOM    447  CG  HYP    24       9.640 -32.130  -2.650  1.00  0.00           C  
ATOM    448  CD2 HYP    24       0.340 -28.390   0.600  1.00  0.00           C  
ATOM    449  CD2 HYP    24       7.440 -28.990   6.500  1.00  0.00           C  
ATOM    450  CD2 HYP    24      10.100 -31.000  -1.750  1.00  0.00           C  
ATOM    451  OD1 HYP    24       0.050 -28.790   3.030  1.00  0.00           O  
ATOM    452  OD1 HYP    24       9.840 -29.210   6.060  1.00  0.00           O  
ATOM    453  OD1 HYP    24       8.260 -32.100  -2.870  1.00  0.00           O  
ATOM    454  N   GLY    25       4.780 -29.840   0.770  1.00  0.00           N  
ATOM    455  N   GLY    25       6.750 -32.350   3.290  1.00  0.00           N  
ATOM    456  N   GLY    25       9.080 -34.450   1.490  1.00  0.00           N  
ATOM    457  CA  GLY    25       5.750 -30.750   0.080  1.00  0.00           C  
ATOM    458  CA  GLY    25       5.880 -33.350   2.650  1.00  0.00           C  
ATOM    459  CA  GLY    25       9.460 -35.260   2.630  1.00  0.00           C  
ATOM    460  C   GLY    25       5.190 -32.060  -0.370  1.00  0.00           C  
ATOM    461  C   GLY    25       5.500 -34.450   3.650  1.00  0.00           C  
ATOM    462  C   GLY    25      10.020 -34.440   3.820  1.00  0.00           C  
ATOM    463  O   GLY    25       4.290 -32.630   0.180  1.00  0.00           O  
ATOM    464  O   GLY    25       6.070 -34.540   4.800  1.00  0.00           O  
ATOM    465  O   GLY    25      10.210 -33.280   3.640  1.00  0.00           O  
ATOM    466  N   NH2    26       5.700 -32.570  -1.470  1.00  0.00           N  
ATOM    467  N   NH2    26       4.680 -35.350   3.230  1.00  0.00           N  
ATOM    468  N   NH2    26      10.220 -35.070   5.000  1.00  0.00           N  
TER     469      NH2    26 
END
ATOM    470  C   ACE     1      -9.100  35.231   2.864  1.00  0.00           C  
ATOM    471  C   ACE     1      -5.504  32.848   0.019  1.00  0.00           C  
ATOM    472  C   ACE     1      -7.645  29.649  -3.101  1.00  0.00           C  
ATOM    473  O   ACE     1      -8.109  34.849   3.357  1.00  0.00           O  
ATOM    474  O   ACE     1      -4.796  32.740  -0.960  1.00  0.00           O  
ATOM    475  O   ACE     1      -8.545  28.906  -3.615  1.00  0.00           O  
ATOM    476  CH3 ACE     1      -9.193  36.673   2.526  1.00  0.00           C  
ATOM    477  CH3 ACE     1      -6.698  33.796  -0.082  1.00  0.00           C  
ATOM    478  CH3 ACE     1      -8.019  30.848  -2.278  1.00  0.00           C  
ATOM    479  N   PRO     2     -10.177  34.482   2.745  1.00  0.00           N  
ATOM    480  N   PRO     2      -5.316  32.186   1.253  1.00  0.00           N  
ATOM    481  N   PRO     2      -6.294  29.345  -3.241  1.00  0.00           N  
ATOM    482  CA  PRO     2     -10.356  33.195   3.372  1.00  0.00           C  
ATOM    483  CA  PRO     2      -4.126  31.316   1.473  1.00  0.00           C  
ATOM    484  CA  PRO     2      -5.932  28.172  -4.099  1.00  0.00           C  
ATOM    485  C   PRO     2      -9.694  32.019   2.587  1.00  0.00           C  
ATOM    486  C   PRO     2      -4.473  29.857   1.023  1.00  0.00           C  
ATOM    487  C   PRO     2      -5.981  26.839  -3.294  1.00  0.00           C  
ATOM    488  O   PRO     2      -9.606  32.043   1.355  1.00  0.00           O  
ATOM    489  O   PRO     2      -5.605  29.502   1.136  1.00  0.00           O  
ATOM    490  O   PRO     2      -6.083  26.945  -2.091  1.00  0.00           O  
ATOM    491  CB  PRO     2     -11.898  33.019   3.385  1.00  0.00           C  
ATOM    492  CB  PRO     2      -3.859  31.322   3.045  1.00  0.00           C  
ATOM    493  CB  PRO     2      -4.618  28.633  -4.754  1.00  0.00           C  
ATOM    494  CG  PRO     2     -12.367  33.747   2.204  1.00  0.00           C  
ATOM    495  CG  PRO     2      -4.453  32.677   3.376  1.00  0.00           C  
ATOM    496  CG  PRO     2      -4.173  29.964  -4.147  1.00  0.00           C  
ATOM    497  CD  PRO     2     -11.441  35.010   2.335  1.00  0.00           C  
ATOM    498  CD  PRO     2      -5.773  32.717   2.535  1.00  0.00           C  
ATOM    499  CD  PRO     2      -5.109  30.120  -2.880  1.00  0.00           C  
ATOM    500  N   HYP     3      -9.329  30.885   3.283  1.00  0.00           N  
ATOM    501  N   HYP     3      -3.471  29.116   0.545  1.00  0.00           N  
ATOM    502  N   HYP     3      -6.182  25.672  -3.955  1.00  0.00           N  
ATOM    503  CA  HYP     3      -8.536  29.805   2.721  1.00  0.00           C  
ATOM    504  CA  HYP     3      -3.810  27.747   0.165  1.00  0.00           C  
ATOM    505  CA  HYP     3      -6.211  24.389  -3.305  1.00  0.00           C  
ATOM    506  C   HYP     3      -9.238  29.055   1.564  1.00  0.00           C  
ATOM    507  C   HYP     3      -4.371  26.863   1.343  1.00  0.00           C  
ATOM    508  C   HYP     3      -5.068  24.196  -2.375  1.00  0.00           C  
ATOM    509  O   HYP     3     -10.510  28.931   1.491  1.00  0.00           O  
ATOM    510  O   HYP     3      -4.025  27.031   2.515  1.00  0.00           O  
ATOM    511  O   HYP     3      -4.010  24.783  -2.571  1.00  0.00           O  
ATOM    512  CB  HYP     3      -8.413  28.839   3.914  1.00  0.00           C  
ATOM    513  CB  HYP     3      -2.482  27.147  -0.315  1.00  0.00           C  
ATOM    514  CB  HYP     3      -6.387  23.324  -4.364  1.00  0.00           C  
ATOM    515  CG  HYP     3      -8.229  29.689   5.152  1.00  0.00           C  
ATOM    516  CG  HYP     3      -1.605  28.391  -0.635  1.00  0.00           C  
ATOM    517  CG  HYP     3      -6.927  24.128  -5.510  1.00  0.00           C  
ATOM    518  CD2 HYP     3      -9.259  30.788   4.796  1.00  0.00           C  
ATOM    519  CD2 HYP     3      -2.071  29.302   0.536  1.00  0.00           C  
ATOM    520  CD2 HYP     3      -6.314  25.480  -5.362  1.00  0.00           C  
ATOM    521  OD1 HYP     3      -6.891  30.177   5.040  1.00  0.00           O  
ATOM    522  OD1 HYP     3      -1.851  28.890  -1.943  1.00  0.00           O  
ATOM    523  OD1 HYP     3      -8.349  24.014  -5.392  1.00  0.00           O  
ATOM    524  N   GLY     4      -8.480  28.592   0.601  1.00  0.00           N  
ATOM    525  N   GLY     4      -5.107  25.805   0.902  1.00  0.00           N  
ATOM    526  N   GLY     4      -5.297  23.453  -1.320  1.00  0.00           N  
ATOM    527  CA  GLY     4      -8.880  27.846  -0.562  1.00  0.00           C  
ATOM    528  CA  GLY     4      -6.072  25.123   1.792  1.00  0.00           C  
ATOM    529  CA  GLY     4      -4.234  23.089  -0.430  1.00  0.00           C  
ATOM    530  C   GLY     4      -9.488  26.462  -0.263  1.00  0.00           C  
ATOM    531  C   GLY     4      -5.549  24.044   2.666  1.00  0.00           C  
ATOM    532  C   GLY     4      -2.993  22.319  -0.994  1.00  0.00           C  
ATOM    533  O   GLY     4      -9.445  26.104   0.938  1.00  0.00           O  
ATOM    534  O   GLY     4      -4.348  23.699   2.608  1.00  0.00           O  
ATOM    535  O   GLY     4      -2.896  22.086  -2.205  1.00  0.00           O  
ATOM    536  N   PRO     5      -9.916  25.641  -1.250  1.00  0.00           N  
ATOM    537  N   PRO     5      -6.419  23.348   3.483  1.00  0.00           N  
ATOM    538  N   PRO     5      -2.117  21.758  -0.129  1.00  0.00           N  
ATOM    539  CA  PRO     5     -10.419  24.307  -1.197  1.00  0.00           C  
ATOM    540  CA  PRO     5      -5.864  22.232   4.156  1.00  0.00           C  
ATOM    541  CA  PRO     5      -1.141  20.658  -0.421  1.00  0.00           C  
ATOM    542  C   PRO     5      -9.390  23.269  -0.737  1.00  0.00           C  
ATOM    543  C   PRO     5      -5.406  21.135   3.226  1.00  0.00           C  
ATOM    544  C   PRO     5      -1.680  19.261  -0.773  1.00  0.00           C  
ATOM    545  O   PRO     5      -8.204  23.580  -0.814  1.00  0.00           O  
ATOM    546  O   PRO     5      -6.081  20.965   2.212  1.00  0.00           O  
ATOM    547  O   PRO     5      -2.730  18.825  -0.238  1.00  0.00           O  
ATOM    548  CB  PRO     5     -10.876  23.964  -2.597  1.00  0.00           C  
ATOM    549  CB  PRO     5      -7.001  21.719   5.084  1.00  0.00           C  
ATOM    550  CB  PRO     5      -0.374  20.445   0.870  1.00  0.00           C  
ATOM    551  CG  PRO     5     -11.433  25.273  -3.027  1.00  0.00           C  
ATOM    552  CG  PRO     5      -8.209  22.153   4.324  1.00  0.00           C  
ATOM    553  CG  PRO     5      -0.367  21.824   1.479  1.00  0.00           C  
ATOM    554  CD  PRO     5     -10.251  26.131  -2.584  1.00  0.00           C  
ATOM    555  CD  PRO     5      -7.850  23.466   3.647  1.00  0.00           C  
ATOM    556  CD  PRO     5      -1.770  22.321   1.126  1.00  0.00           C  
ATOM    557  N   HYP     6      -9.779  22.100  -0.241  1.00  0.00           N  
ATOM    558  N   HYP     6      -4.400  20.336   3.539  1.00  0.00           N  
ATOM    559  N   HYP     6      -0.909  18.525  -1.542  1.00  0.00           N  
ATOM    560  CA  HYP     6      -8.843  21.017   0.143  1.00  0.00           C  
ATOM    561  CA  HYP     6      -3.926  19.224   2.740  1.00  0.00           C  
ATOM    562  CA  HYP     6      -1.160  17.089  -1.683  1.00  0.00           C  
ATOM    563  C   HYP     6      -7.904  20.615  -0.987  1.00  0.00           C  
ATOM    564  C   HYP     6      -5.116  18.352   2.292  1.00  0.00           C  
ATOM    565  C   HYP     6      -1.304  16.377  -0.324  1.00  0.00           C  
ATOM    566  O   HYP     6      -8.284  20.564  -2.140  1.00  0.00           O  
ATOM    567  O   HYP     6      -6.049  18.212   3.076  1.00  0.00           O  
ATOM    568  O   HYP     6      -0.487  16.583   0.554  1.00  0.00           O  
ATOM    569  CB  HYP     6      -9.648  19.772   0.447  1.00  0.00           C  
ATOM    570  CB  HYP     6      -3.029  18.372   3.665  1.00  0.00           C  
ATOM    571  CB  HYP     6       0.074  16.510  -2.359  1.00  0.00           C  
ATOM    572  CG  HYP     6     -10.975  20.430   0.978  1.00  0.00           C  
ATOM    573  CG  HYP     6      -2.470  19.351   4.724  1.00  0.00           C  
ATOM    574  CG  HYP     6       0.536  17.619  -3.252  1.00  0.00           C  
ATOM    575  CD2 HYP     6     -11.129  21.657   0.037  1.00  0.00           C  
ATOM    576  CD2 HYP     6      -3.551  20.489   4.766  1.00  0.00           C  
ATOM    577  CD2 HYP     6       0.218  18.842  -2.391  1.00  0.00           C  
ATOM    578  OD1 HYP     6     -10.788  20.674   2.366  1.00  0.00           O  
ATOM    579  OD1 HYP     6      -1.247  19.657   4.254  1.00  0.00           O  
ATOM    580  OD1 HYP     6      -0.163  17.730  -4.467  1.00  0.00           O  
ATOM    581  N   GLY     7      -6.704  20.163  -0.707  1.00  0.00           N  
ATOM    582  N   GLY     7      -4.946  17.720   1.163  1.00  0.00           N  
ATOM    583  N   GLY     7      -2.295  15.488  -0.192  1.00  0.00           N  
ATOM    584  CA  GLY     7      -5.680  19.930  -1.686  1.00  0.00           C  
ATOM    585  CA  GLY     7      -6.071  16.940   0.567  1.00  0.00           C  
ATOM    586  CA  GLY     7      -2.594  14.607   1.009  1.00  0.00           C  
ATOM    587  C   GLY     7      -5.883  18.658  -2.475  1.00  0.00           C  
ATOM    588  C   GLY     7      -6.187  15.553   1.180  1.00  0.00           C  
ATOM    589  C   GLY     7      -1.569  13.596   1.456  1.00  0.00           C  
ATOM    590  O   GLY     7      -6.840  17.875  -2.245  1.00  0.00           O  
ATOM    591  O   GLY     7      -5.538  15.261   2.141  1.00  0.00           O  
ATOM    592  O   GLY     7      -0.413  13.606   1.008  1.00  0.00           O  
ATOM    593  N   PRO     8      -5.030  18.452  -3.527  1.00  0.00           N  
ATOM    594  N   PRO     8      -6.987  14.676   0.571  1.00  0.00           N  
ATOM    595  N   PRO     8      -1.973  12.678   2.366  1.00  0.00           N  
ATOM    596  CA  PRO     8      -5.025  17.190  -4.267  1.00  0.00           C  
ATOM    597  CA  PRO     8      -7.280  13.294   1.043  1.00  0.00           C  
ATOM    598  CA  PRO     8      -1.132  11.533   2.780  1.00  0.00           C  
ATOM    599  C   PRO     8      -4.824  15.939  -3.432  1.00  0.00           C  
ATOM    600  C   PRO     8      -6.093  12.390   0.702  1.00  0.00           C  
ATOM    601  C   PRO     8      -0.943  10.462   1.680  1.00  0.00           C  
ATOM    602  O   PRO     8      -4.121  15.949  -2.407  1.00  0.00           O  
ATOM    603  O   PRO     8      -5.290  12.785  -0.103  1.00  0.00           O  
ATOM    604  O   PRO     8      -1.607  10.403   0.614  1.00  0.00           O  
ATOM    605  CB  PRO     8      -3.857  17.261  -5.197  1.00  0.00           C  
ATOM    606  CB  PRO     8      -8.465  12.844   0.266  1.00  0.00           C  
ATOM    607  CB  PRO     8      -1.781  10.938   4.069  1.00  0.00           C  
ATOM    608  CG  PRO     8      -3.556  18.722  -5.362  1.00  0.00           C  
ATOM    609  CG  PRO     8      -8.261  13.488  -1.133  1.00  0.00           C  
ATOM    610  CG  PRO     8      -2.645  12.108   4.649  1.00  0.00           C  
ATOM    611  CD  PRO     8      -3.989  19.377  -4.014  1.00  0.00           C  
ATOM    612  CD  PRO     8      -7.654  14.802  -0.736  1.00  0.00           C  
ATOM    613  CD  PRO     8      -3.005  12.887   3.366  1.00  0.00           C  
ATOM    614  N   HYP     9      -5.228  14.765  -4.020  1.00  0.00           N  
ATOM    615  N   HYP     9      -5.988  11.145   1.171  1.00  0.00           N  
ATOM    616  N   HYP     9       0.087   9.601   1.858  1.00  0.00           N  
ATOM    617  CA  HYP     9      -4.782  13.441  -3.527  1.00  0.00           C  
ATOM    618  CA  HYP     9      -4.924  10.140   0.920  1.00  0.00           C  
ATOM    619  CA  HYP     9       0.196   8.325   1.090  1.00  0.00           C  
ATOM    620  C   HYP     9      -3.242  13.255  -3.460  1.00  0.00           C  
ATOM    621  C   HYP     9      -4.820   9.856  -0.587  1.00  0.00           C  
ATOM    622  C   HYP     9      -1.068   7.540   1.191  1.00  0.00           C  
ATOM    623  O   HYP     9      -2.611  13.700  -4.383  1.00  0.00           O  
ATOM    624  O   HYP     9      -5.729  10.168  -1.406  1.00  0.00           O  
ATOM    625  O   HYP     9      -1.810   7.689   2.170  1.00  0.00           O  
ATOM    626  CB  HYP     9      -5.326  12.390  -4.484  1.00  0.00           C  
ATOM    627  CB  HYP     9      -5.305   8.895   1.675  1.00  0.00           C  
ATOM    628  CB  HYP     9       1.445   7.522   1.649  1.00  0.00           C  
ATOM    629  CG  HYP     9      -6.367  13.218  -5.290  1.00  0.00           C  
ATOM    630  CG  HYP     9      -6.019   9.416   2.870  1.00  0.00           C  
ATOM    631  CG  HYP     9       2.201   8.647   2.392  1.00  0.00           C  
ATOM    632  CD2 HYP     9      -5.931  14.664  -5.258  1.00  0.00           C  
ATOM    633  CD2 HYP     9      -6.858  10.539   2.223  1.00  0.00           C  
ATOM    634  CD2 HYP     9       1.081   9.590   2.965  1.00  0.00           C  
ATOM    635  OD1 HYP     9      -7.617  13.024  -4.720  1.00  0.00           O  
ATOM    636  OD1 HYP     9      -5.006   9.805   3.859  1.00  0.00           O  
ATOM    637  OD1 HYP     9       3.005   9.309   1.540  1.00  0.00           O  
ATOM    638  N   GLY    10      -2.790  12.760  -2.279  1.00  0.00           N  
ATOM    639  N   GLY    10      -3.806   9.049  -0.923  1.00  0.00           N  
ATOM    640  N   GLY    10      -1.311   6.681   0.229  1.00  0.00           N  
ATOM    641  CA  GLY    10      -1.416  12.307  -2.059  1.00  0.00           C  
ATOM    642  CA  GLY    10      -3.470   8.660  -2.349  1.00  0.00           C  
ATOM    643  CA  GLY    10      -2.444   5.689   0.428  1.00  0.00           C  
ATOM    644  C   GLY    10      -0.975  11.157  -2.932  1.00  0.00           C  
ATOM    645  C   GLY    10      -3.955   7.224  -2.700  1.00  0.00           C  
ATOM    646  C   GLY    10      -2.185   4.571   1.461  1.00  0.00           C  
ATOM    647  O   GLY    10      -1.746  10.622  -3.763  1.00  0.00           O  
ATOM    648  O   GLY    10      -4.725   6.706  -1.857  1.00  0.00           O  
ATOM    649  O   GLY    10      -1.232   4.665   2.261  1.00  0.00           O  
ATOM    650  N   PRO    11       0.282  10.750  -2.712  1.00  0.00           N  
ATOM    651  N   PRO    11      -3.544   6.574  -3.754  1.00  0.00           N  
ATOM    652  N   PRO    11      -3.029   3.566   1.528  1.00  0.00           N  
ATOM    653  CA  PRO    11       0.891   9.690  -3.500  1.00  0.00           C  
ATOM    654  CA  PRO    11      -3.912   5.183  -4.104  1.00  0.00           C  
ATOM    655  CA  PRO    11      -2.825   2.311   2.309  1.00  0.00           C  
ATOM    656  C   PRO    11       0.441   8.205  -3.094  1.00  0.00           C  
ATOM    657  C   PRO    11      -3.143   4.094  -3.324  1.00  0.00           C  
ATOM    658  C   PRO    11      -1.702   1.457   1.662  1.00  0.00           C  
ATOM    659  O   PRO    11      -0.240   7.925  -2.143  1.00  0.00           O  
ATOM    660  O   PRO    11      -2.115   4.566  -2.705  1.00  0.00           O  
ATOM    661  O   PRO    11      -1.325   1.723   0.555  1.00  0.00           O  
ATOM    662  CB  PRO    11       2.420   9.986  -3.304  1.00  0.00           C  
ATOM    663  CB  PRO    11      -3.692   5.045  -5.657  1.00  0.00           C  
ATOM    664  CB  PRO    11      -4.238   1.638   2.300  1.00  0.00           C  
ATOM    665  CG  PRO    11       2.542  10.443  -1.922  1.00  0.00           C  
ATOM    666  CG  PRO    11      -3.326   6.489  -6.130  1.00  0.00           C  
ATOM    667  CG  PRO    11      -4.792   1.973   0.873  1.00  0.00           C  
ATOM    668  CD  PRO    11       1.313  11.350  -1.797  1.00  0.00           C  
ATOM    669  CD  PRO    11      -2.840   7.163  -4.903  1.00  0.00           C  
ATOM    670  CD  PRO    11      -4.263   3.438   0.784  1.00  0.00           C  
ATOM    671  N   HYP    12       0.996   7.256  -3.873  1.00  0.00           N  
ATOM    672  N   HYP    12      -3.581   2.812  -3.267  1.00  0.00           N  
ATOM    673  N   HYP    12      -1.281   0.327   2.217  1.00  0.00           N  
ATOM    674  CA  HYP    12       0.800   5.827  -3.635  1.00  0.00           C  
ATOM    675  CA  HYP    12      -2.858   1.668  -2.688  1.00  0.00           C  
ATOM    676  CA  HYP    12      -0.404  -0.578   1.560  1.00  0.00           C  
ATOM    677  C   HYP    12       1.340   5.469  -2.277  1.00  0.00           C  
ATOM    678  C   HYP    12      -1.427   1.638  -3.346  1.00  0.00           C  
ATOM    679  C   HYP    12      -0.951  -1.241   0.299  1.00  0.00           C  
ATOM    680  O   HYP    12       2.432   5.879  -1.822  1.00  0.00           O  
ATOM    681  O   HYP    12      -1.269   1.817  -4.499  1.00  0.00           O  
ATOM    682  O   HYP    12      -2.180  -1.372   0.178  1.00  0.00           O  
ATOM    683  CB  HYP    12       1.531   5.026  -4.721  1.00  0.00           C  
ATOM    684  CB  HYP    12      -3.708   0.466  -3.127  1.00  0.00           C  
ATOM    685  CB  HYP    12      -0.183  -1.709   2.550  1.00  0.00           C  
ATOM    686  CG  HYP    12       1.455   6.011  -5.885  1.00  0.00           C  
ATOM    687  CG  HYP    12      -5.062   1.021  -3.370  1.00  0.00           C  
ATOM    688  CG  HYP    12      -0.430  -1.034   3.973  1.00  0.00           C  
ATOM    689  CD2 HYP    12       1.645   7.347  -5.193  1.00  0.00           C  
ATOM    690  CD2 HYP    12      -4.825   2.436  -3.808  1.00  0.00           C  
ATOM    691  CD2 HYP    12      -1.543  -0.066   3.571  1.00  0.00           C  
ATOM    692  OD1 HYP    12       0.158   5.950  -6.522  1.00  0.00           O  
ATOM    693  OD1 HYP    12      -5.763   0.998  -2.175  1.00  0.00           O  
ATOM    694  OD1 HYP    12       0.776  -0.423   4.290  1.00  0.00           O  
ATOM    695  N   GLY    13       0.601   4.628  -1.557  1.00  0.00           N  
ATOM    696  N   GLY    13      -0.439   1.273  -2.584  1.00  0.00           N  
ATOM    697  N   GLY    13      -0.079  -1.850  -0.552  1.00  0.00           N  
ATOM    698  CA  GLY    13       0.958   4.123  -0.236  1.00  0.00           C  
ATOM    699  CA  GLY    13       0.969   1.181  -2.994  1.00  0.00           C  
ATOM    700  CA  GLY    13      -0.468  -2.595  -1.737  1.00  0.00           C  
ATOM    701  C   GLY    13       2.157   3.169  -0.220  1.00  0.00           C  
ATOM    702  C   GLY    13       1.281  -0.094  -3.799  1.00  0.00           C  
ATOM    703  C   GLY    13      -0.932  -4.054  -1.533  1.00  0.00           C  
ATOM    704  O   GLY    13       2.850   3.019  -1.236  1.00  0.00           O  
ATOM    705  O   GLY    13       0.478  -0.936  -4.191  1.00  0.00           O  
ATOM    706  O   GLY    13      -1.308  -4.495  -0.466  1.00  0.00           O  
ATOM    707  N   PRO    14       2.490   2.584   0.915  1.00  0.00           N  
ATOM    708  N   PRO    14       2.643  -0.290  -4.021  1.00  0.00           N  
ATOM    709  N   PRO    14      -1.018  -4.822  -2.689  1.00  0.00           N  
ATOM    710  CA  PRO    14       3.710   1.846   1.009  1.00  0.00           C  
ATOM    711  CA  PRO    14       3.135  -1.515  -4.710  1.00  0.00           C  
ATOM    712  CA  PRO    14      -1.518  -6.189  -2.609  1.00  0.00           C  
ATOM    713  C   PRO    14       3.514   0.383   0.354  1.00  0.00           C  
ATOM    714  C   PRO    14       3.010  -2.746  -3.838  1.00  0.00           C  
ATOM    715  C   PRO    14      -0.470  -7.136  -1.891  1.00  0.00           C  
ATOM    716  O   PRO    14       2.408  -0.026  -0.025  1.00  0.00           O  
ATOM    717  O   PRO    14       2.833  -2.695  -2.617  1.00  0.00           O  
ATOM    718  O   PRO    14       0.738  -6.802  -1.832  1.00  0.00           O  
ATOM    719  CB  PRO    14       3.997   1.783   2.549  1.00  0.00           C  
ATOM    720  CB  PRO    14       4.578  -1.150  -5.053  1.00  0.00           C  
ATOM    721  CB  PRO    14      -1.767  -6.569  -4.061  1.00  0.00           C  
ATOM    722  CG  PRO    14       3.154   2.947   3.112  1.00  0.00           C  
ATOM    723  CG  PRO    14       5.031  -0.163  -3.909  1.00  0.00           C  
ATOM    724  CG  PRO    14      -1.904  -5.199  -4.823  1.00  0.00           C  
ATOM    725  CD  PRO    14       1.984   2.763   2.190  1.00  0.00           C  
ATOM    726  CD  PRO    14       3.739   0.536  -3.604  1.00  0.00           C  
ATOM    727  CD  PRO    14      -0.915  -4.348  -4.074  1.00  0.00           C  
ATOM    728  N   HYP    15       4.608  -0.358   0.327  1.00  0.00           N  
ATOM    729  N   HYP    15       3.064  -3.952  -4.445  1.00  0.00           N  
ATOM    730  N   HYP    15      -0.921  -8.360  -1.430  1.00  0.00           N  
ATOM    731  CA  HYP    15       4.588  -1.808  -0.007  1.00  0.00           C  
ATOM    732  CA  HYP    15       3.155  -5.235  -3.772  1.00  0.00           C  
ATOM    733  CA  HYP    15      -0.031  -9.433  -0.945  1.00  0.00           C  
ATOM    734  C   HYP    15       3.568  -2.664   0.760  1.00  0.00           C  
ATOM    735  C   HYP    15       4.042  -5.239  -2.535  1.00  0.00           C  
ATOM    736  C   HYP    15       0.982  -9.787  -2.035  1.00  0.00           C  
ATOM    737  O   HYP    15       3.359  -2.517   2.001  1.00  0.00           O  
ATOM    738  O   HYP    15       5.087  -4.647  -2.435  1.00  0.00           O  
ATOM    739  O   HYP    15       0.677  -9.688  -3.240  1.00  0.00           O  
ATOM    740  CB  HYP    15       6.013  -2.363   0.243  1.00  0.00           C  
ATOM    741  CB  HYP    15       3.643  -6.219  -4.796  1.00  0.00           C  
ATOM    742  CB  HYP    15      -1.049 -10.547  -0.744  1.00  0.00           C  
ATOM    743  CG  HYP    15       6.910  -1.107   0.131  1.00  0.00           C  
ATOM    744  CG  HYP    15       3.040  -5.694  -6.050  1.00  0.00           C  
ATOM    745  CG  HYP    15      -2.408  -9.956  -0.463  1.00  0.00           C  
ATOM    746  CD2 HYP    15       5.993  -0.101   0.727  1.00  0.00           C  
ATOM    747  CD2 HYP    15       3.163  -4.140  -5.843  1.00  0.00           C  
ATOM    748  CD2 HYP    15      -2.358  -8.754  -1.405  1.00  0.00           C  
ATOM    749  OD1 HYP    15       7.086  -1.007  -1.261  1.00  0.00           O  
ATOM    750  OD1 HYP    15       1.676  -5.977  -6.158  1.00  0.00           O  
ATOM    751  OD1 HYP    15      -2.487  -9.656   0.863  1.00  0.00           O  
ATOM    752  N   GLY    16       2.717  -3.424   0.081  1.00  0.00           N  
ATOM    753  N   GLY    16       3.696  -6.156  -1.587  1.00  0.00           N  
ATOM    754  N   GLY    16       2.216 -10.071  -1.598  1.00  0.00           N  
ATOM    755  CA  GLY    16       1.681  -4.389   0.554  1.00  0.00           C  
ATOM    756  CA  GLY    16       4.635  -6.542  -0.554  1.00  0.00           C  
ATOM    757  CA  GLY    16       3.332 -10.150  -2.551  1.00  0.00           C  
ATOM    758  C   GLY    16       2.152  -5.361   1.639  1.00  0.00           C  
ATOM    759  C   GLY    16       5.783  -7.496  -1.019  1.00  0.00           C  
ATOM    760  C   GLY    16       3.497 -11.464  -3.363  1.00  0.00           C  
ATOM    761  O   GLY    16       3.334  -5.420   1.978  1.00  0.00           O  
ATOM    762  O   GLY    16       5.952  -7.743  -2.228  1.00  0.00           O  
ATOM    763  O   GLY    16       2.646 -12.312  -3.314  1.00  0.00           O  
ATOM    764  N   PRO    17       1.216  -6.224   2.096  1.00  0.00           N  
ATOM    765  N   PRO    17       6.587  -7.924  -0.024  1.00  0.00           N  
ATOM    766  N   PRO    17       4.606 -11.529  -4.168  1.00  0.00           N  
ATOM    767  CA  PRO    17       1.562  -7.360   3.001  1.00  0.00           C  
ATOM    768  CA  PRO    17       7.633  -8.964  -0.226  1.00  0.00           C  
ATOM    769  CA  PRO    17       4.927 -12.683  -5.050  1.00  0.00           C  
ATOM    770  C   PRO    17       2.384  -8.484   2.341  1.00  0.00           C  
ATOM    771  C   PRO    17       7.103 -10.418  -0.629  1.00  0.00           C  
ATOM    772  C   PRO    17       4.949 -14.069  -4.370  1.00  0.00           C  
ATOM    773  O   PRO    17       2.315  -8.583   1.118  1.00  0.00           O  
ATOM    774  O   PRO    17       5.987 -10.674  -0.217  1.00  0.00           O  
ATOM    775  O   PRO    17       5.240 -14.057  -3.163  1.00  0.00           O  
ATOM    776  CB  PRO    17       0.263  -7.911   3.556  1.00  0.00           C  
ATOM    777  CB  PRO    17       8.405  -9.065   1.135  1.00  0.00           C  
ATOM    778  CB  PRO    17       6.298 -12.408  -5.613  1.00  0.00           C  
ATOM    779  CG  PRO    17      -0.646  -6.674   3.303  1.00  0.00           C  
ATOM    780  CG  PRO    17       8.273  -7.726   1.805  1.00  0.00           C  
ATOM    781  CG  PRO    17       6.235 -10.849  -5.781  1.00  0.00           C  
ATOM    782  CD  PRO    17      -0.177  -6.012   2.053  1.00  0.00           C  
ATOM    783  CD  PRO    17       6.853  -7.391   1.326  1.00  0.00           C  
ATOM    784  CD  PRO    17       5.624 -10.485  -4.425  1.00  0.00           C  
ATOM    785  N   HYP    18       3.191  -9.280   3.098  1.00  0.00           N  
ATOM    786  N   HYP    18       7.935 -11.327  -1.167  1.00  0.00           N  
ATOM    787  N   HYP    18       4.601 -15.142  -5.154  1.00  0.00           N  
ATOM    788  CA  HYP    18       3.963 -10.400   2.431  1.00  0.00           C  
ATOM    789  CA  HYP    18       7.430 -12.685  -1.468  1.00  0.00           C  
ATOM    790  CA  HYP    18       4.397 -16.510  -4.647  1.00  0.00           C  
ATOM    791  C   HYP    18       3.061 -11.395   1.690  1.00  0.00           C  
ATOM    792  C   HYP    18       7.019 -13.409  -0.195  1.00  0.00           C  
ATOM    793  C   HYP    18       5.600 -17.009  -3.835  1.00  0.00           C  
ATOM    794  O   HYP    18       1.869 -11.411   2.039  1.00  0.00           O  
ATOM    795  O   HYP    18       7.501 -13.178   0.895  1.00  0.00           O  
ATOM    796  O   HYP    18       6.805 -16.704  -4.117  1.00  0.00           O  
ATOM    797  CB  HYP    18       4.670 -11.143   3.509  1.00  0.00           C  
ATOM    798  CB  HYP    18       8.603 -13.339  -2.193  1.00  0.00           C  
ATOM    799  CB  HYP    18       4.183 -17.355  -5.890  1.00  0.00           C  
ATOM    800  CG  HYP    18       4.900 -10.031   4.585  1.00  0.00           C  
ATOM    801  CG  HYP    18       9.527 -12.213  -2.585  1.00  0.00           C  
ATOM    802  CG  HYP    18       3.572 -16.418  -6.905  1.00  0.00           C  
ATOM    803  CD2 HYP    18       3.524  -9.348   4.501  1.00  0.00           C  
ATOM    804  CD2 HYP    18       9.308 -11.117  -1.566  1.00  0.00           C  
ATOM    805  CD2 HYP    18       4.204 -15.055  -6.528  1.00  0.00           C  
ATOM    806  OD1 HYP    18       6.015  -9.272   4.249  1.00  0.00           O  
ATOM    807  OD1 HYP    18       9.171 -11.713  -3.915  1.00  0.00           O  
ATOM    808  OD1 HYP    18       2.099 -16.405  -6.907  1.00  0.00           O  
ATOM    809  N   GLY    19       3.561 -12.258   0.778  1.00  0.00           N  
ATOM    810  N   GLY    19       6.111 -14.366  -0.411  1.00  0.00           N  
ATOM    811  N   GLY    19       5.325 -17.921  -2.893  1.00  0.00           N  
ATOM    812  CA  GLY    19       2.707 -13.233   0.022  1.00  0.00           C  
ATOM    813  CA  GLY    19       5.542 -15.344   0.499  1.00  0.00           C  
ATOM    814  CA  GLY    19       6.216 -18.558  -1.959  1.00  0.00           C  
ATOM    815  C   GLY    19       2.125 -14.361   0.946  1.00  0.00           C  
ATOM    816  C   GLY    19       6.671 -16.252   1.074  1.00  0.00           C  
ATOM    817  C   GLY    19       6.583 -19.944  -2.308  1.00  0.00           C  
ATOM    818  O   GLY    19       2.566 -14.583   2.121  1.00  0.00           O  
ATOM    819  O   GLY    19       7.779 -16.176   0.634  1.00  0.00           O  
ATOM    820  O   GLY    19       5.767 -20.593  -2.946  1.00  0.00           O  
ATOM    821  N   PRO    20       1.058 -15.055   0.426  1.00  0.00           N  
ATOM    822  N   PRO    20       6.325 -17.112   2.117  1.00  0.00           N  
ATOM    823  N   PRO    20       7.787 -20.460  -1.975  1.00  0.00           N  
ATOM    824  CA  PRO    20       0.639 -16.286   1.104  1.00  0.00           C  
ATOM    825  CA  PRO    20       7.314 -17.980   2.826  1.00  0.00           C  
ATOM    826  CA  PRO    20       8.277 -21.816  -2.216  1.00  0.00           C  
ATOM    827  C   PRO    20       1.709 -17.388   1.209  1.00  0.00           C  
ATOM    828  C   PRO    20       7.197 -19.425   2.381  1.00  0.00           C  
ATOM    829  C   PRO    20       7.468 -22.983  -1.561  1.00  0.00           C  
ATOM    830  O   PRO    20       2.531 -17.566   0.341  1.00  0.00           O  
ATOM    831  O   PRO    20       6.270 -19.774   1.647  1.00  0.00           O  
ATOM    832  O   PRO    20       6.884 -22.745  -0.498  1.00  0.00           O  
ATOM    833  CB  PRO    20      -0.544 -16.844   0.332  1.00  0.00           C  
ATOM    834  CB  PRO    20       6.811 -17.814   4.306  1.00  0.00           C  
ATOM    835  CB  PRO    20       9.727 -21.834  -1.893  1.00  0.00           C  
ATOM    836  CG  PRO    20      -0.168 -16.468  -1.058  1.00  0.00           C  
ATOM    837  CG  PRO    20       5.303 -17.855   4.082  1.00  0.00           C  
ATOM    838  CG  PRO    20       9.871 -20.664  -0.863  1.00  0.00           C  
ATOM    839  CD  PRO    20       0.304 -15.039  -0.882  1.00  0.00           C  
ATOM    840  CD  PRO    20       5.091 -16.979   2.857  1.00  0.00           C  
ATOM    841  CD  PRO    20       8.873 -19.659  -1.470  1.00  0.00           C  
ATOM    842  N   HYP    21       1.565 -18.384   2.136  1.00  0.00           N  
ATOM    843  N   HYP    21       8.041 -20.288   2.918  1.00  0.00           N  
ATOM    844  N   HYP    21       7.522 -24.217  -2.088  1.00  0.00           N  
ATOM    845  CA  HYP    21       2.259 -19.667   2.102  1.00  0.00           C  
ATOM    846  CA  HYP    21       7.873 -21.722   2.718  1.00  0.00           C  
ATOM    847  CA  HYP    21       7.040 -25.423  -1.417  1.00  0.00           C  
ATOM    848  C   HYP    21       2.101 -20.436   0.773  1.00  0.00           C  
ATOM    849  C   HYP    21       6.462 -22.206   3.108  1.00  0.00           C  
ATOM    850  C   HYP    21       7.613 -25.643  -0.031  1.00  0.00           C  
ATOM    851  O   HYP    21       1.014 -20.438   0.239  1.00  0.00           O  
ATOM    852  O   HYP    21       6.007 -21.901   4.241  1.00  0.00           O  
ATOM    853  O   HYP    21       8.839 -25.361   0.242  1.00  0.00           O  
ATOM    854  CB  HYP    21       1.612 -20.554   3.196  1.00  0.00           C  
ATOM    855  CB  HYP    21       8.946 -22.308   3.746  1.00  0.00           C  
ATOM    856  CB  HYP    21       7.459 -26.519  -2.406  1.00  0.00           C  
ATOM    857  CG  HYP    21       1.074 -19.500   4.237  1.00  0.00           C  
ATOM    858  CG  HYP    21      10.101 -21.313   3.735  1.00  0.00           C  
ATOM    859  CG  HYP    21       7.497 -25.836  -3.783  1.00  0.00           C  
ATOM    860  CD2 HYP    21       0.671 -18.307   3.322  1.00  0.00           C  
ATOM    861  CD2 HYP    21       9.354 -19.947   3.582  1.00  0.00           C  
ATOM    862  CD2 HYP    21       8.053 -24.509  -3.396  1.00  0.00           C  
ATOM    863  OD1 HYP    21       2.130 -19.099   5.125  1.00  0.00           O  
ATOM    864  OD1 HYP    21      10.885 -21.588   2.576  1.00  0.00           O  
ATOM    865  OD1 HYP    21       6.164 -25.729  -4.248  1.00  0.00           O  
ATOM    866  N   GLY    22       3.222 -20.997   0.322  1.00  0.00           N  
ATOM    867  N   GLY    22       5.841 -23.090   2.310  1.00  0.00           N  
ATOM    868  N   GLY    22       6.773 -26.183   0.849  1.00  0.00           N  
ATOM    869  CA  GLY    22       3.249 -21.851  -0.872  1.00  0.00           C  
ATOM    870  CA  GLY    22       4.465 -23.581   2.607  1.00  0.00           C  
ATOM    871  CA  GLY    22       7.088 -26.519   2.232  1.00  0.00           C  
ATOM    872  C   GLY    22       2.749 -23.308  -0.773  1.00  0.00           C  
ATOM    873  C   GLY    22       4.514 -24.521   3.825  1.00  0.00           C  
ATOM    874  C   GLY    22       8.179 -27.676   2.475  1.00  0.00           C  
ATOM    875  O   GLY    22       2.142 -23.577   0.281  1.00  0.00           O  
ATOM    876  O   GLY    22       5.529 -24.718   4.444  1.00  0.00           O  
ATOM    877  O   GLY    22       8.520 -28.477   1.586  1.00  0.00           O  
ATOM    878  N   PRO    23       2.776 -24.133  -1.814  1.00  0.00           N  
ATOM    879  N   PRO    23       3.277 -25.044   4.261  1.00  0.00           N  
ATOM    880  N   PRO    23       8.737 -27.790   3.689  1.00  0.00           N  
ATOM    881  CA  PRO    23       2.311 -25.578  -1.860  1.00  0.00           C  
ATOM    882  CA  PRO    23       3.152 -25.987   5.319  1.00  0.00           C  
ATOM    883  CA  PRO    23       9.475 -28.935   4.171  1.00  0.00           C  
ATOM    884  C   PRO    23       2.708 -26.533  -0.747  1.00  0.00           C  
ATOM    885  C   PRO    23       4.095 -27.159   5.280  1.00  0.00           C  
ATOM    886  C   PRO    23       8.777 -30.275   4.087  1.00  0.00           C  
ATOM    887  O   PRO    23       3.865 -26.403  -0.332  1.00  0.00           O  
ATOM    888  O   PRO    23       4.246 -27.831   4.234  1.00  0.00           O  
ATOM    889  O   PRO    23       7.764 -30.443   4.711  1.00  0.00           O  
ATOM    890  CB  PRO    23       2.739 -26.212  -3.141  1.00  0.00           C  
ATOM    891  CB  PRO    23       1.698 -26.424   5.396  1.00  0.00           C  
ATOM    892  CB  PRO    23       9.882 -28.627   5.671  1.00  0.00           C  
ATOM    893  CG  PRO    23       2.757 -24.925  -4.038  1.00  0.00           C  
ATOM    894  CG  PRO    23       1.007 -25.091   4.975  1.00  0.00           C  
ATOM    895  CG  PRO    23      10.002 -27.078   5.493  1.00  0.00           C  
ATOM    896  CD  PRO    23       3.257 -23.814  -3.157  1.00  0.00           C  
ATOM    897  CD  PRO    23       1.972 -24.513   3.890  1.00  0.00           C  
ATOM    898  CD  PRO    23       8.691 -26.800   4.729  1.00  0.00           C  
ATOM    899  N   HYP    24       1.947 -27.411  -0.100  1.00  0.00           N  
ATOM    900  N   HYP    24       4.622 -27.511   6.468  1.00  0.00           N  
ATOM    901  N   HYP    24       9.371 -31.350   3.459  1.00  0.00           N  
ATOM    902  CA  HYP    24       2.377 -28.142   1.057  1.00  0.00           C  
ATOM    903  CA  HYP    24       5.349 -28.794   6.614  1.00  0.00           C  
ATOM    904  CA  HYP    24       8.858 -32.676   3.485  1.00  0.00           C  
ATOM    905  C   HYP    24       3.566 -29.097   0.817  1.00  0.00           C  
ATOM    906  C   HYP    24       4.440 -29.988   6.343  1.00  0.00           C  
ATOM    907  C   HYP    24       8.815 -33.300   4.846  1.00  0.00           C  
ATOM    908  O   HYP    24       3.738 -29.675  -0.270  1.00  0.00           O  
ATOM    909  O   HYP    24       3.315 -30.056   6.710  1.00  0.00           O  
ATOM    910  O   HYP    24       9.358 -32.772   5.825  1.00  0.00           O  
ATOM    911  CB  HYP    24       1.188 -28.932   1.578  1.00  0.00           C  
ATOM    912  CB  HYP    24       5.715 -28.848   8.158  1.00  0.00           C  
ATOM    913  CB  HYP    24       9.708 -33.497   2.520  1.00  0.00           C  
ATOM    914  CG  HYP    24       0.013 -28.047   1.198  1.00  0.00           C  
ATOM    915  CG  HYP    24       5.801 -27.392   8.562  1.00  0.00           C  
ATOM    916  CG  HYP    24      10.084 -32.429   1.394  1.00  0.00           C  
ATOM    917  CD2 HYP    24       0.519 -27.418  -0.154  1.00  0.00           C  
ATOM    918  CD2 HYP    24       4.743 -26.726   7.675  1.00  0.00           C  
ATOM    919  CD2 HYP    24      10.398 -31.224   2.368  1.00  0.00           C  
ATOM    920  OD1 HYP    24      -0.289 -27.119   2.254  1.00  0.00           O  
ATOM    921  OD1 HYP    24       7.098 -26.971   8.179  1.00  0.00           O  
ATOM    922  OD1 HYP    24       9.179 -32.180   0.417  1.00  0.00           O  
ATOM    923  N   GLY    25       4.345 -29.331   1.875  1.00  0.00           N  
ATOM    924  N   GLY    25       5.086 -30.989   5.696  1.00  0.00           N  
ATOM    925  N   GLY    25       8.157 -34.528   4.946  1.00  0.00           N  
ATOM    926  CA  GLY    25       5.612 -29.959   1.745  1.00  0.00           C  
ATOM    927  CA  GLY    25       4.550 -32.333   5.619  1.00  0.00           C  
ATOM    928  CA  GLY    25       8.183 -35.352   6.152  1.00  0.00           C  
ATOM    929  C   GLY    25       5.552 -31.463   1.820  1.00  0.00           C  
ATOM    930  C   GLY    25       4.687 -33.112   6.946  1.00  0.00           C  
ATOM    931  C   GLY    25       9.527 -36.036   6.266  1.00  0.00           C  
ATOM    932  O   GLY    25       6.527 -32.088   1.429  1.00  0.00           O  
ATOM    933  O   GLY    25       5.367 -32.815   7.947  1.00  0.00           O  
ATOM    934  O   GLY    25      10.397 -36.094   5.357  1.00  0.00           O  
ATOM    935  N   NH2    26       4.472 -32.050   2.301  1.00  0.00           N  
ATOM    936  N   NH2    26       3.990 -34.282   7.104  1.00  0.00           N  
ATOM    937  N   NH2    26       9.722 -36.722   7.379  1.00  0.00           N  
TER     938      NH2    26 
END
ATOM    939  C   ACE     1      -7.348  34.640   4.650  1.00  0.00           C  
ATOM    940  C   ACE     1      -3.066  33.412   1.362  1.00  0.00           C  
ATOM    941  C   ACE     1      -4.707  30.844  -2.969  1.00  0.00           C  
ATOM    942  O   ACE     1      -6.398  34.075   5.197  1.00  0.00           O  
ATOM    943  O   ACE     1      -2.287  33.185   0.512  1.00  0.00           O  
ATOM    944  O   ACE     1      -5.800  30.352  -3.391  1.00  0.00           O  
ATOM    945  CH3 ACE     1      -7.193  36.130   4.425  1.00  0.00           C  
ATOM    946  CH3 ACE     1      -3.953  34.582   1.019  1.00  0.00           C  
ATOM    947  CH3 ACE     1      -4.771  32.025  -2.036  1.00  0.00           C  
ATOM    948  N   PRO     2      -8.431  33.985   4.189  1.00  0.00           N  
ATOM    949  N   PRO     2      -3.272  32.664   2.470  1.00  0.00           N  
ATOM    950  N   PRO     2      -3.457  30.537  -3.336  1.00  0.00           N  
ATOM    951  CA  PRO     2      -8.653  32.511   4.233  1.00  0.00           C  
ATOM    952  CA  PRO     2      -2.467  31.438   2.730  1.00  0.00           C  
ATOM    953  CA  PRO     2      -3.112  29.300  -4.027  1.00  0.00           C  
ATOM    954  C   PRO     2      -7.740  31.664   3.326  1.00  0.00           C  
ATOM    955  C   PRO     2      -2.757  30.361   1.735  1.00  0.00           C  
ATOM    956  C   PRO     2      -3.589  28.046  -3.311  1.00  0.00           C  
ATOM    957  O   PRO     2      -7.205  32.222   2.378  1.00  0.00           O  
ATOM    958  O   PRO     2      -3.766  30.375   1.041  1.00  0.00           O  
ATOM    959  O   PRO     2      -3.730  28.005  -2.110  1.00  0.00           O  
ATOM    960  CB  PRO     2     -10.187  32.278   4.102  1.00  0.00           C  
ATOM    961  CB  PRO     2      -2.957  30.840   4.051  1.00  0.00           C  
ATOM    962  CB  PRO     2      -1.566  29.318  -4.162  1.00  0.00           C  
ATOM    963  CG  PRO     2     -10.765  33.705   4.310  1.00  0.00           C  
ATOM    964  CG  PRO     2      -3.410  32.160   4.818  1.00  0.00           C  
ATOM    965  CG  PRO     2      -1.082  30.741  -3.927  1.00  0.00           C  
ATOM    966  CD  PRO     2      -9.679  34.588   3.698  1.00  0.00           C  
ATOM    967  CD  PRO     2      -4.057  32.970   3.675  1.00  0.00           C  
ATOM    968  CD  PRO     2      -2.179  31.203  -2.976  1.00  0.00           C  
ATOM    969  N   HYP     3      -7.645  30.360   3.600  1.00  0.00           N  
ATOM    970  N   HYP     3      -1.864  29.330   1.747  1.00  0.00           N  
ATOM    971  N   HYP     3      -3.868  26.923  -4.067  1.00  0.00           N  
ATOM    972  CA  HYP     3      -6.991  29.447   2.710  1.00  0.00           C  
ATOM    973  CA  HYP     3      -2.006  28.189   0.908  1.00  0.00           C  
ATOM    974  CA  HYP     3      -4.343  25.623  -3.543  1.00  0.00           C  
ATOM    975  C   HYP     3      -7.520  29.477   1.289  1.00  0.00           C  
ATOM    976  C   HYP     3      -3.250  27.356   1.350  1.00  0.00           C  
ATOM    977  C   HYP     3      -3.319  24.949  -2.668  1.00  0.00           C  
ATOM    978  O   HYP     3      -8.676  29.809   1.016  1.00  0.00           O  
ATOM    979  O   HYP     3      -3.471  27.342   2.555  1.00  0.00           O  
ATOM    980  O   HYP     3      -2.160  25.250  -2.633  1.00  0.00           O  
ATOM    981  CB  HYP     3      -7.066  28.091   3.429  1.00  0.00           C  
ATOM    982  CB  HYP     3      -0.673  27.409   0.983  1.00  0.00           C  
ATOM    983  CB  HYP     3      -4.584  24.756  -4.770  1.00  0.00           C  
ATOM    984  CG  HYP     3      -7.322  28.484   4.854  1.00  0.00           C  
ATOM    985  CG  HYP     3       0.395  28.411   1.442  1.00  0.00           C  
ATOM    986  CG  HYP     3      -4.744  25.678  -5.967  1.00  0.00           C  
ATOM    987  CD2 HYP     3      -8.281  29.664   4.727  1.00  0.00           C  
ATOM    988  CD2 HYP     3      -0.486  29.416   2.180  1.00  0.00           C  
ATOM    989  CD2 HYP     3      -3.726  26.777  -5.505  1.00  0.00           C  
ATOM    990  OD1 HYP     3      -5.995  28.752   5.306  1.00  0.00           O  
ATOM    991  OD1 HYP     3       1.014  28.971   0.335  1.00  0.00           O  
ATOM    992  OD1 HYP     3      -6.046  26.176  -6.119  1.00  0.00           O  
ATOM    993  N   GLY     4      -6.618  29.011   0.445  1.00  0.00           N  
ATOM    994  N   GLY     4      -3.840  26.558   0.414  1.00  0.00           N  
ATOM    995  N   GLY     4      -3.777  23.942  -1.914  1.00  0.00           N  
ATOM    996  CA  GLY     4      -6.960  28.682  -0.898  1.00  0.00           C  
ATOM    997  CA  GLY     4      -4.997  25.748   0.789  1.00  0.00           C  
ATOM    998  CA  GLY     4      -2.971  23.138  -1.018  1.00  0.00           C  
ATOM    999  C   GLY     4      -7.712  27.354  -1.035  1.00  0.00           C  
ATOM   1000  C   GLY     4      -4.651  24.544   1.585  1.00  0.00           C  
ATOM   1001  C   GLY     4      -1.995  22.111  -1.639  1.00  0.00           C  
ATOM   1002  O   GLY     4      -8.083  26.747  -0.003  1.00  0.00           O  
ATOM   1003  O   GLY     4      -3.518  24.228   1.803  1.00  0.00           O  
ATOM   1004  O   GLY     4      -1.893  22.017  -2.848  1.00  0.00           O  
ATOM   1005  N   PRO     5      -8.076  26.838  -2.238  1.00  0.00           N  
ATOM   1006  N   PRO     5      -5.629  23.917   2.211  1.00  0.00           N  
ATOM   1007  N   PRO     5      -1.298  21.425  -0.716  1.00  0.00           N  
ATOM   1008  CA  PRO     5      -8.813  25.582  -2.474  1.00  0.00           C  
ATOM   1009  CA  PRO     5      -5.530  22.751   3.102  1.00  0.00           C  
ATOM   1010  CA  PRO     5      -0.319  20.435  -1.012  1.00  0.00           C  
ATOM   1011  C   PRO     5      -7.944  24.334  -2.111  1.00  0.00           C  
ATOM   1012  C   PRO     5      -5.099  21.439   2.287  1.00  0.00           C  
ATOM   1013  C   PRO     5      -1.107  19.102  -1.296  1.00  0.00           C  
ATOM   1014  O   PRO     5      -6.789  24.432  -1.768  1.00  0.00           O  
ATOM   1015  O   PRO     5      -5.159  21.485   1.072  1.00  0.00           O  
ATOM   1016  O   PRO     5      -2.260  18.893  -0.919  1.00  0.00           O  
ATOM   1017  CB  PRO     5      -9.262  25.487  -3.929  1.00  0.00           C  
ATOM   1018  CB  PRO     5      -6.871  22.642   3.807  1.00  0.00           C  
ATOM   1019  CB  PRO     5       0.549  20.303   0.345  1.00  0.00           C  
ATOM   1020  CG  PRO     5      -9.017  26.939  -4.399  1.00  0.00           C  
ATOM   1021  CG  PRO     5      -7.867  23.261   2.874  1.00  0.00           C  
ATOM   1022  CG  PRO     5      -0.550  20.509   1.420  1.00  0.00           C  
ATOM   1023  CD  PRO     5      -7.986  27.608  -3.490  1.00  0.00           C  
ATOM   1024  CD  PRO     5      -7.063  24.252   1.999  1.00  0.00           C  
ATOM   1025  CD  PRO     5      -1.380  21.571   0.748  1.00  0.00           C  
ATOM   1026  N   HYP     6      -8.568  23.194  -2.017  1.00  0.00           N  
ATOM   1027  N   HYP     6      -4.749  20.329   2.949  1.00  0.00           N  
ATOM   1028  N   HYP     6      -0.440  18.121  -1.897  1.00  0.00           N  
ATOM   1029  CA  HYP     6      -7.825  21.964  -1.557  1.00  0.00           C  
ATOM   1030  CA  HYP     6      -4.379  19.019   2.341  1.00  0.00           C  
ATOM   1031  CA  HYP     6      -0.988  16.779  -1.944  1.00  0.00           C  
ATOM   1032  C   HYP     6      -6.794  21.504  -2.647  1.00  0.00           C  
ATOM   1033  C   HYP     6      -5.449  18.635   1.311  1.00  0.00           C  
ATOM   1034  C   HYP     6      -1.345  16.160  -0.566  1.00  0.00           C  
ATOM   1035  O   HYP     6      -6.886  21.945  -3.811  1.00  0.00           O  
ATOM   1036  O   HYP     6      -6.629  18.883   1.399  1.00  0.00           O  
ATOM   1037  O   HYP     6      -0.726  16.497   0.468  1.00  0.00           O  
ATOM   1038  CB  HYP     6      -8.865  20.953  -1.324  1.00  0.00           C  
ATOM   1039  CB  HYP     6      -4.233  18.070   3.468  1.00  0.00           C  
ATOM   1040  CB  HYP     6       0.074  15.917  -2.645  1.00  0.00           C  
ATOM   1041  CG  HYP     6     -10.164  21.770  -1.060  1.00  0.00           C  
ATOM   1042  CG  HYP     6      -3.756  19.012   4.601  1.00  0.00           C  
ATOM   1043  CG  HYP     6       1.014  16.885  -3.363  1.00  0.00           C  
ATOM   1044  CD2 HYP     6      -9.997  22.996  -2.018  1.00  0.00           C  
ATOM   1045  CD2 HYP     6      -4.699  20.251   4.390  1.00  0.00           C  
ATOM   1046  CD2 HYP     6       0.949  18.072  -2.437  1.00  0.00           C  
ATOM   1047  OD1 HYP     6     -10.396  22.151   0.237  1.00  0.00           O  
ATOM   1048  OD1 HYP     6      -2.430  19.405   4.333  1.00  0.00           O  
ATOM   1049  OD1 HYP     6       0.320  17.313  -4.567  1.00  0.00           O  
ATOM   1050  N   GLY     7      -5.788  20.758  -2.246  1.00  0.00           N  
ATOM   1051  N   GLY     7      -4.887  18.057   0.210  1.00  0.00           N  
ATOM   1052  N   GLY     7      -2.405  15.385  -0.519  1.00  0.00           N  
ATOM   1053  CA  GLY     7      -4.626  20.302  -3.065  1.00  0.00           C  
ATOM   1054  CA  GLY     7      -5.693  17.505  -0.791  1.00  0.00           C  
ATOM   1055  CA  GLY     7      -2.909  14.830   0.718  1.00  0.00           C  
ATOM   1056  C   GLY     7      -4.829  19.076  -3.960  1.00  0.00           C  
ATOM   1057  C   GLY     7      -6.262  16.107  -0.392  1.00  0.00           C  
ATOM   1058  C   GLY     7      -2.084  13.607   1.239  1.00  0.00           C  
ATOM   1059  O   GLY     7      -6.010  18.627  -4.074  1.00  0.00           O  
ATOM   1060  O   GLY     7      -6.180  15.715   0.767  1.00  0.00           O  
ATOM   1061  O   GLY     7      -1.071  13.244   0.696  1.00  0.00           O  
ATOM   1062  N   PRO     8      -3.841  18.545  -4.660  1.00  0.00           N  
ATOM   1063  N   PRO     8      -6.812  15.352  -1.329  1.00  0.00           N  
ATOM   1064  N   PRO     8      -2.635  12.851   2.227  1.00  0.00           N  
ATOM   1065  CA  PRO     8      -3.983  17.389  -5.485  1.00  0.00           C  
ATOM   1066  CA  PRO     8      -7.463  13.996  -0.968  1.00  0.00           C  
ATOM   1067  CA  PRO     8      -2.073  11.735   2.959  1.00  0.00           C  
ATOM   1068  C   PRO     8      -4.122  16.101  -4.593  1.00  0.00           C  
ATOM   1069  C   PRO     8      -6.465  12.876  -0.594  1.00  0.00           C  
ATOM   1070  C   PRO     8      -1.743  10.528   2.127  1.00  0.00           C  
ATOM   1071  O   PRO     8      -3.960  16.034  -3.347  1.00  0.00           O  
ATOM   1072  O   PRO     8      -5.264  12.888  -1.076  1.00  0.00           O  
ATOM   1073  O   PRO     8      -2.376  10.389   1.054  1.00  0.00           O  
ATOM   1074  CB  PRO     8      -2.678  17.360  -6.389  1.00  0.00           C  
ATOM   1075  CB  PRO     8      -8.060  13.486  -2.239  1.00  0.00           C  
ATOM   1076  CB  PRO     8      -3.075  11.298   4.027  1.00  0.00           C  
ATOM   1077  CG  PRO     8      -2.274  18.842  -6.390  1.00  0.00           C  
ATOM   1078  CG  PRO     8      -8.512  14.863  -2.880  1.00  0.00           C  
ATOM   1079  CG  PRO     8      -3.809  12.588   4.289  1.00  0.00           C  
ATOM   1080  CD  PRO     8      -2.621  19.206  -4.990  1.00  0.00           C  
ATOM   1081  CD  PRO     8      -7.401  15.797  -2.622  1.00  0.00           C  
ATOM   1082  CD  PRO     8      -3.993  13.180   2.882  1.00  0.00           C  
ATOM   1083  N   HYP     9      -4.418  14.984  -5.269  1.00  0.00           N  
ATOM   1084  N   HYP     9      -6.822  11.828   0.183  1.00  0.00           N  
ATOM   1085  N   HYP     9      -0.775   9.647   2.548  1.00  0.00           N  
ATOM   1086  CA  HYP     9      -4.391  13.618  -4.725  1.00  0.00           C  
ATOM   1087  CA  HYP     9      -6.000  10.624   0.379  1.00  0.00           C  
ATOM   1088  CA  HYP     9      -0.718   8.363   1.911  1.00  0.00           C  
ATOM   1089  C   HYP     9      -3.019  13.205  -4.101  1.00  0.00           C  
ATOM   1090  C   HYP     9      -5.637   9.955  -0.948  1.00  0.00           C  
ATOM   1091  C   HYP     9      -2.089   7.684   1.958  1.00  0.00           C  
ATOM   1092  O   HYP     9      -1.940  13.478  -4.552  1.00  0.00           O  
ATOM   1093  O   HYP     9      -6.417   9.870  -1.929  1.00  0.00           O  
ATOM   1094  O   HYP     9      -2.915   7.859   2.858  1.00  0.00           O  
ATOM   1095  CB  HYP     9      -4.846  12.697  -5.824  1.00  0.00           C  
ATOM   1096  CB  HYP     9      -6.805   9.718   1.241  1.00  0.00           C  
ATOM   1097  CB  HYP     9       0.220   7.419   2.786  1.00  0.00           C  
ATOM   1098  CG  HYP     9      -5.928  13.624  -6.579  1.00  0.00           C  
ATOM   1099  CG  HYP     9      -7.779  10.751   1.927  1.00  0.00           C  
ATOM   1100  CG  HYP     9       1.033   8.482   3.624  1.00  0.00           C  
ATOM   1101  CD2 HYP     9      -5.182  14.989  -6.561  1.00  0.00           C  
ATOM   1102  CD2 HYP     9      -8.154  11.747   0.874  1.00  0.00           C  
ATOM   1103  CD2 HYP     9      -0.003   9.608   3.804  1.00  0.00           C  
ATOM   1104  OD1 HYP     9      -7.176  13.799  -5.959  1.00  0.00           O  
ATOM   1105  OD1 HYP     9      -7.149  11.321   3.042  1.00  0.00           O  
ATOM   1106  OD1 HYP     9       2.211   8.824   2.908  1.00  0.00           O  
ATOM   1107  N   GLY    10      -3.226  12.536  -2.984  1.00  0.00           N  
ATOM   1108  N   GLY    10      -4.429   9.394  -0.943  1.00  0.00           N  
ATOM   1109  N   GLY    10      -2.315   6.683   1.081  1.00  0.00           N  
ATOM   1110  CA  GLY    10      -2.125  12.074  -2.123  1.00  0.00           C  
ATOM   1111  CA  GLY    10      -3.817   8.696  -2.068  1.00  0.00           C  
ATOM   1112  CA  GLY    10      -3.352   5.639   1.137  1.00  0.00           C  
ATOM   1113  C   GLY    10      -1.257  10.961  -2.742  1.00  0.00           C  
ATOM   1114  C   GLY    10      -4.331   7.266  -2.281  1.00  0.00           C  
ATOM   1115  C   GLY    10      -3.209   4.466   2.105  1.00  0.00           C  
ATOM   1116  O   GLY    10      -1.587  10.493  -3.825  1.00  0.00           O  
ATOM   1117  O   GLY    10      -5.031   6.751  -1.438  1.00  0.00           O  
ATOM   1118  O   GLY    10      -2.189   4.431   2.805  1.00  0.00           O  
ATOM   1119  N   PRO    11      -0.146  10.595  -2.099  1.00  0.00           N  
ATOM   1120  N   PRO    11      -3.886   6.593  -3.314  1.00  0.00           N  
ATOM   1121  N   PRO    11      -4.129   3.565   2.143  1.00  0.00           N  
ATOM   1122  CA  PRO    11       0.724   9.544  -2.639  1.00  0.00           C  
ATOM   1123  CA  PRO    11      -4.430   5.328  -3.756  1.00  0.00           C  
ATOM   1124  CA  PRO    11      -4.100   2.371   3.023  1.00  0.00           C  
ATOM   1125  C   PRO    11       0.247   8.080  -2.472  1.00  0.00           C  
ATOM   1126  C   PRO    11      -3.705   4.171  -2.961  1.00  0.00           C  
ATOM   1127  C   PRO    11      -2.925   1.442   2.607  1.00  0.00           C  
ATOM   1128  O   PRO    11      -0.482   7.796  -1.519  1.00  0.00           O  
ATOM   1129  O   PRO    11      -2.728   4.467  -2.261  1.00  0.00           O  
ATOM   1130  O   PRO    11      -2.430   1.513   1.519  1.00  0.00           O  
ATOM   1131  CB  PRO    11       2.059   9.817  -1.997  1.00  0.00           C  
ATOM   1132  CB  PRO    11      -4.071   5.242  -5.259  1.00  0.00           C  
ATOM   1133  CB  PRO    11      -5.391   1.653   2.825  1.00  0.00           C  
ATOM   1134  CG  PRO    11       1.699  10.386  -0.614  1.00  0.00           C  
ATOM   1135  CG  PRO    11      -2.741   6.020  -5.316  1.00  0.00           C  
ATOM   1136  CG  PRO    11      -5.795   2.095   1.390  1.00  0.00           C  
ATOM   1137  CD  PRO    11       0.447  11.219  -0.897  1.00  0.00           C  
ATOM   1138  CD  PRO    11      -2.909   7.141  -4.252  1.00  0.00           C  
ATOM   1139  CD  PRO    11      -5.365   3.509   1.273  1.00  0.00           C  
ATOM   1140  N   HYP    12       0.654   7.057  -3.303  1.00  0.00           N  
ATOM   1141  N   HYP    12      -4.066   2.903  -3.086  1.00  0.00           N  
ATOM   1142  N   HYP    12      -2.470   0.507   3.459  1.00  0.00           N  
ATOM   1143  CA  HYP    12       0.483   5.579  -2.993  1.00  0.00           C  
ATOM   1144  CA  HYP    12      -3.500   1.892  -2.232  1.00  0.00           C  
ATOM   1145  CA  HYP    12      -1.397  -0.346   3.041  1.00  0.00           C  
ATOM   1146  C   HYP    12       0.658   5.162  -1.506  1.00  0.00           C  
ATOM   1147  C   HYP    12      -2.041   1.707  -2.599  1.00  0.00           C  
ATOM   1148  C   HYP    12      -1.641  -1.085   1.759  1.00  0.00           C  
ATOM   1149  O   HYP    12       1.570   5.636  -0.878  1.00  0.00           O  
ATOM   1150  O   HYP    12      -1.509   2.061  -3.671  1.00  0.00           O  
ATOM   1151  O   HYP    12      -2.736  -1.324   1.355  1.00  0.00           O  
ATOM   1152  CB  HYP    12       1.466   4.818  -3.859  1.00  0.00           C  
ATOM   1153  CB  HYP    12      -4.310   0.605  -2.324  1.00  0.00           C  
ATOM   1154  CB  HYP    12      -1.132  -1.293   4.106  1.00  0.00           C  
ATOM   1155  CG  HYP    12       1.656   5.772  -5.084  1.00  0.00           C  
ATOM   1156  CG  HYP    12      -5.616   1.111  -3.027  1.00  0.00           C  
ATOM   1157  CG  HYP    12      -1.837  -0.712   5.389  1.00  0.00           C  
ATOM   1158  CD2 HYP    12       1.548   7.182  -4.414  1.00  0.00           C  
ATOM   1159  CD2 HYP    12      -5.151   2.323  -3.814  1.00  0.00           C  
ATOM   1160  CD2 HYP    12      -2.993   0.114   4.749  1.00  0.00           C  
ATOM   1161  OD1 HYP    12       0.527   5.598  -6.052  1.00  0.00           O  
ATOM   1162  OD1 HYP    12      -6.648   1.555  -2.213  1.00  0.00           O  
ATOM   1163  OD1 HYP    12      -0.932   0.064   6.185  1.00  0.00           O  
ATOM   1164  N   GLY    13      -0.209   4.331  -0.923  1.00  0.00           N  
ATOM   1165  N   GLY    13      -1.272   1.274  -1.533  1.00  0.00           N  
ATOM   1166  N   GLY    13      -0.557  -1.653   1.203  1.00  0.00           N  
ATOM   1167  CA  GLY    13      -0.157   3.957   0.485  1.00  0.00           C  
ATOM   1168  CA  GLY    13       0.158   1.029  -1.617  1.00  0.00           C  
ATOM   1169  CA  GLY    13      -0.621  -2.662   0.108  1.00  0.00           C  
ATOM   1170  C   GLY    13       1.073   3.148   0.995  1.00  0.00           C  
ATOM   1171  C   GLY    13       0.602  -0.027  -2.557  1.00  0.00           C  
ATOM   1172  C   GLY    13      -1.399  -3.936   0.574  1.00  0.00           C  
ATOM   1173  O   GLY    13       1.762   2.653   0.089  1.00  0.00           O  
ATOM   1174  O   GLY    13      -0.217  -0.726  -3.178  1.00  0.00           O  
ATOM   1175  O   GLY    13      -1.447  -4.160   1.769  1.00  0.00           O  
ATOM   1176  N   PRO    14       1.331   2.869   2.318  1.00  0.00           N  
ATOM   1177  N   PRO    14       1.896  -0.209  -2.769  1.00  0.00           N  
ATOM   1178  N   PRO    14      -2.001  -4.705  -0.403  1.00  0.00           N  
ATOM   1179  CA  PRO    14       2.470   2.131   2.791  1.00  0.00           C  
ATOM   1180  CA  PRO    14       2.365  -1.379  -3.613  1.00  0.00           C  
ATOM   1181  CA  PRO    14      -2.619  -6.044  -0.200  1.00  0.00           C  
ATOM   1182  C   PRO    14       2.617   0.689   2.346  1.00  0.00           C  
ATOM   1183  C   PRO    14       2.045  -2.785  -3.005  1.00  0.00           C  
ATOM   1184  C   PRO    14      -1.473  -7.077   0.127  1.00  0.00           C  
ATOM   1185  O   PRO    14       1.679   0.027   2.000  1.00  0.00           O  
ATOM   1186  O   PRO    14       2.187  -2.979  -1.789  1.00  0.00           O  
ATOM   1187  O   PRO    14      -0.337  -6.764  -0.156  1.00  0.00           O  
ATOM   1188  CB  PRO    14       2.213   2.090   4.330  1.00  0.00           C  
ATOM   1189  CB  PRO    14       3.875  -1.127  -3.820  1.00  0.00           C  
ATOM   1190  CB  PRO    14      -3.418  -6.281  -1.437  1.00  0.00           C  
ATOM   1191  CG  PRO    14       1.439   3.302   4.585  1.00  0.00           C  
ATOM   1192  CG  PRO    14       4.254  -0.437  -2.452  1.00  0.00           C  
ATOM   1193  CG  PRO    14      -2.618  -5.528  -2.485  1.00  0.00           C  
ATOM   1194  CD  PRO    14       0.518   3.389   3.386  1.00  0.00           C  
ATOM   1195  CD  PRO    14       3.105   0.480  -2.151  1.00  0.00           C  
ATOM   1196  CD  PRO    14      -2.081  -4.275  -1.753  1.00  0.00           C  
ATOM   1197  N   HYP    15       3.875   0.171   2.378  1.00  0.00           N  
ATOM   1198  N   HYP    15       1.694  -3.788  -3.777  1.00  0.00           N  
ATOM   1199  N   HYP    15      -1.815  -8.229   0.740  1.00  0.00           N  
ATOM   1200  CA  HYP    15       4.246  -1.089   1.820  1.00  0.00           C  
ATOM   1201  CA  HYP    15       1.510  -5.072  -3.222  1.00  0.00           C  
ATOM   1202  CA  HYP    15      -0.911  -9.373   0.777  1.00  0.00           C  
ATOM   1203  C   HYP    15       3.445  -2.253   2.459  1.00  0.00           C  
ATOM   1204  C   HYP    15       2.698  -5.658  -2.480  1.00  0.00           C  
ATOM   1205  C   HYP    15      -0.328  -9.898  -0.528  1.00  0.00           C  
ATOM   1206  O   HYP    15       3.477  -2.582   3.642  1.00  0.00           O  
ATOM   1207  O   HYP    15       3.867  -5.525  -2.979  1.00  0.00           O  
ATOM   1208  O   HYP    15      -1.067  -9.976  -1.476  1.00  0.00           O  
ATOM   1209  CB  HYP    15       5.750  -1.279   1.833  1.00  0.00           C  
ATOM   1210  CB  HYP    15       1.126  -5.883  -4.499  1.00  0.00           C  
ATOM   1211  CB  HYP    15      -1.669 -10.537   1.499  1.00  0.00           C  
ATOM   1212  CG  HYP    15       6.291   0.174   1.967  1.00  0.00           C  
ATOM   1213  CG  HYP    15       0.388  -4.922  -5.410  1.00  0.00           C  
ATOM   1214  CG  HYP    15      -2.982  -9.881   2.115  1.00  0.00           C  
ATOM   1215  CD2 HYP    15       5.080   0.894   2.672  1.00  0.00           C  
ATOM   1216  CD2 HYP    15       1.374  -3.748  -5.214  1.00  0.00           C  
ATOM   1217  CD2 HYP    15      -3.123  -8.652   1.205  1.00  0.00           C  
ATOM   1218  OD1 HYP    15       6.319   0.514   0.548  1.00  0.00           O  
ATOM   1219  OD1 HYP    15      -0.914  -4.629  -5.097  1.00  0.00           O  
ATOM   1220  OD1 HYP    15      -3.034  -9.756   3.570  1.00  0.00           O  
ATOM   1221  N   GLY    16       2.753  -2.918   1.522  1.00  0.00           N  
ATOM   1222  N   GLY    16       2.400  -6.518  -1.440  1.00  0.00           N  
ATOM   1223  N   GLY    16       0.923 -10.351  -0.643  1.00  0.00           N  
ATOM   1224  CA  GLY    16       1.867  -4.091   1.824  1.00  0.00           C  
ATOM   1225  CA  GLY    16       3.451  -7.199  -0.644  1.00  0.00           C  
ATOM   1226  CA  GLY    16       1.554 -10.748  -1.964  1.00  0.00           C  
ATOM   1227  C   GLY    16       2.684  -5.287   2.375  1.00  0.00           C  
ATOM   1228  C   GLY    16       4.256  -8.195  -1.542  1.00  0.00           C  
ATOM   1229  C   GLY    16       1.162 -12.231  -2.408  1.00  0.00           C  
ATOM   1230  O   GLY    16       3.845  -5.461   2.090  1.00  0.00           O  
ATOM   1231  O   GLY    16       3.694  -8.795  -2.462  1.00  0.00           O  
ATOM   1232  O   GLY    16       0.357 -12.837  -1.698  1.00  0.00           O  
ATOM   1233  N   PRO    17       1.942  -6.231   3.063  1.00  0.00           N  
ATOM   1234  N   PRO    17       5.489  -8.571  -1.103  1.00  0.00           N  
ATOM   1235  N   PRO    17       1.826 -12.816  -3.435  1.00  0.00           N  
ATOM   1236  CA  PRO    17       2.532  -7.381   3.730  1.00  0.00           C  
ATOM   1237  CA  PRO    17       6.300  -9.658  -1.634  1.00  0.00           C  
ATOM   1238  CA  PRO    17       1.516 -14.242  -3.812  1.00  0.00           C  
ATOM   1239  C   PRO    17       2.860  -8.637   2.862  1.00  0.00           C  
ATOM   1240  C   PRO    17       5.744 -11.081  -1.419  1.00  0.00           C  
ATOM   1241  C   PRO    17       1.864 -15.239  -2.673  1.00  0.00           C  
ATOM   1242  O   PRO    17       2.117  -9.027   1.967  1.00  0.00           O  
ATOM   1243  O   PRO    17       4.933 -11.231  -0.496  1.00  0.00           O  
ATOM   1244  O   PRO    17       2.658 -14.926  -1.774  1.00  0.00           O  
ATOM   1245  CB  PRO    17       1.562  -7.607   4.899  1.00  0.00           C  
ATOM   1246  CB  PRO    17       7.733  -9.496  -1.067  1.00  0.00           C  
ATOM   1247  CB  PRO    17       2.532 -14.476  -4.968  1.00  0.00           C  
ATOM   1248  CG  PRO    17       0.247  -7.411   4.149  1.00  0.00           C  
ATOM   1249  CG  PRO    17       7.397  -8.692   0.225  1.00  0.00           C  
ATOM   1250  CG  PRO    17       2.935 -13.119  -5.531  1.00  0.00           C  
ATOM   1251  CD  PRO    17       0.498  -6.228   3.243  1.00  0.00           C  
ATOM   1252  CD  PRO    17       6.172  -7.808  -0.107  1.00  0.00           C  
ATOM   1253  CD  PRO    17       2.754 -12.150  -4.306  1.00  0.00           C  
ATOM   1254  N   HYP    18       3.763  -9.464   3.429  1.00  0.00           N  
ATOM   1255  N   HYP    18       6.129 -12.047  -2.278  1.00  0.00           N  
ATOM   1256  N   HYP    18       1.288 -16.462  -2.653  1.00  0.00           N  
ATOM   1257  CA  HYP    18       4.133 -10.759   2.821  1.00  0.00           C  
ATOM   1258  CA  HYP    18       5.884 -13.482  -2.048  1.00  0.00           C  
ATOM   1259  CA  HYP    18       1.778 -17.503  -1.727  1.00  0.00           C  
ATOM   1260  C   HYP    18       2.899 -11.712   2.751  1.00  0.00           C  
ATOM   1261  C   HYP    18       5.961 -13.985  -0.559  1.00  0.00           C  
ATOM   1262  C   HYP    18       3.213 -17.853  -1.975  1.00  0.00           C  
ATOM   1263  O   HYP    18       1.992 -11.585   3.590  1.00  0.00           O  
ATOM   1264  O   HYP    18       6.890 -13.619   0.215  1.00  0.00           O  
ATOM   1265  O   HYP    18       3.624 -17.563  -3.092  1.00  0.00           O  
ATOM   1266  CB  HYP    18       5.238 -11.342   3.743  1.00  0.00           C  
ATOM   1267  CB  HYP    18       7.000 -14.221  -2.870  1.00  0.00           C  
ATOM   1268  CB  HYP    18       0.802 -18.650  -1.894  1.00  0.00           C  
ATOM   1269  CG  HYP    18       5.153 -10.571   5.032  1.00  0.00           C  
ATOM   1270  CG  HYP    18       7.158 -13.260  -4.115  1.00  0.00           C  
ATOM   1271  CG  HYP    18      -0.428 -17.869  -2.405  1.00  0.00           C  
ATOM   1272  CD2 HYP    18       4.611  -9.240   4.621  1.00  0.00           C  
ATOM   1273  CD2 HYP    18       7.001 -11.893  -3.430  1.00  0.00           C  
ATOM   1274  CD2 HYP    18       0.081 -16.880  -3.395  1.00  0.00           C  
ATOM   1275  OD1 HYP    18       6.410 -10.254   5.509  1.00  0.00           O  
ATOM   1276  OD1 HYP    18       6.102 -13.406  -5.015  1.00  0.00           O  
ATOM   1277  OD1 HYP    18      -1.144 -17.213  -1.389  1.00  0.00           O  
ATOM   1278  N   GLY    19       2.923 -12.695   1.837  1.00  0.00           N  
ATOM   1279  N   GLY    19       5.086 -14.947  -0.197  1.00  0.00           N  
ATOM   1280  N   GLY    19       3.929 -18.370  -0.993  1.00  0.00           N  
ATOM   1281  CA  GLY    19       1.687 -13.445   1.530  1.00  0.00           C  
ATOM   1282  CA  GLY    19       5.136 -15.582   1.115  1.00  0.00           C  
ATOM   1283  CA  GLY    19       5.345 -18.512  -0.926  1.00  0.00           C  
ATOM   1284  C   GLY    19       1.651 -14.751   2.255  1.00  0.00           C  
ATOM   1285  C   GLY    19       6.276 -16.524   1.549  1.00  0.00           C  
ATOM   1286  C   GLY    19       5.793 -19.661  -1.776  1.00  0.00           C  
ATOM   1287  O   GLY    19       2.635 -15.028   2.982  1.00  0.00           O  
ATOM   1288  O   GLY    19       7.220 -16.885   0.811  1.00  0.00           O  
ATOM   1289  O   GLY    19       5.027 -20.431  -2.343  1.00  0.00           O  
ATOM   1290  N   PRO    20       0.620 -15.589   2.264  1.00  0.00           N  
ATOM   1291  N   PRO    20       6.213 -16.976   2.826  1.00  0.00           N  
ATOM   1292  N   PRO    20       7.143 -19.988  -1.652  1.00  0.00           N  
ATOM   1293  CA  PRO    20       0.563 -16.846   2.984  1.00  0.00           C  
ATOM   1294  CA  PRO    20       7.140 -17.973   3.446  1.00  0.00           C  
ATOM   1295  CA  PRO    20       7.646 -21.146  -2.384  1.00  0.00           C  
ATOM   1296  C   PRO    20       1.689 -17.847   2.611  1.00  0.00           C  
ATOM   1297  C   PRO    20       7.119 -19.357   2.810  1.00  0.00           C  
ATOM   1298  C   PRO    20       7.263 -22.523  -1.844  1.00  0.00           C  
ATOM   1299  O   PRO    20       2.254 -17.746   1.520  1.00  0.00           O  
ATOM   1300  O   PRO    20       6.063 -19.820   2.316  1.00  0.00           O  
ATOM   1301  O   PRO    20       6.761 -22.624  -0.685  1.00  0.00           O  
ATOM   1302  CB  PRO    20      -0.932 -17.381   2.754  1.00  0.00           C  
ATOM   1303  CB  PRO    20       6.750 -18.091   4.883  1.00  0.00           C  
ATOM   1304  CB  PRO    20       9.176 -21.045  -2.375  1.00  0.00           C  
ATOM   1305  CG  PRO    20      -1.697 -16.214   2.230  1.00  0.00           C  
ATOM   1306  CG  PRO    20       6.204 -16.714   5.124  1.00  0.00           C  
ATOM   1307  CG  PRO    20       9.491 -19.575  -2.125  1.00  0.00           C  
ATOM   1308  CD  PRO    20      -0.673 -15.330   1.578  1.00  0.00           C  
ATOM   1309  CD  PRO    20       5.321 -16.485   3.911  1.00  0.00           C  
ATOM   1310  CD  PRO    20       8.293 -19.184  -1.213  1.00  0.00           C  
ATOM   1311  N   HYP    21       1.933 -18.860   3.393  1.00  0.00           N  
ATOM   1312  N   HYP    21       8.298 -20.108   2.807  1.00  0.00           N  
ATOM   1313  N   HYP    21       7.451 -23.605  -2.653  1.00  0.00           N  
ATOM   1314  CA  HYP    21       3.055 -19.737   3.177  1.00  0.00           C  
ATOM   1315  CA  HYP    21       8.353 -21.384   2.092  1.00  0.00           C  
ATOM   1316  CA  HYP    21       7.176 -24.938  -2.159  1.00  0.00           C  
ATOM   1317  C   HYP    21       2.781 -20.576   1.895  1.00  0.00           C  
ATOM   1318  C   HYP    21       7.454 -22.381   2.850  1.00  0.00           C  
ATOM   1319  C   HYP    21       7.993 -25.232  -0.866  1.00  0.00           C  
ATOM   1320  O   HYP    21       1.605 -20.723   1.503  1.00  0.00           O  
ATOM   1321  O   HYP    21       7.262 -22.302   4.049  1.00  0.00           O  
ATOM   1322  O   HYP    21       9.161 -24.958  -0.875  1.00  0.00           O  
ATOM   1323  CB  HYP    21       3.206 -20.561   4.461  1.00  0.00           C  
ATOM   1324  CB  HYP    21       9.858 -21.771   2.074  1.00  0.00           C  
ATOM   1325  CB  HYP    21       7.559 -25.934  -3.336  1.00  0.00           C  
ATOM   1326  CG  HYP    21       2.530 -19.721   5.521  1.00  0.00           C  
ATOM   1327  CG  HYP    21      10.612 -20.500   2.253  1.00  0.00           C  
ATOM   1328  CG  HYP    21       7.429 -24.948  -4.541  1.00  0.00           C  
ATOM   1329  CD2 HYP    21       1.319 -19.190   4.680  1.00  0.00           C  
ATOM   1330  CD2 HYP    21       9.659 -19.683   3.161  1.00  0.00           C  
ATOM   1331  CD2 HYP    21       8.040 -23.692  -3.953  1.00  0.00           C  
ATOM   1332  OD1 HYP    21       3.391 -18.751   6.031  1.00  0.00           O  
ATOM   1333  OD1 HYP    21      10.938 -19.998   1.058  1.00  0.00           O  
ATOM   1334  OD1 HYP    21       6.056 -24.785  -5.020  1.00  0.00           O  
ATOM   1335  N   GLY    22       3.820 -21.127   1.228  1.00  0.00           N  
ATOM   1336  N   GLY    22       6.775 -23.290   2.164  1.00  0.00           N  
ATOM   1337  N   GLY    22       7.370 -25.890   0.126  1.00  0.00           N  
ATOM   1338  CA  GLY    22       3.617 -21.910  -0.028  1.00  0.00           C  
ATOM   1339  CA  GLY    22       5.817 -24.312   2.698  1.00  0.00           C  
ATOM   1340  CA  GLY    22       8.014 -26.650   1.207  1.00  0.00           C  
ATOM   1341  C   GLY    22       2.972 -23.264   0.219  1.00  0.00           C  
ATOM   1342  C   GLY    22       6.294 -25.279   3.818  1.00  0.00           C  
ATOM   1343  C   GLY    22       8.914 -27.820   0.642  1.00  0.00           C  
ATOM   1344  O   GLY    22       2.591 -23.533   1.371  1.00  0.00           O  
ATOM   1345  O   GLY    22       7.502 -25.480   3.921  1.00  0.00           O  
ATOM   1346  O   GLY    22       8.575 -28.302  -0.441  1.00  0.00           O  
ATOM   1347  N   PRO    23       2.933 -24.204  -0.720  1.00  0.00           N  
ATOM   1348  N   PRO    23       5.342 -25.859   4.592  1.00  0.00           N  
ATOM   1349  N   PRO    23       9.985 -28.151   1.280  1.00  0.00           N  
ATOM   1350  CA  PRO    23       2.361 -25.605  -0.640  1.00  0.00           C  
ATOM   1351  CA  PRO    23       5.631 -26.988   5.497  1.00  0.00           C  
ATOM   1352  CA  PRO    23      10.896 -29.230   0.766  1.00  0.00           C  
ATOM   1353  C   PRO    23       3.242 -26.583   0.074  1.00  0.00           C  
ATOM   1354  C   PRO    23       6.386 -28.101   4.812  1.00  0.00           C  
ATOM   1355  C   PRO    23      10.270 -30.591   0.991  1.00  0.00           C  
ATOM   1356  O   PRO    23       4.493 -26.535   0.087  1.00  0.00           O  
ATOM   1357  O   PRO    23       5.956 -28.520   3.727  1.00  0.00           O  
ATOM   1358  O   PRO    23       9.666 -30.840   2.060  1.00  0.00           O  
ATOM   1359  CB  PRO    23       2.097 -26.081  -2.080  1.00  0.00           C  
ATOM   1360  CB  PRO    23       4.224 -27.553   5.922  1.00  0.00           C  
ATOM   1361  CB  PRO    23      12.228 -29.059   1.563  1.00  0.00           C  
ATOM   1362  CG  PRO    23       3.044 -25.195  -2.912  1.00  0.00           C  
ATOM   1363  CG  PRO    23       3.327 -26.282   5.872  1.00  0.00           C  
ATOM   1364  CG  PRO    23      11.805 -28.390   2.879  1.00  0.00           C  
ATOM   1365  CD  PRO    23       3.174 -23.919  -2.092  1.00  0.00           C  
ATOM   1366  CD  PRO    23       3.942 -25.438   4.755  1.00  0.00           C  
ATOM   1367  CD  PRO    23      10.541 -27.606   2.532  1.00  0.00           C  
ATOM   1368  N   HYP    24       2.638 -27.624   0.685  1.00  0.00           N  
ATOM   1369  N   HYP    24       7.368 -28.750   5.385  1.00  0.00           N  
ATOM   1370  N   HYP    24      10.584 -31.557   0.107  1.00  0.00           N  
ATOM   1371  CA  HYP    24       3.411 -28.505   1.489  1.00  0.00           C  
ATOM   1372  CA  HYP    24       8.084 -29.844   4.752  1.00  0.00           C  
ATOM   1373  CA  HYP    24      10.105 -32.957   0.241  1.00  0.00           C  
ATOM   1374  C   HYP    24       4.362 -29.410   0.750  1.00  0.00           C  
ATOM   1375  C   HYP    24       7.253 -31.144   4.632  1.00  0.00           C  
ATOM   1376  C   HYP    24      10.487 -33.723   1.544  1.00  0.00           C  
ATOM   1377  O   HYP    24       4.096 -29.678  -0.432  1.00  0.00           O  
ATOM   1378  O   HYP    24       6.326 -31.371   5.410  1.00  0.00           O  
ATOM   1379  O   HYP    24      11.317 -33.268   2.373  1.00  0.00           O  
ATOM   1380  CB  HYP    24       2.367 -29.361   2.157  1.00  0.00           C  
ATOM   1381  CB  HYP    24       9.315 -30.113   5.660  1.00  0.00           C  
ATOM   1382  CB  HYP    24      10.711 -33.604  -1.018  1.00  0.00           C  
ATOM   1383  CG  HYP    24       1.103 -28.464   2.314  1.00  0.00           C  
ATOM   1384  CG  HYP    24       9.406 -28.789   6.518  1.00  0.00           C  
ATOM   1385  CG  HYP    24      10.854 -32.454  -2.083  1.00  0.00           C  
ATOM   1386  CD2 HYP    24       1.222 -27.707   1.032  1.00  0.00           C  
ATOM   1387  CD2 HYP    24       8.013 -28.303   6.604  1.00  0.00           C  
ATOM   1388  CD2 HYP    24      11.291 -31.326  -1.143  1.00  0.00           C  
ATOM   1389  OD1 HYP    24       1.248 -27.567   3.419  1.00  0.00           O  
ATOM   1390  OD1 HYP    24      10.332 -27.907   5.898  1.00  0.00           O  
ATOM   1391  OD1 HYP    24       9.577 -32.162  -2.649  1.00  0.00           O  
ATOM   1392  N   GLY    25       5.525 -29.717   1.207  1.00  0.00           N  
ATOM   1393  N   GLY    25       7.537 -32.125   3.735  1.00  0.00           N  
ATOM   1394  N   GLY    25       9.987 -34.919   1.717  1.00  0.00           N  
ATOM   1395  CA  GLY    25       6.558 -30.559   0.557  1.00  0.00           C  
ATOM   1396  CA  GLY    25       6.955 -33.423   3.606  1.00  0.00           C  
ATOM   1397  CA  GLY    25      10.233 -35.811   2.854  1.00  0.00           C  
ATOM   1398  C   GLY    25       6.042 -31.886   0.063  1.00  0.00           C  
ATOM   1399  C   GLY    25       7.284 -34.259   4.811  1.00  0.00           C  
ATOM   1400  C   GLY    25      11.463 -36.717   2.818  1.00  0.00           C  
ATOM   1401  O   GLY    25       5.193 -32.569   0.655  1.00  0.00           O  
ATOM   1402  O   GLY    25       8.411 -34.626   5.092  1.00  0.00           O  
ATOM   1403  O   GLY    25      11.950 -37.215   3.817  1.00  0.00           O  
ATOM   1404  N   NH2    26       6.631 -32.323  -1.064  1.00  0.00           N  
ATOM   1405  N   NH2    26       6.225 -34.507   5.516  1.00  0.00           N  
ATOM   1406  N   NH2    26      11.985 -36.933   1.576  1.00  0.00           N  
TER    1407      NH2    26 
END
ATOM   1408  C   ACE     1     -10.114  34.109   3.128  1.00  0.00           C  
ATOM   1409  C   ACE     1      -6.805  33.243  -1.727  1.00  0.00           C  
ATOM   1410  C   ACE     1      -8.611  29.325  -4.333  1.00  0.00           C  
ATOM   1411  O   ACE     1      -9.318  33.509   3.764  1.00  0.00           O  
ATOM   1412  O   ACE     1      -6.178  32.789  -2.683  1.00  0.00           O  
ATOM   1413  O   ACE     1      -9.439  28.523  -4.825  1.00  0.00           O  
ATOM   1414  CH3 ACE     1      -9.658  35.525   2.725  1.00  0.00           C  
ATOM   1415  CH3 ACE     1      -7.722  34.305  -2.134  1.00  0.00           C  
ATOM   1416  CH3 ACE     1      -9.103  30.544  -3.554  1.00  0.00           C  
ATOM   1417  N   PRO     2     -11.311  33.619   2.868  1.00  0.00           N  
ATOM   1418  N   PRO     2      -6.671  32.817  -0.472  1.00  0.00           N  
ATOM   1419  N   PRO     2      -7.300  29.229  -4.667  1.00  0.00           N  
ATOM   1420  CA  PRO     2     -11.516  32.206   3.213  1.00  0.00           C  
ATOM   1421  CA  PRO     2      -5.518  32.016  -0.084  1.00  0.00           C  
ATOM   1422  CA  PRO     2      -6.696  28.172  -5.445  1.00  0.00           C  
ATOM   1423  C   PRO     2     -10.707  31.276   2.287  1.00  0.00           C  
ATOM   1424  C   PRO     2      -5.642  30.500  -0.471  1.00  0.00           C  
ATOM   1425  C   PRO     2      -6.481  26.866  -4.681  1.00  0.00           C  
ATOM   1426  O   PRO     2     -10.548  31.580   1.156  1.00  0.00           O  
ATOM   1427  O   PRO     2      -6.768  29.951  -0.539  1.00  0.00           O  
ATOM   1428  O   PRO     2      -6.366  26.854  -3.442  1.00  0.00           O  
ATOM   1429  CB  PRO     2     -13.051  32.057   3.102  1.00  0.00           C  
ATOM   1430  CB  PRO     2      -5.366  32.282   1.402  1.00  0.00           C  
ATOM   1431  CB  PRO     2      -5.332  28.697  -5.977  1.00  0.00           C  
ATOM   1432  CG  PRO     2     -13.343  33.000   1.897  1.00  0.00           C  
ATOM   1433  CG  PRO     2      -6.741  32.532   1.929  1.00  0.00           C  
ATOM   1434  CG  PRO     2      -4.994  30.010  -5.227  1.00  0.00           C  
ATOM   1435  CD  PRO     2     -12.431  34.192   2.183  1.00  0.00           C  
ATOM   1436  CD  PRO     2      -7.373  33.213   0.688  1.00  0.00           C  
ATOM   1437  CD  PRO     2      -6.215  30.151  -4.292  1.00  0.00           C  
ATOM   1438  N   HYP     3     -10.144  30.151   2.837  1.00  0.00           N  
ATOM   1439  N   HYP     3      -4.546  29.890  -0.878  1.00  0.00           N  
ATOM   1440  N   HYP     3      -6.309  25.667  -5.332  1.00  0.00           N  
ATOM   1441  CA  HYP     3      -9.351  29.279   2.018  1.00  0.00           C  
ATOM   1442  CA  HYP     3      -4.570  28.426  -1.254  1.00  0.00           C  
ATOM   1443  CA  HYP     3      -6.147  24.343  -4.653  1.00  0.00           C  
ATOM   1444  C   HYP     3     -10.062  28.409   0.978  1.00  0.00           C  
ATOM   1445  C   HYP     3      -5.266  27.604  -0.158  1.00  0.00           C  
ATOM   1446  C   HYP     3      -5.008  24.370  -3.633  1.00  0.00           C  
ATOM   1447  O   HYP     3     -11.181  27.917   1.089  1.00  0.00           O  
ATOM   1448  O   HYP     3      -5.390  27.980   1.038  1.00  0.00           O  
ATOM   1449  O   HYP     3      -3.939  24.897  -3.885  1.00  0.00           O  
ATOM   1450  CB  HYP     3      -8.530  28.508   3.076  1.00  0.00           C  
ATOM   1451  CB  HYP     3      -3.114  28.066  -1.458  1.00  0.00           C  
ATOM   1452  CB  HYP     3      -5.824  23.392  -5.800  1.00  0.00           C  
ATOM   1453  CG  HYP     3      -9.478  28.370   4.249  1.00  0.00           C  
ATOM   1454  CG  HYP     3      -2.389  29.090  -0.677  1.00  0.00           C  
ATOM   1455  CG  HYP     3      -6.631  23.980  -7.019  1.00  0.00           C  
ATOM   1456  CD2 HYP     3     -10.157  29.740   4.222  1.00  0.00           C  
ATOM   1457  CD2 HYP     3      -3.220  30.401  -0.895  1.00  0.00           C  
ATOM   1458  CD2 HYP     3      -6.475  25.485  -6.789  1.00  0.00           C  
ATOM   1459  OD1 HYP     3      -8.784  28.146   5.463  1.00  0.00           O  
ATOM   1460  OD1 HYP     3      -1.002  29.206  -0.959  1.00  0.00           O  
ATOM   1461  OD1 HYP     3      -8.022  23.759  -6.905  1.00  0.00           O  
ATOM   1462  N   GLY     4      -9.332  28.240  -0.157  1.00  0.00           N  
ATOM   1463  N   GLY     4      -5.692  26.428  -0.516  1.00  0.00           N  
ATOM   1464  N   GLY     4      -5.196  23.726  -2.521  1.00  0.00           N  
ATOM   1465  CA  GLY     4      -9.674  27.466  -1.351  1.00  0.00           C  
ATOM   1466  CA  GLY     4      -6.490  25.491   0.252  1.00  0.00           C  
ATOM   1467  CA  GLY     4      -4.290  23.384  -1.464  1.00  0.00           C  
ATOM   1468  C   GLY     4     -10.033  26.026  -1.160  1.00  0.00           C  
ATOM   1469  C   GLY     4      -5.778  24.725   1.371  1.00  0.00           C  
ATOM   1470  C   GLY     4      -2.970  22.588  -1.815  1.00  0.00           C  
ATOM   1471  O   GLY     4     -10.080  25.579  -0.017  1.00  0.00           O  
ATOM   1472  O   GLY     4      -4.575  24.744   1.413  1.00  0.00           O  
ATOM   1473  O   GLY     4      -2.871  22.216  -3.025  1.00  0.00           O  
ATOM   1474  N   PRO     5     -10.120  25.244  -2.261  1.00  0.00           N  
ATOM   1475  N   PRO     5      -6.494  24.161   2.328  1.00  0.00           N  
ATOM   1476  N   PRO     5      -2.044  22.431  -0.826  1.00  0.00           N  
ATOM   1477  CA  PRO     5     -10.562  23.884  -2.183  1.00  0.00           C  
ATOM   1478  CA  PRO     5      -5.915  23.116   3.199  1.00  0.00           C  
ATOM   1479  CA  PRO     5      -0.808  21.652  -1.050  1.00  0.00           C  
ATOM   1480  C   PRO     5      -9.309  22.974  -1.776  1.00  0.00           C  
ATOM   1481  C   PRO     5      -5.367  21.926   2.443  1.00  0.00           C  
ATOM   1482  C   PRO     5      -1.048  20.138  -1.297  1.00  0.00           C  
ATOM   1483  O   PRO     5      -8.170  23.414  -1.758  1.00  0.00           O  
ATOM   1484  O   PRO     5      -5.840  21.766   1.345  1.00  0.00           O  
ATOM   1485  O   PRO     5      -1.955  19.559  -0.615  1.00  0.00           O  
ATOM   1486  CB  PRO     5     -11.034  23.567  -3.594  1.00  0.00           C  
ATOM   1487  CB  PRO     5      -6.944  22.763   4.209  1.00  0.00           C  
ATOM   1488  CB  PRO     5       0.133  21.958   0.160  1.00  0.00           C  
ATOM   1489  CG  PRO     5     -10.120  24.414  -4.440  1.00  0.00           C  
ATOM   1490  CG  PRO     5      -8.213  22.997   3.366  1.00  0.00           C  
ATOM   1491  CG  PRO     5      -0.513  23.288   0.621  1.00  0.00           C  
ATOM   1492  CD  PRO     5      -9.898  25.688  -3.658  1.00  0.00           C  
ATOM   1493  CD  PRO     5      -7.899  24.240   2.519  1.00  0.00           C  
ATOM   1494  CD  PRO     5      -2.047  23.185   0.350  1.00  0.00           C  
ATOM   1495  N   HYP     6      -9.497  21.661  -1.480  1.00  0.00           N  
ATOM   1496  N   HYP     6      -4.459  21.099   2.920  1.00  0.00           N  
ATOM   1497  N   HYP     6      -0.172  19.378  -2.042  1.00  0.00           N  
ATOM   1498  CA  HYP     6      -8.412  20.764  -1.006  1.00  0.00           C  
ATOM   1499  CA  HYP     6      -3.862  19.965   2.177  1.00  0.00           C  
ATOM   1500  CA  HYP     6      -0.264  17.887  -2.247  1.00  0.00           C  
ATOM   1501  C   HYP     6      -7.346  20.611  -2.044  1.00  0.00           C  
ATOM   1502  C   HYP     6      -4.904  18.925   1.653  1.00  0.00           C  
ATOM   1503  C   HYP     6      -0.411  17.035  -0.934  1.00  0.00           C  
ATOM   1504  O   HYP     6      -7.661  20.562  -3.230  1.00  0.00           O  
ATOM   1505  O   HYP     6      -5.971  18.812   2.151  1.00  0.00           O  
ATOM   1506  O   HYP     6       0.327  17.201   0.049  1.00  0.00           O  
ATOM   1507  CB  HYP     6      -9.097  19.470  -0.631  1.00  0.00           C  
ATOM   1508  CB  HYP     6      -2.926  19.280   3.167  1.00  0.00           C  
ATOM   1509  CB  HYP     6       1.032  17.580  -3.037  1.00  0.00           C  
ATOM   1510  CG  HYP     6     -10.570  19.829  -0.346  1.00  0.00           C  
ATOM   1511  CG  HYP     6      -2.423  20.515   3.946  1.00  0.00           C  
ATOM   1512  CG  HYP     6       1.426  18.907  -3.699  1.00  0.00           C  
ATOM   1513  CD2 HYP     6     -10.750  20.959  -1.340  1.00  0.00           C  
ATOM   1514  CD2 HYP     6      -3.674  21.409   4.112  1.00  0.00           C  
ATOM   1515  CD2 HYP     6       1.057  19.901  -2.656  1.00  0.00           C  
ATOM   1516  OD1 HYP     6     -10.707  20.282   0.987  1.00  0.00           O  
ATOM   1517  OD1 HYP     6      -1.469  21.201   3.200  1.00  0.00           O  
ATOM   1518  OD1 HYP     6       0.723  19.046  -4.914  1.00  0.00           O  
ATOM   1519  N   GLY     7      -6.111  20.434  -1.637  1.00  0.00           N  
ATOM   1520  N   GLY     7      -4.444  18.147   0.672  1.00  0.00           N  
ATOM   1521  N   GLY     7      -1.432  16.164  -0.888  1.00  0.00           N  
ATOM   1522  CA  GLY     7      -5.055  20.052  -2.583  1.00  0.00           C  
ATOM   1523  CA  GLY     7      -5.172  17.141  -0.033  1.00  0.00           C  
ATOM   1524  CA  GLY     7      -1.848  15.447   0.301  1.00  0.00           C  
ATOM   1525  C   GLY     7      -5.279  18.751  -3.321  1.00  0.00           C  
ATOM   1526  C   GLY     7      -5.372  15.854   0.735  1.00  0.00           C  
ATOM   1527  C   GLY     7      -0.841  14.352   0.840  1.00  0.00           C  
ATOM   1528  O   GLY     7      -6.309  18.125  -3.077  1.00  0.00           O  
ATOM   1529  O   GLY     7      -4.866  15.737   1.827  1.00  0.00           O  
ATOM   1530  O   GLY     7       0.206  14.153   0.266  1.00  0.00           O  
ATOM   1531  N   PRO     8      -4.346  18.358  -4.209  1.00  0.00           N  
ATOM   1532  N   PRO     8      -6.089  14.916   0.113  1.00  0.00           N  
ATOM   1533  N   PRO     8      -1.181  13.675   1.939  1.00  0.00           N  
ATOM   1534  CA  PRO     8      -4.402  17.060  -4.896  1.00  0.00           C  
ATOM   1535  CA  PRO     8      -6.426  13.601   0.744  1.00  0.00           C  
ATOM   1536  CA  PRO     8      -0.256  12.854   2.694  1.00  0.00           C  
ATOM   1537  C   PRO     8      -4.022  15.892  -3.987  1.00  0.00           C  
ATOM   1538  C   PRO     8      -5.363  12.564   0.660  1.00  0.00           C  
ATOM   1539  C   PRO     8      -0.162  11.387   2.089  1.00  0.00           C  
ATOM   1540  O   PRO     8      -3.309  16.031  -2.965  1.00  0.00           O  
ATOM   1541  O   PRO     8      -4.310  12.707  -0.001  1.00  0.00           O  
ATOM   1542  O   PRO     8      -0.974  11.002   1.195  1.00  0.00           O  
ATOM   1543  CB  PRO     8      -3.395  17.148  -6.049  1.00  0.00           C  
ATOM   1544  CB  PRO     8      -7.691  13.216  -0.057  1.00  0.00           C  
ATOM   1545  CB  PRO     8      -0.744  12.802   4.156  1.00  0.00           C  
ATOM   1546  CG  PRO     8      -2.292  17.990  -5.435  1.00  0.00           C  
ATOM   1547  CG  PRO     8      -7.396  13.703  -1.519  1.00  0.00           C  
ATOM   1548  CG  PRO     8      -2.203  13.044   3.974  1.00  0.00           C  
ATOM   1549  CD  PRO     8      -3.090  18.985  -4.550  1.00  0.00           C  
ATOM   1550  CD  PRO     8      -6.701  15.111  -1.255  1.00  0.00           C  
ATOM   1551  CD  PRO     8      -2.411  13.835   2.705  1.00  0.00           C  
ATOM   1552  N   HYP     9      -4.298  14.606  -4.339  1.00  0.00           N  
ATOM   1553  N   HYP     9      -5.521  11.523   1.480  1.00  0.00           N  
ATOM   1554  N   HYP     9       0.772  10.531   2.403  1.00  0.00           N  
ATOM   1555  CA  HYP     9      -3.906  13.418  -3.576  1.00  0.00           C  
ATOM   1556  CA  HYP     9      -4.619  10.334   1.568  1.00  0.00           C  
ATOM   1557  CA  HYP     9       0.813   9.110   2.031  1.00  0.00           C  
ATOM   1558  C   HYP     9      -2.402  13.201  -3.505  1.00  0.00           C  
ATOM   1559  C   HYP     9      -4.420   9.711   0.247  1.00  0.00           C  
ATOM   1560  C   HYP     9      -0.524   8.339   2.161  1.00  0.00           C  
ATOM   1561  O   HYP     9      -1.677  13.370  -4.457  1.00  0.00           O  
ATOM   1562  O   HYP     9      -5.382   9.550  -0.538  1.00  0.00           O  
ATOM   1563  O   HYP     9      -1.364   8.582   3.040  1.00  0.00           O  
ATOM   1564  CB  HYP     9      -4.511  12.267  -4.428  1.00  0.00           C  
ATOM   1565  CB  HYP     9      -5.330   9.325   2.486  1.00  0.00           C  
ATOM   1566  CB  HYP     9       2.038   8.465   2.694  1.00  0.00           C  
ATOM   1567  CG  HYP     9      -5.653  12.854  -5.290  1.00  0.00           C  
ATOM   1568  CG  HYP     9      -6.009  10.293   3.521  1.00  0.00           C  
ATOM   1569  CG  HYP     9       2.961   9.743   2.725  1.00  0.00           C  
ATOM   1570  CD2 HYP     9      -5.115  14.235  -5.549  1.00  0.00           C  
ATOM   1571  CD2 HYP     9      -6.475  11.398   2.561  1.00  0.00           C  
ATOM   1572  CD2 HYP     9       1.973  10.845   3.121  1.00  0.00           C  
ATOM   1573  OD1 HYP     9      -6.947  12.986  -4.633  1.00  0.00           O  
ATOM   1574  OD1 HYP     9      -5.089  10.642   4.475  1.00  0.00           O  
ATOM   1575  OD1 HYP     9       3.564   9.891   1.513  1.00  0.00           O  
ATOM   1576  N   GLY    10      -2.014  12.768  -2.289  1.00  0.00           N  
ATOM   1577  N   GLY    10      -3.160   9.356  -0.065  1.00  0.00           N  
ATOM   1578  N   GLY    10      -0.805   7.422   1.280  1.00  0.00           N  
ATOM   1579  CA  GLY    10      -0.651  12.317  -1.897  1.00  0.00           C  
ATOM   1580  CA  GLY    10      -2.711   9.013  -1.444  1.00  0.00           C  
ATOM   1581  CA  GLY    10      -2.003   6.625   1.164  1.00  0.00           C  
ATOM   1582  C   GLY    10       0.002  11.170  -2.593  1.00  0.00           C  
ATOM   1583  C   GLY    10      -3.321   7.675  -1.954  1.00  0.00           C  
ATOM   1584  C   GLY    10      -2.073   5.437   2.124  1.00  0.00           C  
ATOM   1585  O   GLY    10      -0.606  10.490  -3.418  1.00  0.00           O  
ATOM   1586  O   GLY    10      -4.127   7.087  -1.220  1.00  0.00           O  
ATOM   1587  O   GLY    10      -1.281   5.331   3.066  1.00  0.00           O  
ATOM   1588  N   PRO    11       1.211  10.776  -2.152  1.00  0.00           N  
ATOM   1589  N   PRO    11      -2.894   7.147  -3.107  1.00  0.00           N  
ATOM   1590  N   PRO    11      -3.192   4.627   1.996  1.00  0.00           N  
ATOM   1591  CA  PRO    11       1.987   9.621  -2.600  1.00  0.00           C  
ATOM   1592  CA  PRO    11      -3.383   5.867  -3.552  1.00  0.00           C  
ATOM   1593  CA  PRO    11      -3.358   3.368   2.779  1.00  0.00           C  
ATOM   1594  C   PRO    11       1.435   8.264  -2.205  1.00  0.00           C  
ATOM   1595  C   PRO    11      -2.940   4.716  -2.628  1.00  0.00           C  
ATOM   1596  C   PRO    11      -2.356   2.259   2.265  1.00  0.00           C  
ATOM   1597  O   PRO    11       0.677   8.168  -1.236  1.00  0.00           O  
ATOM   1598  O   PRO    11      -1.890   4.794  -1.945  1.00  0.00           O  
ATOM   1599  O   PRO    11      -2.001   2.255   1.122  1.00  0.00           O  
ATOM   1600  CB  PRO    11       3.354   9.785  -1.964  1.00  0.00           C  
ATOM   1601  CB  PRO    11      -2.990   5.726  -4.975  1.00  0.00           C  
ATOM   1602  CB  PRO    11      -4.809   2.984   2.624  1.00  0.00           C  
ATOM   1603  CG  PRO    11       3.446  11.256  -1.578  1.00  0.00           C  
ATOM   1604  CG  PRO    11      -2.549   7.127  -5.415  1.00  0.00           C  
ATOM   1605  CG  PRO    11      -5.098   3.372   1.187  1.00  0.00           C  
ATOM   1606  CD  PRO    11       2.024  11.506  -1.130  1.00  0.00           C  
ATOM   1607  CD  PRO    11      -1.970   7.674  -4.128  1.00  0.00           C  
ATOM   1608  CD  PRO    11      -4.296   4.740   1.052  1.00  0.00           C  
ATOM   1609  N   HYP    12       1.684   7.176  -2.926  1.00  0.00           N  
ATOM   1610  N   HYP    12      -3.576   3.535  -2.739  1.00  0.00           N  
ATOM   1611  N   HYP    12      -2.176   1.192   3.019  1.00  0.00           N  
ATOM   1612  CA  HYP    12       1.272   5.844  -2.676  1.00  0.00           C  
ATOM   1613  CA  HYP    12      -3.092   2.431  -2.017  1.00  0.00           C  
ATOM   1614  CA  HYP    12      -1.276   0.074   2.692  1.00  0.00           C  
ATOM   1615  C   HYP    12       1.665   5.428  -1.230  1.00  0.00           C  
ATOM   1616  C   HYP    12      -1.749   1.960  -2.488  1.00  0.00           C  
ATOM   1617  C   HYP    12      -1.760  -0.764   1.535  1.00  0.00           C  
ATOM   1618  O   HYP    12       2.778   5.673  -0.734  1.00  0.00           O  
ATOM   1619  O   HYP    12      -1.403   2.000  -3.654  1.00  0.00           O  
ATOM   1620  O   HYP    12      -2.980  -0.939   1.384  1.00  0.00           O  
ATOM   1621  CB  HYP    12       1.969   4.901  -3.705  1.00  0.00           C  
ATOM   1622  CB  HYP    12      -4.094   1.240  -2.282  1.00  0.00           C  
ATOM   1623  CB  HYP    12      -1.096  -0.798   3.965  1.00  0.00           C  
ATOM   1624  CG  HYP    12       2.139   5.913  -4.831  1.00  0.00           C  
ATOM   1625  CG  HYP    12      -5.278   1.987  -2.987  1.00  0.00           C  
ATOM   1626  CG  HYP    12      -1.369   0.223   5.086  1.00  0.00           C  
ATOM   1627  CD2 HYP    12       2.556   7.143  -4.112  1.00  0.00           C  
ATOM   1628  CD2 HYP    12      -4.762   3.238  -3.520  1.00  0.00           C  
ATOM   1629  CD2 HYP    12      -2.398   1.157   4.460  1.00  0.00           C  
ATOM   1630  OD1 HYP    12       1.010   6.040  -5.696  1.00  0.00           O  
ATOM   1631  OD1 HYP    12      -6.270   2.369  -1.978  1.00  0.00           O  
ATOM   1632  OD1 HYP    12      -0.204   1.047   5.410  1.00  0.00           O  
ATOM   1633  N   GLY    13       0.672   4.842  -0.509  1.00  0.00           N  
ATOM   1634  N   GLY    13      -0.969   1.484  -1.526  1.00  0.00           N  
ATOM   1635  N   GLY    13      -0.843  -1.322   0.779  1.00  0.00           N  
ATOM   1636  CA  GLY    13       0.966   4.129   0.740  1.00  0.00           C  
ATOM   1637  CA  GLY    13       0.400   0.950  -1.908  1.00  0.00           C  
ATOM   1638  CA  GLY    13      -1.101  -2.173  -0.435  1.00  0.00           C  
ATOM   1639  C   GLY    13       2.102   3.090   0.683  1.00  0.00           C  
ATOM   1640  C   GLY    13       0.520  -0.267  -2.867  1.00  0.00           C  
ATOM   1641  C   GLY    13      -1.608  -3.641  -0.088  1.00  0.00           C  
ATOM   1642  O   GLY    13       2.554   2.663  -0.399  1.00  0.00           O  
ATOM   1643  O   GLY    13      -0.511  -0.835  -3.255  1.00  0.00           O  
ATOM   1644  O   GLY    13      -1.769  -4.088   1.070  1.00  0.00           O  
ATOM   1645  N   PRO    14       2.397   2.521   1.872  1.00  0.00           N  
ATOM   1646  N   PRO    14       1.696  -0.699  -3.350  1.00  0.00           N  
ATOM   1647  N   PRO    14      -1.946  -4.365  -1.173  1.00  0.00           N  
ATOM   1648  CA  PRO    14       3.313   1.408   2.079  1.00  0.00           C  
ATOM   1649  CA  PRO    14       1.903  -1.840  -4.229  1.00  0.00           C  
ATOM   1650  CA  PRO    14      -2.430  -5.723  -1.061  1.00  0.00           C  
ATOM   1651  C   PRO    14       2.928   0.165   1.303  1.00  0.00           C  
ATOM   1652  C   PRO    14       1.803  -3.118  -3.458  1.00  0.00           C  
ATOM   1653  C   PRO    14      -1.457  -6.742  -0.515  1.00  0.00           C  
ATOM   1654  O   PRO    14       1.749  -0.024   1.091  1.00  0.00           O  
ATOM   1655  O   PRO    14       1.725  -3.090  -2.179  1.00  0.00           O  
ATOM   1656  O   PRO    14      -0.229  -6.521  -0.468  1.00  0.00           O  
ATOM   1657  CB  PRO    14       3.387   1.028   3.512  1.00  0.00           C  
ATOM   1658  CB  PRO    14       3.216  -1.658  -4.877  1.00  0.00           C  
ATOM   1659  CB  PRO    14      -2.944  -6.240  -2.495  1.00  0.00           C  
ATOM   1660  CG  PRO    14       3.014   2.370   4.206  1.00  0.00           C  
ATOM   1661  CG  PRO    14       3.971  -0.956  -3.753  1.00  0.00           C  
ATOM   1662  CG  PRO    14      -3.069  -4.866  -3.194  1.00  0.00           C  
ATOM   1663  CD  PRO    14       1.986   2.914   3.198  1.00  0.00           C  
ATOM   1664  CD  PRO    14       2.971  -0.119  -3.012  1.00  0.00           C  
ATOM   1665  CD  PRO    14      -1.951  -3.979  -2.564  1.00  0.00           C  
ATOM   1666  N   HYP    15       3.822  -0.813   1.027  1.00  0.00           N  
ATOM   1667  N   HYP    15       1.732  -4.287  -4.118  1.00  0.00           N  
ATOM   1668  N   HYP    15      -1.943  -7.973  -0.069  1.00  0.00           N  
ATOM   1669  CA  HYP    15       3.567  -2.179   0.535  1.00  0.00           C  
ATOM   1670  CA  HYP    15       1.641  -5.548  -3.465  1.00  0.00           C  
ATOM   1671  CA  HYP    15      -1.090  -9.067   0.428  1.00  0.00           C  
ATOM   1672  C   HYP    15       2.839  -2.957   1.635  1.00  0.00           C  
ATOM   1673  C   HYP    15       2.738  -5.839  -2.451  1.00  0.00           C  
ATOM   1674  C   HYP    15      -0.173  -9.588  -0.714  1.00  0.00           C  
ATOM   1675  O   HYP    15       2.964  -2.683   2.841  1.00  0.00           O  
ATOM   1676  O   HYP    15       3.792  -5.273  -2.549  1.00  0.00           O  
ATOM   1677  O   HYP    15      -0.607  -9.555  -1.892  1.00  0.00           O  
ATOM   1678  CB  HYP    15       4.891  -2.777   0.125  1.00  0.00           C  
ATOM   1679  CB  HYP    15       1.576  -6.649  -4.509  1.00  0.00           C  
ATOM   1680  CB  HYP    15      -2.096 -10.120   0.971  1.00  0.00           C  
ATOM   1681  CG  HYP    15       5.853  -2.140   1.105  1.00  0.00           C  
ATOM   1682  CG  HYP    15       0.908  -5.947  -5.677  1.00  0.00           C  
ATOM   1683  CG  HYP    15      -3.418  -9.377   1.221  1.00  0.00           C  
ATOM   1684  CD2 HYP    15       5.269  -0.727   1.209  1.00  0.00           C  
ATOM   1685  CD2 HYP    15       1.604  -4.553  -5.565  1.00  0.00           C  
ATOM   1686  CD2 HYP    15      -3.330  -8.506   0.008  1.00  0.00           C  
ATOM   1687  OD1 HYP    15       7.150  -2.078   0.654  1.00  0.00           O  
ATOM   1688  OD1 HYP    15      -0.472  -5.651  -5.430  1.00  0.00           O  
ATOM   1689  OD1 HYP    15      -3.559  -8.578   2.371  1.00  0.00           O  
ATOM   1690  N   GLY    16       1.863  -3.755   1.212  1.00  0.00           N  
ATOM   1691  N   GLY    16       2.504  -6.648  -1.334  1.00  0.00           N  
ATOM   1692  N   GLY    16       1.044 -10.052  -0.394  1.00  0.00           N  
ATOM   1693  CA  GLY    16       0.995  -4.683   2.023  1.00  0.00           C  
ATOM   1694  CA  GLY    16       3.554  -6.912  -0.320  1.00  0.00           C  
ATOM   1695  CA  GLY    16       2.039 -10.366  -1.475  1.00  0.00           C  
ATOM   1696  C   GLY    16       1.813  -5.876   2.675  1.00  0.00           C  
ATOM   1697  C   GLY    16       4.568  -8.075  -0.726  1.00  0.00           C  
ATOM   1698  C   GLY    16       1.778 -11.747  -2.105  1.00  0.00           C  
ATOM   1699  O   GLY    16       3.067  -5.891   2.635  1.00  0.00           O  
ATOM   1700  O   GLY    16       4.477  -8.603  -1.850  1.00  0.00           O  
ATOM   1701  O   GLY    16       0.716 -12.357  -1.970  1.00  0.00           O  
ATOM   1702  N   PRO    17       1.102  -6.780   3.359  1.00  0.00           N  
ATOM   1703  N   PRO    17       5.522  -8.556   0.114  1.00  0.00           N  
ATOM   1704  N   PRO    17       2.717 -12.241  -2.939  1.00  0.00           N  
ATOM   1705  CA  PRO    17       1.691  -7.784   4.168  1.00  0.00           C  
ATOM   1706  CA  PRO    17       6.494  -9.600  -0.208  1.00  0.00           C  
ATOM   1707  CA  PRO    17       2.620 -13.522  -3.631  1.00  0.00           C  
ATOM   1708  C   PRO    17       2.239  -8.914   3.304  1.00  0.00           C  
ATOM   1709  C   PRO    17       5.978 -11.055  -0.388  1.00  0.00           C  
ATOM   1710  C   PRO    17       2.675 -14.734  -2.633  1.00  0.00           C  
ATOM   1711  O   PRO    17       1.811  -9.081   2.182  1.00  0.00           O  
ATOM   1712  O   PRO    17       4.873 -11.463   0.035  1.00  0.00           O  
ATOM   1713  O   PRO    17       3.208 -14.624  -1.482  1.00  0.00           O  
ATOM   1714  CB  PRO    17       0.634  -8.316   5.051  1.00  0.00           C  
ATOM   1715  CB  PRO    17       7.475  -9.540   0.996  1.00  0.00           C  
ATOM   1716  CB  PRO    17       3.648 -13.648  -4.737  1.00  0.00           C  
ATOM   1717  CG  PRO    17      -0.554  -8.168   4.119  1.00  0.00           C  
ATOM   1718  CG  PRO    17       7.209  -8.218   1.767  1.00  0.00           C  
ATOM   1719  CG  PRO    17       3.976 -12.094  -4.905  1.00  0.00           C  
ATOM   1720  CD  PRO    17      -0.335  -6.903   3.426  1.00  0.00           C  
ATOM   1721  CD  PRO    17       5.711  -8.167   1.500  1.00  0.00           C  
ATOM   1722  CD  PRO    17       3.834 -11.488  -3.527  1.00  0.00           C  
ATOM   1723  N   HYP    18       3.148  -9.758   3.830  1.00  0.00           N  
ATOM   1724  N   HYP    18       6.809 -11.927  -0.994  1.00  0.00           N  
ATOM   1725  N   HYP    18       2.321 -15.981  -3.050  1.00  0.00           N  
ATOM   1726  CA  HYP    18       3.628 -10.974   3.178  1.00  0.00           C  
ATOM   1727  CA  HYP    18       6.514 -13.359  -1.137  1.00  0.00           C  
ATOM   1728  CA  HYP    18       2.457 -17.246  -2.261  1.00  0.00           C  
ATOM   1729  C   HYP    18       2.452 -11.787   2.616  1.00  0.00           C  
ATOM   1730  C   HYP    18       6.312 -14.012   0.264  1.00  0.00           C  
ATOM   1731  C   HYP    18       3.908 -17.592  -1.966  1.00  0.00           C  
ATOM   1732  O   HYP    18       1.456 -11.843   3.357  1.00  0.00           O  
ATOM   1733  O   HYP    18       7.027 -13.747   1.241  1.00  0.00           O  
ATOM   1734  O   HYP    18       4.765 -17.355  -2.830  1.00  0.00           O  
ATOM   1735  CB  HYP    18       4.424 -11.700   4.261  1.00  0.00           C  
ATOM   1736  CB  HYP    18       7.739 -14.006  -1.847  1.00  0.00           C  
ATOM   1737  CB  HYP    18       1.743 -18.288  -3.096  1.00  0.00           C  
ATOM   1738  CG  HYP    18       5.010 -10.556   5.059  1.00  0.00           C  
ATOM   1739  CG  HYP    18       8.117 -12.762  -2.697  1.00  0.00           C  
ATOM   1740  CG  HYP    18       0.760 -17.507  -3.933  1.00  0.00           C  
ATOM   1741  CD2 HYP    18       3.853  -9.538   5.101  1.00  0.00           C  
ATOM   1742  CD2 HYP    18       8.025 -11.598  -1.711  1.00  0.00           C  
ATOM   1743  CD2 HYP    18       1.598 -16.256  -4.273  1.00  0.00           C  
ATOM   1744  OD1 HYP    18       6.215 -10.036   4.506  1.00  0.00           O  
ATOM   1745  OD1 HYP    18       7.266 -12.608  -3.782  1.00  0.00           O  
ATOM   1746  OD1 HYP    18      -0.335 -17.080  -3.138  1.00  0.00           O  
ATOM   1747  N   GLY    19       2.509 -12.390   1.437  1.00  0.00           N  
ATOM   1748  N   GLY    19       5.402 -14.913   0.473  1.00  0.00           N  
ATOM   1749  N   GLY    19       4.118 -18.354  -0.875  1.00  0.00           N  
ATOM   1750  CA  GLY    19       1.488 -13.411   1.028  1.00  0.00           C  
ATOM   1751  CA  GLY    19       5.070 -15.375   1.808  1.00  0.00           C  
ATOM   1752  CA  GLY    19       5.458 -18.752  -0.455  1.00  0.00           C  
ATOM   1753  C   GLY    19       1.324 -14.764   1.881  1.00  0.00           C  
ATOM   1754  C   GLY    19       5.777 -16.629   2.392  1.00  0.00           C  
ATOM   1755  C   GLY    19       5.993 -19.873  -1.267  1.00  0.00           C  
ATOM   1756  O   GLY    19       1.990 -14.849   2.950  1.00  0.00           O  
ATOM   1757  O   GLY    19       6.731 -17.140   1.749  1.00  0.00           O  
ATOM   1758  O   GLY    19       5.271 -20.596  -2.018  1.00  0.00           O  
ATOM   1759  N   PRO    20       0.482 -15.746   1.503  1.00  0.00           N  
ATOM   1760  N   PRO    20       5.457 -17.198   3.545  1.00  0.00           N  
ATOM   1761  N   PRO    20       7.267 -20.247  -1.034  1.00  0.00           N  
ATOM   1762  CA  PRO    20       0.110 -16.896   2.270  1.00  0.00           C  
ATOM   1763  CA  PRO    20       6.296 -18.095   4.254  1.00  0.00           C  
ATOM   1764  CA  PRO    20       7.930 -21.355  -1.759  1.00  0.00           C  
ATOM   1765  C   PRO    20       1.277 -17.922   2.367  1.00  0.00           C  
ATOM   1766  C   PRO    20       6.314 -19.471   3.650  1.00  0.00           C  
ATOM   1767  C   PRO    20       7.416 -22.712  -1.150  1.00  0.00           C  
ATOM   1768  O   PRO    20       2.202 -17.897   1.562  1.00  0.00           O  
ATOM   1769  O   PRO    20       5.383 -19.937   3.038  1.00  0.00           O  
ATOM   1770  O   PRO    20       7.012 -22.852   0.009  1.00  0.00           O  
ATOM   1771  CB  PRO    20      -1.114 -17.532   1.540  1.00  0.00           C  
ATOM   1772  CB  PRO    20       5.773 -18.071   5.690  1.00  0.00           C  
ATOM   1773  CB  PRO    20       9.465 -21.018  -1.644  1.00  0.00           C  
ATOM   1774  CG  PRO    20      -0.948 -17.104   0.116  1.00  0.00           C  
ATOM   1775  CG  PRO    20       5.127 -16.753   5.900  1.00  0.00           C  
ATOM   1776  CG  PRO    20       9.608 -20.223  -0.382  1.00  0.00           C  
ATOM   1777  CD  PRO    20      -0.301 -15.753   0.209  1.00  0.00           C  
ATOM   1778  CD  PRO    20       4.503 -16.635   4.479  1.00  0.00           C  
ATOM   1779  CD  PRO    20       8.201 -19.513  -0.205  1.00  0.00           C  
ATOM   1780  N   HYP    21       1.249 -18.936   3.236  1.00  0.00           N  
ATOM   1781  N   HYP    21       7.391 -20.248   3.888  1.00  0.00           N  
ATOM   1782  N   HYP    21       7.681 -23.831  -1.833  1.00  0.00           N  
ATOM   1783  CA  HYP    21       2.151 -20.064   3.217  1.00  0.00           C  
ATOM   1784  CA  HYP    21       7.639 -21.601   3.408  1.00  0.00           C  
ATOM   1785  CA  HYP    21       7.353 -25.128  -1.352  1.00  0.00           C  
ATOM   1786  C   HYP    21       2.216 -20.897   1.924  1.00  0.00           C  
ATOM   1787  C   HYP    21       6.424 -22.535   3.661  1.00  0.00           C  
ATOM   1788  C   HYP    21       8.138 -25.618  -0.074  1.00  0.00           C  
ATOM   1789  O   HYP    21       1.182 -21.034   1.267  1.00  0.00           O  
ATOM   1790  O   HYP    21       5.720 -22.513   4.681  1.00  0.00           O  
ATOM   1791  O   HYP    21       9.248 -25.119   0.210  1.00  0.00           O  
ATOM   1792  CB  HYP    21       1.681 -20.901   4.421  1.00  0.00           C  
ATOM   1793  CB  HYP    21       8.875 -21.950   4.230  1.00  0.00           C  
ATOM   1794  CB  HYP    21       7.650 -26.047  -2.534  1.00  0.00           C  
ATOM   1795  CG  HYP    21       1.206 -19.891   5.395  1.00  0.00           C  
ATOM   1796  CG  HYP    21       9.696 -20.705   4.204  1.00  0.00           C  
ATOM   1797  CG  HYP    21       8.038 -25.265  -3.755  1.00  0.00           C  
ATOM   1798  CD2 HYP    21       0.476 -18.995   4.426  1.00  0.00           C  
ATOM   1799  CD2 HYP    21       8.645 -19.676   4.394  1.00  0.00           C  
ATOM   1800  CD2 HYP    21       8.183 -23.832  -3.220  1.00  0.00           C  
ATOM   1801  OD1 HYP    21       2.261 -19.140   6.058  1.00  0.00           O  
ATOM   1802  OD1 HYP    21      10.296 -20.390   2.898  1.00  0.00           O  
ATOM   1803  OD1 HYP    21       7.076 -25.275  -4.775  1.00  0.00           O  
ATOM   1804  N   GLY    22       3.425 -21.318   1.472  1.00  0.00           N  
ATOM   1805  N   GLY    22       6.111 -23.396   2.745  1.00  0.00           N  
ATOM   1806  N   GLY    22       7.516 -26.422   0.745  1.00  0.00           N  
ATOM   1807  CA  GLY    22       3.556 -21.950   0.208  1.00  0.00           C  
ATOM   1808  CA  GLY    22       5.021 -24.389   2.698  1.00  0.00           C  
ATOM   1809  CA  GLY    22       8.106 -26.942   2.010  1.00  0.00           C  
ATOM   1810  C   GLY    22       2.860 -23.287   0.121  1.00  0.00           C  
ATOM   1811  C   GLY    22       5.228 -25.626   3.684  1.00  0.00           C  
ATOM   1812  C   GLY    22       9.213 -28.040   1.711  1.00  0.00           C  
ATOM   1813  O   GLY    22       2.252 -23.786   1.103  1.00  0.00           O  
ATOM   1814  O   GLY    22       6.191 -25.698   4.433  1.00  0.00           O  
ATOM   1815  O   GLY    22       9.439 -28.294   0.545  1.00  0.00           O  
ATOM   1816  N   PRO    23       2.968 -23.925  -1.074  1.00  0.00           N  
ATOM   1817  N   PRO    23       4.247 -26.498   3.820  1.00  0.00           N  
ATOM   1818  N   PRO    23       9.912 -28.706   2.686  1.00  0.00           N  
ATOM   1819  CA  PRO    23       2.476 -25.247  -1.302  1.00  0.00           C  
ATOM   1820  CA  PRO    23       4.459 -27.681   4.650  1.00  0.00           C  
ATOM   1821  CA  PRO    23      10.939 -29.676   2.417  1.00  0.00           C  
ATOM   1822  C   PRO    23       3.208 -26.247  -0.391  1.00  0.00           C  
ATOM   1823  C   PRO    23       5.390 -28.747   3.992  1.00  0.00           C  
ATOM   1824  C   PRO    23      10.435 -30.877   1.609  1.00  0.00           C  
ATOM   1825  O   PRO    23       4.430 -26.078  -0.131  1.00  0.00           O  
ATOM   1826  O   PRO    23       5.439 -28.885   2.828  1.00  0.00           O  
ATOM   1827  O   PRO    23       9.202 -31.061   1.557  1.00  0.00           O  
ATOM   1828  CB  PRO    23       2.619 -25.709  -2.774  1.00  0.00           C  
ATOM   1829  CB  PRO    23       3.056 -28.203   4.836  1.00  0.00           C  
ATOM   1830  CB  PRO    23      11.389 -30.091   3.805  1.00  0.00           C  
ATOM   1831  CG  PRO    23       2.761 -24.377  -3.486  1.00  0.00           C  
ATOM   1832  CG  PRO    23       2.104 -26.952   4.653  1.00  0.00           C  
ATOM   1833  CG  PRO    23      11.333 -28.841   4.641  1.00  0.00           C  
ATOM   1834  CD  PRO    23       3.524 -23.501  -2.389  1.00  0.00           C  
ATOM   1835  CD  PRO    23       2.818 -26.293   3.493  1.00  0.00           C  
ATOM   1836  CD  PRO    23       9.976 -28.281   4.094  1.00  0.00           C  
ATOM   1837  N   HYP    24       2.571 -27.380   0.021  1.00  0.00           N  
ATOM   1838  N   HYP    24       6.123 -29.556   4.775  1.00  0.00           N  
ATOM   1839  N   HYP    24      11.287 -31.656   0.972  1.00  0.00           N  
ATOM   1840  CA  HYP    24       3.253 -28.574   0.458  1.00  0.00           C  
ATOM   1841  CA  HYP    24       6.933 -30.670   4.303  1.00  0.00           C  
ATOM   1842  CA  HYP    24      11.042 -32.935   0.382  1.00  0.00           C  
ATOM   1843  C   HYP    24       4.353 -28.975  -0.506  1.00  0.00           C  
ATOM   1844  C   HYP    24       6.123 -31.775   3.485  1.00  0.00           C  
ATOM   1845  C   HYP    24      10.524 -33.917   1.412  1.00  0.00           C  
ATOM   1846  O   HYP    24       4.129 -28.970  -1.712  1.00  0.00           O  
ATOM   1847  O   HYP    24       4.962 -31.844   3.701  1.00  0.00           O  
ATOM   1848  O   HYP    24      10.845 -33.922   2.651  1.00  0.00           O  
ATOM   1849  CB  HYP    24       2.199 -29.692   0.572  1.00  0.00           C  
ATOM   1850  CB  HYP    24       7.617 -31.343   5.502  1.00  0.00           C  
ATOM   1851  CB  HYP    24      12.396 -33.410  -0.216  1.00  0.00           C  
ATOM   1852  CG  HYP    24       0.861 -28.901   0.612  1.00  0.00           C  
ATOM   1853  CG  HYP    24       7.482 -30.380   6.655  1.00  0.00           C  
ATOM   1854  CG  HYP    24      13.171 -32.178  -0.472  1.00  0.00           C  
ATOM   1855  CD2 HYP    24       1.180 -27.652  -0.289  1.00  0.00           C  
ATOM   1856  CD2 HYP    24       6.202 -29.597   6.222  1.00  0.00           C  
ATOM   1857  CD2 HYP    24      12.699 -31.382   0.754  1.00  0.00           C  
ATOM   1858  OD1 HYP    24       0.642 -28.504   1.962  1.00  0.00           O  
ATOM   1859  OD1 HYP    24       8.681 -29.598   6.686  1.00  0.00           O  
ATOM   1860  OD1 HYP    24      12.832 -31.733  -1.771  1.00  0.00           O  
ATOM   1861  N   GLY    25       5.612 -29.155   0.039  1.00  0.00           N  
ATOM   1862  N   GLY    25       6.790 -32.506   2.611  1.00  0.00           N  
ATOM   1863  N   GLY    25       9.726 -34.888   0.961  1.00  0.00           N  
ATOM   1864  CA  GLY    25       6.797 -29.423  -0.786  1.00  0.00           C  
ATOM   1865  CA  GLY    25       6.199 -33.210   1.493  1.00  0.00           C  
ATOM   1866  CA  GLY    25       9.100 -36.046   1.683  1.00  0.00           C  
ATOM   1867  C   GLY    25       6.786 -30.816  -1.469  1.00  0.00           C  
ATOM   1868  C   GLY    25       6.069 -34.742   1.658  1.00  0.00           C  
ATOM   1869  C   GLY    25      10.200 -37.003   2.149  1.00  0.00           C  
ATOM   1870  O   GLY    25       5.792 -31.551  -1.269  1.00  0.00           O  
ATOM   1871  O   GLY    25       6.348 -35.278   2.676  1.00  0.00           O  
ATOM   1872  O   GLY    25      11.234 -37.251   1.568  1.00  0.00           O  
ATOM   1873  N   NH2    26       7.680 -31.244  -2.286  1.00  0.00           N  
ATOM   1874  N   NH2    26       5.586 -35.395   0.638  1.00  0.00           N  
ATOM   1875  N   NH2    26      10.066 -37.599   3.326  1.00  0.00           N  
TER    1876      NH2    26 
END
ATOM   1877  C   ACE     1     -11.892  34.677   1.306  1.00  0.00           C  
ATOM   1878  C   ACE     1      -7.461  33.497  -1.941  1.00  0.00           C  
ATOM   1879  C   ACE     1      -8.003  29.581  -4.942  1.00  0.00           C  
ATOM   1880  O   ACE     1     -11.031  34.313   2.185  1.00  0.00           O  
ATOM   1881  O   ACE     1      -6.561  33.063  -2.652  1.00  0.00           O  
ATOM   1882  O   ACE     1      -8.682  28.818  -5.576  1.00  0.00           O  
ATOM   1883  CH3 ACE     1     -11.827  36.059   0.747  1.00  0.00           C  
ATOM   1884  CH3 ACE     1      -8.514  34.442  -2.508  1.00  0.00           C  
ATOM   1885  CH3 ACE     1      -8.788  30.808  -4.445  1.00  0.00           C  
ATOM   1886  N   PRO     2     -12.794  33.791   0.783  1.00  0.00           N  
ATOM   1887  N   PRO     2      -7.501  33.313  -0.576  1.00  0.00           N  
ATOM   1888  N   PRO     2      -6.680  29.344  -4.797  1.00  0.00           N  
ATOM   1889  CA  PRO     2     -12.806  32.468   1.277  1.00  0.00           C  
ATOM   1890  CA  PRO     2      -6.503  32.470   0.121  1.00  0.00           C  
ATOM   1891  CA  PRO     2      -6.037  28.223  -5.441  1.00  0.00           C  
ATOM   1892  C   PRO     2     -11.760  31.477   0.720  1.00  0.00           C  
ATOM   1893  C   PRO     2      -6.524  30.973  -0.387  1.00  0.00           C  
ATOM   1894  C   PRO     2      -6.162  26.885  -4.605  1.00  0.00           C  
ATOM   1895  O   PRO     2     -10.993  31.866  -0.141  1.00  0.00           O  
ATOM   1896  O   PRO     2      -7.612  30.491  -0.677  1.00  0.00           O  
ATOM   1897  O   PRO     2      -6.324  26.895  -3.384  1.00  0.00           O  
ATOM   1898  CB  PRO     2     -14.218  31.934   1.011  1.00  0.00           C  
ATOM   1899  CB  PRO     2      -7.046  32.496   1.565  1.00  0.00           C  
ATOM   1900  CB  PRO     2      -4.598  28.602  -5.696  1.00  0.00           C  
ATOM   1901  CG  PRO     2     -14.675  32.706  -0.287  1.00  0.00           C  
ATOM   1902  CG  PRO     2      -7.624  33.944   1.665  1.00  0.00           C  
ATOM   1903  CG  PRO     2      -4.322  29.332  -4.356  1.00  0.00           C  
ATOM   1904  CD  PRO     2     -13.954  34.044  -0.063  1.00  0.00           C  
ATOM   1905  CD  PRO     2      -8.307  34.040   0.368  1.00  0.00           C  
ATOM   1906  CD  PRO     2      -5.649  30.147  -4.161  1.00  0.00           C  
ATOM   1907  N   HYP     3     -11.669  30.277   1.260  1.00  0.00           N  
ATOM   1908  N   HYP     3      -5.348  30.281  -0.302  1.00  0.00           N  
ATOM   1909  N   HYP     3      -6.115  25.734  -5.316  1.00  0.00           N  
ATOM   1910  CA  HYP     3     -10.629  29.295   0.889  1.00  0.00           C  
ATOM   1911  CA  HYP     3      -5.256  28.834  -0.703  1.00  0.00           C  
ATOM   1912  CA  HYP     3      -5.972  24.383  -4.815  1.00  0.00           C  
ATOM   1913  C   HYP     3     -10.770  28.764  -0.516  1.00  0.00           C  
ATOM   1914  C   HYP     3      -6.165  27.880   0.136  1.00  0.00           C  
ATOM   1915  C   HYP     3      -4.897  24.315  -3.733  1.00  0.00           C  
ATOM   1916  O   HYP     3     -11.914  28.459  -0.899  1.00  0.00           O  
ATOM   1917  O   HYP     3      -6.502  28.158   1.334  1.00  0.00           O  
ATOM   1918  O   HYP     3      -3.843  24.842  -3.893  1.00  0.00           O  
ATOM   1919  CB  HYP     3     -10.512  28.165   2.006  1.00  0.00           C  
ATOM   1920  CB  HYP     3      -3.751  28.479  -0.614  1.00  0.00           C  
ATOM   1921  CB  HYP     3      -5.654  23.449  -5.985  1.00  0.00           C  
ATOM   1922  CG  HYP     3     -11.009  29.004   3.236  1.00  0.00           C  
ATOM   1923  CG  HYP     3      -3.050  29.853  -0.656  1.00  0.00           C  
ATOM   1924  CG  HYP     3      -6.109  24.182  -7.221  1.00  0.00           C  
ATOM   1925  CD2 HYP     3     -12.069  29.954   2.663  1.00  0.00           C  
ATOM   1926  CD2 HYP     3      -4.029  30.725   0.074  1.00  0.00           C  
ATOM   1927  CD2 HYP     3      -5.883  25.633  -6.781  1.00  0.00           C  
ATOM   1928  OD1 HYP     3      -9.910  29.498   3.916  1.00  0.00           O  
ATOM   1929  OD1 HYP     3      -2.978  30.303  -1.955  1.00  0.00           O  
ATOM   1930  OD1 HYP     3      -7.478  23.916  -7.414  1.00  0.00           O  
ATOM   1931  N   GLY     4      -9.691  28.599  -1.200  1.00  0.00           N  
ATOM   1932  N   GLY     4      -6.581  26.761  -0.437  1.00  0.00           N  
ATOM   1933  N   GLY     4      -5.271  23.740  -2.565  1.00  0.00           N  
ATOM   1934  CA  GLY     4      -9.617  27.754  -2.467  1.00  0.00           C  
ATOM   1935  CA  GLY     4      -7.431  25.765   0.175  1.00  0.00           C  
ATOM   1936  CA  GLY     4      -4.408  23.699  -1.344  1.00  0.00           C  
ATOM   1937  C   GLY     4      -9.932  26.221  -2.357  1.00  0.00           C  
ATOM   1938  C   GLY     4      -6.824  24.832   1.226  1.00  0.00           C  
ATOM   1939  C   GLY     4      -3.189  22.754  -1.430  1.00  0.00           C  
ATOM   1940  O   GLY     4     -10.352  25.723  -1.274  1.00  0.00           O  
ATOM   1941  O   GLY     4      -5.646  24.853   1.437  1.00  0.00           O  
ATOM   1942  O   GLY     4      -2.816  22.421  -2.562  1.00  0.00           O  
ATOM   1943  N   PRO     5      -9.889  25.434  -3.441  1.00  0.00           N  
ATOM   1944  N   PRO     5      -7.675  23.984   1.937  1.00  0.00           N  
ATOM   1945  N   PRO     5      -2.477  22.379  -0.312  1.00  0.00           N  
ATOM   1946  CA  PRO     5     -10.210  23.984  -3.355  1.00  0.00           C  
ATOM   1947  CA  PRO     5      -7.173  22.900   2.812  1.00  0.00           C  
ATOM   1948  CA  PRO     5      -1.242  21.607  -0.327  1.00  0.00           C  
ATOM   1949  C   PRO     5      -9.288  23.172  -2.501  1.00  0.00           C  
ATOM   1950  C   PRO     5      -6.335  21.831   2.013  1.00  0.00           C  
ATOM   1951  C   PRO     5      -1.484  20.133  -0.660  1.00  0.00           C  
ATOM   1952  O   PRO     5      -8.154  23.534  -2.299  1.00  0.00           O  
ATOM   1953  O   PRO     5      -6.569  21.715   0.826  1.00  0.00           O  
ATOM   1954  O   PRO     5      -2.573  19.660  -0.551  1.00  0.00           O  
ATOM   1955  CB  PRO     5     -10.209  23.487  -4.848  1.00  0.00           C  
ATOM   1956  CB  PRO     5      -8.508  22.253   3.359  1.00  0.00           C  
ATOM   1957  CB  PRO     5      -0.644  21.786   1.089  1.00  0.00           C  
ATOM   1958  CG  PRO     5     -10.476  24.741  -5.606  1.00  0.00           C  
ATOM   1959  CG  PRO     5      -9.540  22.521   2.219  1.00  0.00           C  
ATOM   1960  CG  PRO     5      -1.163  23.140   1.641  1.00  0.00           C  
ATOM   1961  CD  PRO     5      -9.690  25.784  -4.840  1.00  0.00           C  
ATOM   1962  CD  PRO     5      -9.113  23.938   1.774  1.00  0.00           C  
ATOM   1963  CD  PRO     5      -2.516  23.127   0.941  1.00  0.00           C  
ATOM   1964  N   HYP     6      -9.672  21.964  -2.263  1.00  0.00           N  
ATOM   1965  N   HYP     6      -5.509  21.019   2.690  1.00  0.00           N  
ATOM   1966  N   HYP     6      -0.484  19.397  -1.023  1.00  0.00           N  
ATOM   1967  CA  HYP     6      -8.713  20.900  -1.780  1.00  0.00           C  
ATOM   1968  CA  HYP     6      -4.739  20.038   2.021  1.00  0.00           C  
ATOM   1969  CA  HYP     6      -0.499  17.913  -1.262  1.00  0.00           C  
ATOM   1970  C   HYP     6      -7.511  20.822  -2.683  1.00  0.00           C  
ATOM   1971  C   HYP     6      -5.612  19.005   1.312  1.00  0.00           C  
ATOM   1972  C   HYP     6      -0.938  17.213   0.027  1.00  0.00           C  
ATOM   1973  O   HYP     6      -7.580  20.760  -3.980  1.00  0.00           O  
ATOM   1974  O   HYP     6      -6.715  18.816   1.761  1.00  0.00           O  
ATOM   1975  O   HYP     6      -0.440  17.455   1.098  1.00  0.00           O  
ATOM   1976  CB  HYP     6      -9.492  19.590  -1.834  1.00  0.00           C  
ATOM   1977  CB  HYP     6      -3.806  19.498   3.120  1.00  0.00           C  
ATOM   1978  CB  HYP     6       0.909  17.550  -1.684  1.00  0.00           C  
ATOM   1979  CG  HYP     6     -10.890  20.100  -1.527  1.00  0.00           C  
ATOM   1980  CG  HYP     6      -3.804  20.460   4.266  1.00  0.00           C  
ATOM   1981  CG  HYP     6       1.536  18.914  -2.118  1.00  0.00           C  
ATOM   1982  CD2 HYP     6     -10.986  21.379  -2.284  1.00  0.00           C  
ATOM   1983  CD2 HYP     6      -5.284  20.871   4.135  1.00  0.00           C  
ATOM   1984  CD2 HYP     6       0.840  19.929  -1.227  1.00  0.00           C  
ATOM   1985  OD1 HYP     6     -11.033  20.164  -0.064  1.00  0.00           O  
ATOM   1986  OD1 HYP     6      -2.936  21.556   4.090  1.00  0.00           O  
ATOM   1987  OD1 HYP     6       1.158  19.062  -3.501  1.00  0.00           O  
ATOM   1988  N   GLY     7      -6.339  20.753  -2.035  1.00  0.00           N  
ATOM   1989  N   GLY     7      -5.075  18.296   0.348  1.00  0.00           N  
ATOM   1990  N   GLY     7      -1.749  16.151  -0.199  1.00  0.00           N  
ATOM   1991  CA  GLY     7      -5.156  20.338  -2.789  1.00  0.00           C  
ATOM   1992  CA  GLY     7      -5.667  17.156  -0.297  1.00  0.00           C  
ATOM   1993  CA  GLY     7      -2.178  15.226   0.908  1.00  0.00           C  
ATOM   1994  C   GLY     7      -5.114  19.005  -3.558  1.00  0.00           C  
ATOM   1995  C   GLY     7      -5.905  15.930   0.589  1.00  0.00           C  
ATOM   1996  C   GLY     7      -1.111  14.227   1.358  1.00  0.00           C  
ATOM   1997  O   GLY     7      -6.091  18.236  -3.593  1.00  0.00           O  
ATOM   1998  O   GLY     7      -5.582  15.890   1.761  1.00  0.00           O  
ATOM   1999  O   GLY     7       0.000  14.102   0.736  1.00  0.00           O  
ATOM   2000  N   PRO     8      -3.953  18.651  -4.229  1.00  0.00           N  
ATOM   2001  N   PRO     8      -6.432  14.824  -0.073  1.00  0.00           N  
ATOM   2002  N   PRO     8      -1.340  13.525   2.451  1.00  0.00           N  
ATOM   2003  CA  PRO     8      -3.805  17.399  -5.002  1.00  0.00           C  
ATOM   2004  CA  PRO     8      -6.718  13.526   0.457  1.00  0.00           C  
ATOM   2005  CA  PRO     8      -0.408  12.569   3.170  1.00  0.00           C  
ATOM   2006  C   PRO     8      -3.593  16.103  -4.086  1.00  0.00           C  
ATOM   2007  C   PRO     8      -5.449  12.713   0.473  1.00  0.00           C  
ATOM   2008  C   PRO     8      -0.054  11.296   2.315  1.00  0.00           C  
ATOM   2009  O   PRO     8      -3.038  16.285  -2.972  1.00  0.00           O  
ATOM   2010  O   PRO     8      -4.534  12.937  -0.308  1.00  0.00           O  
ATOM   2011  O   PRO     8      -0.776  10.999   1.408  1.00  0.00           O  
ATOM   2012  CB  PRO     8      -2.636  17.771  -5.903  1.00  0.00           C  
ATOM   2013  CB  PRO     8      -7.729  12.857  -0.486  1.00  0.00           C  
ATOM   2014  CB  PRO     8      -1.055  12.285   4.501  1.00  0.00           C  
ATOM   2015  CG  PRO     8      -1.749  18.612  -5.027  1.00  0.00           C  
ATOM   2016  CG  PRO     8      -7.263  13.453  -1.895  1.00  0.00           C  
ATOM   2017  CG  PRO     8      -2.523  12.487   4.260  1.00  0.00           C  
ATOM   2018  CD  PRO     8      -2.723  19.390  -4.138  1.00  0.00           C  
ATOM   2019  CD  PRO     8      -6.915  14.826  -1.441  1.00  0.00           C  
ATOM   2020  CD  PRO     8      -2.578  13.566   3.235  1.00  0.00           C  
ATOM   2021  N   HYP     9      -3.920  14.869  -4.592  1.00  0.00           N  
ATOM   2022  N   HYP     9      -5.379  11.658   1.363  1.00  0.00           N  
ATOM   2023  N   HYP     9       0.993  10.602   2.659  1.00  0.00           N  
ATOM   2024  CA  HYP     9      -3.737  13.619  -3.927  1.00  0.00           C  
ATOM   2025  CA  HYP     9      -4.301  10.706   1.402  1.00  0.00           C  
ATOM   2026  CA  HYP     9       1.320   9.319   2.105  1.00  0.00           C  
ATOM   2027  C   HYP     9      -2.303  13.279  -3.526  1.00  0.00           C  
ATOM   2028  C   HYP     9      -4.057  10.030   0.094  1.00  0.00           C  
ATOM   2029  C   HYP     9       0.150   8.380   1.836  1.00  0.00           C  
ATOM   2030  O   HYP     9      -1.382  13.592  -4.261  1.00  0.00           O  
ATOM   2031  O   HYP     9      -4.909   9.938  -0.786  1.00  0.00           O  
ATOM   2032  O   HYP     9      -0.775   8.325   2.725  1.00  0.00           O  
ATOM   2033  CB  HYP     9      -4.253  12.562  -4.921  1.00  0.00           C  
ATOM   2034  CB  HYP     9      -4.629   9.599   2.400  1.00  0.00           C  
ATOM   2035  CB  HYP     9       2.362   8.709   3.050  1.00  0.00           C  
ATOM   2036  CG  HYP     9      -5.319  13.329  -5.709  1.00  0.00           C  
ATOM   2037  CG  HYP     9      -5.757  10.179   3.278  1.00  0.00           C  
ATOM   2038  CG  HYP     9       3.054   9.881   3.595  1.00  0.00           C  
ATOM   2039  CD2 HYP     9      -4.717  14.710  -5.778  1.00  0.00           C  
ATOM   2040  CD2 HYP     9      -6.409  11.152   2.268  1.00  0.00           C  
ATOM   2041  CD2 HYP     9       1.848  10.803   3.793  1.00  0.00           C  
ATOM   2042  OD1 HYP     9      -6.451  13.265  -4.931  1.00  0.00           O  
ATOM   2043  OD1 HYP     9      -5.296  10.904   4.396  1.00  0.00           O  
ATOM   2044  OD1 HYP     9       4.000  10.446   2.736  1.00  0.00           O  
ATOM   2045  N   GLY    10      -2.059  12.570  -2.343  1.00  0.00           N  
ATOM   2046  N   GLY    10      -2.877   9.512  -0.097  1.00  0.00           N  
ATOM   2047  N   GLY    10       0.181   7.655   0.749  1.00  0.00           N  
ATOM   2048  CA  GLY    10      -0.719  12.221  -1.800  1.00  0.00           C  
ATOM   2049  CA  GLY    10      -2.427   9.109  -1.402  1.00  0.00           C  
ATOM   2050  CA  GLY    10      -0.918   6.681   0.466  1.00  0.00           C  
ATOM   2051  C   GLY    10       0.140  11.265  -2.688  1.00  0.00           C  
ATOM   2052  C   GLY    10      -2.966   7.819  -1.944  1.00  0.00           C  
ATOM   2053  C   GLY    10      -1.166   5.546   1.477  1.00  0.00           C  
ATOM   2054  O   GLY    10      -0.454  10.634  -3.564  1.00  0.00           O  
ATOM   2055  O   GLY    10      -3.748   7.175  -1.250  1.00  0.00           O  
ATOM   2056  O   GLY    10      -0.187   5.260   2.151  1.00  0.00           O  
ATOM   2057  N   PRO    11       1.466  11.093  -2.434  1.00  0.00           N  
ATOM   2058  N   PRO    11      -2.546   7.299  -3.124  1.00  0.00           N  
ATOM   2059  N   PRO    11      -2.323   4.896   1.654  1.00  0.00           N  
ATOM   2060  CA  PRO    11       2.242  10.081  -3.147  1.00  0.00           C  
ATOM   2061  CA  PRO    11      -2.881   6.017  -3.739  1.00  0.00           C  
ATOM   2062  CA  PRO    11      -2.555   3.718   2.555  1.00  0.00           C  
ATOM   2063  C   PRO    11       2.002   8.678  -2.568  1.00  0.00           C  
ATOM   2064  C   PRO    11      -2.346   4.757  -2.967  1.00  0.00           C  
ATOM   2065  C   PRO    11      -1.618   2.509   2.182  1.00  0.00           C  
ATOM   2066  O   PRO    11       1.629   8.537  -1.394  1.00  0.00           O  
ATOM   2067  O   PRO    11      -1.172   4.770  -2.650  1.00  0.00           O  
ATOM   2068  O   PRO    11      -1.186   2.349   1.081  1.00  0.00           O  
ATOM   2069  CB  PRO    11       3.741  10.512  -2.900  1.00  0.00           C  
ATOM   2070  CB  PRO    11      -2.370   6.072  -5.170  1.00  0.00           C  
ATOM   2071  CB  PRO    11      -4.056   3.345   2.496  1.00  0.00           C  
ATOM   2072  CG  PRO    11       3.697  11.083  -1.514  1.00  0.00           C  
ATOM   2073  CG  PRO    11      -2.523   7.595  -5.434  1.00  0.00           C  
ATOM   2074  CG  PRO    11      -4.595   4.708   2.042  1.00  0.00           C  
ATOM   2075  CD  PRO    11       2.366  11.740  -1.468  1.00  0.00           C  
ATOM   2076  CD  PRO    11      -1.985   8.112  -4.140  1.00  0.00           C  
ATOM   2077  CD  PRO    11      -3.567   5.333   1.121  1.00  0.00           C  
ATOM   2078  N   HYP    12       2.370   7.592  -3.337  1.00  0.00           N  
ATOM   2079  N   HYP    12      -3.142   3.679  -2.718  1.00  0.00           N  
ATOM   2080  N   HYP    12      -1.555   1.472   3.044  1.00  0.00           N  
ATOM   2081  CA  HYP    12       1.800   6.255  -3.091  1.00  0.00           C  
ATOM   2082  CA  HYP    12      -2.728   2.483  -2.005  1.00  0.00           C  
ATOM   2083  CA  HYP    12      -0.750   0.301   2.854  1.00  0.00           C  
ATOM   2084  C   HYP    12       2.218   5.490  -1.782  1.00  0.00           C  
ATOM   2085  C   HYP    12      -1.432   1.751  -2.577  1.00  0.00           C  
ATOM   2086  C   HYP    12      -1.391  -0.715   1.850  1.00  0.00           C  
ATOM   2087  O   HYP    12       3.303   5.637  -1.295  1.00  0.00           O  
ATOM   2088  O   HYP    12      -1.080   1.778  -3.741  1.00  0.00           O  
ATOM   2089  O   HYP    12      -2.565  -0.762   1.786  1.00  0.00           O  
ATOM   2090  CB  HYP    12       2.502   5.441  -4.194  1.00  0.00           C  
ATOM   2091  CB  HYP    12      -3.973   1.618  -1.867  1.00  0.00           C  
ATOM   2092  CB  HYP    12      -0.588  -0.386   4.286  1.00  0.00           C  
ATOM   2093  CG  HYP    12       2.653   6.366  -5.356  1.00  0.00           C  
ATOM   2094  CG  HYP    12      -5.138   2.535  -2.071  1.00  0.00           C  
ATOM   2095  CG  HYP    12      -0.893   0.741   5.201  1.00  0.00           C  
ATOM   2096  CD2 HYP    12       3.082   7.584  -4.596  1.00  0.00           C  
ATOM   2097  CD2 HYP    12      -4.537   3.472  -3.077  1.00  0.00           C  
ATOM   2098  CD2 HYP    12      -1.875   1.515   4.436  1.00  0.00           C  
ATOM   2099  OD1 HYP    12       1.411   6.444  -5.948  1.00  0.00           O  
ATOM   2100  OD1 HYP    12      -5.637   3.083  -0.876  1.00  0.00           O  
ATOM   2101  OD1 HYP    12       0.314   1.371   5.417  1.00  0.00           O  
ATOM   2102  N   GLY    13       1.337   4.542  -1.372  1.00  0.00           N  
ATOM   2103  N   GLY    13      -0.647   1.176  -1.680  1.00  0.00           N  
ATOM   2104  N   GLY    13      -0.549  -1.404   1.089  1.00  0.00           N  
ATOM   2105  CA  GLY    13       1.499   3.825  -0.118  1.00  0.00           C  
ATOM   2106  CA  GLY    13       0.638   0.498  -2.043  1.00  0.00           C  
ATOM   2107  CA  GLY    13      -0.949  -2.245  -0.018  1.00  0.00           C  
ATOM   2108  C   GLY    13       2.627   2.766   0.011  1.00  0.00           C  
ATOM   2109  C   GLY    13       0.467  -0.824  -2.858  1.00  0.00           C  
ATOM   2110  C   GLY    13      -1.401  -3.681   0.356  1.00  0.00           C  
ATOM   2111  O   GLY    13       3.105   2.279  -1.009  1.00  0.00           O  
ATOM   2112  O   GLY    13      -0.615  -1.323  -3.056  1.00  0.00           O  
ATOM   2113  O   GLY    13      -1.560  -4.006   1.519  1.00  0.00           O  
ATOM   2114  N   PRO    14       3.052   2.468   1.234  1.00  0.00           N  
ATOM   2115  N   PRO    14       1.584  -1.448  -3.133  1.00  0.00           N  
ATOM   2116  N   PRO    14      -1.730  -4.491  -0.699  1.00  0.00           N  
ATOM   2117  CA  PRO    14       4.049   1.393   1.487  1.00  0.00           C  
ATOM   2118  CA  PRO    14       1.667  -2.735  -3.811  1.00  0.00           C  
ATOM   2119  CA  PRO    14      -2.422  -5.736  -0.409  1.00  0.00           C  
ATOM   2120  C   PRO    14       3.474  -0.008   1.063  1.00  0.00           C  
ATOM   2121  C   PRO    14       1.548  -3.928  -2.805  1.00  0.00           C  
ATOM   2122  C   PRO    14      -1.430  -6.814   0.128  1.00  0.00           C  
ATOM   2123  O   PRO    14       2.304  -0.264   1.274  1.00  0.00           O  
ATOM   2124  O   PRO    14       1.402  -3.710  -1.612  1.00  0.00           O  
ATOM   2125  O   PRO    14      -0.246  -6.592   0.113  1.00  0.00           O  
ATOM   2126  CB  PRO    14       4.429   1.430   2.963  1.00  0.00           C  
ATOM   2127  CB  PRO    14       2.985  -2.698  -4.576  1.00  0.00           C  
ATOM   2128  CB  PRO    14      -3.049  -6.177  -1.750  1.00  0.00           C  
ATOM   2129  CG  PRO    14       3.061   1.856   3.584  1.00  0.00           C  
ATOM   2130  CG  PRO    14       3.804  -1.903  -3.625  1.00  0.00           C  
ATOM   2131  CG  PRO    14      -3.298  -4.873  -2.486  1.00  0.00           C  
ATOM   2132  CD  PRO    14       2.451   2.791   2.569  1.00  0.00           C  
ATOM   2133  CD  PRO    14       2.902  -0.852  -3.077  1.00  0.00           C  
ATOM   2134  CD  PRO    14      -2.037  -4.100  -2.069  1.00  0.00           C  
ATOM   2135  N   HYP    15       4.356  -0.999   0.690  1.00  0.00           N  
ATOM   2136  N   HYP    15       1.601  -5.173  -3.329  1.00  0.00           N  
ATOM   2137  N   HYP    15      -1.967  -7.965   0.565  1.00  0.00           N  
ATOM   2138  CA  HYP    15       3.997  -2.333   0.416  1.00  0.00           C  
ATOM   2139  CA  HYP    15       1.577  -6.440  -2.562  1.00  0.00           C  
ATOM   2140  CA  HYP    15      -1.210  -9.177   0.810  1.00  0.00           C  
ATOM   2141  C   HYP    15       3.229  -3.004   1.562  1.00  0.00           C  
ATOM   2142  C   HYP    15       2.714  -6.538  -1.608  1.00  0.00           C  
ATOM   2143  C   HYP    15      -0.257  -9.704  -0.272  1.00  0.00           C  
ATOM   2144  O   HYP    15       3.321  -2.712   2.796  1.00  0.00           O  
ATOM   2145  O   HYP    15       3.818  -6.018  -1.928  1.00  0.00           O  
ATOM   2146  O   HYP    15      -0.511  -9.673  -1.500  1.00  0.00           O  
ATOM   2147  CB  HYP    15       5.260  -3.080   0.208  1.00  0.00           C  
ATOM   2148  CB  HYP    15       1.408  -7.492  -3.592  1.00  0.00           C  
ATOM   2149  CB  HYP    15      -2.160 -10.250   1.220  1.00  0.00           C  
ATOM   2150  CG  HYP    15       6.283  -2.056  -0.182  1.00  0.00           C  
ATOM   2151  CG  HYP    15       0.722  -6.876  -4.736  1.00  0.00           C  
ATOM   2152  CG  HYP    15      -3.327  -9.469   1.898  1.00  0.00           C  
ATOM   2153  CD2 HYP    15       5.830  -0.844   0.607  1.00  0.00           C  
ATOM   2154  CD2 HYP    15       1.437  -5.513  -4.752  1.00  0.00           C  
ATOM   2155  CD2 HYP    15      -3.319  -8.227   1.095  1.00  0.00           C  
ATOM   2156  OD1 HYP    15       6.273  -1.801  -1.540  1.00  0.00           O  
ATOM   2157  OD1 HYP    15      -0.624  -6.899  -4.387  1.00  0.00           O  
ATOM   2158  OD1 HYP    15      -3.016  -9.112   3.245  1.00  0.00           O  
ATOM   2159  N   GLY    16       2.296  -3.873   1.206  1.00  0.00           N  
ATOM   2160  N   GLY    16       2.511  -7.076  -0.459  1.00  0.00           N  
ATOM   2161  N   GLY    16       0.984 -10.154   0.175  1.00  0.00           N  
ATOM   2162  CA  GLY    16       1.405  -4.629   2.102  1.00  0.00           C  
ATOM   2163  CA  GLY    16       3.505  -7.314   0.536  1.00  0.00           C  
ATOM   2164  CA  GLY    16       2.015 -10.730  -0.674  1.00  0.00           C  
ATOM   2165  C   GLY    16       2.092  -5.672   3.042  1.00  0.00           C  
ATOM   2166  C   GLY    16       4.570  -8.384   0.152  1.00  0.00           C  
ATOM   2167  C   GLY    16       1.660 -12.114  -1.270  1.00  0.00           C  
ATOM   2168  O   GLY    16       3.336  -5.724   3.152  1.00  0.00           O  
ATOM   2169  O   GLY    16       4.596  -8.946  -0.977  1.00  0.00           O  
ATOM   2170  O   GLY    16       0.643 -12.722  -0.925  1.00  0.00           O  
ATOM   2171  N   PRO    17       1.253  -6.358   3.788  1.00  0.00           N  
ATOM   2172  N   PRO    17       5.453  -8.712   1.102  1.00  0.00           N  
ATOM   2173  N   PRO    17       2.496 -12.552  -2.239  1.00  0.00           N  
ATOM   2174  CA  PRO    17       1.673  -7.371   4.716  1.00  0.00           C  
ATOM   2175  CA  PRO    17       6.522  -9.702   0.884  1.00  0.00           C  
ATOM   2176  CA  PRO    17       2.276 -13.752  -3.023  1.00  0.00           C  
ATOM   2177  C   PRO    17       2.088  -8.667   4.054  1.00  0.00           C  
ATOM   2178  C   PRO    17       6.000 -11.143   0.711  1.00  0.00           C  
ATOM   2179  C   PRO    17       2.553 -14.998  -2.159  1.00  0.00           C  
ATOM   2180  O   PRO    17       1.685  -8.913   2.939  1.00  0.00           O  
ATOM   2181  O   PRO    17       4.865 -11.438   1.108  1.00  0.00           O  
ATOM   2182  O   PRO    17       3.404 -14.891  -1.235  1.00  0.00           O  
ATOM   2183  CB  PRO    17       0.491  -7.468   5.638  1.00  0.00           C  
ATOM   2184  CB  PRO    17       7.360  -9.642   2.112  1.00  0.00           C  
ATOM   2185  CB  PRO    17       3.169 -13.613  -4.303  1.00  0.00           C  
ATOM   2186  CG  PRO    17      -0.676  -7.262   4.825  1.00  0.00           C  
ATOM   2187  CG  PRO    17       7.181  -8.211   2.598  1.00  0.00           C  
ATOM   2188  CG  PRO    17       4.404 -12.932  -3.682  1.00  0.00           C  
ATOM   2189  CD  PRO    17      -0.146  -6.142   3.933  1.00  0.00           C  
ATOM   2190  CD  PRO    17       5.708  -7.992   2.344  1.00  0.00           C  
ATOM   2191  CD  PRO    17       3.771 -11.980  -2.600  1.00  0.00           C  
ATOM   2192  N   HYP    18       2.961  -9.507   4.697  1.00  0.00           N  
ATOM   2193  N   HYP    18       6.766 -12.105   0.107  1.00  0.00           N  
ATOM   2194  N   HYP    18       1.998 -16.203  -2.418  1.00  0.00           N  
ATOM   2195  CA  HYP    18       3.396 -10.804   4.140  1.00  0.00           C  
ATOM   2196  CA  HYP    18       6.261 -13.455  -0.029  1.00  0.00           C  
ATOM   2197  CA  HYP    18       2.261 -17.413  -1.622  1.00  0.00           C  
ATOM   2198  C   HYP    18       2.310 -11.757   3.580  1.00  0.00           C  
ATOM   2199  C   HYP    18       6.111 -14.231   1.325  1.00  0.00           C  
ATOM   2200  C   HYP    18       3.756 -17.735  -1.609  1.00  0.00           C  
ATOM   2201  O   HYP    18       1.151 -11.816   4.104  1.00  0.00           O  
ATOM   2202  O   HYP    18       6.695 -13.879   2.324  1.00  0.00           O  
ATOM   2203  O   HYP    18       4.512 -17.416  -2.515  1.00  0.00           O  
ATOM   2204  CB  HYP    18       4.131 -11.528   5.297  1.00  0.00           C  
ATOM   2205  CB  HYP    18       7.247 -14.296  -0.915  1.00  0.00           C  
ATOM   2206  CB  HYP    18       1.467 -18.540  -2.321  1.00  0.00           C  
ATOM   2207  CG  HYP    18       4.715 -10.363   6.078  1.00  0.00           C  
ATOM   2208  CG  HYP    18       7.918 -13.014  -1.485  1.00  0.00           C  
ATOM   2209  CG  HYP    18       0.320 -17.685  -2.856  1.00  0.00           C  
ATOM   2210  CD2 HYP    18       3.636  -9.253   5.989  1.00  0.00           C  
ATOM   2211  CD2 HYP    18       8.069 -11.971  -0.383  1.00  0.00           C  
ATOM   2212  CD2 HYP    18       1.017 -16.438  -3.429  1.00  0.00           C  
ATOM   2213  OD1 HYP    18       5.841  -9.951   5.324  1.00  0.00           O  
ATOM   2214  OD1 HYP    18       7.287 -12.658  -2.724  1.00  0.00           O  
ATOM   2215  OD1 HYP    18      -0.666 -17.317  -1.928  1.00  0.00           O  
ATOM   2216  N   GLY    19       2.693 -12.584   2.559  1.00  0.00           N  
ATOM   2217  N   GLY    19       5.335 -15.265   1.354  1.00  0.00           N  
ATOM   2218  N   GLY    19       4.128 -18.239  -0.448  1.00  0.00           N  
ATOM   2219  CA  GLY    19       1.879 -13.561   1.869  1.00  0.00           C  
ATOM   2220  CA  GLY    19       5.246 -16.084   2.573  1.00  0.00           C  
ATOM   2221  CA  GLY    19       5.458 -18.645   0.029  1.00  0.00           C  
ATOM   2222  C   GLY    19       1.548 -14.882   2.658  1.00  0.00           C  
ATOM   2223  C   GLY    19       6.412 -17.012   2.940  1.00  0.00           C  
ATOM   2224  C   GLY    19       6.173 -19.743  -0.882  1.00  0.00           C  
ATOM   2225  O   GLY    19       2.163 -15.096   3.692  1.00  0.00           O  
ATOM   2226  O   GLY    19       7.388 -17.168   2.200  1.00  0.00           O  
ATOM   2227  O   GLY    19       5.459 -20.451  -1.582  1.00  0.00           O  
ATOM   2228  N   PRO    20       0.539 -15.657   2.320  1.00  0.00           N  
ATOM   2229  N   PRO    20       6.372 -17.703   4.054  1.00  0.00           N  
ATOM   2230  N   PRO    20       7.510 -19.981  -0.845  1.00  0.00           N  
ATOM   2231  CA  PRO    20       0.266 -16.937   2.993  1.00  0.00           C  
ATOM   2232  CA  PRO    20       7.365 -18.693   4.439  1.00  0.00           C  
ATOM   2233  CA  PRO    20       8.149 -21.010  -1.634  1.00  0.00           C  
ATOM   2234  C   PRO    20       1.344 -17.974   2.779  1.00  0.00           C  
ATOM   2235  C   PRO    20       7.453 -19.898   3.524  1.00  0.00           C  
ATOM   2236  C   PRO    20       7.559 -22.437  -1.453  1.00  0.00           C  
ATOM   2237  O   PRO    20       2.175 -17.839   1.866  1.00  0.00           O  
ATOM   2238  O   PRO    20       6.441 -20.164   2.862  1.00  0.00           O  
ATOM   2239  O   PRO    20       7.294 -22.658  -0.285  1.00  0.00           O  
ATOM   2240  CB  PRO    20      -1.077 -17.473   2.302  1.00  0.00           C  
ATOM   2241  CB  PRO    20       7.110 -19.139   5.895  1.00  0.00           C  
ATOM   2242  CB  PRO    20       9.655 -20.979  -1.342  1.00  0.00           C  
ATOM   2243  CG  PRO    20      -1.640 -16.281   1.551  1.00  0.00           C  
ATOM   2244  CG  PRO    20       5.614 -18.719   6.113  1.00  0.00           C  
ATOM   2245  CG  PRO    20       9.774 -19.513  -0.808  1.00  0.00           C  
ATOM   2246  CD  PRO    20      -0.449 -15.413   1.246  1.00  0.00           C  
ATOM   2247  CD  PRO    20       5.372 -17.543   5.179  1.00  0.00           C  
ATOM   2248  CD  PRO    20       8.514 -19.230  -0.068  1.00  0.00           C  
ATOM   2249  N   HYP    21       1.382 -19.069   3.620  1.00  0.00           N  
ATOM   2250  N   HYP    21       8.596 -20.668   3.580  1.00  0.00           N  
ATOM   2251  N   HYP    21       7.328 -23.370  -2.444  1.00  0.00           N  
ATOM   2252  CA  HYP    21       2.476 -20.049   3.607  1.00  0.00           C  
ATOM   2253  CA  HYP    21       8.669 -21.893   2.914  1.00  0.00           C  
ATOM   2254  CA  HYP    21       6.651 -24.655  -2.215  1.00  0.00           C  
ATOM   2255  C   HYP    21       2.471 -20.827   2.292  1.00  0.00           C  
ATOM   2256  C   HYP    21       7.546 -22.842   3.422  1.00  0.00           C  
ATOM   2257  C   HYP    21       7.526 -25.544  -1.283  1.00  0.00           C  
ATOM   2258  O   HYP    21       1.430 -21.184   1.728  1.00  0.00           O  
ATOM   2259  O   HYP    21       7.295 -22.982   4.593  1.00  0.00           O  
ATOM   2260  O   HYP    21       8.756 -25.347  -1.203  1.00  0.00           O  
ATOM   2261  CB  HYP    21       2.137 -21.063   4.780  1.00  0.00           C  
ATOM   2262  CB  HYP    21      10.136 -22.396   3.205  1.00  0.00           C  
ATOM   2263  CB  HYP    21       6.326 -25.160  -3.632  1.00  0.00           C  
ATOM   2264  CG  HYP    21       1.376 -20.150   5.701  1.00  0.00           C  
ATOM   2265  CG  HYP    21      10.916 -21.193   3.787  1.00  0.00           C  
ATOM   2266  CG  HYP    21       6.832 -24.102  -4.661  1.00  0.00           C  
ATOM   2267  CD2 HYP    21       0.592 -19.232   4.834  1.00  0.00           C  
ATOM   2268  CD2 HYP    21       9.772 -20.459   4.439  1.00  0.00           C  
ATOM   2269  CD2 HYP    21       7.694 -23.216  -3.851  1.00  0.00           C  
ATOM   2270  OD1 HYP    21       2.181 -19.527   6.673  1.00  0.00           O  
ATOM   2271  OD1 HYP    21      11.462 -20.301   2.797  1.00  0.00           O  
ATOM   2272  OD1 HYP    21       5.763 -23.258  -5.025  1.00  0.00           O  
ATOM   2273  N   GLY    22       3.672 -21.210   1.844  1.00  0.00           N  
ATOM   2274  N   GLY    22       6.950 -23.603   2.526  1.00  0.00           N  
ATOM   2275  N   GLY    22       6.846 -26.488  -0.633  1.00  0.00           N  
ATOM   2276  CA  GLY    22       3.754 -21.773   0.490  1.00  0.00           C  
ATOM   2277  CA  GLY    22       5.775 -24.421   2.746  1.00  0.00           C  
ATOM   2278  CA  GLY    22       7.522 -27.255   0.420  1.00  0.00           C  
ATOM   2279  C   GLY    22       3.030 -23.149   0.208  1.00  0.00           C  
ATOM   2280  C   GLY    22       5.985 -25.784   3.504  1.00  0.00           C  
ATOM   2281  C   GLY    22       8.504 -28.414  -0.018  1.00  0.00           C  
ATOM   2282  O   GLY    22       2.748 -23.928   1.103  1.00  0.00           O  
ATOM   2283  O   GLY    22       7.124 -26.204   3.740  1.00  0.00           O  
ATOM   2284  O   GLY    22       8.550 -28.862  -1.172  1.00  0.00           O  
ATOM   2285  N   PRO    23       2.836 -23.514  -1.115  1.00  0.00           N  
ATOM   2286  N   PRO    23       4.921 -26.511   3.847  1.00  0.00           N  
ATOM   2287  N   PRO    23       9.268 -28.943   0.918  1.00  0.00           N  
ATOM   2288  CA  PRO    23       2.174 -24.724  -1.607  1.00  0.00           C  
ATOM   2289  CA  PRO    23       4.956 -27.777   4.559  1.00  0.00           C  
ATOM   2290  CA  PRO    23      10.324 -29.949   0.623  1.00  0.00           C  
ATOM   2291  C   PRO    23       2.838 -25.994  -1.088  1.00  0.00           C  
ATOM   2292  C   PRO    23       5.555 -28.997   3.708  1.00  0.00           C  
ATOM   2293  C   PRO    23       9.715 -31.323   0.189  1.00  0.00           C  
ATOM   2294  O   PRO    23       4.081 -26.045  -0.992  1.00  0.00           O  
ATOM   2295  O   PRO    23       5.246 -29.128   2.548  1.00  0.00           O  
ATOM   2296  O   PRO    23       8.730 -31.662   0.821  1.00  0.00           O  
ATOM   2297  CB  PRO    23       2.193 -24.759  -3.059  1.00  0.00           C  
ATOM   2298  CB  PRO    23       3.531 -28.099   4.986  1.00  0.00           C  
ATOM   2299  CB  PRO    23      11.147 -30.085   1.963  1.00  0.00           C  
ATOM   2300  CG  PRO    23       2.354 -23.313  -3.516  1.00  0.00           C  
ATOM   2301  CG  PRO    23       2.681 -27.367   3.910  1.00  0.00           C  
ATOM   2302  CG  PRO    23      11.050 -28.761   2.572  1.00  0.00           C  
ATOM   2303  CD  PRO    23       2.951 -22.637  -2.312  1.00  0.00           C  
ATOM   2304  CD  PRO    23       3.554 -26.149   3.449  1.00  0.00           C  
ATOM   2305  CD  PRO    23       9.582 -28.416   2.316  1.00  0.00           C  
ATOM   2306  N   HYP    24       2.090 -27.003  -0.627  1.00  0.00           N  
ATOM   2307  N   HYP    24       6.344 -29.871   4.371  1.00  0.00           N  
ATOM   2308  N   HYP    24      10.155 -32.081  -0.848  1.00  0.00           N  
ATOM   2309  CA  HYP    24       2.784 -28.180  -0.063  1.00  0.00           C  
ATOM   2310  CA  HYP    24       7.082 -30.907   3.596  1.00  0.00           C  
ATOM   2311  CA  HYP    24       9.651 -33.385  -1.294  1.00  0.00           C  
ATOM   2312  C   HYP    24       3.755 -28.865  -1.033  1.00  0.00           C  
ATOM   2313  C   HYP    24       6.175 -31.975   2.937  1.00  0.00           C  
ATOM   2314  C   HYP    24       9.423 -34.469  -0.182  1.00  0.00           C  
ATOM   2315  O   HYP    24       3.553 -28.825  -2.286  1.00  0.00           O  
ATOM   2316  O   HYP    24       5.009 -32.126   3.287  1.00  0.00           O  
ATOM   2317  O   HYP    24       9.777 -34.311   1.004  1.00  0.00           O  
ATOM   2318  CB  HYP    24       1.701 -29.148   0.519  1.00  0.00           C  
ATOM   2319  CB  HYP    24       8.024 -31.600   4.616  1.00  0.00           C  
ATOM   2320  CB  HYP    24      10.649 -33.858  -2.313  1.00  0.00           C  
ATOM   2321  CG  HYP    24       0.407 -28.341   0.427  1.00  0.00           C  
ATOM   2322  CG  HYP    24       8.081 -30.684   5.847  1.00  0.00           C  
ATOM   2323  CG  HYP    24      10.985 -32.541  -3.031  1.00  0.00           C  
ATOM   2324  CD2 HYP    24       0.707 -27.386  -0.725  1.00  0.00           C  
ATOM   2325  CD2 HYP    24       6.750 -29.977   5.775  1.00  0.00           C  
ATOM   2326  CD2 HYP    24      11.054 -31.558  -1.869  1.00  0.00           C  
ATOM   2327  OD1 HYP    24       0.216 -27.557   1.551  1.00  0.00           O  
ATOM   2328  OD1 HYP    24       9.150 -29.788   5.661  1.00  0.00           O  
ATOM   2329  OD1 HYP    24       9.925 -32.229  -3.861  1.00  0.00           O  
ATOM   2330  N   GLY    25       4.753 -29.499  -0.504  1.00  0.00           N  
ATOM   2331  N   GLY    25       6.669 -32.752   1.945  1.00  0.00           N  
ATOM   2332  N   GLY    25       8.783 -35.564  -0.608  1.00  0.00           N  
ATOM   2333  CA  GLY    25       5.824 -30.108  -1.258  1.00  0.00           C  
ATOM   2334  CA  GLY    25       5.740 -33.516   1.104  1.00  0.00           C  
ATOM   2335  CA  GLY    25       8.597 -36.758   0.161  1.00  0.00           C  
ATOM   2336  C   GLY    25       5.409 -31.172  -2.226  1.00  0.00           C  
ATOM   2337  C   GLY    25       5.041 -34.735   1.686  1.00  0.00           C  
ATOM   2338  C   GLY    25       7.924 -37.897  -0.533  1.00  0.00           C  
ATOM   2339  O   GLY    25       4.657 -32.060  -1.872  1.00  0.00           O  
ATOM   2340  O   GLY    25       5.049 -34.991   2.888  1.00  0.00           O  
ATOM   2341  O   GLY    25       8.070 -38.194  -1.709  1.00  0.00           O  
ATOM   2342  N   NH2    26       5.720 -31.099  -3.504  1.00  0.00           N  
ATOM   2343  N   NH2    26       4.531 -35.570   0.794  1.00  0.00           N  
ATOM   2344  N   NH2    26       7.152 -38.655   0.190  1.00  0.00           N  
TER    2345      NH2    26 
END
ATOM   2346  C   ACE     1      -9.602  34.116   5.321  1.00  0.00           C  
ATOM   2347  C   ACE     1      -5.142  33.207   1.758  1.00  0.00           C  
ATOM   2348  C   ACE     1      -6.331  30.881  -2.352  1.00  0.00           C  
ATOM   2349  O   ACE     1      -9.005  33.086   5.519  1.00  0.00           O  
ATOM   2350  O   ACE     1      -4.471  32.920   0.824  1.00  0.00           O  
ATOM   2351  O   ACE     1      -7.231  30.538  -3.135  1.00  0.00           O  
ATOM   2352  CH3 ACE     1      -9.041  35.404   5.896  1.00  0.00           C  
ATOM   2353  CH3 ACE     1      -6.113  34.433   1.660  1.00  0.00           C  
ATOM   2354  CH3 ACE     1      -6.547  31.784  -1.153  1.00  0.00           C  
ATOM   2355  N   PRO     2     -10.669  34.120   4.429  1.00  0.00           N  
ATOM   2356  N   PRO     2      -5.178  32.480   2.886  1.00  0.00           N  
ATOM   2357  N   PRO     2      -5.046  30.388  -2.624  1.00  0.00           N  
ATOM   2358  CA  PRO     2     -11.222  32.913   3.772  1.00  0.00           C  
ATOM   2359  CA  PRO     2      -4.158  31.444   3.167  1.00  0.00           C  
ATOM   2360  CA  PRO     2      -4.732  29.424  -3.651  1.00  0.00           C  
ATOM   2361  C   PRO     2     -10.162  32.038   3.009  1.00  0.00           C  
ATOM   2362  C   PRO     2      -4.399  30.200   2.284  1.00  0.00           C  
ATOM   2363  C   PRO     2      -4.935  27.963  -3.237  1.00  0.00           C  
ATOM   2364  O   PRO     2      -9.663  32.554   2.038  1.00  0.00           O  
ATOM   2365  O   PRO     2      -5.484  29.958   1.825  1.00  0.00           O  
ATOM   2366  O   PRO     2      -5.075  27.699  -2.045  1.00  0.00           O  
ATOM   2367  CB  PRO     2     -12.180  33.521   2.716  1.00  0.00           C  
ATOM   2368  CB  PRO     2      -4.301  31.174   4.689  1.00  0.00           C  
ATOM   2369  CB  PRO     2      -3.248  29.654  -4.001  1.00  0.00           C  
ATOM   2370  CG  PRO     2     -12.745  34.768   3.421  1.00  0.00           C  
ATOM   2371  CG  PRO     2      -5.761  31.643   5.073  1.00  0.00           C  
ATOM   2372  CG  PRO     2      -2.734  29.988  -2.629  1.00  0.00           C  
ATOM   2373  CD  PRO     2     -11.453  35.299   4.082  1.00  0.00           C  
ATOM   2374  CD  PRO     2      -6.128  32.733   4.026  1.00  0.00           C  
ATOM   2375  CD  PRO     2      -3.843  30.624  -1.860  1.00  0.00           C  
ATOM   2376  N   HYP     3      -9.820  30.773   3.384  1.00  0.00           N  
ATOM   2377  N   HYP     3      -3.391  29.340   2.109  1.00  0.00           N  
ATOM   2378  N   HYP     3      -4.914  27.019  -4.243  1.00  0.00           N  
ATOM   2379  CA  HYP     3      -8.697  30.003   2.738  1.00  0.00           C  
ATOM   2380  CA  HYP     3      -3.506  28.253   1.201  1.00  0.00           C  
ATOM   2381  CA  HYP     3      -4.794  25.574  -3.997  1.00  0.00           C  
ATOM   2382  C   HYP     3      -8.967  29.553   1.257  1.00  0.00           C  
ATOM   2383  C   HYP     3      -4.513  27.243   1.662  1.00  0.00           C  
ATOM   2384  C   HYP     3      -3.795  25.142  -2.956  1.00  0.00           C  
ATOM   2385  O   HYP     3     -10.053  29.841   0.718  1.00  0.00           O  
ATOM   2386  O   HYP     3      -4.768  27.049   2.853  1.00  0.00           O  
ATOM   2387  O   HYP     3      -2.571  25.462  -3.022  1.00  0.00           O  
ATOM   2388  CB  HYP     3      -8.502  28.813   3.700  1.00  0.00           C  
ATOM   2389  CB  HYP     3      -2.131  27.553   1.224  1.00  0.00           C  
ATOM   2390  CB  HYP     3      -4.494  24.973  -5.325  1.00  0.00           C  
ATOM   2391  CG  HYP     3      -9.386  28.992   4.985  1.00  0.00           C  
ATOM   2392  CG  HYP     3      -1.179  28.742   1.575  1.00  0.00           C  
ATOM   2393  CG  HYP     3      -5.333  25.892  -6.297  1.00  0.00           C  
ATOM   2394  CD2 HYP     3     -10.446  30.032   4.442  1.00  0.00           C  
ATOM   2395  CD2 HYP     3      -2.038  29.411   2.626  1.00  0.00           C  
ATOM   2396  CD2 HYP     3      -5.076  27.247  -5.677  1.00  0.00           C  
ATOM   2397  OD1 HYP     3      -8.582  29.689   5.903  1.00  0.00           O  
ATOM   2398  OD1 HYP     3      -0.876  29.579   0.470  1.00  0.00           O  
ATOM   2399  OD1 HYP     3      -6.708  25.551  -6.311  1.00  0.00           O  
ATOM   2400  N   GLY     4      -8.043  28.762   0.721  1.00  0.00           N  
ATOM   2401  N   GLY     4      -5.032  26.512   0.697  1.00  0.00           N  
ATOM   2402  N   GLY     4      -4.271  24.396  -1.976  1.00  0.00           N  
ATOM   2403  CA  GLY     4      -8.046  28.141  -0.588  1.00  0.00           C  
ATOM   2404  CA  GLY     4      -6.149  25.558   0.979  1.00  0.00           C  
ATOM   2405  CA  GLY     4      -3.399  23.784  -1.023  1.00  0.00           C  
ATOM   2406  C   GLY     4      -8.862  26.805  -0.658  1.00  0.00           C  
ATOM   2407  C   GLY     4      -5.714  24.328   1.744  1.00  0.00           C  
ATOM   2408  C   GLY     4      -2.391  22.662  -1.496  1.00  0.00           C  
ATOM   2409  O   GLY     4      -9.218  26.336   0.456  1.00  0.00           O  
ATOM   2410  O   GLY     4      -4.505  24.090   1.889  1.00  0.00           O  
ATOM   2411  O   GLY     4      -2.415  22.249  -2.641  1.00  0.00           O  
ATOM   2412  N   PRO     5      -9.039  26.135  -1.841  1.00  0.00           N  
ATOM   2413  N   PRO     5      -6.689  23.541   2.318  1.00  0.00           N  
ATOM   2414  N   PRO     5      -1.449  22.222  -0.612  1.00  0.00           N  
ATOM   2415  CA  PRO     5      -9.608  24.865  -1.964  1.00  0.00           C  
ATOM   2416  CA  PRO     5      -6.509  22.325   3.103  1.00  0.00           C  
ATOM   2417  CA  PRO     5      -0.432  21.230  -0.897  1.00  0.00           C  
ATOM   2418  C   PRO     5      -8.698  23.622  -1.737  1.00  0.00           C  
ATOM   2419  C   PRO     5      -5.855  21.276   2.259  1.00  0.00           C  
ATOM   2420  C   PRO     5      -1.018  19.778  -1.094  1.00  0.00           C  
ATOM   2421  O   PRO     5      -7.498  23.833  -1.591  1.00  0.00           O  
ATOM   2422  O   PRO     5      -5.937  21.323   1.010  1.00  0.00           O  
ATOM   2423  O   PRO     5      -2.187  19.438  -0.721  1.00  0.00           O  
ATOM   2424  CB  PRO     5     -10.060  24.891  -3.414  1.00  0.00           C  
ATOM   2425  CB  PRO     5      -7.927  21.832   3.398  1.00  0.00           C  
ATOM   2426  CB  PRO     5       0.534  21.401   0.303  1.00  0.00           C  
ATOM   2427  CG  PRO     5      -9.090  25.704  -4.107  1.00  0.00           C  
ATOM   2428  CG  PRO     5      -8.656  23.072   3.465  1.00  0.00           C  
ATOM   2429  CG  PRO     5      -0.398  21.747   1.444  1.00  0.00           C  
ATOM   2430  CD  PRO     5      -8.810  26.802  -3.110  1.00  0.00           C  
ATOM   2431  CD  PRO     5      -8.034  23.939   2.303  1.00  0.00           C  
ATOM   2432  CD  PRO     5      -1.350  22.650   0.732  1.00  0.00           C  
ATOM   2433  N   HYP     6      -9.219  22.423  -1.646  1.00  0.00           N  
ATOM   2434  N   HYP     6      -5.126  20.307   2.786  1.00  0.00           N  
ATOM   2435  N   HYP     6      -0.238  18.817  -1.614  1.00  0.00           N  
ATOM   2436  CA  HYP     6      -8.316  21.327  -1.276  1.00  0.00           C  
ATOM   2437  CA  HYP     6      -4.475  19.234   2.010  1.00  0.00           C  
ATOM   2438  CA  HYP     6      -0.678  17.491  -1.902  1.00  0.00           C  
ATOM   2439  C   HYP     6      -7.364  20.942  -2.448  1.00  0.00           C  
ATOM   2440  C   HYP     6      -5.428  18.465   1.154  1.00  0.00           C  
ATOM   2441  C   HYP     6      -1.054  16.624  -0.685  1.00  0.00           C  
ATOM   2442  O   HYP     6      -7.771  20.957  -3.609  1.00  0.00           O  
ATOM   2443  O   HYP     6      -6.509  18.307   1.594  1.00  0.00           O  
ATOM   2444  O   HYP     6      -0.487  16.693   0.386  1.00  0.00           O  
ATOM   2445  CB  HYP     6      -9.212  20.086  -0.803  1.00  0.00           C  
ATOM   2446  CB  HYP     6      -3.873  18.279   3.096  1.00  0.00           C  
ATOM   2447  CB  HYP     6       0.310  16.757  -2.727  1.00  0.00           C  
ATOM   2448  CG  HYP     6     -10.462  20.817  -0.383  1.00  0.00           C  
ATOM   2449  CG  HYP     6      -3.542  19.224   4.156  1.00  0.00           C  
ATOM   2450  CG  HYP     6       1.188  17.903  -3.248  1.00  0.00           C  
ATOM   2451  CD2 HYP     6     -10.566  22.045  -1.368  1.00  0.00           C  
ATOM   2452  CD2 HYP     6      -4.702  20.243   4.155  1.00  0.00           C  
ATOM   2453  CD2 HYP     6       1.027  18.996  -2.229  1.00  0.00           C  
ATOM   2454  OD1 HYP     6     -10.257  21.263   0.937  1.00  0.00           O  
ATOM   2455  OD1 HYP     6      -2.277  19.833   3.905  1.00  0.00           O  
ATOM   2456  OD1 HYP     6       0.769  18.340  -4.497  1.00  0.00           O  
ATOM   2457  N   GLY     7      -6.150  20.515  -2.113  1.00  0.00           N  
ATOM   2458  N   GLY     7      -4.908  18.080  -0.049  1.00  0.00           N  
ATOM   2459  N   GLY     7      -1.916  15.709  -0.919  1.00  0.00           N  
ATOM   2460  CA  GLY     7      -5.016  20.369  -3.115  1.00  0.00           C  
ATOM   2461  CA  GLY     7      -5.581  17.205  -1.040  1.00  0.00           C  
ATOM   2462  CA  GLY     7      -2.521  14.972   0.174  1.00  0.00           C  
ATOM   2463  C   GLY     7      -5.113  19.105  -3.929  1.00  0.00           C  
ATOM   2464  C   GLY     7      -6.107  15.873  -0.551  1.00  0.00           C  
ATOM   2465  C   GLY     7      -1.609  13.890   0.742  1.00  0.00           C  
ATOM   2466  O   GLY     7      -6.126  18.401  -3.909  1.00  0.00           O  
ATOM   2467  O   GLY     7      -5.822  15.476   0.610  1.00  0.00           O  
ATOM   2468  O   GLY     7      -0.515  13.601   0.165  1.00  0.00           O  
ATOM   2469  N   PRO     8      -3.980  18.831  -4.623  1.00  0.00           N  
ATOM   2470  N   PRO     8      -6.890  15.131  -1.351  1.00  0.00           N  
ATOM   2471  N   PRO     8      -1.991  13.312   1.897  1.00  0.00           N  
ATOM   2472  CA  PRO     8      -3.842  17.679  -5.512  1.00  0.00           C  
ATOM   2473  CA  PRO     8      -7.273  13.759  -1.032  1.00  0.00           C  
ATOM   2474  CA  PRO     8      -1.147  12.385   2.609  1.00  0.00           C  
ATOM   2475  C   PRO     8      -3.967  16.340  -4.701  1.00  0.00           C  
ATOM   2476  C   PRO     8      -6.074  12.845  -0.675  1.00  0.00           C  
ATOM   2477  C   PRO     8      -1.133  10.962   1.972  1.00  0.00           C  
ATOM   2478  O   PRO     8      -3.645  16.280  -3.491  1.00  0.00           O  
ATOM   2479  O   PRO     8      -5.000  12.927  -1.295  1.00  0.00           O  
ATOM   2480  O   PRO     8      -2.142  10.504   1.425  1.00  0.00           O  
ATOM   2481  CB  PRO     8      -2.460  17.778  -6.205  1.00  0.00           C  
ATOM   2482  CB  PRO     8      -8.059  13.194  -2.260  1.00  0.00           C  
ATOM   2483  CB  PRO     8      -1.802  12.399   4.021  1.00  0.00           C  
ATOM   2484  CG  PRO     8      -2.223  19.269  -6.225  1.00  0.00           C  
ATOM   2485  CG  PRO     8      -8.563  14.556  -2.881  1.00  0.00           C  
ATOM   2486  CG  PRO     8      -3.266  12.461   3.763  1.00  0.00           C  
ATOM   2487  CD  PRO     8      -2.877  19.710  -4.894  1.00  0.00           C  
ATOM   2488  CD  PRO     8      -7.368  15.540  -2.710  1.00  0.00           C  
ATOM   2489  CD  PRO     8      -3.214  13.561   2.669  1.00  0.00           C  
ATOM   2490  N   HYP     9      -4.263  15.232  -5.374  1.00  0.00           N  
ATOM   2491  N   HYP     9      -6.237  11.976   0.338  1.00  0.00           N  
ATOM   2492  N   HYP     9      -0.086  10.151   2.203  1.00  0.00           N  
ATOM   2493  CA  HYP     9      -4.243  13.914  -4.760  1.00  0.00           C  
ATOM   2494  CA  HYP     9      -5.253  10.947   0.622  1.00  0.00           C  
ATOM   2495  CA  HYP     9       0.010   8.790   1.673  1.00  0.00           C  
ATOM   2496  C   HYP     9      -2.827  13.543  -4.307  1.00  0.00           C  
ATOM   2497  C   HYP     9      -5.180   9.954  -0.500  1.00  0.00           C  
ATOM   2498  C   HYP     9      -1.258   7.904   1.947  1.00  0.00           C  
ATOM   2499  O   HYP     9      -1.853  13.831  -4.896  1.00  0.00           O  
ATOM   2500  O   HYP     9      -6.200   9.625  -1.156  1.00  0.00           O  
ATOM   2501  O   HYP     9      -1.664   7.827   3.114  1.00  0.00           O  
ATOM   2502  CB  HYP     9      -4.925  12.918  -5.688  1.00  0.00           C  
ATOM   2503  CB  HYP     9      -5.692  10.274   1.948  1.00  0.00           C  
ATOM   2504  CB  HYP     9       1.272   8.094   2.264  1.00  0.00           C  
ATOM   2505  CG  HYP     9      -5.659  13.874  -6.663  1.00  0.00           C  
ATOM   2506  CG  HYP     9      -6.789  11.227   2.523  1.00  0.00           C  
ATOM   2507  CG  HYP     9       2.139   9.253   2.525  1.00  0.00           C  
ATOM   2508  CD2 HYP     9      -4.783  15.108  -6.757  1.00  0.00           C  
ATOM   2509  CD2 HYP     9      -7.377  11.734   1.187  1.00  0.00           C  
ATOM   2510  CD2 HYP     9       1.179  10.360   2.945  1.00  0.00           C  
ATOM   2511  OD1 HYP     9      -6.920  14.232  -6.000  1.00  0.00           O  
ATOM   2512  OD1 HYP     9      -6.340  12.153   3.433  1.00  0.00           O  
ATOM   2513  OD1 HYP     9       2.890   9.599   1.352  1.00  0.00           O  
ATOM   2514  N   GLY    10      -2.739  12.753  -3.186  1.00  0.00           N  
ATOM   2515  N   GLY    10      -3.960   9.424  -0.702  1.00  0.00           N  
ATOM   2516  N   GLY    10      -1.732   7.286   0.871  1.00  0.00           N  
ATOM   2517  CA  GLY    10      -1.478  12.248  -2.636  1.00  0.00           C  
ATOM   2518  CA  GLY    10      -3.606   8.700  -1.898  1.00  0.00           C  
ATOM   2519  CA  GLY    10      -2.811   6.303   0.971  1.00  0.00           C  
ATOM   2520  C   GLY    10      -0.833  11.084  -3.453  1.00  0.00           C  
ATOM   2521  C   GLY    10      -4.298   7.344  -2.127  1.00  0.00           C  
ATOM   2522  C   GLY    10      -2.625   5.032   1.843  1.00  0.00           C  
ATOM   2523  O   GLY    10      -1.575  10.321  -4.080  1.00  0.00           O  
ATOM   2524  O   GLY    10      -5.141   6.924  -1.386  1.00  0.00           O  
ATOM   2525  O   GLY    10      -1.623   4.829   2.523  1.00  0.00           O  
ATOM   2526  N   PRO    11       0.470  10.797  -3.252  1.00  0.00           N  
ATOM   2527  N   PRO    11      -3.903   6.615  -3.175  1.00  0.00           N  
ATOM   2528  N   PRO    11      -3.677   4.166   1.799  1.00  0.00           N  
ATOM   2529  CA  PRO    11       1.018   9.552  -3.750  1.00  0.00           C  
ATOM   2530  CA  PRO    11      -4.252   5.201  -3.485  1.00  0.00           C  
ATOM   2531  CA  PRO    11      -3.605   2.846   2.522  1.00  0.00           C  
ATOM   2532  C   PRO    11       0.410   8.309  -3.096  1.00  0.00           C  
ATOM   2533  C   PRO    11      -3.710   4.113  -2.616  1.00  0.00           C  
ATOM   2534  C   PRO    11      -2.414   1.902   2.065  1.00  0.00           C  
ATOM   2535  O   PRO    11      -0.308   8.334  -2.096  1.00  0.00           O  
ATOM   2536  O   PRO    11      -2.649   4.288  -1.924  1.00  0.00           O  
ATOM   2537  O   PRO    11      -2.007   2.062   0.937  1.00  0.00           O  
ATOM   2538  CB  PRO    11       2.475   9.721  -3.481  1.00  0.00           C  
ATOM   2539  CB  PRO    11      -3.729   4.961  -4.916  1.00  0.00           C  
ATOM   2540  CB  PRO    11      -5.010   2.266   2.352  1.00  0.00           C  
ATOM   2541  CG  PRO    11       2.509  10.538  -2.149  1.00  0.00           C  
ATOM   2542  CG  PRO    11      -3.618   6.344  -5.567  1.00  0.00           C  
ATOM   2543  CG  PRO    11      -5.822   3.551   2.118  1.00  0.00           C  
ATOM   2544  CD  PRO    11       1.361  11.467  -2.308  1.00  0.00           C  
ATOM   2545  CD  PRO    11      -3.213   7.214  -4.311  1.00  0.00           C  
ATOM   2546  CD  PRO    11      -4.969   4.295   1.149  1.00  0.00           C  
ATOM   2547  N   HYP    12       0.691   7.089  -3.719  1.00  0.00           N  
ATOM   2548  N   HYP    12      -4.284   2.902  -2.735  1.00  0.00           N  
ATOM   2549  N   HYP    12      -1.980   0.947   2.944  1.00  0.00           N  
ATOM   2550  CA  HYP    12       0.108   5.903  -3.068  1.00  0.00           C  
ATOM   2551  CA  HYP    12      -3.655   1.774  -2.009  1.00  0.00           C  
ATOM   2552  CA  HYP    12      -1.204  -0.213   2.576  1.00  0.00           C  
ATOM   2553  C   HYP    12       0.751   5.661  -1.656  1.00  0.00           C  
ATOM   2554  C   HYP    12      -2.312   1.381  -2.647  1.00  0.00           C  
ATOM   2555  C   HYP    12      -1.757  -0.960   1.320  1.00  0.00           C  
ATOM   2556  O   HYP    12       1.782   6.237  -1.243  1.00  0.00           O  
ATOM   2557  O   HYP    12      -2.112   1.428  -3.879  1.00  0.00           O  
ATOM   2558  O   HYP    12      -2.952  -1.017   1.128  1.00  0.00           O  
ATOM   2559  CB  HYP    12       0.455   4.709  -3.885  1.00  0.00           C  
ATOM   2560  CB  HYP    12      -4.729   0.606  -2.200  1.00  0.00           C  
ATOM   2561  CB  HYP    12      -1.244  -1.109   3.819  1.00  0.00           C  
ATOM   2562  CG  HYP    12       0.750   5.325  -5.297  1.00  0.00           C  
ATOM   2563  CG  HYP    12      -6.114   1.258  -2.477  1.00  0.00           C  
ATOM   2564  CG  HYP    12      -1.290  -0.131   4.946  1.00  0.00           C  
ATOM   2565  CD2 HYP    12       1.340   6.743  -4.877  1.00  0.00           C  
ATOM   2566  CD2 HYP    12      -5.630   2.492  -3.288  1.00  0.00           C  
ATOM   2567  CD2 HYP    12      -2.196   0.994   4.434  1.00  0.00           C  
ATOM   2568  OD1 HYP    12      -0.474   5.466  -6.070  1.00  0.00           O  
ATOM   2569  OD1 HYP    12      -6.735   1.672  -1.274  1.00  0.00           O  
ATOM   2570  OD1 HYP    12       0.016   0.301   5.258  1.00  0.00           O  
ATOM   2571  N   GLY    13       0.130   4.736  -0.956  1.00  0.00           N  
ATOM   2572  N   GLY    13      -1.277   1.229  -1.793  1.00  0.00           N  
ATOM   2573  N   GLY    13      -0.914  -1.496   0.501  1.00  0.00           N  
ATOM   2574  CA  GLY    13       0.534   4.222   0.372  1.00  0.00           C  
ATOM   2575  CA  GLY    13       0.129   1.005  -2.182  1.00  0.00           C  
ATOM   2576  CA  GLY    13      -1.300  -2.344  -0.564  1.00  0.00           C  
ATOM   2577  C   GLY    13       1.741   3.297   0.414  1.00  0.00           C  
ATOM   2578  C   GLY    13       0.390  -0.259  -2.995  1.00  0.00           C  
ATOM   2579  C   GLY    13      -1.680  -3.750  -0.195  1.00  0.00           C  
ATOM   2580  O   GLY    13       2.470   3.244  -0.589  1.00  0.00           O  
ATOM   2581  O   GLY    13      -0.575  -0.959  -3.360  1.00  0.00           O  
ATOM   2582  O   GLY    13      -1.624  -4.132   0.966  1.00  0.00           O  
ATOM   2583  N   PRO    14       1.927   2.608   1.523  1.00  0.00           N  
ATOM   2584  N   PRO    14       1.667  -0.608  -3.169  1.00  0.00           N  
ATOM   2585  N   PRO    14      -2.027  -4.510  -1.234  1.00  0.00           N  
ATOM   2586  CA  PRO    14       3.064   1.807   1.813  1.00  0.00           C  
ATOM   2587  CA  PRO    14       2.037  -1.665  -4.100  1.00  0.00           C  
ATOM   2588  CA  PRO    14      -2.657  -5.860  -1.076  1.00  0.00           C  
ATOM   2589  C   PRO    14       3.012   0.430   1.114  1.00  0.00           C  
ATOM   2590  C   PRO    14       1.883  -3.063  -3.436  1.00  0.00           C  
ATOM   2591  C   PRO    14      -1.403  -6.814  -0.720  1.00  0.00           C  
ATOM   2592  O   PRO    14       2.000  -0.080   0.718  1.00  0.00           O  
ATOM   2593  O   PRO    14       1.730  -3.068  -2.194  1.00  0.00           O  
ATOM   2594  O   PRO    14      -0.314  -6.524  -1.212  1.00  0.00           O  
ATOM   2595  CB  PRO    14       3.017   1.480   3.313  1.00  0.00           C  
ATOM   2596  CB  PRO    14       3.440  -1.286  -4.645  1.00  0.00           C  
ATOM   2597  CB  PRO    14      -3.277  -6.081  -2.460  1.00  0.00           C  
ATOM   2598  CG  PRO    14       2.356   2.739   3.861  1.00  0.00           C  
ATOM   2599  CG  PRO    14       4.028  -0.542  -3.518  1.00  0.00           C  
ATOM   2600  CG  PRO    14      -2.492  -5.214  -3.407  1.00  0.00           C  
ATOM   2601  CD  PRO    14       1.311   3.023   2.763  1.00  0.00           C  
ATOM   2602  CD  PRO    14       2.834   0.214  -2.966  1.00  0.00           C  
ATOM   2603  CD  PRO    14      -2.127  -4.052  -2.551  1.00  0.00           C  
ATOM   2604  N   HYP    15       4.195  -0.227   1.017  1.00  0.00           N  
ATOM   2605  N   HYP    15       1.912  -4.122  -4.222  1.00  0.00           N  
ATOM   2606  N   HYP    15      -1.671  -7.842   0.102  1.00  0.00           N  
ATOM   2607  CA  HYP    15       4.285  -1.580   0.461  1.00  0.00           C  
ATOM   2608  CA  HYP    15       1.798  -5.476  -3.712  1.00  0.00           C  
ATOM   2609  CA  HYP    15      -0.714  -8.850   0.585  1.00  0.00           C  
ATOM   2610  C   HYP    15       3.459  -2.649   1.152  1.00  0.00           C  
ATOM   2611  C   HYP    15       2.908  -5.790  -2.689  1.00  0.00           C  
ATOM   2612  C   HYP    15      -0.031  -9.685  -0.502  1.00  0.00           C  
ATOM   2613  O   HYP    15       3.506  -2.716   2.418  1.00  0.00           O  
ATOM   2614  O   HYP    15       4.094  -5.330  -2.788  1.00  0.00           O  
ATOM   2615  O   HYP    15      -0.608 -10.035  -1.565  1.00  0.00           O  
ATOM   2616  CB  HYP    15       5.735  -2.025   0.561  1.00  0.00           C  
ATOM   2617  CB  HYP    15       1.898  -6.459  -4.956  1.00  0.00           C  
ATOM   2618  CB  HYP    15      -1.481  -9.822   1.437  1.00  0.00           C  
ATOM   2619  CG  HYP    15       6.453  -0.658   0.494  1.00  0.00           C  
ATOM   2620  CG  HYP    15       1.376  -5.556  -6.096  1.00  0.00           C  
ATOM   2621  CG  HYP    15      -2.703  -9.018   1.820  1.00  0.00           C  
ATOM   2622  CD2 HYP    15       5.526   0.174   1.299  1.00  0.00           C  
ATOM   2623  CD2 HYP    15       1.950  -4.151  -5.685  1.00  0.00           C  
ATOM   2624  CD2 HYP    15      -2.993  -8.114   0.647  1.00  0.00           C  
ATOM   2625  OD1 HYP    15       6.584   0.004  -0.839  1.00  0.00           O  
ATOM   2626  OD1 HYP    15       0.007  -5.533  -6.002  1.00  0.00           O  
ATOM   2627  OD1 HYP    15      -2.416  -8.310   2.991  1.00  0.00           O  
ATOM   2628  N   GLY    16       2.636  -3.463   0.474  1.00  0.00           N  
ATOM   2629  N   GLY    16       2.558  -6.663  -1.743  1.00  0.00           N  
ATOM   2630  N   GLY    16       1.202 -10.096  -0.181  1.00  0.00           N  
ATOM   2631  CA  GLY    16       1.723  -4.351   1.170  1.00  0.00           C  
ATOM   2632  CA  GLY    16       3.431  -7.143  -0.653  1.00  0.00           C  
ATOM   2633  CA  GLY    16       2.158 -10.682  -1.151  1.00  0.00           C  
ATOM   2634  C   GLY    16       2.312  -5.395   2.096  1.00  0.00           C  
ATOM   2635  C   GLY    16       4.490  -8.252  -1.087  1.00  0.00           C  
ATOM   2636  C   GLY    16       1.942 -12.172  -1.542  1.00  0.00           C  
ATOM   2637  O   GLY    16       3.481  -5.725   2.055  1.00  0.00           O  
ATOM   2638  O   GLY    16       4.406  -8.703  -2.238  1.00  0.00           O  
ATOM   2639  O   GLY    16       1.050 -12.798  -0.959  1.00  0.00           O  
ATOM   2640  N   PRO    17       1.483  -5.908   3.046  1.00  0.00           N  
ATOM   2641  N   PRO    17       5.568  -8.452  -0.332  1.00  0.00           N  
ATOM   2642  N   PRO    17       2.824 -12.695  -2.410  1.00  0.00           N  
ATOM   2643  CA  PRO    17       1.823  -6.884   4.104  1.00  0.00           C  
ATOM   2644  CA  PRO    17       6.634  -9.445  -0.567  1.00  0.00           C  
ATOM   2645  CA  PRO    17       2.579 -14.060  -2.953  1.00  0.00           C  
ATOM   2646  C   PRO    17       2.438  -8.149   3.473  1.00  0.00           C  
ATOM   2647  C   PRO    17       6.219 -10.903  -0.304  1.00  0.00           C  
ATOM   2648  C   PRO    17       2.702 -15.163  -1.843  1.00  0.00           C  
ATOM   2649  O   PRO    17       2.149  -8.509   2.340  1.00  0.00           O  
ATOM   2650  O   PRO    17       5.226 -11.167   0.386  1.00  0.00           O  
ATOM   2651  O   PRO    17       3.528 -15.058  -0.989  1.00  0.00           O  
ATOM   2652  CB  PRO    17       0.483  -7.286   4.719  1.00  0.00           C  
ATOM   2653  CB  PRO    17       7.804  -9.015   0.345  1.00  0.00           C  
ATOM   2654  CB  PRO    17       3.613 -14.179  -4.069  1.00  0.00           C  
ATOM   2655  CG  PRO    17      -0.196  -5.938   4.747  1.00  0.00           C  
ATOM   2656  CG  PRO    17       7.072  -8.437   1.530  1.00  0.00           C  
ATOM   2657  CG  PRO    17       3.930 -12.731  -4.487  1.00  0.00           C  
ATOM   2658  CD  PRO    17       0.205  -5.392   3.354  1.00  0.00           C  
ATOM   2659  CD  PRO    17       5.805  -7.808   0.943  1.00  0.00           C  
ATOM   2660  CD  PRO    17       3.884 -11.981  -3.182  1.00  0.00           C  
ATOM   2661  N   HYP    18       3.228  -8.963   4.216  1.00  0.00           N  
ATOM   2662  N   HYP    18       6.917 -11.899  -0.900  1.00  0.00           N  
ATOM   2663  N   HYP    18       2.101 -16.295  -2.121  1.00  0.00           N  
ATOM   2664  CA  HYP    18       3.807 -10.168   3.663  1.00  0.00           C  
ATOM   2665  CA  HYP    18       6.559 -13.317  -0.758  1.00  0.00           C  
ATOM   2666  CA  HYP    18       2.624 -17.544  -1.546  1.00  0.00           C  
ATOM   2667  C   HYP    18       2.789 -11.300   3.374  1.00  0.00           C  
ATOM   2668  C   HYP    18       6.501 -13.784   0.724  1.00  0.00           C  
ATOM   2669  C   HYP    18       4.172 -17.689  -1.601  1.00  0.00           C  
ATOM   2670  O   HYP    18       1.816 -11.574   4.065  1.00  0.00           O  
ATOM   2671  O   HYP    18       7.276 -13.243   1.525  1.00  0.00           O  
ATOM   2672  O   HYP    18       4.746 -17.425  -2.589  1.00  0.00           O  
ATOM   2673  CB  HYP    18       4.770 -10.686   4.829  1.00  0.00           C  
ATOM   2674  CB  HYP    18       7.676 -13.986  -1.553  1.00  0.00           C  
ATOM   2675  CB  HYP    18       1.945 -18.628  -2.328  1.00  0.00           C  
ATOM   2676  CG  HYP    18       5.082  -9.522   5.643  1.00  0.00           C  
ATOM   2677  CG  HYP    18       8.089 -13.033  -2.609  1.00  0.00           C  
ATOM   2678  CG  HYP    18       0.546 -18.025  -2.722  1.00  0.00           C  
ATOM   2679  CD2 HYP    18       3.728  -8.791   5.640  1.00  0.00           C  
ATOM   2680  CD2 HYP    18       8.101 -11.765  -1.715  1.00  0.00           C  
ATOM   2681  CD2 HYP    18       1.010 -16.582  -3.037  1.00  0.00           C  
ATOM   2682  OD1 HYP    18       6.048  -8.793   4.978  1.00  0.00           O  
ATOM   2683  OD1 HYP    18       7.145 -12.982  -3.655  1.00  0.00           O  
ATOM   2684  OD1 HYP    18      -0.401 -18.083  -1.692  1.00  0.00           O  
ATOM   2685  N   GLY    19       3.078 -12.098   2.320  1.00  0.00           N  
ATOM   2686  N   GLY    19       5.660 -14.756   1.079  1.00  0.00           N  
ATOM   2687  N   GLY    19       4.779 -18.274  -0.556  1.00  0.00           N  
ATOM   2688  CA  GLY    19       2.270 -13.231   1.722  1.00  0.00           C  
ATOM   2689  CA  GLY    19       5.632 -15.453   2.380  1.00  0.00           C  
ATOM   2690  CA  GLY    19       6.172 -18.799  -0.423  1.00  0.00           C  
ATOM   2691  C   GLY    19       2.084 -14.469   2.584  1.00  0.00           C  
ATOM   2692  C   GLY    19       6.622 -16.595   2.756  1.00  0.00           C  
ATOM   2693  C   GLY    19       6.638 -19.987  -1.233  1.00  0.00           C  
ATOM   2694  O   GLY    19       2.810 -14.603   3.575  1.00  0.00           O  
ATOM   2695  O   GLY    19       7.464 -16.918   1.964  1.00  0.00           O  
ATOM   2696  O   GLY    19       5.808 -20.536  -2.018  1.00  0.00           O  
ATOM   2697  N   PRO    20       1.170 -15.409   2.323  1.00  0.00           N  
ATOM   2698  N   PRO    20       6.466 -17.261   3.882  1.00  0.00           N  
ATOM   2699  N   PRO    20       7.936 -20.415  -1.172  1.00  0.00           N  
ATOM   2700  CA  PRO    20       1.022 -16.727   2.972  1.00  0.00           C  
ATOM   2701  CA  PRO    20       7.274 -18.349   4.463  1.00  0.00           C  
ATOM   2702  CA  PRO    20       8.525 -21.499  -1.900  1.00  0.00           C  
ATOM   2703  C   PRO    20       2.183 -17.737   2.870  1.00  0.00           C  
ATOM   2704  C   PRO    20       7.348 -19.627   3.571  1.00  0.00           C  
ATOM   2705  C   PRO    20       7.703 -22.846  -1.550  1.00  0.00           C  
ATOM   2706  O   PRO    20       3.083 -17.550   2.055  1.00  0.00           O  
ATOM   2707  O   PRO    20       6.492 -19.884   2.760  1.00  0.00           O  
ATOM   2708  O   PRO    20       7.401 -23.082  -0.369  1.00  0.00           O  
ATOM   2709  CB  PRO    20      -0.125 -17.297   2.073  1.00  0.00           C  
ATOM   2710  CB  PRO    20       6.567 -18.771   5.792  1.00  0.00           C  
ATOM   2711  CB  PRO    20       9.988 -21.587  -1.447  1.00  0.00           C  
ATOM   2712  CG  PRO    20      -0.905 -16.075   1.610  1.00  0.00           C  
ATOM   2713  CG  PRO    20       5.862 -17.466   6.107  1.00  0.00           C  
ATOM   2714  CG  PRO    20      10.299 -20.092  -1.210  1.00  0.00           C  
ATOM   2715  CD  PRO    20       0.301 -15.285   1.117  1.00  0.00           C  
ATOM   2716  CD  PRO    20       5.397 -16.995   4.749  1.00  0.00           C  
ATOM   2717  CD  PRO    20       8.971 -19.619  -0.490  1.00  0.00           C  
ATOM   2718  N   HYP    21       2.261 -18.768   3.732  1.00  0.00           N  
ATOM   2719  N   HYP    21       8.441 -20.478   3.705  1.00  0.00           N  
ATOM   2720  N   HYP    21       7.436 -23.751  -2.522  1.00  0.00           N  
ATOM   2721  CA  HYP    21       3.115 -19.935   3.602  1.00  0.00           C  
ATOM   2722  CA  HYP    21       8.519 -21.751   3.010  1.00  0.00           C  
ATOM   2723  CA  HYP    21       7.109 -25.105  -2.208  1.00  0.00           C  
ATOM   2724  C   HYP    21       3.038 -20.381   2.180  1.00  0.00           C  
ATOM   2725  C   HYP    21       7.366 -22.665   3.417  1.00  0.00           C  
ATOM   2726  C   HYP    21       7.920 -25.751  -1.035  1.00  0.00           C  
ATOM   2727  O   HYP    21       1.993 -20.510   1.619  1.00  0.00           O  
ATOM   2728  O   HYP    21       6.814 -22.626   4.552  1.00  0.00           O  
ATOM   2729  O   HYP    21       9.145 -25.711  -1.134  1.00  0.00           O  
ATOM   2730  CB  HYP    21       2.550 -21.078   4.510  1.00  0.00           C  
ATOM   2731  CB  HYP    21       9.801 -22.444   3.416  1.00  0.00           C  
ATOM   2732  CB  HYP    21       7.433 -25.949  -3.525  1.00  0.00           C  
ATOM   2733  CG  HYP    21       1.986 -20.196   5.624  1.00  0.00           C  
ATOM   2734  CG  HYP    21      10.693 -21.236   3.710  1.00  0.00           C  
ATOM   2735  CG  HYP    21       7.060 -24.930  -4.547  1.00  0.00           C  
ATOM   2736  CD2 HYP    21       1.346 -19.055   4.799  1.00  0.00           C  
ATOM   2737  CD2 HYP    21       9.690 -20.279   4.486  1.00  0.00           C  
ATOM   2738  CD2 HYP    21       7.573 -23.590  -3.992  1.00  0.00           C  
ATOM   2739  OD1 HYP    21       2.999 -19.605   6.414  1.00  0.00           O  
ATOM   2740  OD1 HYP    21      11.237 -20.727   2.479  1.00  0.00           O  
ATOM   2741  OD1 HYP    21       5.684 -24.878  -4.985  1.00  0.00           O  
ATOM   2742  N   GLY    22       4.158 -20.830   1.654  1.00  0.00           N  
ATOM   2743  N   GLY    22       6.993 -23.473   2.459  1.00  0.00           N  
ATOM   2744  N   GLY    22       7.333 -26.358  -0.013  1.00  0.00           N  
ATOM   2745  CA  GLY    22       4.234 -21.492   0.346  1.00  0.00           C  
ATOM   2746  CA  GLY    22       5.885 -24.374   2.627  1.00  0.00           C  
ATOM   2747  CA  GLY    22       7.978 -27.053   1.142  1.00  0.00           C  
ATOM   2748  C   GLY    22       3.441 -22.843   0.290  1.00  0.00           C  
ATOM   2749  C   GLY    22       6.127 -25.431   3.718  1.00  0.00           C  
ATOM   2750  C   GLY    22       8.719 -28.357   0.790  1.00  0.00           C  
ATOM   2751  O   GLY    22       2.969 -23.413   1.292  1.00  0.00           O  
ATOM   2752  O   GLY    22       7.276 -25.682   4.082  1.00  0.00           O  
ATOM   2753  O   GLY    22       8.599 -28.876  -0.328  1.00  0.00           O  
ATOM   2754  N   PRO    23       3.399 -23.419  -0.907  1.00  0.00           N  
ATOM   2755  N   PRO    23       5.078 -26.083   4.205  1.00  0.00           N  
ATOM   2756  N   PRO    23       9.506 -28.872   1.699  1.00  0.00           N  
ATOM   2757  CA  PRO    23       2.691 -24.727  -1.171  1.00  0.00           C  
ATOM   2758  CA  PRO    23       5.242 -27.168   5.176  1.00  0.00           C  
ATOM   2759  CA  PRO    23      10.257 -30.133   1.509  1.00  0.00           C  
ATOM   2760  C   PRO    23       3.373 -25.909  -0.480  1.00  0.00           C  
ATOM   2761  C   PRO    23       5.691 -28.518   4.600  1.00  0.00           C  
ATOM   2762  C   PRO    23       9.518 -31.463   1.207  1.00  0.00           C  
ATOM   2763  O   PRO    23       4.585 -25.859  -0.302  1.00  0.00           O  
ATOM   2764  O   PRO    23       5.527 -28.697   3.382  1.00  0.00           O  
ATOM   2765  O   PRO    23       8.679 -31.815   2.057  1.00  0.00           O  
ATOM   2766  CB  PRO    23       2.802 -24.928  -2.648  1.00  0.00           C  
ATOM   2767  CB  PRO    23       3.855 -27.329   5.791  1.00  0.00           C  
ATOM   2768  CB  PRO    23      11.101 -30.185   2.764  1.00  0.00           C  
ATOM   2769  CG  PRO    23       2.969 -23.529  -3.179  1.00  0.00           C  
ATOM   2770  CG  PRO    23       2.869 -26.873   4.710  1.00  0.00           C  
ATOM   2771  CG  PRO    23      10.414 -29.340   3.802  1.00  0.00           C  
ATOM   2772  CD  PRO    23       3.789 -22.761  -2.144  1.00  0.00           C  
ATOM   2773  CD  PRO    23       3.698 -25.718   4.037  1.00  0.00           C  
ATOM   2774  CD  PRO    23       9.845 -28.176   2.969  1.00  0.00           C  
ATOM   2775  N   HYP    24       2.623 -27.018  -0.133  1.00  0.00           N  
ATOM   2776  N   HYP    24       6.202 -29.531   5.400  1.00  0.00           N  
ATOM   2777  N   HYP    24       9.738 -32.143   0.082  1.00  0.00           N  
ATOM   2778  CA  HYP    24       3.270 -28.104   0.564  1.00  0.00           C  
ATOM   2779  CA  HYP    24       6.774 -30.773   4.996  1.00  0.00           C  
ATOM   2780  CA  HYP    24       9.102 -33.459  -0.154  1.00  0.00           C  
ATOM   2781  C   HYP    24       4.394 -28.912  -0.123  1.00  0.00           C  
ATOM   2782  C   HYP    24       5.812 -31.742   4.254  1.00  0.00           C  
ATOM   2783  C   HYP    24       9.630 -34.591   0.802  1.00  0.00           C  
ATOM   2784  O   HYP    24       4.446 -28.926  -1.351  1.00  0.00           O  
ATOM   2785  O   HYP    24       4.654 -31.771   4.584  1.00  0.00           O  
ATOM   2786  O   HYP    24      10.642 -34.404   1.500  1.00  0.00           O  
ATOM   2787  CB  HYP    24       2.155 -28.994   0.865  1.00  0.00           C  
ATOM   2788  CB  HYP    24       7.298 -31.458   6.187  1.00  0.00           C  
ATOM   2789  CB  HYP    24       9.441 -33.782  -1.610  1.00  0.00           C  
ATOM   2790  CG  HYP    24       1.097 -28.717  -0.218  1.00  0.00           C  
ATOM   2791  CG  HYP    24       7.613 -30.333   7.132  1.00  0.00           C  
ATOM   2792  CG  HYP    24       9.633 -32.408  -2.251  1.00  0.00           C  
ATOM   2793  CD2 HYP    24       1.196 -27.206  -0.384  1.00  0.00           C  
ATOM   2794  CD2 HYP    24       6.520 -29.321   6.813  1.00  0.00           C  
ATOM   2795  CD2 HYP    24      10.336 -31.667  -1.118  1.00  0.00           C  
ATOM   2796  OD1 HYP    24      -0.196 -29.069   0.019  1.00  0.00           O  
ATOM   2797  OD1 HYP    24       8.905 -29.825   6.973  1.00  0.00           O  
ATOM   2798  OD1 HYP    24       8.355 -31.901  -2.594  1.00  0.00           O  
ATOM   2799  N   GLY    25       5.135 -29.644   0.676  1.00  0.00           N  
ATOM   2800  N   GLY    25       6.321 -32.501   3.295  1.00  0.00           N  
ATOM   2801  N   GLY    25       9.014 -35.768   0.966  1.00  0.00           N  
ATOM   2802  CA  GLY    25       5.999 -30.627   0.170  1.00  0.00           C  
ATOM   2803  CA  GLY    25       5.766 -33.758   2.721  1.00  0.00           C  
ATOM   2804  CA  GLY    25       9.152 -36.712   2.105  1.00  0.00           C  
ATOM   2805  C   GLY    25       5.267 -31.954  -0.050  1.00  0.00           C  
ATOM   2806  C   GLY    25       6.106 -35.065   3.430  1.00  0.00           C  
ATOM   2807  C   GLY    25      10.194 -37.806   1.694  1.00  0.00           C  
ATOM   2808  O   GLY    25       4.185 -32.237   0.503  1.00  0.00           O  
ATOM   2809  O   GLY    25       5.401 -36.032   3.343  1.00  0.00           O  
ATOM   2810  O   GLY    25      10.883 -37.790   0.675  1.00  0.00           O  
ATOM   2811  N   NH2    26       5.722 -32.757  -0.989  1.00  0.00           N  
ATOM   2812  N   NH2    26       7.132 -35.208   4.266  1.00  0.00           N  
ATOM   2813  N   NH2    26      10.284 -38.854   2.495  1.00  0.00           N  
TER    2814      NH2    26 
END
ATOM   2815  C   ACE     1      -3.316  33.755   8.450  1.00  0.00           C  
ATOM   2816  C   ACE     1      -1.003  32.989   3.178  1.00  0.00           C  
ATOM   2817  C   ACE     1      -3.809  30.995  -0.210  1.00  0.00           C  
ATOM   2818  O   ACE     1      -2.207  33.240   8.278  1.00  0.00           O  
ATOM   2819  O   ACE     1      -0.604  32.972   1.998  1.00  0.00           O  
ATOM   2820  O   ACE     1      -4.971  30.711  -0.499  1.00  0.00           O  
ATOM   2821  CH3 ACE     1      -3.414  35.239   8.602  1.00  0.00           C  
ATOM   2822  CH3 ACE     1      -2.009  34.009   3.624  1.00  0.00           C  
ATOM   2823  CH3 ACE     1      -3.688  31.850   1.025  1.00  0.00           C  
ATOM   2824  N   PRO     2      -4.459  33.058   8.490  1.00  0.00           N  
ATOM   2825  N   PRO     2      -0.522  32.157   4.115  1.00  0.00           N  
ATOM   2826  N   PRO     2      -2.700  30.490  -0.816  1.00  0.00           N  
ATOM   2827  CA  PRO     2      -4.450  31.587   8.446  1.00  0.00           C  
ATOM   2828  CA  PRO     2       0.558  31.205   3.932  1.00  0.00           C  
ATOM   2829  CA  PRO     2      -2.601  29.427  -1.804  1.00  0.00           C  
ATOM   2830  C   PRO     2      -4.043  31.049   7.017  1.00  0.00           C  
ATOM   2831  C   PRO     2       0.001  30.085   3.058  1.00  0.00           C  
ATOM   2832  C   PRO     2      -3.205  28.141  -1.286  1.00  0.00           C  
ATOM   2833  O   PRO     2      -4.188  31.835   6.039  1.00  0.00           O  
ATOM   2834  O   PRO     2      -1.180  29.882   3.075  1.00  0.00           O  
ATOM   2835  O   PRO     2      -3.212  27.899  -0.054  1.00  0.00           O  
ATOM   2836  CB  PRO     2      -5.924  31.184   8.840  1.00  0.00           C  
ATOM   2837  CB  PRO     2       0.887  30.617   5.360  1.00  0.00           C  
ATOM   2838  CB  PRO     2      -1.109  29.302  -2.205  1.00  0.00           C  
ATOM   2839  CG  PRO     2      -6.684  32.425   8.238  1.00  0.00           C  
ATOM   2840  CG  PRO     2       0.374  31.736   6.253  1.00  0.00           C  
ATOM   2841  CG  PRO     2      -0.561  30.737  -1.939  1.00  0.00           C  
ATOM   2842  CD  PRO     2      -5.759  33.627   8.466  1.00  0.00           C  
ATOM   2843  CD  PRO     2      -0.808  32.266   5.543  1.00  0.00           C  
ATOM   2844  CD  PRO     2      -1.356  31.076  -0.685  1.00  0.00           C  
ATOM   2845  N   HYP     3      -3.580  29.752   6.882  1.00  0.00           N  
ATOM   2846  N   HYP     3       0.821  29.348   2.305  1.00  0.00           N  
ATOM   2847  N   HYP     3      -3.716  27.237  -2.141  1.00  0.00           N  
ATOM   2848  CA  HYP     3      -3.280  29.113   5.564  1.00  0.00           C  
ATOM   2849  CA  HYP     3       0.354  28.184   1.580  1.00  0.00           C  
ATOM   2850  CA  HYP     3      -3.896  25.833  -1.828  1.00  0.00           C  
ATOM   2851  C   HYP     3      -4.500  29.000   4.622  1.00  0.00           C  
ATOM   2852  C   HYP     3      -0.398  27.144   2.389  1.00  0.00           C  
ATOM   2853  C   HYP     3      -2.567  25.080  -1.497  1.00  0.00           C  
ATOM   2854  O   HYP     3      -5.636  28.966   5.072  1.00  0.00           O  
ATOM   2855  O   HYP     3       0.014  26.804   3.486  1.00  0.00           O  
ATOM   2856  O   HYP     3      -1.507  25.532  -1.917  1.00  0.00           O  
ATOM   2857  CB  HYP     3      -2.778  27.728   5.943  1.00  0.00           C  
ATOM   2858  CB  HYP     3       1.594  27.567   0.973  1.00  0.00           C  
ATOM   2859  CB  HYP     3      -4.691  25.246  -2.977  1.00  0.00           C  
ATOM   2860  CG  HYP     3      -2.337  27.772   7.411  1.00  0.00           C  
ATOM   2861  CG  HYP     3       2.465  28.852   0.691  1.00  0.00           C  
ATOM   2862  CG  HYP     3      -4.074  25.969  -4.115  1.00  0.00           C  
ATOM   2863  CD2 HYP     3      -3.402  28.748   7.950  1.00  0.00           C  
ATOM   2864  CD2 HYP     3       2.197  29.609   1.979  1.00  0.00           C  
ATOM   2865  CD2 HYP     3      -3.746  27.347  -3.615  1.00  0.00           C  
ATOM   2866  OD1 HYP     3      -1.088  28.357   7.437  1.00  0.00           O  
ATOM   2867  OD1 HYP     3       1.928  29.540  -0.481  1.00  0.00           O  
ATOM   2868  OD1 HYP     3      -4.918  26.018  -5.240  1.00  0.00           O  
ATOM   2869  N   GLY     4      -4.208  28.913   3.336  1.00  0.00           N  
ATOM   2870  N   GLY     4      -1.538  26.612   1.886  1.00  0.00           N  
ATOM   2871  N   GLY     4      -2.630  23.952  -0.815  1.00  0.00           N  
ATOM   2872  CA  GLY     4      -5.275  28.679   2.250  1.00  0.00           C  
ATOM   2873  CA  GLY     4      -2.406  25.689   2.610  1.00  0.00           C  
ATOM   2874  CA  GLY     4      -1.533  23.102  -0.202  1.00  0.00           C  
ATOM   2875  C   GLY     4      -5.857  27.300   2.198  1.00  0.00           C  
ATOM   2876  C   GLY     4      -1.770  24.373   3.069  1.00  0.00           C  
ATOM   2877  C   GLY     4      -0.644  22.193  -1.051  1.00  0.00           C  
ATOM   2878  O   GLY     4      -5.718  26.506   3.199  1.00  0.00           O  
ATOM   2879  O   GLY     4      -0.670  24.019   2.645  1.00  0.00           O  
ATOM   2880  O   GLY     4      -0.929  21.895  -2.204  1.00  0.00           O  
ATOM   2881  N   PRO     5      -6.529  26.860   1.109  1.00  0.00           N  
ATOM   2882  N   PRO     5      -2.462  23.633   3.864  1.00  0.00           N  
ATOM   2883  N   PRO     5       0.541  21.614  -0.584  1.00  0.00           N  
ATOM   2884  CA  PRO     5      -7.283  25.590   1.166  1.00  0.00           C  
ATOM   2885  CA  PRO     5      -2.042  22.278   4.382  1.00  0.00           C  
ATOM   2886  CA  PRO     5       1.385  20.634  -1.152  1.00  0.00           C  
ATOM   2887  C   PRO     5      -6.348  24.280   1.174  1.00  0.00           C  
ATOM   2888  C   PRO     5      -2.164  21.144   3.297  1.00  0.00           C  
ATOM   2889  C   PRO     5       0.587  19.340  -1.368  1.00  0.00           C  
ATOM   2890  O   PRO     5      -5.214  24.320   0.752  1.00  0.00           O  
ATOM   2891  O   PRO     5      -2.884  21.238   2.267  1.00  0.00           O  
ATOM   2892  O   PRO     5      -0.458  19.139  -0.727  1.00  0.00           O  
ATOM   2893  CB  PRO     5      -8.261  25.591  -0.003  1.00  0.00           C  
ATOM   2894  CB  PRO     5      -2.838  22.070   5.666  1.00  0.00           C  
ATOM   2895  CB  PRO     5       2.625  20.395  -0.229  1.00  0.00           C  
ATOM   2896  CG  PRO     5      -8.478  27.054  -0.250  1.00  0.00           C  
ATOM   2897  CG  PRO     5      -4.139  22.612   5.247  1.00  0.00           C  
ATOM   2898  CG  PRO     5       2.647  21.767   0.532  1.00  0.00           C  
ATOM   2899  CD  PRO     5      -7.032  27.650   0.048  1.00  0.00           C  
ATOM   2900  CD  PRO     5      -3.790  23.893   4.413  1.00  0.00           C  
ATOM   2901  CD  PRO     5       1.141  22.138   0.596  1.00  0.00           C  
ATOM   2902  N   HYP     6      -6.829  23.077   1.502  1.00  0.00           N  
ATOM   2903  N   HYP     6      -1.468  20.035   3.484  1.00  0.00           N  
ATOM   2904  N   HYP     6       1.109  18.338  -2.100  1.00  0.00           N  
ATOM   2905  CA  HYP     6      -6.074  21.832   1.275  1.00  0.00           C  
ATOM   2906  CA  HYP     6      -1.526  18.947   2.495  1.00  0.00           C  
ATOM   2907  CA  HYP     6       0.412  17.113  -2.218  1.00  0.00           C  
ATOM   2908  C   HYP     6      -5.423  21.669  -0.108  1.00  0.00           C  
ATOM   2909  C   HYP     6      -2.934  18.323   2.280  1.00  0.00           C  
ATOM   2910  C   HYP     6       0.288  16.469  -0.811  1.00  0.00           C  
ATOM   2911  O   HYP     6      -5.955  22.051  -1.130  1.00  0.00           O  
ATOM   2912  O   HYP     6      -3.746  18.259   3.199  1.00  0.00           O  
ATOM   2913  O   HYP     6       1.055  16.613   0.175  1.00  0.00           O  
ATOM   2914  CB  HYP     6      -7.146  20.737   1.395  1.00  0.00           C  
ATOM   2915  CB  HYP     6      -0.647  17.831   3.096  1.00  0.00           C  
ATOM   2916  CB  HYP     6       1.286  16.230  -3.157  1.00  0.00           C  
ATOM   2917  CG  HYP     6      -8.157  21.345   2.360  1.00  0.00           C  
ATOM   2918  CG  HYP     6       0.429  18.638   3.749  1.00  0.00           C  
ATOM   2919  CG  HYP     6       2.095  17.285  -3.926  1.00  0.00           C  
ATOM   2920  CD2 HYP     6      -8.166  22.767   1.955  1.00  0.00           C  
ATOM   2921  CD2 HYP     6      -0.379  19.626   4.476  1.00  0.00           C  
ATOM   2922  CD2 HYP     6       2.273  18.425  -2.937  1.00  0.00           C  
ATOM   2923  OD1 HYP     6      -7.612  21.125   3.722  1.00  0.00           O  
ATOM   2924  OD1 HYP     6       1.366  19.302   2.824  1.00  0.00           O  
ATOM   2925  OD1 HYP     6       1.421  17.755  -5.058  1.00  0.00           O  
ATOM   2926  N   GLY     7      -4.370  20.928  -0.161  1.00  0.00           N  
ATOM   2927  N   GLY     7      -3.159  17.974   0.999  1.00  0.00           N  
ATOM   2928  N   GLY     7      -0.692  15.529  -0.701  1.00  0.00           N  
ATOM   2929  CA  GLY     7      -3.671  20.535  -1.342  1.00  0.00           C  
ATOM   2930  CA  GLY     7      -4.429  17.366   0.469  1.00  0.00           C  
ATOM   2931  CA  GLY     7      -1.151  14.808   0.484  1.00  0.00           C  
ATOM   2932  C   GLY     7      -4.265  19.457  -2.315  1.00  0.00           C  
ATOM   2933  C   GLY     7      -4.680  15.935   1.079  1.00  0.00           C  
ATOM   2934  C   GLY     7      -0.110  13.755   1.070  1.00  0.00           C  
ATOM   2935  O   GLY     7      -5.361  18.961  -2.115  1.00  0.00           O  
ATOM   2936  O   GLY     7      -3.936  15.498   1.984  1.00  0.00           O  
ATOM   2937  O   GLY     7       0.912  13.498   0.531  1.00  0.00           O  
ATOM   2938  N   PRO     8      -3.554  19.066  -3.381  1.00  0.00           N  
ATOM   2939  N   PRO     8      -5.669  15.222   0.476  1.00  0.00           N  
ATOM   2940  N   PRO     8      -0.594  12.993   2.148  1.00  0.00           N  
ATOM   2941  CA  PRO     8      -3.984  17.985  -4.272  1.00  0.00           C  
ATOM   2942  CA  PRO     8      -6.140  13.941   0.965  1.00  0.00           C  
ATOM   2943  CA  PRO     8       0.015  11.808   2.685  1.00  0.00           C  
ATOM   2944  C   PRO     8      -3.586  16.609  -3.659  1.00  0.00           C  
ATOM   2945  C   PRO     8      -5.202  12.758   0.552  1.00  0.00           C  
ATOM   2946  C   PRO     8      -0.037  10.561   1.784  1.00  0.00           C  
ATOM   2947  O   PRO     8      -2.830  16.546  -2.615  1.00  0.00           O  
ATOM   2948  O   PRO     8      -4.517  12.834  -0.431  1.00  0.00           O  
ATOM   2949  O   PRO     8      -0.857  10.541   0.847  1.00  0.00           O  
ATOM   2950  CB  PRO     8      -3.210  18.225  -5.641  1.00  0.00           C  
ATOM   2951  CB  PRO     8      -7.541  13.738   0.367  1.00  0.00           C  
ATOM   2952  CB  PRO     8      -0.717  11.631   4.001  1.00  0.00           C  
ATOM   2953  CG  PRO     8      -1.921  18.758  -5.181  1.00  0.00           C  
ATOM   2954  CG  PRO     8      -7.471  14.470  -0.969  1.00  0.00           C  
ATOM   2955  CG  PRO     8      -1.261  13.016   4.414  1.00  0.00           C  
ATOM   2956  CD  PRO     8      -2.387  19.736  -4.064  1.00  0.00           C  
ATOM   2957  CD  PRO     8      -6.526  15.662  -0.644  1.00  0.00           C  
ATOM   2958  CD  PRO     8      -1.615  13.532   3.054  1.00  0.00           C  
ATOM   2959  N   HYP     9      -4.130  15.498  -4.184  1.00  0.00           N  
ATOM   2960  N   HYP     9      -5.114  11.660   1.322  1.00  0.00           N  
ATOM   2961  N   HYP     9       0.796   9.522   2.034  1.00  0.00           N  
ATOM   2962  CA  HYP     9      -4.011  14.175  -3.502  1.00  0.00           C  
ATOM   2963  CA  HYP     9      -4.240  10.482   1.079  1.00  0.00           C  
ATOM   2964  CA  HYP     9       0.672   8.197   1.386  1.00  0.00           C  
ATOM   2965  C   HYP     9      -2.552  13.710  -3.180  1.00  0.00           C  
ATOM   2966  C   HYP     9      -4.349   9.893  -0.298  1.00  0.00           C  
ATOM   2967  C   HYP     9      -0.684   7.619   1.752  1.00  0.00           C  
ATOM   2968  O   HYP     9      -1.646  14.088  -3.925  1.00  0.00           O  
ATOM   2969  O   HYP     9      -5.437   9.863  -0.896  1.00  0.00           O  
ATOM   2970  O   HYP     9      -1.169   7.782   2.894  1.00  0.00           O  
ATOM   2971  CB  HYP     9      -4.709  13.158  -4.420  1.00  0.00           C  
ATOM   2972  CB  HYP     9      -4.632   9.437   2.136  1.00  0.00           C  
ATOM   2973  CB  HYP     9       1.856   7.406   1.847  1.00  0.00           C  
ATOM   2974  CG  HYP     9      -5.879  13.989  -5.030  1.00  0.00           C  
ATOM   2975  CG  HYP     9      -5.323  10.248   3.280  1.00  0.00           C  
ATOM   2976  CG  HYP     9       2.853   8.501   2.312  1.00  0.00           C  
ATOM   2977  CD2 HYP     9      -5.289  15.386  -5.087  1.00  0.00           C  
ATOM   2978  CD2 HYP     9      -5.908  11.417   2.488  1.00  0.00           C  
ATOM   2979  CD2 HYP     9       1.919   9.574   2.915  1.00  0.00           C  
ATOM   2980  OD1 HYP     9      -7.065  13.971  -4.299  1.00  0.00           O  
ATOM   2981  OD1 HYP     9      -4.409  10.706   4.250  1.00  0.00           O  
ATOM   2982  OD1 HYP     9       3.657   9.103   1.319  1.00  0.00           O  
ATOM   2983  N   GLY    10      -2.303  12.855  -2.186  1.00  0.00           N  
ATOM   2984  N   GLY    10      -3.290   9.442  -0.911  1.00  0.00           N  
ATOM   2985  N   GLY    10      -1.330   6.841   0.855  1.00  0.00           N  
ATOM   2986  CA  GLY    10      -1.000  12.205  -1.966  1.00  0.00           C  
ATOM   2987  CA  GLY    10      -3.230   8.779  -2.221  1.00  0.00           C  
ATOM   2988  CA  GLY    10      -2.635   6.249   1.106  1.00  0.00           C  
ATOM   2989  C   GLY    10      -0.701  10.988  -2.955  1.00  0.00           C  
ATOM   2990  C   GLY    10      -3.897   7.445  -2.398  1.00  0.00           C  
ATOM   2991  C   GLY    10      -2.620   4.979   1.972  1.00  0.00           C  
ATOM   2992  O   GLY    10      -1.457  10.627  -3.844  1.00  0.00           O  
ATOM   2993  O   GLY    10      -4.709   7.061  -1.600  1.00  0.00           O  
ATOM   2994  O   GLY    10      -1.533   4.710   2.542  1.00  0.00           O  
ATOM   2995  N   PRO    11       0.498  10.458  -2.707  1.00  0.00           N  
ATOM   2996  N   PRO    11      -3.725   6.773  -3.588  1.00  0.00           N  
ATOM   2997  N   PRO    11      -3.630   4.148   1.959  1.00  0.00           N  
ATOM   2998  CA  PRO    11       1.110   9.355  -3.487  1.00  0.00           C  
ATOM   2999  CA  PRO    11      -4.155   5.434  -3.904  1.00  0.00           C  
ATOM   3000  CA  PRO    11      -3.620   2.892   2.742  1.00  0.00           C  
ATOM   3001  C   PRO    11       0.586   7.922  -3.038  1.00  0.00           C  
ATOM   3002  C   PRO    11      -3.521   4.458  -2.882  1.00  0.00           C  
ATOM   3003  C   PRO    11      -2.613   1.864   2.366  1.00  0.00           C  
ATOM   3004  O   PRO    11      -0.024   7.872  -1.964  1.00  0.00           O  
ATOM   3005  O   PRO    11      -2.498   4.785  -2.304  1.00  0.00           O  
ATOM   3006  O   PRO    11      -2.280   1.831   1.197  1.00  0.00           O  
ATOM   3007  CB  PRO    11       2.651   9.575  -3.303  1.00  0.00           C  
ATOM   3008  CB  PRO    11      -3.632   5.165  -5.280  1.00  0.00           C  
ATOM   3009  CB  PRO    11      -5.019   2.329   2.531  1.00  0.00           C  
ATOM   3010  CG  PRO    11       2.674  10.039  -1.900  1.00  0.00           C  
ATOM   3011  CG  PRO    11      -3.584   6.588  -5.851  1.00  0.00           C  
ATOM   3012  CG  PRO    11      -5.812   3.684   2.199  1.00  0.00           C  
ATOM   3013  CD  PRO    11       1.538  11.066  -1.877  1.00  0.00           C  
ATOM   3014  CD  PRO    11      -3.034   7.427  -4.710  1.00  0.00           C  
ATOM   3015  CD  PRO    11      -4.908   4.478   1.386  1.00  0.00           C  
ATOM   3016  N   HYP    12       0.909   6.833  -3.758  1.00  0.00           N  
ATOM   3017  N   HYP    12      -4.147   3.249  -2.722  1.00  0.00           N  
ATOM   3018  N   HYP    12      -2.015   1.069   3.297  1.00  0.00           N  
ATOM   3019  CA  HYP    12       0.450   5.491  -3.404  1.00  0.00           C  
ATOM   3020  CA  HYP    12      -3.598   2.208  -1.842  1.00  0.00           C  
ATOM   3021  CA  HYP    12      -1.293  -0.125   2.908  1.00  0.00           C  
ATOM   3022  C   HYP    12       0.915   5.002  -1.988  1.00  0.00           C  
ATOM   3023  C   HYP    12      -2.270   1.693  -2.485  1.00  0.00           C  
ATOM   3024  C   HYP    12      -1.965  -0.981   1.803  1.00  0.00           C  
ATOM   3025  O   HYP    12       2.018   5.300  -1.591  1.00  0.00           O  
ATOM   3026  O   HYP    12      -2.125   1.809  -3.693  1.00  0.00           O  
ATOM   3027  O   HYP    12      -3.168  -1.153   1.736  1.00  0.00           O  
ATOM   3028  CB  HYP    12       0.927   4.640  -4.589  1.00  0.00           C  
ATOM   3029  CB  HYP    12      -4.660   1.021  -1.765  1.00  0.00           C  
ATOM   3030  CB  HYP    12      -1.300  -1.023   4.154  1.00  0.00           C  
ATOM   3031  CG  HYP    12       1.041   5.616  -5.717  1.00  0.00           C  
ATOM   3032  CG  HYP    12      -5.936   1.788  -2.121  1.00  0.00           C  
ATOM   3033  CG  HYP    12      -0.944   0.060   5.225  1.00  0.00           C  
ATOM   3034  CD2 HYP    12       1.503   6.866  -5.076  1.00  0.00           C  
ATOM   3035  CD2 HYP    12      -5.464   2.839  -3.157  1.00  0.00           C  
ATOM   3036  CD2 HYP    12      -1.954   1.106   4.749  1.00  0.00           C  
ATOM   3037  OD1 HYP    12      -0.118   5.722  -6.461  1.00  0.00           O  
ATOM   3038  OD1 HYP    12      -6.623   2.477  -1.076  1.00  0.00           O  
ATOM   3039  OD1 HYP    12       0.428   0.354   5.300  1.00  0.00           O  
ATOM   3040  N   GLY    13       0.085   4.300  -1.281  1.00  0.00           N  
ATOM   3041  N   GLY    13      -1.353   1.147  -1.690  1.00  0.00           N  
ATOM   3042  N   GLY    13      -1.109  -1.526   0.984  1.00  0.00           N  
ATOM   3043  CA  GLY    13       0.296   3.865   0.098  1.00  0.00           C  
ATOM   3044  CA  GLY    13      -0.108   0.596  -2.163  1.00  0.00           C  
ATOM   3045  CA  GLY    13      -1.449  -2.349  -0.176  1.00  0.00           C  
ATOM   3046  C   GLY    13       1.395   2.806   0.284  1.00  0.00           C  
ATOM   3047  C   GLY    13      -0.240  -0.731  -2.901  1.00  0.00           C  
ATOM   3048  C   GLY    13      -2.046  -3.735   0.262  1.00  0.00           C  
ATOM   3049  O   GLY    13       1.994   2.445  -0.725  1.00  0.00           O  
ATOM   3050  O   GLY    13      -1.236  -1.361  -3.001  1.00  0.00           O  
ATOM   3051  O   GLY    13      -1.950  -4.183   1.361  1.00  0.00           O  
ATOM   3052  N   PRO    14       1.697   2.416   1.511  1.00  0.00           N  
ATOM   3053  N   PRO    14       0.940  -1.028  -3.525  1.00  0.00           N  
ATOM   3054  N   PRO    14      -2.674  -4.486  -0.701  1.00  0.00           N  
ATOM   3055  CA  PRO    14       2.846   1.523   1.819  1.00  0.00           C  
ATOM   3056  CA  PRO    14       1.136  -2.243  -4.333  1.00  0.00           C  
ATOM   3057  CA  PRO    14      -3.249  -5.842  -0.527  1.00  0.00           C  
ATOM   3058  C   PRO    14       2.651   0.150   1.068  1.00  0.00           C  
ATOM   3059  C   PRO    14       1.001  -3.406  -3.365  1.00  0.00           C  
ATOM   3060  C   PRO    14      -2.120  -6.851  -0.116  1.00  0.00           C  
ATOM   3061  O   PRO    14       1.491  -0.279   0.825  1.00  0.00           O  
ATOM   3062  O   PRO    14       1.118  -3.310  -2.147  1.00  0.00           O  
ATOM   3063  O   PRO    14      -0.950  -6.583  -0.361  1.00  0.00           O  
ATOM   3064  CB  PRO    14       2.780   1.432   3.365  1.00  0.00           C  
ATOM   3065  CB  PRO    14       2.543  -2.244  -4.807  1.00  0.00           C  
ATOM   3066  CB  PRO    14      -3.809  -6.282  -1.931  1.00  0.00           C  
ATOM   3067  CG  PRO    14       2.267   2.788   3.771  1.00  0.00           C  
ATOM   3068  CG  PRO    14       3.301  -1.402  -3.752  1.00  0.00           C  
ATOM   3069  CG  PRO    14      -4.156  -4.995  -2.516  1.00  0.00           C  
ATOM   3070  CD  PRO    14       1.209   3.030   2.746  1.00  0.00           C  
ATOM   3071  CD  PRO    14       2.239  -0.425  -3.271  1.00  0.00           C  
ATOM   3072  CD  PRO    14      -3.064  -4.074  -2.031  1.00  0.00           C  
ATOM   3073  N   HYP    15       3.786  -0.524   0.769  1.00  0.00           N  
ATOM   3074  N   HYP    15       0.778  -4.633  -3.874  1.00  0.00           N  
ATOM   3075  N   HYP    15      -2.443  -7.957   0.597  1.00  0.00           N  
ATOM   3076  CA  HYP    15       3.917  -1.941   0.403  1.00  0.00           C  
ATOM   3077  CA  HYP    15       0.727  -5.897  -3.143  1.00  0.00           C  
ATOM   3078  CA  HYP    15      -1.449  -8.999   0.947  1.00  0.00           C  
ATOM   3079  C   HYP    15       3.009  -2.867   1.319  1.00  0.00           C  
ATOM   3080  C   HYP    15       2.027  -6.186  -2.405  1.00  0.00           C  
ATOM   3081  C   HYP    15      -0.667  -9.648  -0.279  1.00  0.00           C  
ATOM   3082  O   HYP    15       3.082  -2.739   2.543  1.00  0.00           O  
ATOM   3083  O   HYP    15       3.178  -5.915  -2.842  1.00  0.00           O  
ATOM   3084  O   HYP    15      -1.174  -9.653  -1.416  1.00  0.00           O  
ATOM   3085  CB  HYP    15       5.469  -2.294   0.542  1.00  0.00           C  
ATOM   3086  CB  HYP    15       0.373  -6.957  -4.277  1.00  0.00           C  
ATOM   3087  CB  HYP    15      -2.289 -10.060   1.622  1.00  0.00           C  
ATOM   3088  CG  HYP    15       6.122  -1.004   0.185  1.00  0.00           C  
ATOM   3089  CG  HYP    15      -0.443  -6.129  -5.316  1.00  0.00           C  
ATOM   3090  CG  HYP    15      -3.581  -9.339   2.142  1.00  0.00           C  
ATOM   3091  CD2 HYP    15       5.178  -0.072   0.914  1.00  0.00           C  
ATOM   3092  CD2 HYP    15       0.480  -4.920  -5.281  1.00  0.00           C  
ATOM   3093  CD2 HYP    15      -3.754  -8.275   1.055  1.00  0.00           C  
ATOM   3094  OD1 HYP    15       6.267  -0.865  -1.209  1.00  0.00           O  
ATOM   3095  OD1 HYP    15      -1.723  -5.820  -4.838  1.00  0.00           O  
ATOM   3096  OD1 HYP    15      -3.373  -8.695   3.370  1.00  0.00           O  
ATOM   3097  N   GLY    16       2.107  -3.602   0.778  1.00  0.00           N  
ATOM   3098  N   GLY    16       1.884  -6.841  -1.214  1.00  0.00           N  
ATOM   3099  N   GLY    16       0.511 -10.184  -0.093  1.00  0.00           N  
ATOM   3100  CA  GLY    16       1.158  -4.436   1.475  1.00  0.00           C  
ATOM   3101  CA  GLY    16       3.077  -7.209  -0.371  1.00  0.00           C  
ATOM   3102  CA  GLY    16       1.451 -10.459  -1.165  1.00  0.00           C  
ATOM   3103  C   GLY    16       1.645  -5.580   2.326  1.00  0.00           C  
ATOM   3104  C   GLY    16       4.266  -8.066  -0.916  1.00  0.00           C  
ATOM   3105  C   GLY    16       1.248 -11.885  -1.745  1.00  0.00           C  
ATOM   3106  O   GLY    16       2.836  -5.848   2.270  1.00  0.00           O  
ATOM   3107  O   GLY    16       4.166  -8.690  -2.041  1.00  0.00           O  
ATOM   3108  O   GLY    16       0.333 -12.620  -1.395  1.00  0.00           O  
ATOM   3109  N   PRO    17       0.758  -6.194   3.081  1.00  0.00           N  
ATOM   3110  N   PRO    17       5.359  -8.225  -0.139  1.00  0.00           N  
ATOM   3111  N   PRO    17       2.156 -12.329  -2.649  1.00  0.00           N  
ATOM   3112  CA  PRO    17       1.121  -7.361   3.915  1.00  0.00           C  
ATOM   3113  CA  PRO    17       6.411  -9.227  -0.424  1.00  0.00           C  
ATOM   3114  CA  PRO    17       1.941 -13.663  -3.349  1.00  0.00           C  
ATOM   3115  C   PRO    17       1.902  -8.539   3.244  1.00  0.00           C  
ATOM   3116  C   PRO    17       5.891 -10.707  -0.440  1.00  0.00           C  
ATOM   3117  C   PRO    17       2.239 -14.891  -2.453  1.00  0.00           C  
ATOM   3118  O   PRO    17       1.487  -8.966   2.201  1.00  0.00           O  
ATOM   3119  O   PRO    17       4.968 -10.980   0.325  1.00  0.00           O  
ATOM   3120  O   PRO    17       3.081 -14.742  -1.554  1.00  0.00           O  
ATOM   3121  CB  PRO    17      -0.249  -7.878   4.516  1.00  0.00           C  
ATOM   3122  CB  PRO    17       7.377  -9.157   0.712  1.00  0.00           C  
ATOM   3123  CB  PRO    17       2.871 -13.699  -4.522  1.00  0.00           C  
ATOM   3124  CG  PRO    17      -0.976  -6.508   4.660  1.00  0.00           C  
ATOM   3125  CG  PRO    17       6.547  -8.454   1.832  1.00  0.00           C  
ATOM   3126  CG  PRO    17       3.092 -12.168  -4.862  1.00  0.00           C  
ATOM   3127  CD  PRO    17      -0.602  -5.736   3.405  1.00  0.00           C  
ATOM   3128  CD  PRO    17       5.672  -7.555   1.097  1.00  0.00           C  
ATOM   3129  CD  PRO    17       3.142 -11.639  -3.375  1.00  0.00           C  
ATOM   3130  N   HYP    18       3.005  -9.030   3.865  1.00  0.00           N  
ATOM   3131  N   HYP    18       6.584 -11.571  -1.240  1.00  0.00           N  
ATOM   3132  N   HYP    18       1.622 -16.109  -2.733  1.00  0.00           N  
ATOM   3133  CA  HYP    18       3.668 -10.268   3.486  1.00  0.00           C  
ATOM   3134  CA  HYP    18       6.290 -12.987  -1.207  1.00  0.00           C  
ATOM   3135  CA  HYP    18       1.920 -17.365  -2.068  1.00  0.00           C  
ATOM   3136  C   HYP    18       2.748 -11.541   3.185  1.00  0.00           C  
ATOM   3137  C   HYP    18       6.116 -13.541   0.213  1.00  0.00           C  
ATOM   3138  C   HYP    18       3.280 -17.904  -2.220  1.00  0.00           C  
ATOM   3139  O   HYP    18       1.723 -11.796   3.832  1.00  0.00           O  
ATOM   3140  O   HYP    18       6.816 -13.078   1.133  1.00  0.00           O  
ATOM   3141  O   HYP    18       3.932 -17.668  -3.265  1.00  0.00           O  
ATOM   3142  CB  HYP    18       4.674 -10.604   4.608  1.00  0.00           C  
ATOM   3143  CB  HYP    18       7.394 -13.644  -2.052  1.00  0.00           C  
ATOM   3144  CB  HYP    18       0.934 -18.362  -2.608  1.00  0.00           C  
ATOM   3145  CG  HYP    18       4.810  -9.305   5.322  1.00  0.00           C  
ATOM   3146  CG  HYP    18       7.649 -12.532  -3.106  1.00  0.00           C  
ATOM   3147  CG  HYP    18      -0.276 -17.614  -3.076  1.00  0.00           C  
ATOM   3148  CD2 HYP    18       3.452  -8.669   5.186  1.00  0.00           C  
ATOM   3149  CD2 HYP    18       7.572 -11.214  -2.254  1.00  0.00           C  
ATOM   3150  CD2 HYP    18       0.466 -16.338  -3.541  1.00  0.00           C  
ATOM   3151  OD1 HYP    18       5.757  -8.559   4.662  1.00  0.00           O  
ATOM   3152  OD1 HYP    18       6.583 -12.452  -4.099  1.00  0.00           O  
ATOM   3153  OD1 HYP    18      -1.229 -17.481  -2.043  1.00  0.00           O  
ATOM   3154  N   GLY    19       3.052 -12.261   2.063  1.00  0.00           N  
ATOM   3155  N   GLY    19       5.215 -14.499   0.448  1.00  0.00           N  
ATOM   3156  N   GLY    19       3.728 -18.715  -1.228  1.00  0.00           N  
ATOM   3157  CA  GLY    19       2.128 -13.205   1.466  1.00  0.00           C  
ATOM   3158  CA  GLY    19       5.260 -15.253   1.681  1.00  0.00           C  
ATOM   3159  CA  GLY    19       5.091 -19.153  -1.087  1.00  0.00           C  
ATOM   3160  C   GLY    19       1.884 -14.532   2.212  1.00  0.00           C  
ATOM   3161  C   GLY    19       6.313 -16.380   1.619  1.00  0.00           C  
ATOM   3162  C   GLY    19       5.370 -20.207  -2.065  1.00  0.00           C  
ATOM   3163  O   GLY    19       2.572 -14.715   3.279  1.00  0.00           O  
ATOM   3164  O   GLY    19       6.983 -16.556   0.639  1.00  0.00           O  
ATOM   3165  O   GLY    19       4.460 -20.827  -2.626  1.00  0.00           O  
ATOM   3166  N   PRO    20       0.995 -15.461   1.704  1.00  0.00           N  
ATOM   3167  N   PRO    20       6.636 -16.983   2.792  1.00  0.00           N  
ATOM   3168  N   PRO    20       6.621 -20.510  -2.407  1.00  0.00           N  
ATOM   3169  CA  PRO    20       0.780 -16.736   2.370  1.00  0.00           C  
ATOM   3170  CA  PRO    20       7.733 -17.889   2.944  1.00  0.00           C  
ATOM   3171  CA  PRO    20       6.941 -21.716  -3.139  1.00  0.00           C  
ATOM   3172  C   PRO    20       2.043 -17.650   2.228  1.00  0.00           C  
ATOM   3173  C   PRO    20       7.454 -19.327   2.356  1.00  0.00           C  
ATOM   3174  C   PRO    20       6.748 -23.016  -2.336  1.00  0.00           C  
ATOM   3175  O   PRO    20       2.733 -17.456   1.200  1.00  0.00           O  
ATOM   3176  O   PRO    20       6.300 -19.668   2.142  1.00  0.00           O  
ATOM   3177  O   PRO    20       6.623 -23.003  -1.065  1.00  0.00           O  
ATOM   3178  CB  PRO    20      -0.416 -17.450   1.794  1.00  0.00           C  
ATOM   3179  CB  PRO    20       8.140 -17.794   4.392  1.00  0.00           C  
ATOM   3180  CB  PRO    20       8.363 -21.421  -3.543  1.00  0.00           C  
ATOM   3181  CG  PRO    20      -1.150 -16.188   1.162  1.00  0.00           C  
ATOM   3182  CG  PRO    20       6.786 -17.579   5.157  1.00  0.00           C  
ATOM   3183  CG  PRO    20       8.919 -20.792  -2.318  1.00  0.00           C  
ATOM   3184  CD  PRO    20      -0.005 -15.342   0.655  1.00  0.00           C  
ATOM   3185  CD  PRO    20       6.016 -16.731   4.139  1.00  0.00           C  
ATOM   3186  CD  PRO    20       7.826 -19.756  -2.045  1.00  0.00           C  
ATOM   3187  N   HYP    21       2.268 -18.517   3.165  1.00  0.00           N  
ATOM   3188  N   HYP    21       8.465 -20.187   2.119  1.00  0.00           N  
ATOM   3189  N   HYP    21       6.804 -24.253  -2.923  1.00  0.00           N  
ATOM   3190  CA  HYP    21       3.302 -19.561   3.004  1.00  0.00           C  
ATOM   3191  CA  HYP    21       8.313 -21.542   1.588  1.00  0.00           C  
ATOM   3192  CA  HYP    21       6.643 -25.566  -2.203  1.00  0.00           C  
ATOM   3193  C   HYP    21       2.908 -20.595   1.929  1.00  0.00           C  
ATOM   3194  C   HYP    21       7.408 -22.446   2.524  1.00  0.00           C  
ATOM   3195  C   HYP    21       7.536 -25.676  -0.943  1.00  0.00           C  
ATOM   3196  O   HYP    21       1.802 -20.681   1.472  1.00  0.00           O  
ATOM   3197  O   HYP    21       7.291 -22.227   3.753  1.00  0.00           O  
ATOM   3198  O   HYP    21       8.689 -25.145  -0.925  1.00  0.00           O  
ATOM   3199  CB  HYP    21       3.564 -20.173   4.348  1.00  0.00           C  
ATOM   3200  CB  HYP    21       9.708 -22.166   1.297  1.00  0.00           C  
ATOM   3201  CB  HYP    21       6.947 -26.556  -3.262  1.00  0.00           C  
ATOM   3202  CG  HYP    21       2.201 -20.046   4.960  1.00  0.00           C  
ATOM   3203  CG  HYP    21      10.674 -20.902   1.348  1.00  0.00           C  
ATOM   3204  CG  HYP    21       6.455 -25.943  -4.571  1.00  0.00           C  
ATOM   3205  CD2 HYP    21       1.699 -18.661   4.500  1.00  0.00           C  
ATOM   3206  CD2 HYP    21       9.902 -19.906   2.276  1.00  0.00           C  
ATOM   3207  CD2 HYP    21       6.882 -24.546  -4.364  1.00  0.00           C  
ATOM   3208  OD1 HYP    21       2.274 -20.123   6.414  1.00  0.00           O  
ATOM   3209  OD1 HYP    21      11.014 -20.510   0.031  1.00  0.00           O  
ATOM   3210  OD1 HYP    21       5.074 -26.021  -4.701  1.00  0.00           O  
ATOM   3211  N   GLY    22       3.881 -21.295   1.399  1.00  0.00           N  
ATOM   3212  N   GLY    22       6.768 -23.421   1.918  1.00  0.00           N  
ATOM   3213  N   GLY    22       7.061 -26.378   0.057  1.00  0.00           N  
ATOM   3214  CA  GLY    22       3.720 -22.241   0.335  1.00  0.00           C  
ATOM   3215  CA  GLY    22       5.676 -24.173   2.493  1.00  0.00           C  
ATOM   3216  CA  GLY    22       7.937 -26.637   1.201  1.00  0.00           C  
ATOM   3217  C   GLY    22       2.953 -23.530   0.659  1.00  0.00           C  
ATOM   3218  C   GLY    22       6.028 -25.083   3.626  1.00  0.00           C  
ATOM   3219  C   GLY    22       9.000 -27.775   0.924  1.00  0.00           C  
ATOM   3220  O   GLY    22       2.612 -23.797   1.794  1.00  0.00           O  
ATOM   3221  O   GLY    22       7.153 -25.043   4.201  1.00  0.00           O  
ATOM   3222  O   GLY    22       9.080 -28.413  -0.146  1.00  0.00           O  
ATOM   3223  N   PRO    23       2.550 -24.282  -0.445  1.00  0.00           N  
ATOM   3224  N   PRO    23       5.133 -25.996   4.081  1.00  0.00           N  
ATOM   3225  N   PRO    23       9.912 -27.988   1.841  1.00  0.00           N  
ATOM   3226  CA  PRO    23       1.862 -25.587  -0.219  1.00  0.00           C  
ATOM   3227  CA  PRO    23       5.413 -27.054   5.024  1.00  0.00           C  
ATOM   3228  CA  PRO    23      11.078 -28.838   1.721  1.00  0.00           C  
ATOM   3229  C   PRO    23       2.853 -26.645   0.347  1.00  0.00           C  
ATOM   3230  C   PRO    23       6.190 -28.189   4.360  1.00  0.00           C  
ATOM   3231  C   PRO    23      10.748 -30.314   1.691  1.00  0.00           C  
ATOM   3232  O   PRO    23       4.047 -26.453   0.237  1.00  0.00           O  
ATOM   3233  O   PRO    23       6.124 -28.345   3.136  1.00  0.00           O  
ATOM   3234  O   PRO    23       9.797 -30.747   2.296  1.00  0.00           O  
ATOM   3235  CB  PRO    23       1.411 -25.977  -1.654  1.00  0.00           C  
ATOM   3236  CB  PRO    23       4.020 -27.502   5.478  1.00  0.00           C  
ATOM   3237  CB  PRO    23      12.025 -28.489   2.879  1.00  0.00           C  
ATOM   3238  CG  PRO    23       2.447 -25.251  -2.616  1.00  0.00           C  
ATOM   3239  CG  PRO    23       3.100 -26.326   5.278  1.00  0.00           C  
ATOM   3240  CG  PRO    23      11.066 -27.935   3.932  1.00  0.00           C  
ATOM   3241  CD  PRO    23       2.881 -24.052  -1.813  1.00  0.00           C  
ATOM   3242  CD  PRO    23       3.690 -25.849   3.999  1.00  0.00           C  
ATOM   3243  CD  PRO    23       9.968 -27.244   3.135  1.00  0.00           C  
ATOM   3244  N   HYP    24       2.338 -27.770   0.842  1.00  0.00           N  
ATOM   3245  N   HYP    24       6.773 -29.184   5.073  1.00  0.00           N  
ATOM   3246  N   HYP    24      11.573 -31.153   1.081  1.00  0.00           N  
ATOM   3247  CA  HYP    24       3.121 -28.916   1.248  1.00  0.00           C  
ATOM   3248  CA  HYP    24       7.257 -30.437   4.532  1.00  0.00           C  
ATOM   3249  CA  HYP    24      11.342 -32.647   0.963  1.00  0.00           C  
ATOM   3250  C   HYP    24       4.148 -29.491   0.247  1.00  0.00           C  
ATOM   3251  C   HYP    24       6.299 -31.397   3.846  1.00  0.00           C  
ATOM   3252  C   HYP    24      11.451 -33.327   2.299  1.00  0.00           C  
ATOM   3253  O   HYP    24       3.877 -29.494  -0.959  1.00  0.00           O  
ATOM   3254  O   HYP    24       5.093 -31.277   3.810  1.00  0.00           O  
ATOM   3255  O   HYP    24      12.057 -32.822   3.268  1.00  0.00           O  
ATOM   3256  CB  HYP    24       2.125 -29.935   1.628  1.00  0.00           C  
ATOM   3257  CB  HYP    24       7.967 -31.139   5.711  1.00  0.00           C  
ATOM   3258  CB  HYP    24      12.378 -33.197  -0.053  1.00  0.00           C  
ATOM   3259  CG  HYP    24       0.879 -29.201   1.892  1.00  0.00           C  
ATOM   3260  CG  HYP    24       8.170 -30.088   6.794  1.00  0.00           C  
ATOM   3261  CG  HYP    24      12.659 -31.962  -0.826  1.00  0.00           C  
ATOM   3262  CD2 HYP    24       0.925 -28.054   0.943  1.00  0.00           C  
ATOM   3263  CD2 HYP    24       7.109 -29.034   6.463  1.00  0.00           C  
ATOM   3264  CD2 HYP    24      12.634 -30.808   0.197  1.00  0.00           C  
ATOM   3265  OD1 HYP    24       0.882 -28.748   3.261  1.00  0.00           O  
ATOM   3266  OD1 HYP    24       9.476 -29.532   6.606  1.00  0.00           O  
ATOM   3267  OD1 HYP    24      11.534 -31.818  -1.750  1.00  0.00           O  
ATOM   3268  N   GLY    25       5.293 -29.774   0.851  1.00  0.00           N  
ATOM   3269  N   GLY    25       6.905 -32.436   3.209  1.00  0.00           N  
ATOM   3270  N   GLY    25      10.793 -34.543   2.365  1.00  0.00           N  
ATOM   3271  CA  GLY    25       6.553 -30.051   0.230  1.00  0.00           C  
ATOM   3272  CA  GLY    25       6.174 -33.536   2.663  1.00  0.00           C  
ATOM   3273  CA  GLY    25      10.817 -35.302   3.576  1.00  0.00           C  
ATOM   3274  C   GLY    25       6.616 -31.482  -0.472  1.00  0.00           C  
ATOM   3275  C   GLY    25       7.180 -34.607   2.173  1.00  0.00           C  
ATOM   3276  C   GLY    25       9.978 -34.850   4.804  1.00  0.00           C  
ATOM   3277  O   GLY    25       5.654 -32.265  -0.415  1.00  0.00           O  
ATOM   3278  O   GLY    25       8.110 -34.303   1.422  1.00  0.00           O  
ATOM   3279  O   GLY    25       8.856 -34.338   4.780  1.00  0.00           O  
ATOM   3280  N   NH2    26       7.768 -31.845  -1.040  1.00  0.00           N  
ATOM   3281  N   NH2    26       6.957 -35.869   2.550  1.00  0.00           N  
ATOM   3282  N   NH2    26      10.537 -35.073   5.945  1.00  0.00           N  
TER    3283      NH2    26 
END
ATOM   3284  C   ACE     1      -8.959  35.255  -5.355  1.00  0.00           C  
ATOM   3285  C   ACE     1      -4.938  32.454  -6.331  1.00  0.00           C  
ATOM   3286  C   ACE     1      -6.455  27.757  -8.316  1.00  0.00           C  
ATOM   3287  O   ACE     1      -8.499  35.132  -4.218  1.00  0.00           O  
ATOM   3288  O   ACE     1      -4.185  31.812  -7.075  1.00  0.00           O  
ATOM   3289  O   ACE     1      -7.355  26.998  -8.728  1.00  0.00           O  
ATOM   3290  CH3 ACE     1      -8.277  36.314  -6.320  1.00  0.00           C  
ATOM   3291  CH3 ACE     1      -6.030  33.322  -6.850  1.00  0.00           C  
ATOM   3292  CH3 ACE     1      -6.768  29.162  -7.898  1.00  0.00           C  
ATOM   3293  N   PRO     2     -10.051  34.564  -5.824  1.00  0.00           N  
ATOM   3294  N   PRO     2      -4.750  32.460  -5.017  1.00  0.00           N  
ATOM   3295  N   PRO     2      -5.177  27.353  -8.296  1.00  0.00           N  
ATOM   3296  CA  PRO     2     -10.628  33.599  -4.913  1.00  0.00           C  
ATOM   3297  CA  PRO     2      -3.760  31.630  -4.354  1.00  0.00           C  
ATOM   3298  CA  PRO     2      -4.684  25.971  -8.583  1.00  0.00           C  
ATOM   3299  C   PRO     2      -9.832  32.264  -4.817  1.00  0.00           C  
ATOM   3300  C   PRO     2      -4.179  30.140  -4.501  1.00  0.00           C  
ATOM   3301  C   PRO     2      -4.996  25.017  -7.448  1.00  0.00           C  
ATOM   3302  O   PRO     2      -9.346  31.816  -5.863  1.00  0.00           O  
ATOM   3303  O   PRO     2      -5.388  29.798  -4.524  1.00  0.00           O  
ATOM   3304  O   PRO     2      -5.423  25.526  -6.404  1.00  0.00           O  
ATOM   3305  CB  PRO     2     -12.104  33.426  -5.348  1.00  0.00           C  
ATOM   3306  CB  PRO     2      -3.546  32.135  -2.868  1.00  0.00           C  
ATOM   3307  CB  PRO     2      -3.150  26.076  -8.841  1.00  0.00           C  
ATOM   3308  CG  PRO     2     -11.941  33.584  -6.885  1.00  0.00           C  
ATOM   3309  CG  PRO     2      -4.982  32.626  -2.696  1.00  0.00           C  
ATOM   3310  CG  PRO     2      -3.083  27.522  -9.415  1.00  0.00           C  
ATOM   3311  CD  PRO     2     -10.872  34.752  -6.988  1.00  0.00           C  
ATOM   3312  CD  PRO     2      -5.487  33.191  -3.972  1.00  0.00           C  
ATOM   3313  CD  PRO     2      -4.087  28.294  -8.569  1.00  0.00           C  
ATOM   3314  N   HYP     3      -9.613  31.661  -3.637  1.00  0.00           N  
ATOM   3315  N   HYP     3      -3.156  29.236  -4.444  1.00  0.00           N  
ATOM   3316  N   HYP     3      -4.944  23.722  -7.563  1.00  0.00           N  
ATOM   3317  CA  HYP     3      -8.669  30.555  -3.434  1.00  0.00           C  
ATOM   3318  CA  HYP     3      -3.425  27.812  -4.425  1.00  0.00           C  
ATOM   3319  CA  HYP     3      -5.003  22.950  -6.313  1.00  0.00           C  
ATOM   3320  C   HYP     3      -9.003  29.267  -4.232  1.00  0.00           C  
ATOM   3321  C   HYP     3      -4.123  27.375  -3.103  1.00  0.00           C  
ATOM   3322  C   HYP     3      -3.968  23.419  -5.195  1.00  0.00           C  
ATOM   3323  O   HYP     3     -10.156  29.054  -4.558  1.00  0.00           O  
ATOM   3324  O   HYP     3      -3.632  27.603  -2.020  1.00  0.00           O  
ATOM   3325  O   HYP     3      -2.790  23.761  -5.475  1.00  0.00           O  
ATOM   3326  CB  HYP     3      -8.599  30.375  -1.911  1.00  0.00           C  
ATOM   3327  CB  HYP     3      -2.062  27.115  -4.475  1.00  0.00           C  
ATOM   3328  CB  HYP     3      -4.688  21.529  -6.753  1.00  0.00           C  
ATOM   3329  CG  HYP     3      -9.053  31.692  -1.294  1.00  0.00           C  
ATOM   3330  CG  HYP     3      -1.105  28.118  -5.059  1.00  0.00           C  
ATOM   3331  CG  HYP     3      -5.118  21.439  -8.239  1.00  0.00           C  
ATOM   3332  CD2 HYP     3     -10.146  32.043  -2.312  1.00  0.00           C  
ATOM   3333  CD2 HYP     3      -1.675  29.441  -4.457  1.00  0.00           C  
ATOM   3334  CD2 HYP     3      -4.671  22.849  -8.685  1.00  0.00           C  
ATOM   3335  OD1 HYP     3      -8.002  32.614  -1.148  1.00  0.00           O  
ATOM   3336  OD1 HYP     3      -1.195  28.134  -6.481  1.00  0.00           O  
ATOM   3337  OD1 HYP     3      -6.517  21.227  -8.393  1.00  0.00           O  
ATOM   3338  N   GLY     4      -7.977  28.504  -4.586  1.00  0.00           N  
ATOM   3339  N   GLY     4      -5.163  26.579  -3.086  1.00  0.00           N  
ATOM   3340  N   GLY     4      -4.390  23.297  -3.904  1.00  0.00           N  
ATOM   3341  CA  GLY     4      -8.129  27.277  -5.373  1.00  0.00           C  
ATOM   3342  CA  GLY     4      -6.016  26.335  -1.951  1.00  0.00           C  
ATOM   3343  CA  GLY     4      -3.454  23.452  -2.832  1.00  0.00           C  
ATOM   3344  C   GLY     4      -8.823  26.084  -4.746  1.00  0.00           C  
ATOM   3345  C   GLY     4      -5.651  25.395  -0.803  1.00  0.00           C  
ATOM   3346  C   GLY     4      -2.287  22.532  -2.707  1.00  0.00           C  
ATOM   3347  O   GLY     4      -9.122  26.015  -3.540  1.00  0.00           O  
ATOM   3348  O   GLY     4      -4.488  25.204  -0.486  1.00  0.00           O  
ATOM   3349  O   GLY     4      -1.936  21.680  -3.502  1.00  0.00           O  
ATOM   3350  N   PRO     5      -9.087  25.047  -5.587  1.00  0.00           N  
ATOM   3351  N   PRO     5      -6.602  24.707  -0.243  1.00  0.00           N  
ATOM   3352  N   PRO     5      -1.571  22.573  -1.511  1.00  0.00           N  
ATOM   3353  CA  PRO     5      -9.600  23.784  -5.161  1.00  0.00           C  
ATOM   3354  CA  PRO     5      -6.302  23.805   0.847  1.00  0.00           C  
ATOM   3355  CA  PRO     5      -0.525  21.593  -1.118  1.00  0.00           C  
ATOM   3356  C   PRO     5      -8.621  22.975  -4.231  1.00  0.00           C  
ATOM   3357  C   PRO     5      -5.746  22.386   0.455  1.00  0.00           C  
ATOM   3358  C   PRO     5      -0.903  20.091  -1.185  1.00  0.00           C  
ATOM   3359  O   PRO     5      -7.462  23.388  -4.107  1.00  0.00           O  
ATOM   3360  O   PRO     5      -6.007  21.942  -0.648  1.00  0.00           O  
ATOM   3361  O   PRO     5      -2.084  19.722  -1.058  1.00  0.00           O  
ATOM   3362  CB  PRO     5      -9.935  22.943  -6.466  1.00  0.00           C  
ATOM   3363  CB  PRO     5      -7.633  23.644   1.538  1.00  0.00           C  
ATOM   3364  CB  PRO     5      -0.097  22.034   0.294  1.00  0.00           C  
ATOM   3365  CG  PRO     5      -8.916  23.466  -7.422  1.00  0.00           C  
ATOM   3366  CG  PRO     5      -8.706  23.838   0.440  1.00  0.00           C  
ATOM   3367  CG  PRO     5      -0.258  23.534   0.192  1.00  0.00           C  
ATOM   3368  CD  PRO     5      -8.820  24.967  -7.047  1.00  0.00           C  
ATOM   3369  CD  PRO     5      -7.996  24.791  -0.519  1.00  0.00           C  
ATOM   3370  CD  PRO     5      -1.602  23.756  -0.515  1.00  0.00           C  
ATOM   3371  N   HYP     6      -9.037  21.808  -3.681  1.00  0.00           N  
ATOM   3372  N   HYP     6      -5.027  21.660   1.381  1.00  0.00           N  
ATOM   3373  N   HYP     6      -0.051  19.153  -1.677  1.00  0.00           N  
ATOM   3374  CA  HYP     6      -8.161  20.949  -2.838  1.00  0.00           C  
ATOM   3375  CA  HYP     6      -4.180  20.497   0.981  1.00  0.00           C  
ATOM   3376  CA  HYP     6      -0.484  17.746  -1.772  1.00  0.00           C  
ATOM   3377  C   HYP     6      -6.971  20.453  -3.689  1.00  0.00           C  
ATOM   3378  C   HYP     6      -5.002  19.324   0.486  1.00  0.00           C  
ATOM   3379  C   HYP     6      -1.000  17.117  -0.481  1.00  0.00           C  
ATOM   3380  O   HYP     6      -7.068  20.032  -4.895  1.00  0.00           O  
ATOM   3381  O   HYP     6      -6.208  19.217   0.775  1.00  0.00           O  
ATOM   3382  O   HYP     6      -0.750  17.442   0.666  1.00  0.00           O  
ATOM   3383  CB  HYP     6      -8.924  19.736  -2.324  1.00  0.00           C  
ATOM   3384  CB  HYP     6      -3.431  20.031   2.231  1.00  0.00           C  
ATOM   3385  CB  HYP     6       0.732  16.979  -2.284  1.00  0.00           C  
ATOM   3386  CG  HYP     6     -10.352  20.289  -2.535  1.00  0.00           C  
ATOM   3387  CG  HYP     6      -3.555  21.196   3.255  1.00  0.00           C  
ATOM   3388  CG  HYP     6       1.579  18.075  -2.838  1.00  0.00           C  
ATOM   3389  CD2 HYP     6     -10.322  21.107  -3.837  1.00  0.00           C  
ATOM   3390  CD2 HYP     6      -4.894  21.905   2.837  1.00  0.00           C  
ATOM   3391  CD2 HYP     6       1.383  19.242  -1.924  1.00  0.00           C  
ATOM   3392  OD1 HYP     6     -10.652  21.026  -1.342  1.00  0.00           O  
ATOM   3393  OD1 HYP     6      -2.350  22.006   3.091  1.00  0.00           O  
ATOM   3394  OD1 HYP     6       1.124  18.326  -4.180  1.00  0.00           O  
ATOM   3395  N   GLY     7      -5.729  20.383  -3.052  1.00  0.00           N  
ATOM   3396  N   GLY     7      -4.308  18.401  -0.177  1.00  0.00           N  
ATOM   3397  N   GLY     7      -1.716  15.999  -0.584  1.00  0.00           N  
ATOM   3398  CA  GLY     7      -4.537  19.681  -3.628  1.00  0.00           C  
ATOM   3399  CA  GLY     7      -4.888  17.238  -0.766  1.00  0.00           C  
ATOM   3400  CA  GLY     7      -2.112  15.198   0.593  1.00  0.00           C  
ATOM   3401  C   GLY     7      -4.798  18.283  -4.156  1.00  0.00           C  
ATOM   3402  C   GLY     7      -5.297  16.123   0.220  1.00  0.00           C  
ATOM   3403  C   GLY     7      -1.029  14.267   1.103  1.00  0.00           C  
ATOM   3404  O   GLY     7      -5.807  17.661  -3.808  1.00  0.00           O  
ATOM   3405  O   GLY     7      -4.906  16.251   1.386  1.00  0.00           O  
ATOM   3406  O   GLY     7      -0.023  13.914   0.480  1.00  0.00           O  
ATOM   3407  N   PRO     8      -3.809  17.638  -4.773  1.00  0.00           N  
ATOM   3408  N   PRO     8      -6.070  15.087  -0.225  1.00  0.00           N  
ATOM   3409  N   PRO     8      -1.220  13.828   2.347  1.00  0.00           N  
ATOM   3410  CA  PRO     8      -3.993  16.235  -5.248  1.00  0.00           C  
ATOM   3411  CA  PRO     8      -6.554  14.025   0.675  1.00  0.00           C  
ATOM   3412  CA  PRO     8      -0.286  12.909   3.031  1.00  0.00           C  
ATOM   3413  C   PRO     8      -3.773  15.085  -4.263  1.00  0.00           C  
ATOM   3414  C   PRO     8      -5.471  12.912   0.785  1.00  0.00           C  
ATOM   3415  C   PRO     8      -0.218  11.526   2.404  1.00  0.00           C  
ATOM   3416  O   PRO     8      -3.218  15.409  -3.205  1.00  0.00           O  
ATOM   3417  O   PRO     8      -4.477  12.871  -0.007  1.00  0.00           O  
ATOM   3418  O   PRO     8      -1.108  11.042   1.747  1.00  0.00           O  
ATOM   3419  CB  PRO     8      -2.918  16.158  -6.393  1.00  0.00           C  
ATOM   3420  CB  PRO     8      -7.820  13.440  -0.096  1.00  0.00           C  
ATOM   3421  CB  PRO     8      -0.675  12.892   4.562  1.00  0.00           C  
ATOM   3422  CG  PRO     8      -1.828  17.109  -5.902  1.00  0.00           C  
ATOM   3423  CG  PRO     8      -7.457  13.631  -1.533  1.00  0.00           C  
ATOM   3424  CG  PRO     8      -2.173  13.181   4.437  1.00  0.00           C  
ATOM   3425  CD  PRO     8      -2.635  18.279  -5.323  1.00  0.00           C  
ATOM   3426  CD  PRO     8      -6.746  14.986  -1.463  1.00  0.00           C  
ATOM   3427  CD  PRO     8      -2.339  14.215   3.305  1.00  0.00           C  
ATOM   3428  N   HYP     9      -4.145  13.793  -4.609  1.00  0.00           N  
ATOM   3429  N   HYP     9      -5.618  11.957   1.740  1.00  0.00           N  
ATOM   3430  N   HYP     9       0.880  10.740   2.509  1.00  0.00           N  
ATOM   3431  CA  HYP     9      -4.036  12.724  -3.715  1.00  0.00           C  
ATOM   3432  CA  HYP     9      -4.618  10.875   1.898  1.00  0.00           C  
ATOM   3433  CA  HYP     9       0.945   9.397   1.983  1.00  0.00           C  
ATOM   3434  C   HYP     9      -2.567  12.459  -3.489  1.00  0.00           C  
ATOM   3435  C   HYP     9      -4.601  10.053   0.529  1.00  0.00           C  
ATOM   3436  C   HYP     9      -0.174   8.489   2.565  1.00  0.00           C  
ATOM   3437  O   HYP     9      -1.752  12.531  -4.418  1.00  0.00           O  
ATOM   3438  O   HYP     9      -5.598   9.903  -0.168  1.00  0.00           O  
ATOM   3439  O   HYP     9      -0.620   8.596   3.733  1.00  0.00           O  
ATOM   3440  CB  HYP     9      -4.776  11.539  -4.322  1.00  0.00           C  
ATOM   3441  CB  HYP     9      -5.142  10.047   3.065  1.00  0.00           C  
ATOM   3442  CB  HYP     9       2.201   8.828   2.453  1.00  0.00           C  
ATOM   3443  CG  HYP     9      -5.822  12.306  -5.171  1.00  0.00           C  
ATOM   3444  CG  HYP     9      -5.944  11.092   3.942  1.00  0.00           C  
ATOM   3445  CG  HYP     9       3.115   9.967   2.886  1.00  0.00           C  
ATOM   3446  CD2 HYP     9      -5.087  13.511  -5.673  1.00  0.00           C  
ATOM   3447  CD2 HYP     9      -6.538  12.012   2.871  1.00  0.00           C  
ATOM   3448  CD2 HYP     9       2.040  10.989   3.368  1.00  0.00           C  
ATOM   3449  OD1 HYP     9      -6.965  12.669  -4.542  1.00  0.00           O  
ATOM   3450  OD1 HYP     9      -5.069  11.829   4.736  1.00  0.00           O  
ATOM   3451  OD1 HYP     9       3.814  10.448   1.739  1.00  0.00           O  
ATOM   3452  N   GLY    10      -2.169  12.142  -2.245  1.00  0.00           N  
ATOM   3453  N   GLY    10      -3.377   9.578   0.188  1.00  0.00           N  
ATOM   3454  N   GLY    10      -0.549   7.511   1.785  1.00  0.00           N  
ATOM   3455  CA  GLY    10      -0.785  11.739  -1.900  1.00  0.00           C  
ATOM   3456  CA  GLY    10      -3.138   8.689  -0.952  1.00  0.00           C  
ATOM   3457  CA  GLY    10      -1.744   6.721   2.143  1.00  0.00           C  
ATOM   3458  C   GLY    10      -0.341  10.444  -2.567  1.00  0.00           C  
ATOM   3459  C   GLY    10      -3.896   7.345  -0.794  1.00  0.00           C  
ATOM   3460  C   GLY    10      -1.542   5.643   3.214  1.00  0.00           C  
ATOM   3461  O   GLY    10      -1.119   9.715  -3.271  1.00  0.00           O  
ATOM   3462  O   GLY    10      -4.460   7.103   0.281  1.00  0.00           O  
ATOM   3463  O   GLY    10      -0.446   5.462   3.681  1.00  0.00           O  
ATOM   3464  N   PRO    11       0.932  10.067  -2.413  1.00  0.00           N  
ATOM   3465  N   PRO    11      -3.875   6.471  -1.829  1.00  0.00           N  
ATOM   3466  N   PRO    11      -2.604   4.975   3.605  1.00  0.00           N  
ATOM   3467  CA  PRO    11       1.419   8.760  -2.837  1.00  0.00           C  
ATOM   3468  CA  PRO    11      -4.463   5.183  -1.830  1.00  0.00           C  
ATOM   3469  CA  PRO    11      -2.579   3.844   4.566  1.00  0.00           C  
ATOM   3470  C   PRO    11       0.711   7.577  -2.193  1.00  0.00           C  
ATOM   3471  C   PRO    11      -3.677   4.259  -0.875  1.00  0.00           C  
ATOM   3472  C   PRO    11      -1.652   2.714   4.100  1.00  0.00           C  
ATOM   3473  O   PRO    11       0.185   7.617  -1.124  1.00  0.00           O  
ATOM   3474  O   PRO    11      -2.531   4.592  -0.475  1.00  0.00           O  
ATOM   3475  O   PRO    11      -1.550   2.452   2.901  1.00  0.00           O  
ATOM   3476  CB  PRO    11       2.961   8.868  -2.487  1.00  0.00           C  
ATOM   3477  CB  PRO    11      -4.382   4.749  -3.266  1.00  0.00           C  
ATOM   3478  CB  PRO    11      -4.020   3.403   4.760  1.00  0.00           C  
ATOM   3479  CG  PRO    11       3.014   9.708  -1.235  1.00  0.00           C  
ATOM   3480  CG  PRO    11      -2.968   5.173  -3.656  1.00  0.00           C  
ATOM   3481  CG  PRO    11      -4.798   4.683   4.284  1.00  0.00           C  
ATOM   3482  CD  PRO    11       1.905  10.719  -1.502  1.00  0.00           C  
ATOM   3483  CD  PRO    11      -3.027   6.597  -3.064  1.00  0.00           C  
ATOM   3484  CD  PRO    11      -3.937   5.236   3.190  1.00  0.00           C  
ATOM   3485  N   HYP    12       0.927   6.375  -2.834  1.00  0.00           N  
ATOM   3486  N   HYP    12      -4.281   3.177  -0.469  1.00  0.00           N  
ATOM   3487  N   HYP    12      -1.203   1.800   5.016  1.00  0.00           N  
ATOM   3488  CA  HYP    12       0.500   5.077  -2.196  1.00  0.00           C  
ATOM   3489  CA  HYP    12      -3.556   2.092   0.136  1.00  0.00           C  
ATOM   3490  CA  HYP    12      -0.512   0.541   4.571  1.00  0.00           C  
ATOM   3491  C   HYP    12       1.206   4.925  -0.828  1.00  0.00           C  
ATOM   3492  C   HYP    12      -2.235   1.735  -0.591  1.00  0.00           C  
ATOM   3493  C   HYP    12      -1.242  -0.329   3.633  1.00  0.00           C  
ATOM   3494  O   HYP    12       2.263   5.377  -0.561  1.00  0.00           O  
ATOM   3495  O   HYP    12      -2.212   1.672  -1.847  1.00  0.00           O  
ATOM   3496  O   HYP    12      -2.493  -0.251   3.502  1.00  0.00           O  
ATOM   3497  CB  HYP    12       1.006   4.022  -3.207  1.00  0.00           C  
ATOM   3498  CB  HYP    12      -4.624   0.960   0.240  1.00  0.00           C  
ATOM   3499  CB  HYP    12      -0.412  -0.241   5.938  1.00  0.00           C  
ATOM   3500  CG  HYP    12       1.294   4.736  -4.516  1.00  0.00           C  
ATOM   3501  CG  HYP    12      -5.936   1.688   0.411  1.00  0.00           C  
ATOM   3502  CG  HYP    12      -0.165   0.884   6.931  1.00  0.00           C  
ATOM   3503  CD2 HYP    12       1.762   6.168  -3.999  1.00  0.00           C  
ATOM   3504  CD2 HYP    12      -5.710   2.882  -0.493  1.00  0.00           C  
ATOM   3505  CD2 HYP    12      -1.178   1.949   6.483  1.00  0.00           C  
ATOM   3506  OD1 HYP    12       0.199   4.966  -5.341  1.00  0.00           O  
ATOM   3507  OD1 HYP    12      -6.120   2.126   1.859  1.00  0.00           O  
ATOM   3508  OD1 HYP    12       1.164   1.380   6.690  1.00  0.00           O  
ATOM   3509  N   GLY    13       0.496   4.193   0.084  1.00  0.00           N  
ATOM   3510  N   GLY    13      -1.211   1.284   0.136  1.00  0.00           N  
ATOM   3511  N   GLY    13      -0.527  -1.208   2.908  1.00  0.00           N  
ATOM   3512  CA  GLY    13       1.094   4.024   1.411  1.00  0.00           C  
ATOM   3513  CA  GLY    13       0.049   0.737  -0.409  1.00  0.00           C  
ATOM   3514  CA  GLY    13      -1.069  -2.093   1.921  1.00  0.00           C  
ATOM   3515  C   GLY    13       2.170   2.933   1.514  1.00  0.00           C  
ATOM   3516  C   GLY    13      -0.151  -0.671  -1.062  1.00  0.00           C  
ATOM   3517  C   GLY    13      -1.777  -3.364   2.496  1.00  0.00           C  
ATOM   3518  O   GLY    13       2.566   2.373   0.493  1.00  0.00           O  
ATOM   3519  O   GLY    13      -1.241  -1.237  -1.102  1.00  0.00           O  
ATOM   3520  O   GLY    13      -1.483  -3.788   3.640  1.00  0.00           O  
ATOM   3521  N   PRO    14       2.606   2.550   2.695  1.00  0.00           N  
ATOM   3522  N   PRO    14       0.938  -1.218  -1.675  1.00  0.00           N  
ATOM   3523  N   PRO    14      -2.481  -4.119   1.671  1.00  0.00           N  
ATOM   3524  CA  PRO    14       3.590   1.541   2.820  1.00  0.00           C  
ATOM   3525  CA  PRO    14       0.894  -2.376  -2.550  1.00  0.00           C  
ATOM   3526  CA  PRO    14      -2.949  -5.443   2.031  1.00  0.00           C  
ATOM   3527  C   PRO    14       3.121   0.161   2.328  1.00  0.00           C  
ATOM   3528  C   PRO    14       0.698  -3.673  -1.729  1.00  0.00           C  
ATOM   3529  C   PRO    14      -1.767  -6.501   2.003  1.00  0.00           C  
ATOM   3530  O   PRO    14       1.934  -0.153   2.220  1.00  0.00           O  
ATOM   3531  O   PRO    14       0.931  -3.639  -0.574  1.00  0.00           O  
ATOM   3532  O   PRO    14      -0.711  -6.191   1.459  1.00  0.00           O  
ATOM   3533  CB  PRO    14       3.904   1.525   4.341  1.00  0.00           C  
ATOM   3534  CB  PRO    14       2.186  -2.399  -3.351  1.00  0.00           C  
ATOM   3535  CB  PRO    14      -3.971  -5.877   0.942  1.00  0.00           C  
ATOM   3536  CG  PRO    14       3.586   2.935   4.848  1.00  0.00           C  
ATOM   3537  CG  PRO    14       3.117  -1.633  -2.460  1.00  0.00           C  
ATOM   3538  CG  PRO    14      -3.409  -5.093  -0.242  1.00  0.00           C  
ATOM   3539  CD  PRO    14       2.343   3.233   3.980  1.00  0.00           C  
ATOM   3540  CD  PRO    14       2.230  -0.566  -1.785  1.00  0.00           C  
ATOM   3541  CD  PRO    14      -2.784  -3.814   0.222  1.00  0.00           C  
ATOM   3542  N   HYP    15       4.126  -0.742   1.989  1.00  0.00           N  
ATOM   3543  N   HYP    15       0.420  -4.883  -2.308  1.00  0.00           N  
ATOM   3544  N   HYP    15      -1.938  -7.744   2.499  1.00  0.00           N  
ATOM   3545  CA  HYP    15       3.775  -2.080   1.480  1.00  0.00           C  
ATOM   3546  CA  HYP    15       0.583  -6.136  -1.619  1.00  0.00           C  
ATOM   3547  CA  HYP    15      -0.918  -8.788   2.454  1.00  0.00           C  
ATOM   3548  C   HYP    15       3.261  -3.042   2.550  1.00  0.00           C  
ATOM   3549  C   HYP    15       1.993  -6.149  -0.944  1.00  0.00           C  
ATOM   3550  C   HYP    15      -0.464  -9.174   1.021  1.00  0.00           C  
ATOM   3551  O   HYP    15       3.728  -3.110   3.675  1.00  0.00           O  
ATOM   3552  O   HYP    15       3.011  -5.706  -1.564  1.00  0.00           O  
ATOM   3553  O   HYP    15      -1.091  -8.843   0.019  1.00  0.00           O  
ATOM   3554  CB  HYP    15       5.075  -2.516   0.813  1.00  0.00           C  
ATOM   3555  CB  HYP    15       0.445  -7.245  -2.604  1.00  0.00           C  
ATOM   3556  CB  HYP    15      -1.499  -9.981   3.228  1.00  0.00           C  
ATOM   3557  CG  HYP    15       5.966  -1.369   0.655  1.00  0.00           C  
ATOM   3558  CG  HYP    15      -0.413  -6.638  -3.703  1.00  0.00           C  
ATOM   3559  CG  HYP    15      -2.599  -9.397   4.174  1.00  0.00           C  
ATOM   3560  CD2 HYP    15       5.526  -0.604   1.911  1.00  0.00           C  
ATOM   3561  CD2 HYP    15       0.071  -5.163  -3.650  1.00  0.00           C  
ATOM   3562  CD2 HYP    15      -3.092  -8.267   3.220  1.00  0.00           C  
ATOM   3563  OD1 HYP    15       5.500  -0.734  -0.493  1.00  0.00           O  
ATOM   3564  OD1 HYP    15      -1.671  -6.761  -3.185  1.00  0.00           O  
ATOM   3565  OD1 HYP    15      -1.955  -8.820   5.301  1.00  0.00           O  
ATOM   3566  N   GLY    16       2.214  -3.805   2.288  1.00  0.00           N  
ATOM   3567  N   GLY    16       2.179  -6.812   0.205  1.00  0.00           N  
ATOM   3568  N   GLY    16       0.579  -9.998   1.018  1.00  0.00           N  
ATOM   3569  CA  GLY    16       1.737  -4.816   3.231  1.00  0.00           C  
ATOM   3570  CA  GLY    16       3.480  -7.075   0.798  1.00  0.00           C  
ATOM   3571  CA  GLY    16       1.236 -10.440  -0.178  1.00  0.00           C  
ATOM   3572  C   GLY    16       2.634  -5.752   4.017  1.00  0.00           C  
ATOM   3573  C   GLY    16       4.340  -8.105   0.027  1.00  0.00           C  
ATOM   3574  C   GLY    16       0.825 -11.825  -0.695  1.00  0.00           C  
ATOM   3575  O   GLY    16       3.834  -5.912   3.709  1.00  0.00           O  
ATOM   3576  O   GLY    16       3.979  -8.693  -1.006  1.00  0.00           O  
ATOM   3577  O   GLY    16      -0.018 -12.490  -0.148  1.00  0.00           O  
ATOM   3578  N   PRO    17       2.038  -6.616   4.875  1.00  0.00           N  
ATOM   3579  N   PRO    17       5.498  -8.577   0.499  1.00  0.00           N  
ATOM   3580  N   PRO    17       1.475 -12.297  -1.769  1.00  0.00           N  
ATOM   3581  CA  PRO    17       2.648  -7.768   5.429  1.00  0.00           C  
ATOM   3582  CA  PRO    17       6.356  -9.614  -0.097  1.00  0.00           C  
ATOM   3583  CA  PRO    17       1.236 -13.541  -2.476  1.00  0.00           C  
ATOM   3584  C   PRO    17       2.857  -8.974   4.508  1.00  0.00           C  
ATOM   3585  C   PRO    17       5.668 -11.037  -0.136  1.00  0.00           C  
ATOM   3586  C   PRO    17       1.604 -14.812  -1.669  1.00  0.00           C  
ATOM   3587  O   PRO    17       2.119  -9.177   3.478  1.00  0.00           O  
ATOM   3588  O   PRO    17       4.683 -11.273   0.587  1.00  0.00           O  
ATOM   3589  O   PRO    17       2.410 -14.743  -0.783  1.00  0.00           O  
ATOM   3590  CB  PRO    17       1.716  -8.251   6.545  1.00  0.00           C  
ATOM   3591  CB  PRO    17       7.662  -9.644   0.742  1.00  0.00           C  
ATOM   3592  CB  PRO    17       2.053 -13.499  -3.777  1.00  0.00           C  
ATOM   3593  CG  PRO    17       0.962  -6.991   6.898  1.00  0.00           C  
ATOM   3594  CG  PRO    17       7.670  -8.251   1.250  1.00  0.00           C  
ATOM   3595  CG  PRO    17       2.105 -12.044  -4.017  1.00  0.00           C  
ATOM   3596  CD  PRO    17       0.751  -6.488   5.427  1.00  0.00           C  
ATOM   3597  CD  PRO    17       6.253  -7.874   1.518  1.00  0.00           C  
ATOM   3598  CD  PRO    17       2.481 -11.543  -2.591  1.00  0.00           C  
ATOM   3599  N   HYP    18       3.835  -9.898   4.900  1.00  0.00           N  
ATOM   3600  N   HYP    18       6.211 -11.946  -0.951  1.00  0.00           N  
ATOM   3601  N   HYP    18       1.159 -15.998  -2.033  1.00  0.00           N  
ATOM   3602  CA  HYP    18       4.153 -11.062   4.064  1.00  0.00           C  
ATOM   3603  CA  HYP    18       5.909 -13.317  -0.817  1.00  0.00           C  
ATOM   3604  CA  HYP    18       1.581 -17.176  -1.344  1.00  0.00           C  
ATOM   3605  C   HYP    18       3.026 -12.078   3.947  1.00  0.00           C  
ATOM   3606  C   HYP    18       5.967 -13.917   0.585  1.00  0.00           C  
ATOM   3607  C   HYP    18       3.088 -17.404  -1.439  1.00  0.00           C  
ATOM   3608  O   HYP    18       2.081 -12.152   4.779  1.00  0.00           O  
ATOM   3609  O   HYP    18       6.776 -13.560   1.491  1.00  0.00           O  
ATOM   3610  O   HYP    18       3.717 -17.171  -2.434  1.00  0.00           O  
ATOM   3611  CB  HYP    18       5.417 -11.686   4.648  1.00  0.00           C  
ATOM   3612  CB  HYP    18       6.743 -14.007  -1.837  1.00  0.00           C  
ATOM   3613  CB  HYP    18       0.803 -18.277  -2.020  1.00  0.00           C  
ATOM   3614  CG  HYP    18       6.043 -10.471   5.481  1.00  0.00           C  
ATOM   3615  CG  HYP    18       6.997 -12.984  -2.956  1.00  0.00           C  
ATOM   3616  CG  HYP    18      -0.390 -17.595  -2.611  1.00  0.00           C  
ATOM   3617  CD2 HYP    18       4.761  -9.776   6.019  1.00  0.00           C  
ATOM   3618  CD2 HYP    18       7.115 -11.725  -2.065  1.00  0.00           C  
ATOM   3619  CD2 HYP    18       0.189 -16.264  -3.008  1.00  0.00           C  
ATOM   3620  OD1 HYP    18       6.896  -9.668   4.629  1.00  0.00           O  
ATOM   3621  OD1 HYP    18       5.808 -13.065  -3.709  1.00  0.00           O  
ATOM   3622  OD1 HYP    18      -1.329 -17.533  -1.580  1.00  0.00           O  
ATOM   3623  N   GLY    19       3.082 -12.775   2.806  1.00  0.00           N  
ATOM   3624  N   GLY    19       5.197 -14.988   0.857  1.00  0.00           N  
ATOM   3625  N   GLY    19       3.668 -17.911  -0.357  1.00  0.00           N  
ATOM   3626  CA  GLY    19       1.977 -13.565   2.317  1.00  0.00           C  
ATOM   3627  CA  GLY    19       5.087 -15.583   2.179  1.00  0.00           C  
ATOM   3628  CA  GLY    19       5.056 -18.384  -0.290  1.00  0.00           C  
ATOM   3629  C   GLY    19       1.772 -14.908   3.031  1.00  0.00           C  
ATOM   3630  C   GLY    19       6.192 -16.628   2.468  1.00  0.00           C  
ATOM   3631  C   GLY    19       5.475 -19.257  -1.475  1.00  0.00           C  
ATOM   3632  O   GLY    19       2.481 -15.301   3.963  1.00  0.00           O  
ATOM   3633  O   GLY    19       7.112 -16.886   1.678  1.00  0.00           O  
ATOM   3634  O   GLY    19       4.636 -19.978  -2.087  1.00  0.00           O  
ATOM   3635  N   PRO    20       0.672 -15.627   2.717  1.00  0.00           N  
ATOM   3636  N   PRO    20       6.136 -17.201   3.671  1.00  0.00           N  
ATOM   3637  N   PRO    20       6.805 -19.464  -1.677  1.00  0.00           N  
ATOM   3638  CA  PRO    20       0.302 -16.946   3.297  1.00  0.00           C  
ATOM   3639  CA  PRO    20       6.983 -18.329   4.144  1.00  0.00           C  
ATOM   3640  CA  PRO    20       7.439 -20.479  -2.558  1.00  0.00           C  
ATOM   3641  C   PRO    20       1.487 -17.938   3.138  1.00  0.00           C  
ATOM   3642  C   PRO    20       7.003 -19.524   3.164  1.00  0.00           C  
ATOM   3643  C   PRO    20       7.111 -21.849  -2.162  1.00  0.00           C  
ATOM   3644  O   PRO    20       2.180 -17.939   2.162  1.00  0.00           O  
ATOM   3645  O   PRO    20       5.900 -19.861   2.669  1.00  0.00           O  
ATOM   3646  O   PRO    20       6.817 -22.087  -1.029  1.00  0.00           O  
ATOM   3647  CB  PRO    20      -0.978 -17.383   2.570  1.00  0.00           C  
ATOM   3648  CB  PRO    20       6.368 -18.774   5.463  1.00  0.00           C  
ATOM   3649  CB  PRO    20       8.954 -20.221  -2.517  1.00  0.00           C  
ATOM   3650  CG  PRO    20      -1.578 -16.005   2.097  1.00  0.00           C  
ATOM   3651  CG  PRO    20       5.734 -17.451   5.973  1.00  0.00           C  
ATOM   3652  CG  PRO    20       8.922 -18.771  -2.198  1.00  0.00           C  
ATOM   3653  CD  PRO    20      -0.346 -15.186   1.757  1.00  0.00           C  
ATOM   3654  CD  PRO    20       5.238 -16.726   4.786  1.00  0.00           C  
ATOM   3655  CD  PRO    20       7.848 -18.641  -1.182  1.00  0.00           C  
ATOM   3656  N   HYP    21       1.773 -18.877   4.124  1.00  0.00           N  
ATOM   3657  N   HYP    21       8.125 -20.205   2.935  1.00  0.00           N  
ATOM   3658  N   HYP    21       7.161 -22.805  -3.147  1.00  0.00           N  
ATOM   3659  CA  HYP    21       2.626 -20.012   3.919  1.00  0.00           C  
ATOM   3660  CA  HYP    21       8.114 -21.404   2.066  1.00  0.00           C  
ATOM   3661  CA  HYP    21       7.050 -24.218  -2.846  1.00  0.00           C  
ATOM   3662  C   HYP    21       2.378 -20.730   2.505  1.00  0.00           C  
ATOM   3663  C   HYP    21       7.349 -22.590   2.723  1.00  0.00           C  
ATOM   3664  C   HYP    21       7.802 -24.846  -1.658  1.00  0.00           C  
ATOM   3665  O   HYP    21       1.204 -21.073   2.085  1.00  0.00           O  
ATOM   3666  O   HYP    21       7.231 -22.685   3.905  1.00  0.00           O  
ATOM   3667  O   HYP    21       8.953 -24.497  -1.380  1.00  0.00           O  
ATOM   3668  CB  HYP    21       2.341 -21.009   5.008  1.00  0.00           C  
ATOM   3669  CB  HYP    21       9.573 -21.735   1.890  1.00  0.00           C  
ATOM   3670  CB  HYP    21       7.690 -24.897  -4.098  1.00  0.00           C  
ATOM   3671  CG  HYP    21       1.935 -20.102   6.189  1.00  0.00           C  
ATOM   3672  CG  HYP    21      10.317 -20.437   2.097  1.00  0.00           C  
ATOM   3673  CG  HYP    21       7.281 -24.006  -5.217  1.00  0.00           C  
ATOM   3674  CD2 HYP    21       1.124 -19.130   5.421  1.00  0.00           C  
ATOM   3675  CD2 HYP    21       9.475 -19.836   3.193  1.00  0.00           C  
ATOM   3676  CD2 HYP    21       7.505 -22.636  -4.511  1.00  0.00           C  
ATOM   3677  OD1 HYP    21       3.040 -19.491   6.867  1.00  0.00           O  
ATOM   3678  OD1 HYP    21      10.328 -19.660   0.932  1.00  0.00           O  
ATOM   3679  OD1 HYP    21       5.896 -24.210  -5.486  1.00  0.00           O  
ATOM   3680  N   GLY    22       3.423 -21.010   1.725  1.00  0.00           N  
ATOM   3681  N   GLY    22       6.847 -23.447   1.884  1.00  0.00           N  
ATOM   3682  N   GLY    22       7.203 -25.855  -1.044  1.00  0.00           N  
ATOM   3683  CA  GLY    22       3.240 -21.592   0.398  1.00  0.00           C  
ATOM   3684  CA  GLY    22       5.798 -24.429   2.214  1.00  0.00           C  
ATOM   3685  CA  GLY    22       7.739 -26.755  -0.078  1.00  0.00           C  
ATOM   3686  C   GLY    22       2.683 -23.040   0.345  1.00  0.00           C  
ATOM   3687  C   GLY    22       6.280 -25.679   2.983  1.00  0.00           C  
ATOM   3688  C   GLY    22       9.049 -27.464  -0.509  1.00  0.00           C  
ATOM   3689  O   GLY    22       2.334 -23.639   1.357  1.00  0.00           O  
ATOM   3690  O   GLY    22       7.451 -25.898   3.209  1.00  0.00           O  
ATOM   3691  O   GLY    22       9.397 -27.619  -1.680  1.00  0.00           O  
ATOM   3692  N   PRO    23       2.543 -23.584  -0.902  1.00  0.00           N  
ATOM   3693  N   PRO    23       5.266 -26.528   3.227  1.00  0.00           N  
ATOM   3694  N   PRO    23       9.765 -27.999   0.502  1.00  0.00           N  
ATOM   3695  CA  PRO    23       2.161 -24.943  -1.365  1.00  0.00           C  
ATOM   3696  CA  PRO    23       5.482 -27.811   3.925  1.00  0.00           C  
ATOM   3697  CA  PRO    23      10.870 -28.851   0.242  1.00  0.00           C  
ATOM   3698  C   PRO    23       3.229 -26.026  -1.106  1.00  0.00           C  
ATOM   3699  C   PRO    23       6.051 -28.973   3.034  1.00  0.00           C  
ATOM   3700  C   PRO    23      10.398 -30.264  -0.348  1.00  0.00           C  
ATOM   3701  O   PRO    23       4.360 -25.671  -0.928  1.00  0.00           O  
ATOM   3702  O   PRO    23       5.984 -28.873   1.857  1.00  0.00           O  
ATOM   3703  O   PRO    23       9.342 -30.762   0.014  1.00  0.00           O  
ATOM   3704  CB  PRO    23       1.780 -24.856  -2.855  1.00  0.00           C  
ATOM   3705  CB  PRO    23       4.105 -28.109   4.412  1.00  0.00           C  
ATOM   3706  CB  PRO    23      11.639 -29.037   1.570  1.00  0.00           C  
ATOM   3707  CG  PRO    23       2.681 -23.738  -3.334  1.00  0.00           C  
ATOM   3708  CG  PRO    23       3.252 -27.677   3.260  1.00  0.00           C  
ATOM   3709  CG  PRO    23      10.511 -29.013   2.583  1.00  0.00           C  
ATOM   3710  CD  PRO    23       2.745 -22.773  -2.148  1.00  0.00           C  
ATOM   3711  CD  PRO    23       3.829 -26.355   2.810  1.00  0.00           C  
ATOM   3712  CD  PRO    23       9.423 -28.123   1.921  1.00  0.00           C  
ATOM   3713  N   HYP    24       2.805 -27.332  -0.993  1.00  0.00           N  
ATOM   3714  N   HYP    24       6.480 -30.116   3.547  1.00  0.00           N  
ATOM   3715  N   HYP    24      11.152 -30.992  -1.248  1.00  0.00           N  
ATOM   3716  CA  HYP    24       3.599 -28.509  -0.902  1.00  0.00           C  
ATOM   3717  CA  HYP    24       7.058 -31.185   2.689  1.00  0.00           C  
ATOM   3718  CA  HYP    24      10.755 -32.317  -1.813  1.00  0.00           C  
ATOM   3719  C   HYP    24       4.755 -28.536  -1.851  1.00  0.00           C  
ATOM   3720  C   HYP    24       6.108 -31.749   1.574  1.00  0.00           C  
ATOM   3721  C   HYP    24      10.700 -33.523  -0.766  1.00  0.00           C  
ATOM   3722  O   HYP    24       4.627 -28.061  -2.944  1.00  0.00           O  
ATOM   3723  O   HYP    24       4.911 -31.475   1.711  1.00  0.00           O  
ATOM   3724  O   HYP    24      11.257 -33.334   0.341  1.00  0.00           O  
ATOM   3725  CB  HYP    24       2.714 -29.652  -1.303  1.00  0.00           C  
ATOM   3726  CB  HYP    24       7.629 -32.230   3.602  1.00  0.00           C  
ATOM   3727  CB  HYP    24      11.702 -32.572  -2.953  1.00  0.00           C  
ATOM   3728  CG  HYP    24       1.364 -29.267  -0.725  1.00  0.00           C  
ATOM   3729  CG  HYP    24       7.685 -31.507   4.968  1.00  0.00           C  
ATOM   3730  CG  HYP    24      13.011 -31.836  -2.511  1.00  0.00           C  
ATOM   3731  CD2 HYP    24       1.374 -27.816  -1.078  1.00  0.00           C  
ATOM   3732  CD2 HYP    24       6.598 -30.418   4.967  1.00  0.00           C  
ATOM   3733  CD2 HYP    24      12.374 -30.561  -1.968  1.00  0.00           C  
ATOM   3734  OD1 HYP    24       1.264 -29.451   0.663  1.00  0.00           O  
ATOM   3735  OD1 HYP    24       9.022 -31.005   5.083  1.00  0.00           O  
ATOM   3736  OD1 HYP    24      13.953 -31.598  -3.564  1.00  0.00           O  
ATOM   3737  N   GLY    25       5.917 -29.069  -1.448  1.00  0.00           N  
ATOM   3738  N   GLY    25       6.635 -32.524   0.608  1.00  0.00           N  
ATOM   3739  N   GLY    25      10.103 -34.686  -1.075  1.00  0.00           N  
ATOM   3740  CA  GLY    25       6.930 -29.578  -2.342  1.00  0.00           C  
ATOM   3741  CA  GLY    25       5.860 -33.320  -0.307  1.00  0.00           C  
ATOM   3742  CA  GLY    25      10.088 -35.914  -0.231  1.00  0.00           C  
ATOM   3743  C   GLY    25       6.585 -30.802  -3.209  1.00  0.00           C  
ATOM   3744  C   GLY    25       5.945 -34.792   0.145  1.00  0.00           C  
ATOM   3745  C   GLY    25      11.430 -36.622   0.033  1.00  0.00           C  
ATOM   3746  O   GLY    25       5.430 -31.168  -3.399  1.00  0.00           O  
ATOM   3747  O   GLY    25       6.008 -34.998   1.343  1.00  0.00           O  
ATOM   3748  O   GLY    25      12.405 -36.274  -0.638  1.00  0.00           O  
ATOM   3749  N   NH2    26       7.562 -31.437  -3.646  1.00  0.00           N  
ATOM   3750  N   NH2    26       6.117 -35.781  -0.762  1.00  0.00           N  
ATOM   3751  N   NH2    26      11.456 -37.611   0.933  1.00  0.00           N  
TER    3752      NH2    26 
END
ATOM   3753  C   ACE     1     -11.114  35.072  -5.013  1.00  0.00           C  
ATOM   3754  C   ACE     1      -6.695  32.296  -5.198  1.00  0.00           C  
ATOM   3755  C   ACE     1      -9.567  27.905  -6.877  1.00  0.00           C  
ATOM   3756  O   ACE     1     -10.104  35.094  -4.286  1.00  0.00           O  
ATOM   3757  O   ACE     1      -6.180  31.488  -5.908  1.00  0.00           O  
ATOM   3758  O   ACE     1     -10.524  27.184  -6.895  1.00  0.00           O  
ATOM   3759  CH3 ACE     1     -11.070  35.616  -6.422  1.00  0.00           C  
ATOM   3760  CH3 ACE     1      -7.739  33.228  -5.838  1.00  0.00           C  
ATOM   3761  CH3 ACE     1      -9.814  29.322  -6.403  1.00  0.00           C  
ATOM   3762  N   PRO     2     -12.200  34.390  -4.615  1.00  0.00           N  
ATOM   3763  N   PRO     2      -6.564  32.317  -3.850  1.00  0.00           N  
ATOM   3764  N   PRO     2      -8.362  27.582  -7.297  1.00  0.00           N  
ATOM   3765  CA  PRO     2     -12.310  33.598  -3.384  1.00  0.00           C  
ATOM   3766  CA  PRO     2      -5.699  31.302  -3.126  1.00  0.00           C  
ATOM   3767  CA  PRO     2      -7.982  26.263  -7.787  1.00  0.00           C  
ATOM   3768  C   PRO     2     -11.461  32.247  -3.382  1.00  0.00           C  
ATOM   3769  C   PRO     2      -6.043  29.828  -3.528  1.00  0.00           C  
ATOM   3770  C   PRO     2      -7.746  25.230  -6.710  1.00  0.00           C  
ATOM   3771  O   PRO     2     -10.870  31.865  -4.410  1.00  0.00           O  
ATOM   3772  O   PRO     2      -7.241  29.476  -3.397  1.00  0.00           O  
ATOM   3773  O   PRO     2      -7.781  25.633  -5.538  1.00  0.00           O  
ATOM   3774  CB  PRO     2     -13.843  33.463  -3.198  1.00  0.00           C  
ATOM   3775  CB  PRO     2      -5.716  31.666  -1.562  1.00  0.00           C  
ATOM   3776  CB  PRO     2      -6.613  26.416  -8.510  1.00  0.00           C  
ATOM   3777  CG  PRO     2     -14.294  33.322  -4.706  1.00  0.00           C  
ATOM   3778  CG  PRO     2      -6.001  33.216  -1.708  1.00  0.00           C  
ATOM   3779  CG  PRO     2      -5.924  27.466  -7.727  1.00  0.00           C  
ATOM   3780  CD  PRO     2     -13.446  34.423  -5.308  1.00  0.00           C  
ATOM   3781  CD  PRO     2      -7.085  33.230  -2.841  1.00  0.00           C  
ATOM   3782  CD  PRO     2      -7.121  28.414  -7.339  1.00  0.00           C  
ATOM   3783  N   HYP     3     -11.273  31.594  -2.240  1.00  0.00           N  
ATOM   3784  N   HYP     3      -5.078  28.955  -3.721  1.00  0.00           N  
ATOM   3785  N   HYP     3      -7.640  23.901  -6.931  1.00  0.00           N  
ATOM   3786  CA  HYP     3     -10.336  30.407  -2.094  1.00  0.00           C  
ATOM   3787  CA  HYP     3      -5.323  27.554  -3.802  1.00  0.00           C  
ATOM   3788  CA  HYP     3      -7.539  22.916  -5.825  1.00  0.00           C  
ATOM   3789  C   HYP     3     -10.859  29.111  -2.657  1.00  0.00           C  
ATOM   3790  C   HYP     3      -5.816  26.978  -2.445  1.00  0.00           C  
ATOM   3791  C   HYP     3      -6.159  23.029  -5.092  1.00  0.00           C  
ATOM   3792  O   HYP     3     -12.062  28.751  -2.566  1.00  0.00           O  
ATOM   3793  O   HYP     3      -5.398  27.518  -1.433  1.00  0.00           O  
ATOM   3794  O   HYP     3      -5.108  23.445  -5.605  1.00  0.00           O  
ATOM   3795  CB  HYP     3     -10.089  30.313  -0.612  1.00  0.00           C  
ATOM   3796  CB  HYP     3      -3.954  26.960  -4.294  1.00  0.00           C  
ATOM   3797  CB  HYP     3      -7.759  21.498  -6.488  1.00  0.00           C  
ATOM   3798  CG  HYP     3     -10.331  31.725  -0.079  1.00  0.00           C  
ATOM   3799  CG  HYP     3      -3.157  28.100  -4.833  1.00  0.00           C  
ATOM   3800  CG  HYP     3      -8.470  21.844  -7.760  1.00  0.00           C  
ATOM   3801  CD2 HYP     3     -11.537  32.113  -0.948  1.00  0.00           C  
ATOM   3802  CD2 HYP     3      -3.716  29.250  -4.036  1.00  0.00           C  
ATOM   3803  CD2 HYP     3      -7.736  23.077  -8.114  1.00  0.00           C  
ATOM   3804  OD1 HYP     3      -9.259  32.625  -0.311  1.00  0.00           O  
ATOM   3805  OD1 HYP     3      -3.485  28.412  -6.168  1.00  0.00           O  
ATOM   3806  OD1 HYP     3      -9.880  22.130  -7.438  1.00  0.00           O  
ATOM   3807  N   GLY     4      -9.942  28.265  -3.177  1.00  0.00           N  
ATOM   3808  N   GLY     4      -6.642  25.938  -2.499  1.00  0.00           N  
ATOM   3809  N   GLY     4      -6.224  22.605  -3.924  1.00  0.00           N  
ATOM   3810  CA  GLY     4     -10.244  27.011  -3.799  1.00  0.00           C  
ATOM   3811  CA  GLY     4      -7.449  25.521  -1.384  1.00  0.00           C  
ATOM   3812  CA  GLY     4      -5.224  22.713  -2.908  1.00  0.00           C  
ATOM   3813  C   GLY     4     -10.845  25.921  -2.844  1.00  0.00           C  
ATOM   3814  C   GLY     4      -6.741  24.626  -0.353  1.00  0.00           C  
ATOM   3815  C   GLY     4      -4.010  21.833  -3.226  1.00  0.00           C  
ATOM   3816  O   GLY     4     -10.975  26.092  -1.647  1.00  0.00           O  
ATOM   3817  O   GLY     4      -5.574  24.479  -0.411  1.00  0.00           O  
ATOM   3818  O   GLY     4      -3.914  21.083  -4.208  1.00  0.00           O  
ATOM   3819  N   PRO     5     -11.106  24.693  -3.330  1.00  0.00           N  
ATOM   3820  N   PRO     5      -7.471  24.015   0.612  1.00  0.00           N  
ATOM   3821  N   PRO     5      -2.990  21.967  -2.342  1.00  0.00           N  
ATOM   3822  CA  PRO     5     -11.553  23.541  -2.484  1.00  0.00           C  
ATOM   3823  CA  PRO     5      -6.815  23.229   1.700  1.00  0.00           C  
ATOM   3824  CA  PRO     5      -1.875  21.030  -2.388  1.00  0.00           C  
ATOM   3825  C   PRO     5     -10.299  22.598  -2.058  1.00  0.00           C  
ATOM   3826  C   PRO     5      -6.060  21.951   1.291  1.00  0.00           C  
ATOM   3827  C   PRO     5      -2.235  19.565  -2.054  1.00  0.00           C  
ATOM   3828  O   PRO     5      -9.179  22.811  -2.529  1.00  0.00           O  
ATOM   3829  O   PRO     5      -6.435  21.356   0.299  1.00  0.00           O  
ATOM   3830  O   PRO     5      -3.341  19.343  -1.510  1.00  0.00           O  
ATOM   3831  CB  PRO     5     -12.400  22.659  -3.458  1.00  0.00           C  
ATOM   3832  CB  PRO     5      -7.980  22.904   2.703  1.00  0.00           C  
ATOM   3833  CB  PRO     5      -0.780  21.504  -1.388  1.00  0.00           C  
ATOM   3834  CG  PRO     5     -11.532  22.802  -4.800  1.00  0.00           C  
ATOM   3835  CG  PRO     5      -9.007  23.969   2.419  1.00  0.00           C  
ATOM   3836  CG  PRO     5      -1.649  22.351  -0.365  1.00  0.00           C  
ATOM   3837  CD  PRO     5     -11.223  24.327  -4.768  1.00  0.00           C  
ATOM   3838  CD  PRO     5      -8.870  24.257   0.957  1.00  0.00           C  
ATOM   3839  CD  PRO     5      -2.884  22.847  -1.143  1.00  0.00           C  
ATOM   3840  N   HYP     6     -10.510  21.577  -1.262  1.00  0.00           N  
ATOM   3841  N   HYP     6      -5.069  21.411   2.023  1.00  0.00           N  
ATOM   3842  N   HYP     6      -1.373  18.557  -2.373  1.00  0.00           N  
ATOM   3843  CA  HYP     6      -9.389  20.713  -0.828  1.00  0.00           C  
ATOM   3844  CA  HYP     6      -4.556  20.035   1.804  1.00  0.00           C  
ATOM   3845  CA  HYP     6      -1.703  17.180  -2.084  1.00  0.00           C  
ATOM   3846  C   HYP     6      -8.740  20.066  -2.092  1.00  0.00           C  
ATOM   3847  C   HYP     6      -5.553  18.932   1.399  1.00  0.00           C  
ATOM   3848  C   HYP     6      -1.793  16.843  -0.574  1.00  0.00           C  
ATOM   3849  O   HYP     6      -9.356  19.881  -3.177  1.00  0.00           O  
ATOM   3850  O   HYP     6      -6.733  18.910   1.757  1.00  0.00           O  
ATOM   3851  O   HYP     6      -1.449  17.618   0.326  1.00  0.00           O  
ATOM   3852  CB  HYP     6     -10.021  19.728   0.203  1.00  0.00           C  
ATOM   3853  CB  HYP     6      -3.847  19.661   3.133  1.00  0.00           C  
ATOM   3854  CB  HYP     6      -0.695  16.255  -2.795  1.00  0.00           C  
ATOM   3855  CG  HYP     6     -11.145  20.489   0.781  1.00  0.00           C  
ATOM   3856  CG  HYP     6      -3.276  21.002   3.608  1.00  0.00           C  
ATOM   3857  CG  HYP     6      -0.056  17.194  -3.759  1.00  0.00           C  
ATOM   3858  CD2 HYP     6     -11.659  21.363  -0.394  1.00  0.00           C  
ATOM   3859  CD2 HYP     6      -4.414  22.010   3.168  1.00  0.00           C  
ATOM   3860  CD2 HYP     6      -0.326  18.645  -3.282  1.00  0.00           C  
ATOM   3861  OD1 HYP     6     -10.715  21.256   1.905  1.00  0.00           O  
ATOM   3862  OD1 HYP     6      -2.015  21.272   3.048  1.00  0.00           O  
ATOM   3863  OD1 HYP     6      -0.552  16.971  -5.098  1.00  0.00           O  
ATOM   3864  N   GLY     7      -7.505  19.513  -1.877  1.00  0.00           N  
ATOM   3865  N   GLY     7      -5.143  17.957   0.548  1.00  0.00           N  
ATOM   3866  N   GLY     7      -2.466  15.728  -0.296  1.00  0.00           N  
ATOM   3867  CA  GLY     7      -6.700  18.934  -2.913  1.00  0.00           C  
ATOM   3868  CA  GLY     7      -5.884  16.788   0.103  1.00  0.00           C  
ATOM   3869  CA  GLY     7      -2.600  15.097   1.048  1.00  0.00           C  
ATOM   3870  C   GLY     7      -6.824  17.436  -3.273  1.00  0.00           C  
ATOM   3871  C   GLY     7      -6.145  15.658   1.125  1.00  0.00           C  
ATOM   3872  C   GLY     7      -1.313  14.583   1.620  1.00  0.00           C  
ATOM   3873  O   GLY     7      -7.659  16.742  -2.707  1.00  0.00           O  
ATOM   3874  O   GLY     7      -5.612  15.786   2.253  1.00  0.00           O  
ATOM   3875  O   GLY     7      -0.268  14.707   1.031  1.00  0.00           O  
ATOM   3876  N   PRO     8      -5.940  16.979  -4.198  1.00  0.00           N  
ATOM   3877  N   PRO     8      -6.860  14.596   0.748  1.00  0.00           N  
ATOM   3878  N   PRO     8      -1.335  13.884   2.812  1.00  0.00           N  
ATOM   3879  CA  PRO     8      -5.915  15.563  -4.609  1.00  0.00           C  
ATOM   3880  CA  PRO     8      -7.041  13.374   1.568  1.00  0.00           C  
ATOM   3881  CA  PRO     8      -0.195  13.189   3.477  1.00  0.00           C  
ATOM   3882  C   PRO     8      -5.221  14.649  -3.615  1.00  0.00           C  
ATOM   3883  C   PRO     8      -5.744  12.492   1.393  1.00  0.00           C  
ATOM   3884  C   PRO     8       0.248  11.860   2.740  1.00  0.00           C  
ATOM   3885  O   PRO     8      -4.509  15.129  -2.729  1.00  0.00           O  
ATOM   3886  O   PRO     8      -4.862  12.789   0.556  1.00  0.00           O  
ATOM   3887  O   PRO     8      -0.493  11.367   1.882  1.00  0.00           O  
ATOM   3888  CB  PRO     8      -5.163  15.579  -5.975  1.00  0.00           C  
ATOM   3889  CB  PRO     8      -8.270  12.711   0.946  1.00  0.00           C  
ATOM   3890  CB  PRO     8      -0.682  12.834   4.939  1.00  0.00           C  
ATOM   3891  CG  PRO     8      -4.198  16.751  -5.755  1.00  0.00           C  
ATOM   3892  CG  PRO     8      -8.206  13.111  -0.538  1.00  0.00           C  
ATOM   3893  CG  PRO     8      -2.218  12.759   4.785  1.00  0.00           C  
ATOM   3894  CD  PRO     8      -4.805  17.750  -4.702  1.00  0.00           C  
ATOM   3895  CD  PRO     8      -7.733  14.541  -0.412  1.00  0.00           C  
ATOM   3896  CD  PRO     8      -2.543  13.735   3.645  1.00  0.00           C  
ATOM   3897  N   HYP     9      -5.254  13.326  -3.732  1.00  0.00           N  
ATOM   3898  N   HYP     9      -5.568  11.431   2.185  1.00  0.00           N  
ATOM   3899  N   HYP     9       1.390  11.156   3.050  1.00  0.00           N  
ATOM   3900  CA  HYP     9      -4.391  12.423  -2.857  1.00  0.00           C  
ATOM   3901  CA  HYP     9      -4.276  10.601   2.182  1.00  0.00           C  
ATOM   3902  CA  HYP     9       1.818   9.816   2.572  1.00  0.00           C  
ATOM   3903  C   HYP     9      -2.868  12.628  -2.737  1.00  0.00           C  
ATOM   3904  C   HYP     9      -3.989  10.001   0.866  1.00  0.00           C  
ATOM   3905  C   HYP     9       0.831   8.763   3.073  1.00  0.00           C  
ATOM   3906  O   HYP     9      -2.273  13.108  -3.700  1.00  0.00           O  
ATOM   3907  O   HYP     9      -4.882   9.805   0.074  1.00  0.00           O  
ATOM   3908  O   HYP     9       0.214   8.928   4.129  1.00  0.00           O  
ATOM   3909  CB  HYP     9      -4.744  10.999  -3.254  1.00  0.00           C  
ATOM   3910  CB  HYP     9      -4.411   9.433   3.269  1.00  0.00           C  
ATOM   3911  CB  HYP     9       3.204   9.545   3.196  1.00  0.00           C  
ATOM   3912  CG  HYP     9      -5.934  11.117  -4.228  1.00  0.00           C  
ATOM   3913  CG  HYP     9      -5.508  10.090   4.216  1.00  0.00           C  
ATOM   3914  CG  HYP     9       3.760  10.963   3.343  1.00  0.00           C  
ATOM   3915  CD2 HYP     9      -5.991  12.551  -4.669  1.00  0.00           C  
ATOM   3916  CD2 HYP     9      -6.428  10.820   3.231  1.00  0.00           C  
ATOM   3917  CD2 HYP     9       2.498  11.768   3.749  1.00  0.00           C  
ATOM   3918  OD1 HYP     9      -7.083  10.893  -3.481  1.00  0.00           O  
ATOM   3919  OD1 HYP     9      -4.952  11.005   5.117  1.00  0.00           O  
ATOM   3920  OD1 HYP     9       4.305  11.637   2.156  1.00  0.00           O  
ATOM   3921  N   GLY    10      -2.290  12.248  -1.586  1.00  0.00           N  
ATOM   3922  N   GLY    10      -2.737   9.657   0.671  1.00  0.00           N  
ATOM   3923  N   GLY    10       0.599   7.753   2.151  1.00  0.00           N  
ATOM   3924  CA  GLY    10      -0.866  12.253  -1.360  1.00  0.00           C  
ATOM   3925  CA  GLY    10      -2.253   8.889  -0.437  1.00  0.00           C  
ATOM   3926  CA  GLY    10      -0.531   6.751   2.243  1.00  0.00           C  
ATOM   3927  C   GLY    10      -0.117  11.135  -2.093  1.00  0.00           C  
ATOM   3928  C   GLY    10      -2.803   7.485  -0.493  1.00  0.00           C  
ATOM   3929  C   GLY    10      -0.177   5.473   3.073  1.00  0.00           C  
ATOM   3930  O   GLY    10      -0.821  10.498  -2.852  1.00  0.00           O  
ATOM   3931  O   GLY    10      -3.327   7.070   0.506  1.00  0.00           O  
ATOM   3932  O   GLY    10       0.937   5.403   3.609  1.00  0.00           O  
ATOM   3933  N   PRO    11       1.151  10.906  -1.775  1.00  0.00           N  
ATOM   3934  N   PRO    11      -2.722   6.794  -1.646  1.00  0.00           N  
ATOM   3935  N   PRO    11      -1.145   4.582   3.297  1.00  0.00           N  
ATOM   3936  CA  PRO    11       1.915   9.885  -2.414  1.00  0.00           C  
ATOM   3937  CA  PRO    11      -3.284   5.471  -1.827  1.00  0.00           C  
ATOM   3938  CA  PRO    11      -1.009   3.564   4.252  1.00  0.00           C  
ATOM   3939  C   PRO    11       1.608   8.470  -1.989  1.00  0.00           C  
ATOM   3940  C   PRO    11      -2.496   4.382  -1.180  1.00  0.00           C  
ATOM   3941  C   PRO    11      -0.311   2.298   3.623  1.00  0.00           C  
ATOM   3942  O   PRO    11       1.040   8.234  -0.913  1.00  0.00           O  
ATOM   3943  O   PRO    11      -1.363   4.645  -0.767  1.00  0.00           O  
ATOM   3944  O   PRO    11      -0.022   2.252   2.409  1.00  0.00           O  
ATOM   3945  CB  PRO    11       3.385  10.176  -1.977  1.00  0.00           C  
ATOM   3946  CB  PRO    11      -3.597   5.362  -3.294  1.00  0.00           C  
ATOM   3947  CB  PRO    11      -2.434   3.284   4.674  1.00  0.00           C  
ATOM   3948  CG  PRO    11       3.354  11.764  -1.734  1.00  0.00           C  
ATOM   3949  CG  PRO    11      -2.448   6.172  -3.880  1.00  0.00           C  
ATOM   3950  CG  PRO    11      -3.193   3.398   3.355  1.00  0.00           C  
ATOM   3951  CD  PRO    11       1.978  11.876  -1.080  1.00  0.00           C  
ATOM   3952  CD  PRO    11      -2.357   7.326  -2.926  1.00  0.00           C  
ATOM   3953  CD  PRO    11      -2.523   4.616   2.743  1.00  0.00           C  
ATOM   3954  N   HYP    12       1.839   7.453  -2.786  1.00  0.00           N  
ATOM   3955  N   HYP    12      -3.047   3.192  -0.902  1.00  0.00           N  
ATOM   3956  N   HYP    12      -0.033   1.213   4.392  1.00  0.00           N  
ATOM   3957  CA  HYP    12       1.283   6.144  -2.454  1.00  0.00           C  
ATOM   3958  CA  HYP    12      -2.368   1.954  -0.472  1.00  0.00           C  
ATOM   3959  CA  HYP    12       0.572   0.056   3.824  1.00  0.00           C  
ATOM   3960  C   HYP    12       2.110   5.551  -1.232  1.00  0.00           C  
ATOM   3961  C   HYP    12      -1.171   1.749  -1.374  1.00  0.00           C  
ATOM   3962  C   HYP    12      -0.139  -0.577   2.628  1.00  0.00           C  
ATOM   3963  O   HYP    12       3.216   5.888  -1.035  1.00  0.00           O  
ATOM   3964  O   HYP    12      -1.267   1.819  -2.586  1.00  0.00           O  
ATOM   3965  O   HYP    12      -1.326  -0.745   2.712  1.00  0.00           O  
ATOM   3966  CB  HYP    12       1.467   5.264  -3.697  1.00  0.00           C  
ATOM   3967  CB  HYP    12      -3.292   0.718  -0.581  1.00  0.00           C  
ATOM   3968  CB  HYP    12       0.678  -0.934   4.988  1.00  0.00           C  
ATOM   3969  CG  HYP    12       1.543   6.261  -4.835  1.00  0.00           C  
ATOM   3970  CG  HYP    12      -4.572   1.430  -0.176  1.00  0.00           C  
ATOM   3971  CG  HYP    12       0.795  -0.011   6.199  1.00  0.00           C  
ATOM   3972  CD2 HYP    12       2.319   7.379  -4.172  1.00  0.00           C  
ATOM   3973  CD2 HYP    12      -4.408   2.825  -0.980  1.00  0.00           C  
ATOM   3974  CD2 HYP    12      -0.216   1.137   5.815  1.00  0.00           C  
ATOM   3975  OD1 HYP    12       0.260   6.821  -5.045  1.00  0.00           O  
ATOM   3976  OD1 HYP    12      -4.829   1.729   1.228  1.00  0.00           O  
ATOM   3977  OD1 HYP    12       2.078   0.546   6.413  1.00  0.00           O  
ATOM   3978  N   GLY    13       1.492   4.713  -0.416  1.00  0.00           N  
ATOM   3979  N   GLY    13       0.011   1.489  -0.792  1.00  0.00           N  
ATOM   3980  N   GLY    13       0.571  -1.036   1.622  1.00  0.00           N  
ATOM   3981  CA  GLY    13       2.064   4.212   0.776  1.00  0.00           C  
ATOM   3982  CA  GLY    13       1.297   1.093  -1.381  1.00  0.00           C  
ATOM   3983  CA  GLY    13       0.002  -1.704   0.488  1.00  0.00           C  
ATOM   3984  C   GLY    13       3.179   3.245   0.518  1.00  0.00           C  
ATOM   3985  C   GLY    13       1.330  -0.159  -2.271  1.00  0.00           C  
ATOM   3986  C   GLY    13      -0.314  -3.198   0.771  1.00  0.00           C  
ATOM   3987  O   GLY    13       3.625   3.008  -0.610  1.00  0.00           O  
ATOM   3988  O   GLY    13       0.300  -0.813  -2.505  1.00  0.00           O  
ATOM   3989  O   GLY    13      -0.183  -3.693   1.894  1.00  0.00           O  
ATOM   3990  N   PRO    14       3.755   2.680   1.591  1.00  0.00           N  
ATOM   3991  N   PRO    14       2.559  -0.502  -2.712  1.00  0.00           N  
ATOM   3992  N   PRO    14      -0.974  -3.879  -0.210  1.00  0.00           N  
ATOM   3993  CA  PRO    14       4.837   1.749   1.498  1.00  0.00           C  
ATOM   3994  CA  PRO    14       2.866  -1.751  -3.382  1.00  0.00           C  
ATOM   3995  CA  PRO    14      -1.582  -5.198  -0.058  1.00  0.00           C  
ATOM   3996  C   PRO    14       4.523   0.232   1.079  1.00  0.00           C  
ATOM   3997  C   PRO    14       2.583  -2.987  -2.473  1.00  0.00           C  
ATOM   3998  C   PRO    14      -0.596  -6.255   0.528  1.00  0.00           C  
ATOM   3999  O   PRO    14       3.412  -0.268   1.318  1.00  0.00           O  
ATOM   4000  O   PRO    14       2.658  -2.858  -1.236  1.00  0.00           O  
ATOM   4001  O   PRO    14       0.602  -6.238   0.234  1.00  0.00           O  
ATOM   4002  CB  PRO    14       5.555   1.945   2.844  1.00  0.00           C  
ATOM   4003  CB  PRO    14       4.363  -1.736  -3.670  1.00  0.00           C  
ATOM   4004  CB  PRO    14      -2.032  -5.651  -1.413  1.00  0.00           C  
ATOM   4005  CG  PRO    14       4.421   2.132   3.756  1.00  0.00           C  
ATOM   4006  CG  PRO    14       4.569  -0.227  -3.949  1.00  0.00           C  
ATOM   4007  CG  PRO    14      -2.652  -4.271  -1.968  1.00  0.00           C  
ATOM   4008  CD  PRO    14       3.489   3.055   2.952  1.00  0.00           C  
ATOM   4009  CD  PRO    14       3.731   0.424  -2.852  1.00  0.00           C  
ATOM   4010  CD  PRO    14      -1.472  -3.335  -1.514  1.00  0.00           C  
ATOM   4011  N   HYP    15       5.495  -0.575   0.682  1.00  0.00           N  
ATOM   4012  N   HYP    15       2.443  -4.184  -3.091  1.00  0.00           N  
ATOM   4013  N   HYP    15      -1.178  -7.300   1.216  1.00  0.00           N  
ATOM   4014  CA  HYP    15       5.454  -1.952   0.352  1.00  0.00           C  
ATOM   4015  CA  HYP    15       2.298  -5.408  -2.232  1.00  0.00           C  
ATOM   4016  CA  HYP    15      -0.404  -8.518   1.521  1.00  0.00           C  
ATOM   4017  C   HYP    15       4.810  -2.753   1.477  1.00  0.00           C  
ATOM   4018  C   HYP    15       3.608  -5.721  -1.472  1.00  0.00           C  
ATOM   4019  C   HYP    15       0.159  -9.131   0.174  1.00  0.00           C  
ATOM   4020  O   HYP    15       5.003  -2.525   2.715  1.00  0.00           O  
ATOM   4021  O   HYP    15       4.712  -5.169  -1.693  1.00  0.00           O  
ATOM   4022  O   HYP    15      -0.514  -9.240  -0.847  1.00  0.00           O  
ATOM   4023  CB  HYP    15       6.936  -2.357   0.177  1.00  0.00           C  
ATOM   4024  CB  HYP    15       1.884  -6.559  -3.225  1.00  0.00           C  
ATOM   4025  CB  HYP    15      -1.425  -9.414   2.248  1.00  0.00           C  
ATOM   4026  CG  HYP    15       7.539  -1.076  -0.404  1.00  0.00           C  
ATOM   4027  CG  HYP    15       1.297  -5.824  -4.420  1.00  0.00           C  
ATOM   4028  CG  HYP    15      -2.473  -8.399   2.778  1.00  0.00           C  
ATOM   4029  CD2 HYP    15       6.864  -0.063   0.437  1.00  0.00           C  
ATOM   4030  CD2 HYP    15       2.145  -4.517  -4.432  1.00  0.00           C  
ATOM   4031  CD2 HYP    15      -2.474  -7.331   1.729  1.00  0.00           C  
ATOM   4032  OD1 HYP    15       7.198  -0.883  -1.770  1.00  0.00           O  
ATOM   4033  OD1 HYP    15      -0.035  -5.392  -4.248  1.00  0.00           O  
ATOM   4034  OD1 HYP    15      -1.993  -7.950   4.028  1.00  0.00           O  
ATOM   4035  N   GLY    16       3.953  -3.647   1.046  1.00  0.00           N  
ATOM   4036  N   GLY    16       3.567  -6.833  -0.613  1.00  0.00           N  
ATOM   4037  N   GLY    16       1.408  -9.687   0.147  1.00  0.00           N  
ATOM   4038  CA  GLY    16       3.070  -4.509   1.814  1.00  0.00           C  
ATOM   4039  CA  GLY    16       4.724  -7.398   0.161  1.00  0.00           C  
ATOM   4040  CA  GLY    16       2.032 -10.279  -1.023  1.00  0.00           C  
ATOM   4041  C   GLY    16       3.620  -5.553   2.758  1.00  0.00           C  
ATOM   4042  C   GLY    16       5.433  -8.561  -0.609  1.00  0.00           C  
ATOM   4043  C   GLY    16       1.421 -11.539  -1.611  1.00  0.00           C  
ATOM   4044  O   GLY    16       4.859  -5.848   2.824  1.00  0.00           O  
ATOM   4045  O   GLY    16       4.923  -8.952  -1.648  1.00  0.00           O  
ATOM   4046  O   GLY    16       0.404 -12.022  -1.111  1.00  0.00           O  
ATOM   4047  N   PRO    17       2.684  -6.222   3.535  1.00  0.00           N  
ATOM   4048  N   PRO    17       6.523  -9.097  -0.065  1.00  0.00           N  
ATOM   4049  N   PRO    17       2.160 -12.142  -2.605  1.00  0.00           N  
ATOM   4050  CA  PRO    17       3.227  -7.245   4.462  1.00  0.00           C  
ATOM   4051  CA  PRO    17       7.266 -10.221  -0.592  1.00  0.00           C  
ATOM   4052  CA  PRO    17       1.802 -13.398  -3.241  1.00  0.00           C  
ATOM   4053  C   PRO    17       3.455  -8.582   3.754  1.00  0.00           C  
ATOM   4054  C   PRO    17       6.480 -11.549  -0.372  1.00  0.00           C  
ATOM   4055  C   PRO    17       2.098 -14.559  -2.377  1.00  0.00           C  
ATOM   4056  O   PRO    17       2.991  -8.795   2.656  1.00  0.00           O  
ATOM   4057  O   PRO    17       5.518 -11.586   0.384  1.00  0.00           O  
ATOM   4058  O   PRO    17       2.857 -14.447  -1.376  1.00  0.00           O  
ATOM   4059  CB  PRO    17       2.176  -7.115   5.587  1.00  0.00           C  
ATOM   4060  CB  PRO    17       8.582 -10.144   0.179  1.00  0.00           C  
ATOM   4061  CB  PRO    17       2.724 -13.470  -4.471  1.00  0.00           C  
ATOM   4062  CG  PRO    17       0.853  -6.785   4.841  1.00  0.00           C  
ATOM   4063  CG  PRO    17       8.255  -9.684   1.594  1.00  0.00           C  
ATOM   4064  CG  PRO    17       3.109 -12.049  -4.776  1.00  0.00           C  
ATOM   4065  CD  PRO    17       1.335  -5.746   3.941  1.00  0.00           C  
ATOM   4066  CD  PRO    17       7.161  -8.698   1.211  1.00  0.00           C  
ATOM   4067  CD  PRO    17       3.244 -11.476  -3.386  1.00  0.00           C  
ATOM   4068  N   HYP    18       4.159  -9.558   4.374  1.00  0.00           N  
ATOM   4069  N   HYP    18       6.838 -12.685  -1.044  1.00  0.00           N  
ATOM   4070  N   HYP    18       1.612 -15.741  -2.736  1.00  0.00           N  
ATOM   4071  CA  HYP    18       4.477 -10.916   3.863  1.00  0.00           C  
ATOM   4072  CA  HYP    18       6.171 -13.994  -1.091  1.00  0.00           C  
ATOM   4073  CA  HYP    18       1.732 -16.888  -1.912  1.00  0.00           C  
ATOM   4074  C   HYP    18       3.119 -11.638   3.510  1.00  0.00           C  
ATOM   4075  C   HYP    18       6.131 -14.576   0.341  1.00  0.00           C  
ATOM   4076  C   HYP    18       3.175 -17.384  -1.954  1.00  0.00           C  
ATOM   4077  O   HYP    18       2.109 -11.569   4.206  1.00  0.00           O  
ATOM   4078  O   HYP    18       7.071 -14.391   1.115  1.00  0.00           O  
ATOM   4079  O   HYP    18       3.929 -17.144  -2.908  1.00  0.00           O  
ATOM   4080  CB  HYP    18       5.202 -11.684   4.989  1.00  0.00           C  
ATOM   4081  CB  HYP    18       7.040 -14.908  -2.013  1.00  0.00           C  
ATOM   4082  CB  HYP    18       0.703 -17.958  -2.400  1.00  0.00           C  
ATOM   4083  CG  HYP    18       5.815 -10.494   5.796  1.00  0.00           C  
ATOM   4084  CG  HYP    18       7.633 -13.826  -2.950  1.00  0.00           C  
ATOM   4085  CG  HYP    18      -0.298 -17.120  -3.142  1.00  0.00           C  
ATOM   4086  CD2 HYP    18       4.695  -9.481   5.753  1.00  0.00           C  
ATOM   4087  CD2 HYP    18       8.023 -12.728  -1.943  1.00  0.00           C  
ATOM   4088  CD2 HYP    18       0.621 -16.062  -3.788  1.00  0.00           C  
ATOM   4089  OD1 HYP    18       6.960 -10.122   5.121  1.00  0.00           O  
ATOM   4090  OD1 HYP    18       6.756 -13.483  -4.040  1.00  0.00           O  
ATOM   4091  OD1 HYP    18      -1.204 -16.457  -2.293  1.00  0.00           O  
ATOM   4092  N   GLY    19       3.142 -12.398   2.466  1.00  0.00           N  
ATOM   4093  N   GLY    19       5.140 -15.356   0.624  1.00  0.00           N  
ATOM   4094  N   GLY    19       3.551 -18.197  -0.934  1.00  0.00           N  
ATOM   4095  CA  GLY    19       2.021 -13.101   1.912  1.00  0.00           C  
ATOM   4096  CA  GLY    19       4.852 -15.927   2.041  1.00  0.00           C  
ATOM   4097  CA  GLY    19       4.905 -18.741  -0.743  1.00  0.00           C  
ATOM   4098  C   GLY    19       1.490 -14.365   2.662  1.00  0.00           C  
ATOM   4099  C   GLY    19       5.720 -17.092   2.505  1.00  0.00           C  
ATOM   4100  C   GLY    19       5.546 -19.749  -1.820  1.00  0.00           C  
ATOM   4101  O   GLY    19       2.068 -14.709   3.710  1.00  0.00           O  
ATOM   4102  O   GLY    19       6.769 -17.467   1.876  1.00  0.00           O  
ATOM   4103  O   GLY    19       4.857 -20.222  -2.740  1.00  0.00           O  
ATOM   4104  N   PRO    20       0.538 -15.181   2.103  1.00  0.00           N  
ATOM   4105  N   PRO    20       5.226 -17.747   3.594  1.00  0.00           N  
ATOM   4106  N   PRO    20       6.857 -20.025  -1.549  1.00  0.00           N  
ATOM   4107  CA  PRO    20       0.101 -16.531   2.531  1.00  0.00           C  
ATOM   4108  CA  PRO    20       5.912 -18.922   4.171  1.00  0.00           C  
ATOM   4109  CA  PRO    20       7.522 -20.991  -2.398  1.00  0.00           C  
ATOM   4110  C   PRO    20       1.033 -17.770   2.230  1.00  0.00           C  
ATOM   4111  C   PRO    20       5.826 -20.130   3.221  1.00  0.00           C  
ATOM   4112  C   PRO    20       7.130 -22.393  -1.936  1.00  0.00           C  
ATOM   4113  O   PRO    20       1.914 -17.641   1.334  1.00  0.00           O  
ATOM   4114  O   PRO    20       4.910 -20.262   2.433  1.00  0.00           O  
ATOM   4115  O   PRO    20       6.483 -22.529  -0.936  1.00  0.00           O  
ATOM   4116  CB  PRO    20      -1.219 -16.734   1.882  1.00  0.00           C  
ATOM   4117  CB  PRO    20       5.293 -19.117   5.558  1.00  0.00           C  
ATOM   4118  CB  PRO    20       9.012 -20.626  -2.227  1.00  0.00           C  
ATOM   4119  CG  PRO    20      -1.695 -15.332   1.319  1.00  0.00           C  
ATOM   4120  CG  PRO    20       4.483 -17.947   5.909  1.00  0.00           C  
ATOM   4121  CG  PRO    20       9.069 -20.162  -0.789  1.00  0.00           C  
ATOM   4122  CD  PRO    20      -0.349 -14.687   1.012  1.00  0.00           C  
ATOM   4123  CD  PRO    20       4.176 -17.369   4.471  1.00  0.00           C  
ATOM   4124  CD  PRO    20       7.713 -19.567  -0.466  1.00  0.00           C  
ATOM   4125  N   HYP    21       0.849 -19.031   2.775  1.00  0.00           N  
ATOM   4126  N   HYP    21       6.802 -21.042   3.334  1.00  0.00           N  
ATOM   4127  N   HYP    21       7.530 -23.419  -2.731  1.00  0.00           N  
ATOM   4128  CA  HYP    21       1.674 -20.168   2.445  1.00  0.00           C  
ATOM   4129  CA  HYP    21       6.864 -22.289   2.482  1.00  0.00           C  
ATOM   4130  CA  HYP    21       7.081 -24.780  -2.488  1.00  0.00           C  
ATOM   4131  C   HYP    21       1.640 -20.594   0.973  1.00  0.00           C  
ATOM   4132  C   HYP    21       5.623 -23.144   2.609  1.00  0.00           C  
ATOM   4133  C   HYP    21       7.624 -25.407  -1.187  1.00  0.00           C  
ATOM   4134  O   HYP    21       0.619 -20.628   0.272  1.00  0.00           O  
ATOM   4135  O   HYP    21       5.071 -23.140   3.698  1.00  0.00           O  
ATOM   4136  O   HYP    21       8.795 -25.127  -0.703  1.00  0.00           O  
ATOM   4137  CB  HYP    21       1.365 -21.236   3.423  1.00  0.00           C  
ATOM   4138  CB  HYP    21       8.207 -22.985   2.757  1.00  0.00           C  
ATOM   4139  CB  HYP    21       7.416 -25.588  -3.751  1.00  0.00           C  
ATOM   4140  CG  HYP    21       0.690 -20.506   4.593  1.00  0.00           C  
ATOM   4141  CG  HYP    21       9.007 -21.822   3.473  1.00  0.00           C  
ATOM   4142  CG  HYP    21       7.578 -24.463  -4.796  1.00  0.00           C  
ATOM   4143  CD2 HYP    21      -0.033 -19.289   3.946  1.00  0.00           C  
ATOM   4144  CD2 HYP    21       7.928 -21.043   4.232  1.00  0.00           C  
ATOM   4145  CD2 HYP    21       8.237 -23.427  -3.962  1.00  0.00           C  
ATOM   4146  OD1 HYP    21       1.589 -20.127   5.593  1.00  0.00           O  
ATOM   4147  OD1 HYP    21       9.667 -20.929   2.582  1.00  0.00           O  
ATOM   4148  OD1 HYP    21       6.307 -24.040  -5.234  1.00  0.00           O  
ATOM   4149  N   GLY    22       2.835 -21.057   0.410  1.00  0.00           N  
ATOM   4150  N   GLY    22       5.155 -23.817   1.507  1.00  0.00           N  
ATOM   4151  N   GLY    22       6.822 -26.224  -0.563  1.00  0.00           N  
ATOM   4152  CA  GLY    22       2.874 -21.486  -0.983  1.00  0.00           C  
ATOM   4153  CA  GLY    22       4.016 -24.712   1.593  1.00  0.00           C  
ATOM   4154  CA  GLY    22       7.161 -27.005   0.630  1.00  0.00           C  
ATOM   4155  C   GLY    22       2.338 -22.905  -1.227  1.00  0.00           C  
ATOM   4156  C   GLY    22       4.271 -25.976   2.454  1.00  0.00           C  
ATOM   4157  C   GLY    22       8.282 -28.027   0.529  1.00  0.00           C  
ATOM   4158  O   GLY    22       1.736 -23.591  -0.365  1.00  0.00           O  
ATOM   4159  O   GLY    22       5.377 -26.159   2.986  1.00  0.00           O  
ATOM   4160  O   GLY    22       8.713 -28.413  -0.609  1.00  0.00           O  
ATOM   4161  N   PRO    23       2.325 -23.452  -2.457  1.00  0.00           N  
ATOM   4162  N   PRO    23       3.207 -26.815   2.620  1.00  0.00           N  
ATOM   4163  N   PRO    23       8.671 -28.553   1.661  1.00  0.00           N  
ATOM   4164  CA  PRO    23       1.885 -24.828  -2.722  1.00  0.00           C  
ATOM   4165  CA  PRO    23       3.279 -28.060   3.406  1.00  0.00           C  
ATOM   4166  CA  PRO    23       9.639 -29.693   1.794  1.00  0.00           C  
ATOM   4167  C   PRO    23       2.563 -25.920  -1.915  1.00  0.00           C  
ATOM   4168  C   PRO    23       4.069 -29.125   2.584  1.00  0.00           C  
ATOM   4169  C   PRO    23       9.253 -30.977   0.993  1.00  0.00           C  
ATOM   4170  O   PRO    23       3.744 -25.783  -1.533  1.00  0.00           O  
ATOM   4171  O   PRO    23       4.317 -29.004   1.420  1.00  0.00           O  
ATOM   4172  O   PRO    23       8.062 -31.279   0.902  1.00  0.00           O  
ATOM   4173  CB  PRO    23       2.156 -25.004  -4.256  1.00  0.00           C  
ATOM   4174  CB  PRO    23       1.885 -28.342   3.759  1.00  0.00           C  
ATOM   4175  CB  PRO    23       9.630 -30.042   3.347  1.00  0.00           C  
ATOM   4176  CG  PRO    23       2.021 -23.590  -4.836  1.00  0.00           C  
ATOM   4177  CG  PRO    23       1.047 -27.022   3.572  1.00  0.00           C  
ATOM   4178  CG  PRO    23       9.327 -28.657   4.018  1.00  0.00           C  
ATOM   4179  CD  PRO    23       2.661 -22.757  -3.695  1.00  0.00           C  
ATOM   4180  CD  PRO    23       1.820 -26.488   2.349  1.00  0.00           C  
ATOM   4181  CD  PRO    23       8.303 -28.040   2.998  1.00  0.00           C  
ATOM   4182  N   HYP    24       1.975 -27.124  -1.695  1.00  0.00           N  
ATOM   4183  N   HYP    24       4.356 -30.299   3.204  1.00  0.00           N  
ATOM   4184  N   HYP    24      10.183 -31.703   0.329  1.00  0.00           N  
ATOM   4185  CA  HYP    24       2.616 -28.353  -1.196  1.00  0.00           C  
ATOM   4186  CA  HYP    24       5.223 -31.437   2.657  1.00  0.00           C  
ATOM   4187  CA  HYP    24       9.826 -32.881  -0.462  1.00  0.00           C  
ATOM   4188  C   HYP    24       3.874 -28.727  -2.070  1.00  0.00           C  
ATOM   4189  C   HYP    24       4.666 -32.165   1.316  1.00  0.00           C  
ATOM   4190  C   HYP    24       8.953 -33.950   0.166  1.00  0.00           C  
ATOM   4191  O   HYP    24       3.856 -28.645  -3.265  1.00  0.00           O  
ATOM   4192  O   HYP    24       3.466 -32.324   1.115  1.00  0.00           O  
ATOM   4193  O   HYP    24       8.418 -34.732  -0.635  1.00  0.00           O  
ATOM   4194  CB  HYP    24       1.502 -29.457  -1.302  1.00  0.00           C  
ATOM   4195  CB  HYP    24       5.631 -32.354   3.789  1.00  0.00           C  
ATOM   4196  CB  HYP    24      11.166 -33.539  -0.806  1.00  0.00           C  
ATOM   4197  CG  HYP    24       0.184 -28.643  -1.365  1.00  0.00           C  
ATOM   4198  CG  HYP    24       5.212 -31.607   5.046  1.00  0.00           C  
ATOM   4199  CG  HYP    24      12.041 -32.290  -1.006  1.00  0.00           C  
ATOM   4200  CD2 HYP    24       0.581 -27.342  -2.055  1.00  0.00           C  
ATOM   4201  CD2 HYP    24       4.020 -30.794   4.560  1.00  0.00           C  
ATOM   4202  CD2 HYP    24      11.586 -31.287   0.070  1.00  0.00           C  
ATOM   4203  OD1 HYP    24      -0.235 -28.335  -0.066  1.00  0.00           O  
ATOM   4204  OD1 HYP    24       6.143 -30.675   5.503  1.00  0.00           O  
ATOM   4205  OD1 HYP    24      11.857 -31.697  -2.230  1.00  0.00           O  
ATOM   4206  N   GLY    25       4.757 -29.432  -1.385  1.00  0.00           N  
ATOM   4207  N   GLY    25       5.551 -32.734   0.450  1.00  0.00           N  
ATOM   4208  N   GLY    25       8.842 -34.071   1.509  1.00  0.00           N  
ATOM   4209  CA  GLY    25       5.992 -29.953  -1.920  1.00  0.00           C  
ATOM   4210  CA  GLY    25       5.277 -33.611  -0.648  1.00  0.00           C  
ATOM   4211  CA  GLY    25       8.213 -35.233   2.104  1.00  0.00           C  
ATOM   4212  C   GLY    25       5.834 -31.120  -2.862  1.00  0.00           C  
ATOM   4213  C   GLY    25       4.922 -35.116  -0.329  1.00  0.00           C  
ATOM   4214  C   GLY    25       8.099 -35.036   3.613  1.00  0.00           C  
ATOM   4215  O   GLY    25       4.700 -31.562  -3.091  1.00  0.00           O  
ATOM   4216  O   GLY    25       4.251 -35.351   0.665  1.00  0.00           O  
ATOM   4217  O   GLY    25       8.721 -34.160   4.223  1.00  0.00           O  
ATOM   4218  N   NH2    26       6.936 -31.750  -3.350  1.00  0.00           N  
ATOM   4219  N   NH2    26       5.263 -36.104  -1.147  1.00  0.00           N  
ATOM   4220  N   NH2    26       7.261 -35.905   4.246  1.00  0.00           N  
TER    4221      NH2    26 
END
ATOM   4222  C   ACE     1      -9.542  35.084   4.511  1.00  0.00           C  
ATOM   4223  C   ACE     1      -4.526  33.379   2.862  1.00  0.00           C  
ATOM   4224  C   ACE     1      -5.018  31.256  -1.851  1.00  0.00           C  
ATOM   4225  O   ACE     1      -8.508  34.743   4.987  1.00  0.00           O  
ATOM   4226  O   ACE     1      -3.440  33.564   2.266  1.00  0.00           O  
ATOM   4227  O   ACE     1      -5.601  30.905  -2.889  1.00  0.00           O  
ATOM   4228  CH3 ACE     1      -9.737  36.563   4.036  1.00  0.00           C  
ATOM   4229  CH3 ACE     1      -5.655  34.200   2.310  1.00  0.00           C  
ATOM   4230  CH3 ACE     1      -5.807  32.207  -1.046  1.00  0.00           C  
ATOM   4231  N   PRO     2     -10.510  34.229   4.197  1.00  0.00           N  
ATOM   4232  N   PRO     2      -4.715  32.465   3.836  1.00  0.00           N  
ATOM   4233  N   PRO     2      -3.817  30.845  -1.430  1.00  0.00           N  
ATOM   4234  CA  PRO     2     -10.489  32.815   4.489  1.00  0.00           C  
ATOM   4235  CA  PRO     2      -3.781  31.458   4.162  1.00  0.00           C  
ATOM   4236  CA  PRO     2      -2.861  30.113  -2.268  1.00  0.00           C  
ATOM   4237  C   PRO     2      -9.484  32.117   3.520  1.00  0.00           C  
ATOM   4238  C   PRO     2      -3.660  30.341   3.155  1.00  0.00           C  
ATOM   4239  C   PRO     2      -3.257  28.640  -2.406  1.00  0.00           C  
ATOM   4240  O   PRO     2      -8.952  32.730   2.559  1.00  0.00           O  
ATOM   4241  O   PRO     2      -4.587  30.149   2.327  1.00  0.00           O  
ATOM   4242  O   PRO     2      -3.597  28.015  -1.401  1.00  0.00           O  
ATOM   4243  CB  PRO     2     -11.912  32.398   4.472  1.00  0.00           C  
ATOM   4244  CB  PRO     2      -4.181  31.099   5.630  1.00  0.00           C  
ATOM   4245  CB  PRO     2      -1.457  30.242  -1.635  1.00  0.00           C  
ATOM   4246  CG  PRO     2     -12.516  33.262   3.333  1.00  0.00           C  
ATOM   4247  CG  PRO     2      -4.907  32.283   6.234  1.00  0.00           C  
ATOM   4248  CG  PRO     2      -1.571  31.506  -0.977  1.00  0.00           C  
ATOM   4249  CD  PRO     2     -11.763  34.559   3.604  1.00  0.00           C  
ATOM   4250  CD  PRO     2      -5.701  32.525   4.937  1.00  0.00           C  
ATOM   4251  CD  PRO     2      -2.993  31.480  -0.442  1.00  0.00           C  
ATOM   4252  N   HYP     3      -9.071  30.837   3.819  1.00  0.00           N  
ATOM   4253  N   HYP     3      -2.571  29.544   3.130  1.00  0.00           N  
ATOM   4254  N   HYP     3      -3.170  27.999  -3.596  1.00  0.00           N  
ATOM   4255  CA  HYP     3      -7.842  30.267   3.100  1.00  0.00           C  
ATOM   4256  CA  HYP     3      -2.310  28.445   2.204  1.00  0.00           C  
ATOM   4257  CA  HYP     3      -3.417  26.579  -3.889  1.00  0.00           C  
ATOM   4258  C   HYP     3      -7.947  29.993   1.594  1.00  0.00           C  
ATOM   4259  C   HYP     3      -3.330  27.329   2.217  1.00  0.00           C  
ATOM   4260  C   HYP     3      -2.715  25.575  -2.974  1.00  0.00           C  
ATOM   4261  O   HYP     3      -9.054  30.019   0.994  1.00  0.00           O  
ATOM   4262  O   HYP     3      -3.640  26.842   3.315  1.00  0.00           O  
ATOM   4263  O   HYP     3      -1.518  25.750  -2.689  1.00  0.00           O  
ATOM   4264  CB  HYP     3      -7.592  28.947   3.836  1.00  0.00           C  
ATOM   4265  CB  HYP     3      -0.877  27.889   2.467  1.00  0.00           C  
ATOM   4266  CB  HYP     3      -3.107  26.366  -5.339  1.00  0.00           C  
ATOM   4267  CG  HYP     3      -8.276  29.108   5.177  1.00  0.00           C  
ATOM   4268  CG  HYP     3      -0.214  29.143   2.972  1.00  0.00           C  
ATOM   4269  CG  HYP     3      -3.375  27.809  -5.916  1.00  0.00           C  
ATOM   4270  CD2 HYP     3      -9.557  29.908   4.848  1.00  0.00           C  
ATOM   4271  CD2 HYP     3      -1.353  29.801   3.852  1.00  0.00           C  
ATOM   4272  CD2 HYP     3      -2.737  28.657  -4.824  1.00  0.00           C  
ATOM   4273  OD1 HYP     3      -7.514  29.915   6.084  1.00  0.00           O  
ATOM   4274  OD1 HYP     3       0.304  29.969   1.944  1.00  0.00           O  
ATOM   4275  OD1 HYP     3      -4.771  28.153  -5.890  1.00  0.00           O  
ATOM   4276  N   GLY     4      -6.871  29.486   1.053  1.00  0.00           N  
ATOM   4277  N   GLY     4      -3.782  26.847   1.071  1.00  0.00           N  
ATOM   4278  N   GLY     4      -3.381  24.438  -2.710  1.00  0.00           N  
ATOM   4279  CA  GLY     4      -6.898  28.905  -0.331  1.00  0.00           C  
ATOM   4280  CA  GLY     4      -4.936  25.821   1.035  1.00  0.00           C  
ATOM   4281  CA  GLY     4      -2.903  23.399  -1.773  1.00  0.00           C  
ATOM   4282  C   GLY     4      -7.540  27.537  -0.467  1.00  0.00           C  
ATOM   4283  C   GLY     4      -4.507  24.479   1.601  1.00  0.00           C  
ATOM   4284  C   GLY     4      -1.884  22.403  -2.380  1.00  0.00           C  
ATOM   4285  O   GLY     4      -7.835  26.801   0.507  1.00  0.00           O  
ATOM   4286  O   GLY     4      -3.314  24.230   1.538  1.00  0.00           O  
ATOM   4287  O   GLY     4      -1.797  22.174  -3.603  1.00  0.00           O  
ATOM   4288  N   PRO     5      -7.643  27.049  -1.759  1.00  0.00           N  
ATOM   4289  N   PRO     5      -5.408  23.670   2.074  1.00  0.00           N  
ATOM   4290  N   PRO     5      -1.162  21.754  -1.471  1.00  0.00           N  
ATOM   4291  CA  PRO     5      -8.280  25.798  -2.134  1.00  0.00           C  
ATOM   4292  CA  PRO     5      -5.046  22.373   2.646  1.00  0.00           C  
ATOM   4293  CA  PRO     5      -0.361  20.652  -1.888  1.00  0.00           C  
ATOM   4294  C   PRO     5      -7.364  24.551  -1.896  1.00  0.00           C  
ATOM   4295  C   PRO     5      -4.680  21.290   1.674  1.00  0.00           C  
ATOM   4296  C   PRO     5      -1.101  19.321  -2.124  1.00  0.00           C  
ATOM   4297  O   PRO     5      -6.164  24.636  -1.865  1.00  0.00           O  
ATOM   4298  O   PRO     5      -4.720  21.390   0.481  1.00  0.00           O  
ATOM   4299  O   PRO     5      -2.275  19.220  -1.701  1.00  0.00           O  
ATOM   4300  CB  PRO     5      -8.723  25.886  -3.603  1.00  0.00           C  
ATOM   4301  CB  PRO     5      -6.267  22.062   3.554  1.00  0.00           C  
ATOM   4302  CB  PRO     5       0.649  20.513  -0.687  1.00  0.00           C  
ATOM   4303  CG  PRO     5      -8.205  27.243  -4.093  1.00  0.00           C  
ATOM   4304  CG  PRO     5      -7.403  22.774   2.856  1.00  0.00           C  
ATOM   4305  CG  PRO     5      -0.213  20.951   0.507  1.00  0.00           C  
ATOM   4306  CD  PRO     5      -7.226  27.694  -2.960  1.00  0.00           C  
ATOM   4307  CD  PRO     5      -6.828  24.011   2.345  1.00  0.00           C  
ATOM   4308  CD  PRO     5      -1.049  22.090  -0.009  1.00  0.00           C  
ATOM   4309  N   HYP     6      -7.947  23.345  -1.751  1.00  0.00           N  
ATOM   4310  N   HYP     6      -4.284  20.126   2.195  1.00  0.00           N  
ATOM   4311  N   HYP     6      -0.464  18.312  -2.741  1.00  0.00           N  
ATOM   4312  CA  HYP     6      -7.155  22.095  -1.725  1.00  0.00           C  
ATOM   4313  CA  HYP     6      -3.858  18.954   1.414  1.00  0.00           C  
ATOM   4314  CA  HYP     6      -1.136  17.049  -2.869  1.00  0.00           C  
ATOM   4315  C   HYP     6      -6.385  21.689  -3.040  1.00  0.00           C  
ATOM   4316  C   HYP     6      -4.949  18.246   0.611  1.00  0.00           C  
ATOM   4317  C   HYP     6      -1.484  16.482  -1.457  1.00  0.00           C  
ATOM   4318  O   HYP     6      -6.847  21.910  -4.196  1.00  0.00           O  
ATOM   4319  O   HYP     6      -6.060  18.247   1.106  1.00  0.00           O  
ATOM   4320  O   HYP     6      -1.040  16.882  -0.419  1.00  0.00           O  
ATOM   4321  CB  HYP     6      -8.241  20.977  -1.582  1.00  0.00           C  
ATOM   4322  CB  HYP     6      -3.075  17.974   2.369  1.00  0.00           C  
ATOM   4323  CB  HYP     6      -0.065  16.191  -3.533  1.00  0.00           C  
ATOM   4324  CG  HYP     6      -9.491  21.717  -1.098  1.00  0.00           C  
ATOM   4325  CG  HYP     6      -2.794  18.924   3.570  1.00  0.00           C  
ATOM   4326  CG  HYP     6       0.775  17.238  -4.274  1.00  0.00           C  
ATOM   4327  CD2 HYP     6      -9.341  23.018  -1.770  1.00  0.00           C  
ATOM   4328  CD2 HYP     6      -4.042  19.845   3.617  1.00  0.00           C  
ATOM   4329  CD2 HYP     6       0.880  18.392  -3.384  1.00  0.00           C  
ATOM   4330  OD1 HYP     6      -9.490  21.835   0.313  1.00  0.00           O  
ATOM   4331  OD1 HYP     6      -1.567  19.621   3.402  1.00  0.00           O  
ATOM   4332  OD1 HYP     6       0.185  17.488  -5.523  1.00  0.00           O  
ATOM   4333  N   GLY     7      -5.269  20.934  -2.839  1.00  0.00           N  
ATOM   4334  N   GLY     7      -4.575  17.647  -0.492  1.00  0.00           N  
ATOM   4335  N   GLY     7      -2.441  15.569  -1.483  1.00  0.00           N  
ATOM   4336  CA  GLY     7      -4.513  20.348  -3.932  1.00  0.00           C  
ATOM   4337  CA  GLY     7      -5.606  16.898  -1.228  1.00  0.00           C  
ATOM   4338  CA  GLY     7      -3.031  14.878  -0.361  1.00  0.00           C  
ATOM   4339  C   GLY     7      -4.990  19.002  -4.542  1.00  0.00           C  
ATOM   4340  C   GLY     7      -6.169  15.623  -0.536  1.00  0.00           C  
ATOM   4341  C   GLY     7      -2.105  13.751   0.082  1.00  0.00           C  
ATOM   4342  O   GLY     7      -6.078  18.564  -4.149  1.00  0.00           O  
ATOM   4343  O   GLY     7      -5.716  15.263   0.586  1.00  0.00           O  
ATOM   4344  O   GLY     7      -1.116  13.421  -0.567  1.00  0.00           O  
ATOM   4345  N   PRO     8      -4.209  18.231  -5.368  1.00  0.00           N  
ATOM   4346  N   PRO     8      -7.070  14.948  -1.271  1.00  0.00           N  
ATOM   4347  N   PRO     8      -2.444  13.239   1.305  1.00  0.00           N  
ATOM   4348  CA  PRO     8      -4.739  16.960  -5.971  1.00  0.00           C  
ATOM   4349  CA  PRO     8      -7.692  13.745  -0.807  1.00  0.00           C  
ATOM   4350  CA  PRO     8      -1.596  12.241   2.022  1.00  0.00           C  
ATOM   4351  C   PRO     8      -4.799  15.802  -4.959  1.00  0.00           C  
ATOM   4352  C   PRO     8      -6.727  12.578  -0.614  1.00  0.00           C  
ATOM   4353  C   PRO     8      -1.669  10.890   1.233  1.00  0.00           C  
ATOM   4354  O   PRO     8      -4.037  15.795  -3.988  1.00  0.00           O  
ATOM   4355  O   PRO     8      -5.747  12.409  -1.332  1.00  0.00           O  
ATOM   4356  O   PRO     8      -2.643  10.620   0.565  1.00  0.00           O  
ATOM   4357  CB  PRO     8      -3.768  16.757  -7.188  1.00  0.00           C  
ATOM   4358  CB  PRO     8      -8.797  13.324  -1.763  1.00  0.00           C  
ATOM   4359  CB  PRO     8      -2.235  12.189   3.382  1.00  0.00           C  
ATOM   4360  CG  PRO     8      -2.462  17.409  -6.670  1.00  0.00           C  
ATOM   4361  CG  PRO     8      -9.176  14.718  -2.308  1.00  0.00           C  
ATOM   4362  CG  PRO     8      -3.738  12.629   3.289  1.00  0.00           C  
ATOM   4363  CD  PRO     8      -2.943  18.645  -5.940  1.00  0.00           C  
ATOM   4364  CD  PRO     8      -7.907  15.498  -2.407  1.00  0.00           C  
ATOM   4365  CD  PRO     8      -3.736  13.372   2.012  1.00  0.00           C  
ATOM   4366  N   HYP     9      -5.564  14.748  -5.240  1.00  0.00           N  
ATOM   4367  N   HYP     9      -6.941  11.698   0.317  1.00  0.00           N  
ATOM   4368  N   HYP     9      -0.591  10.065   1.164  1.00  0.00           N  
ATOM   4369  CA  HYP     9      -5.488  13.335  -4.720  1.00  0.00           C  
ATOM   4370  CA  HYP     9      -6.220  10.451   0.503  1.00  0.00           C  
ATOM   4371  CA  HYP     9      -0.541   8.725   0.627  1.00  0.00           C  
ATOM   4372  C   HYP     9      -4.091  12.822  -4.457  1.00  0.00           C  
ATOM   4373  C   HYP     9      -6.076   9.654  -0.795  1.00  0.00           C  
ATOM   4374  C   HYP     9      -1.682   7.886   1.146  1.00  0.00           C  
ATOM   4375  O   HYP     9      -3.135  13.035  -5.207  1.00  0.00           O  
ATOM   4376  O   HYP     9      -7.053   9.465  -1.519  1.00  0.00           O  
ATOM   4377  O   HYP     9      -2.122   7.924   2.281  1.00  0.00           O  
ATOM   4378  CB  HYP     9      -6.128  12.495  -5.876  1.00  0.00           C  
ATOM   4379  CB  HYP     9      -7.076   9.661   1.409  1.00  0.00           C  
ATOM   4380  CB  HYP     9       0.827   8.169   1.081  1.00  0.00           C  
ATOM   4381  CG  HYP     9      -7.243  13.382  -6.287  1.00  0.00           C  
ATOM   4382  CG  HYP     9      -7.655  10.691   2.363  1.00  0.00           C  
ATOM   4383  CG  HYP     9       1.726   9.414   1.018  1.00  0.00           C  
ATOM   4384  CD2 HYP     9      -6.585  14.719  -6.315  1.00  0.00           C  
ATOM   4385  CD2 HYP     9      -7.978  11.789   1.247  1.00  0.00           C  
ATOM   4386  CD2 HYP     9       0.818  10.469   1.695  1.00  0.00           C  
ATOM   4387  OD1 HYP     9      -8.292  13.370  -5.315  1.00  0.00           O  
ATOM   4388  OD1 HYP     9      -6.654  11.106   3.259  1.00  0.00           O  
ATOM   4389  OD1 HYP     9       2.123   9.809  -0.217  1.00  0.00           O  
ATOM   4390  N   GLY    10      -3.754  12.213  -3.339  1.00  0.00           N  
ATOM   4391  N   GLY    10      -4.832   9.179  -1.067  1.00  0.00           N  
ATOM   4392  N   GLY    10      -2.109   6.865   0.383  1.00  0.00           N  
ATOM   4393  CA  GLY    10      -2.390  11.831  -2.988  1.00  0.00           C  
ATOM   4394  CA  GLY    10      -4.586   8.461  -2.349  1.00  0.00           C  
ATOM   4395  CA  GLY    10      -3.163   5.914   0.768  1.00  0.00           C  
ATOM   4396  C   GLY    10      -1.792  10.611  -3.705  1.00  0.00           C  
ATOM   4397  C   GLY    10      -4.984   7.050  -2.477  1.00  0.00           C  
ATOM   4398  C   GLY    10      -2.857   4.811   1.795  1.00  0.00           C  
ATOM   4399  O   GLY    10      -2.561   9.891  -4.428  1.00  0.00           O  
ATOM   4400  O   GLY    10      -5.646   6.550  -1.550  1.00  0.00           O  
ATOM   4401  O   GLY    10      -1.783   4.720   2.362  1.00  0.00           O  
ATOM   4402  N   PRO    11      -0.505  10.321  -3.479  1.00  0.00           N  
ATOM   4403  N   PRO    11      -4.654   6.292  -3.572  1.00  0.00           N  
ATOM   4404  N   PRO    11      -3.900   3.917   1.950  1.00  0.00           N  
ATOM   4405  CA  PRO    11       0.152   9.077  -3.985  1.00  0.00           C  
ATOM   4406  CA  PRO    11      -4.839   4.842  -3.635  1.00  0.00           C  
ATOM   4407  CA  PRO    11      -3.712   2.713   2.740  1.00  0.00           C  
ATOM   4408  C   PRO    11      -0.305   7.764  -3.464  1.00  0.00           C  
ATOM   4409  C   PRO    11      -4.172   3.957  -2.536  1.00  0.00           C  
ATOM   4410  C   PRO    11      -2.691   1.802   2.210  1.00  0.00           C  
ATOM   4411  O   PRO    11      -1.006   7.706  -2.422  1.00  0.00           O  
ATOM   4412  O   PRO    11      -3.056   4.276  -2.104  1.00  0.00           O  
ATOM   4413  O   PRO    11      -2.225   1.900   1.045  1.00  0.00           O  
ATOM   4414  CB  PRO    11       1.650   9.363  -3.732  1.00  0.00           C  
ATOM   4415  CB  PRO    11      -4.361   4.493  -5.002  1.00  0.00           C  
ATOM   4416  CB  PRO    11      -5.027   1.874   2.787  1.00  0.00           C  
ATOM   4417  CG  PRO    11       1.773  10.919  -3.666  1.00  0.00           C  
ATOM   4418  CG  PRO    11      -4.267   5.764  -5.791  1.00  0.00           C  
ATOM   4419  CG  PRO    11      -5.965   3.026   2.580  1.00  0.00           C  
ATOM   4420  CD  PRO    11       0.492  11.257  -2.894  1.00  0.00           C  
ATOM   4421  CD  PRO    11      -4.044   6.852  -4.737  1.00  0.00           C  
ATOM   4422  CD  PRO    11      -5.257   3.988   1.571  1.00  0.00           C  
ATOM   4423  N   HYP    12       0.057   6.611  -4.007  1.00  0.00           N  
ATOM   4424  N   HYP    12      -4.758   2.756  -2.102  1.00  0.00           N  
ATOM   4425  N   HYP    12      -2.188   0.888   3.110  1.00  0.00           N  
ATOM   4426  CA  HYP    12      -0.238   5.279  -3.486  1.00  0.00           C  
ATOM   4427  CA  HYP    12      -3.947   1.661  -1.526  1.00  0.00           C  
ATOM   4428  CA  HYP    12      -1.414  -0.302   2.704  1.00  0.00           C  
ATOM   4429  C   HYP    12       0.440   5.010  -2.148  1.00  0.00           C  
ATOM   4430  C   HYP    12      -2.617   1.430  -2.254  1.00  0.00           C  
ATOM   4431  C   HYP    12      -2.148  -1.045   1.603  1.00  0.00           C  
ATOM   4432  O   HYP    12       1.428   5.556  -1.689  1.00  0.00           O  
ATOM   4433  O   HYP    12      -2.635   1.428  -3.495  1.00  0.00           O  
ATOM   4434  O   HYP    12      -3.340  -1.236   1.766  1.00  0.00           O  
ATOM   4435  CB  HYP    12       0.109   4.310  -4.557  1.00  0.00           C  
ATOM   4436  CB  HYP    12      -4.856   0.435  -1.630  1.00  0.00           C  
ATOM   4437  CB  HYP    12      -1.360  -1.110   3.980  1.00  0.00           C  
ATOM   4438  CG  HYP    12       0.201   5.085  -5.911  1.00  0.00           C  
ATOM   4439  CG  HYP    12      -6.291   1.008  -1.647  1.00  0.00           C  
ATOM   4440  CG  HYP    12      -1.217  -0.045   5.107  1.00  0.00           C  
ATOM   4441  CD2 HYP    12       0.702   6.453  -5.341  1.00  0.00           C  
ATOM   4442  CD2 HYP    12      -6.105   2.275  -2.486  1.00  0.00           C  
ATOM   4443  CD2 HYP    12      -2.216   1.000   4.590  1.00  0.00           C  
ATOM   4444  OD1 HYP    12      -1.016   5.278  -6.518  1.00  0.00           O  
ATOM   4445  OD1 HYP    12      -6.794   1.364  -0.411  1.00  0.00           O  
ATOM   4446  OD1 HYP    12       0.101   0.403   5.151  1.00  0.00           O  
ATOM   4447  N   GLY    13      -0.142   4.103  -1.352  1.00  0.00           N  
ATOM   4448  N   GLY    13      -1.456   1.152  -1.630  1.00  0.00           N  
ATOM   4449  N   GLY    13      -1.483  -1.608   0.556  1.00  0.00           N  
ATOM   4450  CA  GLY    13       0.384   3.675  -0.037  1.00  0.00           C  
ATOM   4451  CA  GLY    13      -0.140   0.806  -2.273  1.00  0.00           C  
ATOM   4452  CA  GLY    13      -2.153  -2.231  -0.539  1.00  0.00           C  
ATOM   4453  C   GLY    13       1.633   2.820   0.050  1.00  0.00           C  
ATOM   4454  C   GLY    13      -0.060  -0.591  -2.888  1.00  0.00           C  
ATOM   4455  C   GLY    13      -2.712  -3.698  -0.259  1.00  0.00           C  
ATOM   4456  O   GLY    13       2.152   2.327  -0.937  1.00  0.00           O  
ATOM   4457  O   GLY    13      -1.128  -1.150  -3.225  1.00  0.00           O  
ATOM   4458  O   GLY    13      -2.940  -3.973   0.950  1.00  0.00           O  
ATOM   4459  N   PRO    14       1.987   2.412   1.263  1.00  0.00           N  
ATOM   4460  N   PRO    14       1.125  -1.211  -3.132  1.00  0.00           N  
ATOM   4461  N   PRO    14      -3.141  -4.487  -1.250  1.00  0.00           N  
ATOM   4462  CA  PRO    14       2.892   1.333   1.577  1.00  0.00           C  
ATOM   4463  CA  PRO    14       1.172  -2.458  -3.934  1.00  0.00           C  
ATOM   4464  CA  PRO    14      -3.538  -5.850  -1.127  1.00  0.00           C  
ATOM   4465  C   PRO    14       2.386   0.065   0.886  1.00  0.00           C  
ATOM   4466  C   PRO    14       0.994  -3.765  -3.141  1.00  0.00           C  
ATOM   4467  C   PRO    14      -2.441  -6.717  -0.507  1.00  0.00           C  
ATOM   4468  O   PRO    14       1.230  -0.149   0.568  1.00  0.00           O  
ATOM   4469  O   PRO    14       0.952  -3.674  -1.882  1.00  0.00           O  
ATOM   4470  O   PRO    14      -1.252  -6.360  -0.658  1.00  0.00           O  
ATOM   4471  CB  PRO    14       2.928   1.164   3.043  1.00  0.00           C  
ATOM   4472  CB  PRO    14       2.458  -2.185  -4.754  1.00  0.00           C  
ATOM   4473  CB  PRO    14      -3.844  -6.400  -2.540  1.00  0.00           C  
ATOM   4474  CG  PRO    14       2.673   2.625   3.466  1.00  0.00           C  
ATOM   4475  CG  PRO    14       3.418  -1.684  -3.637  1.00  0.00           C  
ATOM   4476  CG  PRO    14      -4.219  -5.124  -3.273  1.00  0.00           C  
ATOM   4477  CD  PRO    14       1.667   3.076   2.508  1.00  0.00           C  
ATOM   4478  CD  PRO    14       2.457  -0.686  -2.949  1.00  0.00           C  
ATOM   4479  CD  PRO    14      -3.264  -4.121  -2.671  1.00  0.00           C  
ATOM   4480  N   HYP    15       3.309  -0.931   0.787  1.00  0.00           N  
ATOM   4481  N   HYP    15       0.969  -4.925  -3.829  1.00  0.00           N  
ATOM   4482  N   HYP    15      -2.765  -7.813   0.227  1.00  0.00           N  
ATOM   4483  CA  HYP    15       2.908  -2.325   0.532  1.00  0.00           C  
ATOM   4484  CA  HYP    15       0.997  -6.194  -3.097  1.00  0.00           C  
ATOM   4485  CA  HYP    15      -1.816  -8.900   0.720  1.00  0.00           C  
ATOM   4486  C   HYP    15       1.814  -2.816   1.497  1.00  0.00           C  
ATOM   4487  C   HYP    15       2.168  -6.231  -2.010  1.00  0.00           C  
ATOM   4488  C   HYP    15      -0.973  -9.467  -0.405  1.00  0.00           C  
ATOM   4489  O   HYP    15       1.766  -2.488   2.662  1.00  0.00           O  
ATOM   4490  O   HYP    15       3.344  -5.802  -2.212  1.00  0.00           O  
ATOM   4491  O   HYP    15      -1.476  -9.909  -1.464  1.00  0.00           O  
ATOM   4492  CB  HYP    15       4.207  -3.082   0.933  1.00  0.00           C  
ATOM   4493  CB  HYP    15       1.242  -7.222  -4.188  1.00  0.00           C  
ATOM   4494  CB  HYP    15      -2.702 -10.006   1.357  1.00  0.00           C  
ATOM   4495  CG  HYP    15       5.310  -2.173   0.556  1.00  0.00           C  
ATOM   4496  CG  HYP    15       0.367  -6.611  -5.338  1.00  0.00           C  
ATOM   4497  CG  HYP    15      -3.977  -9.258   1.658  1.00  0.00           C  
ATOM   4498  CD2 HYP    15       4.803  -0.798   0.830  1.00  0.00           C  
ATOM   4499  CD2 HYP    15       0.807  -5.155  -5.227  1.00  0.00           C  
ATOM   4500  CD2 HYP    15      -4.144  -8.147   0.600  1.00  0.00           C  
ATOM   4501  OD1 HYP    15       5.619  -2.154  -0.749  1.00  0.00           O  
ATOM   4502  OD1 HYP    15      -1.002  -6.758  -5.155  1.00  0.00           O  
ATOM   4503  OD1 HYP    15      -3.955  -8.560   2.908  1.00  0.00           O  
ATOM   4504  N   GLY    16       0.966  -3.680   1.013  1.00  0.00           N  
ATOM   4505  N   GLY    16       1.796  -6.845  -0.906  1.00  0.00           N  
ATOM   4506  N   GLY    16       0.286  -9.763  -0.058  1.00  0.00           N  
ATOM   4507  CA  GLY    16       0.166  -4.598   1.847  1.00  0.00           C  
ATOM   4508  CA  GLY    16       2.811  -7.214   0.108  1.00  0.00           C  
ATOM   4509  CA  GLY    16       1.410 -10.246  -0.936  1.00  0.00           C  
ATOM   4510  C   GLY    16       0.866  -5.651   2.667  1.00  0.00           C  
ATOM   4511  C   GLY    16       3.886  -8.199  -0.420  1.00  0.00           C  
ATOM   4512  C   GLY    16       1.065 -11.563  -1.622  1.00  0.00           C  
ATOM   4513  O   GLY    16       2.085  -5.802   2.747  1.00  0.00           O  
ATOM   4514  O   GLY    16       3.938  -8.581  -1.598  1.00  0.00           O  
ATOM   4515  O   GLY    16       0.007 -12.170  -1.308  1.00  0.00           O  
ATOM   4516  N   PRO    17       0.096  -6.450   3.494  1.00  0.00           N  
ATOM   4517  N   PRO    17       4.727  -8.624   0.517  1.00  0.00           N  
ATOM   4518  N   PRO    17       1.904 -12.162  -2.543  1.00  0.00           N  
ATOM   4519  CA  PRO    17       0.738  -7.319   4.460  1.00  0.00           C  
ATOM   4520  CA  PRO    17       5.849  -9.589   0.318  1.00  0.00           C  
ATOM   4521  CA  PRO    17       1.600 -13.461  -3.126  1.00  0.00           C  
ATOM   4522  C   PRO    17       1.187  -8.639   3.762  1.00  0.00           C  
ATOM   4523  C   PRO    17       5.398 -11.054   0.211  1.00  0.00           C  
ATOM   4524  C   PRO    17       1.952 -14.692  -2.220  1.00  0.00           C  
ATOM   4525  O   PRO    17       0.873  -8.786   2.537  1.00  0.00           O  
ATOM   4526  O   PRO    17       4.311 -11.482   0.654  1.00  0.00           O  
ATOM   4527  O   PRO    17       2.769 -14.568  -1.295  1.00  0.00           O  
ATOM   4528  CB  PRO    17      -0.423  -7.560   5.539  1.00  0.00           C  
ATOM   4529  CB  PRO    17       6.865  -9.246   1.431  1.00  0.00           C  
ATOM   4530  CB  PRO    17       2.275 -13.461  -4.484  1.00  0.00           C  
ATOM   4531  CG  PRO    17      -1.630  -7.601   4.619  1.00  0.00           C  
ATOM   4532  CG  PRO    17       6.442  -7.921   1.894  1.00  0.00           C  
ATOM   4533  CG  PRO    17       3.448 -12.559  -4.294  1.00  0.00           C  
ATOM   4534  CD  PRO    17      -1.363  -6.591   3.528  1.00  0.00           C  
ATOM   4535  CD  PRO    17       4.963  -7.994   1.795  1.00  0.00           C  
ATOM   4536  CD  PRO    17       2.967 -11.501  -3.272  1.00  0.00           C  
ATOM   4537  N   HYP    18       2.067  -9.404   4.378  1.00  0.00           N  
ATOM   4538  N   HYP    18       6.262 -11.932  -0.301  1.00  0.00           N  
ATOM   4539  N   HYP    18       1.529 -15.936  -2.549  1.00  0.00           N  
ATOM   4540  CA  HYP    18       2.702 -10.554   3.766  1.00  0.00           C  
ATOM   4541  CA  HYP    18       5.916 -13.371  -0.352  1.00  0.00           C  
ATOM   4542  CA  HYP    18       1.938 -17.136  -1.890  1.00  0.00           C  
ATOM   4543  C   HYP    18       1.658 -11.597   3.252  1.00  0.00           C  
ATOM   4544  C   HYP    18       5.662 -13.988   1.090  1.00  0.00           C  
ATOM   4545  C   HYP    18       3.413 -17.441  -1.899  1.00  0.00           C  
ATOM   4546  O   HYP    18       0.591 -11.885   3.842  1.00  0.00           O  
ATOM   4547  O   HYP    18       6.467 -13.780   1.972  1.00  0.00           O  
ATOM   4548  O   HYP    18       4.091 -17.272  -2.903  1.00  0.00           O  
ATOM   4549  CB  HYP    18       3.649 -11.234   4.736  1.00  0.00           C  
ATOM   4550  CB  HYP    18       7.058 -14.083  -1.141  1.00  0.00           C  
ATOM   4551  CB  HYP    18       1.080 -18.261  -2.408  1.00  0.00           C  
ATOM   4552  CG  HYP    18       3.983 -10.032   5.673  1.00  0.00           C  
ATOM   4553  CG  HYP    18       7.681 -12.943  -2.040  1.00  0.00           C  
ATOM   4554  CG  HYP    18      -0.191 -17.546  -2.859  1.00  0.00           C  
ATOM   4555  CD2 HYP    18       2.689  -9.243   5.650  1.00  0.00           C  
ATOM   4556  CD2 HYP    18       7.528 -11.704  -1.099  1.00  0.00           C  
ATOM   4557  CD2 HYP    18       0.481 -16.317  -3.442  1.00  0.00           C  
ATOM   4558  OD1 HYP    18       5.129  -9.356   5.152  1.00  0.00           O  
ATOM   4559  OD1 HYP    18       7.006 -12.840  -3.285  1.00  0.00           O  
ATOM   4560  OD1 HYP    18      -1.111 -17.269  -1.831  1.00  0.00           O  
ATOM   4561  N   GLY    19       1.996 -12.348   2.247  1.00  0.00           N  
ATOM   4562  N   GLY    19       4.627 -14.847   1.216  1.00  0.00           N  
ATOM   4563  N   GLY    19       3.938 -18.065  -0.807  1.00  0.00           N  
ATOM   4564  CA  GLY    19       1.006 -13.297   1.704  1.00  0.00           C  
ATOM   4565  CA  GLY    19       4.323 -15.591   2.412  1.00  0.00           C  
ATOM   4566  CA  GLY    19       5.427 -18.357  -0.697  1.00  0.00           C  
ATOM   4567  C   GLY    19       0.899 -14.672   2.370  1.00  0.00           C  
ATOM   4568  C   GLY    19       5.411 -16.586   2.890  1.00  0.00           C  
ATOM   4569  C   GLY    19       6.068 -19.511  -1.486  1.00  0.00           C  
ATOM   4570  O   GLY    19       1.377 -14.963   3.484  1.00  0.00           O  
ATOM   4571  O   GLY    19       6.411 -16.766   2.233  1.00  0.00           O  
ATOM   4572  O   GLY    19       5.396 -20.212  -2.244  1.00  0.00           O  
ATOM   4573  N   PRO    20       0.123 -15.595   1.757  1.00  0.00           N  
ATOM   4574  N   PRO    20       5.247 -17.236   4.028  1.00  0.00           N  
ATOM   4575  N   PRO    20       7.386 -19.737  -1.341  1.00  0.00           N  
ATOM   4576  CA  PRO    20      -0.256 -16.943   2.278  1.00  0.00           C  
ATOM   4577  CA  PRO    20       6.108 -18.204   4.695  1.00  0.00           C  
ATOM   4578  CA  PRO    20       8.108 -20.680  -2.175  1.00  0.00           C  
ATOM   4579  C   PRO    20       0.924 -17.961   2.191  1.00  0.00           C  
ATOM   4580  C   PRO    20       6.336 -19.463   3.722  1.00  0.00           C  
ATOM   4581  C   PRO    20       7.900 -22.189  -1.702  1.00  0.00           C  
ATOM   4582  O   PRO    20       1.774 -17.718   1.354  1.00  0.00           O  
ATOM   4583  O   PRO    20       5.395 -19.808   3.050  1.00  0.00           O  
ATOM   4584  O   PRO    20       7.651 -22.417  -0.518  1.00  0.00           O  
ATOM   4585  CB  PRO    20      -1.489 -17.410   1.524  1.00  0.00           C  
ATOM   4586  CB  PRO    20       5.419 -18.505   6.017  1.00  0.00           C  
ATOM   4587  CB  PRO    20       9.568 -20.221  -2.194  1.00  0.00           C  
ATOM   4588  CG  PRO    20      -2.070 -16.022   1.210  1.00  0.00           C  
ATOM   4589  CG  PRO    20       4.565 -17.245   6.345  1.00  0.00           C  
ATOM   4590  CG  PRO    20       9.714 -19.696  -0.804  1.00  0.00           C  
ATOM   4591  CD  PRO    20      -0.852 -15.220   0.734  1.00  0.00           C  
ATOM   4592  CD  PRO    20       4.175 -16.876   4.918  1.00  0.00           C  
ATOM   4593  CD  PRO    20       8.457 -18.924  -0.687  1.00  0.00           C  
ATOM   4594  N   HYP    21       0.961 -18.951   3.047  1.00  0.00           N  
ATOM   4595  N   HYP    21       7.523 -20.035   3.626  1.00  0.00           N  
ATOM   4596  N   HYP    21       7.983 -23.134  -2.670  1.00  0.00           N  
ATOM   4597  CA  HYP    21       2.097 -19.903   3.072  1.00  0.00           C  
ATOM   4598  CA  HYP    21       7.829 -21.142   2.775  1.00  0.00           C  
ATOM   4599  CA  HYP    21       7.965 -24.581  -2.405  1.00  0.00           C  
ATOM   4600  C   HYP    21       2.063 -20.724   1.712  1.00  0.00           C  
ATOM   4601  C   HYP    21       6.985 -22.387   2.909  1.00  0.00           C  
ATOM   4602  C   HYP    21       8.925 -25.128  -1.274  1.00  0.00           C  
ATOM   4603  O   HYP    21       1.039 -21.084   1.143  1.00  0.00           O  
ATOM   4604  O   HYP    21       6.312 -22.644   3.877  1.00  0.00           O  
ATOM   4605  O   HYP    21       9.935 -24.555  -0.980  1.00  0.00           O  
ATOM   4606  CB  HYP    21       1.920 -20.798   4.309  1.00  0.00           C  
ATOM   4607  CB  HYP    21       9.336 -21.559   3.039  1.00  0.00           C  
ATOM   4608  CB  HYP    21       8.265 -25.355  -3.699  1.00  0.00           C  
ATOM   4609  CG  HYP    21       0.928 -19.939   5.164  1.00  0.00           C  
ATOM   4610  CG  HYP    21       9.897 -20.309   3.649  1.00  0.00           C  
ATOM   4611  CG  HYP    21       7.851 -24.234  -4.717  1.00  0.00           C  
ATOM   4612  CD2 HYP    21       0.016 -19.341   4.149  1.00  0.00           C  
ATOM   4613  CD2 HYP    21       8.760 -19.621   4.368  1.00  0.00           C  
ATOM   4614  CD2 HYP    21       8.135 -22.933  -4.078  1.00  0.00           C  
ATOM   4615  OD1 HYP    21       1.623 -18.985   6.027  1.00  0.00           O  
ATOM   4616  OD1 HYP    21      10.384 -19.398   2.685  1.00  0.00           O  
ATOM   4617  OD1 HYP    21       6.458 -24.400  -4.962  1.00  0.00           O  
ATOM   4618  N   GLY    22       3.293 -21.154   1.300  1.00  0.00           N  
ATOM   4619  N   GLY    22       7.052 -23.326   1.964  1.00  0.00           N  
ATOM   4620  N   GLY    22       8.476 -26.201  -0.663  1.00  0.00           N  
ATOM   4621  CA  GLY    22       3.522 -22.018   0.099  1.00  0.00           C  
ATOM   4622  CA  GLY    22       6.356 -24.602   2.031  1.00  0.00           C  
ATOM   4623  CA  GLY    22       9.092 -26.682   0.611  1.00  0.00           C  
ATOM   4624  C   GLY    22       3.219 -23.515   0.237  1.00  0.00           C  
ATOM   4625  C   GLY    22       6.762 -25.554   3.186  1.00  0.00           C  
ATOM   4626  C   GLY    22      10.214 -27.571   0.274  1.00  0.00           C  
ATOM   4627  O   GLY    22       2.836 -23.971   1.314  1.00  0.00           O  
ATOM   4628  O   GLY    22       7.986 -25.608   3.403  1.00  0.00           O  
ATOM   4629  O   GLY    22      10.322 -27.988  -0.857  1.00  0.00           O  
ATOM   4630  N   PRO    23       3.384 -24.351  -0.830  1.00  0.00           N  
ATOM   4631  N   PRO    23       5.831 -26.259   3.823  1.00  0.00           N  
ATOM   4632  N   PRO    23      11.036 -28.031   1.242  1.00  0.00           N  
ATOM   4633  CA  PRO    23       3.106 -25.751  -0.975  1.00  0.00           C  
ATOM   4634  CA  PRO    23       6.195 -27.256   4.839  1.00  0.00           C  
ATOM   4635  CA  PRO    23      12.116 -29.012   0.941  1.00  0.00           C  
ATOM   4636  C   PRO    23       4.144 -26.705  -0.348  1.00  0.00           C  
ATOM   4637  C   PRO    23       7.046 -28.445   4.354  1.00  0.00           C  
ATOM   4638  C   PRO    23      11.692 -30.456   1.219  1.00  0.00           C  
ATOM   4639  O   PRO    23       5.327 -26.402  -0.457  1.00  0.00           O  
ATOM   4640  O   PRO    23       6.788 -28.991   3.241  1.00  0.00           O  
ATOM   4641  O   PRO    23      10.558 -30.643   1.681  1.00  0.00           O  
ATOM   4642  CB  PRO    23       2.887 -26.020  -2.489  1.00  0.00           C  
ATOM   4643  CB  PRO    23       4.843 -27.708   5.405  1.00  0.00           C  
ATOM   4644  CB  PRO    23      13.195 -28.466   1.963  1.00  0.00           C  
ATOM   4645  CG  PRO    23       3.965 -25.067  -3.015  1.00  0.00           C  
ATOM   4646  CG  PRO    23       3.974 -26.467   5.147  1.00  0.00           C  
ATOM   4647  CG  PRO    23      12.319 -28.217   3.173  1.00  0.00           C  
ATOM   4648  CD  PRO    23       3.987 -23.891  -2.038  1.00  0.00           C  
ATOM   4649  CD  PRO    23       4.360 -25.988   3.764  1.00  0.00           C  
ATOM   4650  CD  PRO    23      11.045 -27.513   2.610  1.00  0.00           C  
ATOM   4651  N   HYP    24       3.769 -27.929   0.129  1.00  0.00           N  
ATOM   4652  N   HYP    24       8.065 -28.977   5.158  1.00  0.00           N  
ATOM   4653  N   HYP    24      12.502 -31.484   1.025  1.00  0.00           N  
ATOM   4654  CA  HYP    24       4.667 -29.015   0.726  1.00  0.00           C  
ATOM   4655  CA  HYP    24       8.876 -30.107   4.754  1.00  0.00           C  
ATOM   4656  CA  HYP    24      12.189 -32.850   1.473  1.00  0.00           C  
ATOM   4657  C   HYP    24       5.714 -29.528  -0.327  1.00  0.00           C  
ATOM   4658  C   HYP    24       8.074 -31.426   4.509  1.00  0.00           C  
ATOM   4659  C   HYP    24      11.957 -33.046   2.939  1.00  0.00           C  
ATOM   4660  O   HYP    24       5.352 -29.491  -1.565  1.00  0.00           O  
ATOM   4661  O   HYP    24       7.280 -31.836   5.343  1.00  0.00           O  
ATOM   4662  O   HYP    24      12.476 -32.309   3.786  1.00  0.00           O  
ATOM   4663  CB  HYP    24       3.773 -30.201   1.047  1.00  0.00           C  
ATOM   4664  CB  HYP    24       9.924 -30.166   5.850  1.00  0.00           C  
ATOM   4665  CB  HYP    24      13.453 -33.663   0.989  1.00  0.00           C  
ATOM   4666  CG  HYP    24       2.489 -29.490   1.472  1.00  0.00           C  
ATOM   4667  CG  HYP    24       9.109 -29.884   7.093  1.00  0.00           C  
ATOM   4668  CG  HYP    24      14.046 -32.763  -0.109  1.00  0.00           C  
ATOM   4669  CD2 HYP    24       2.428 -28.287   0.499  1.00  0.00           C  
ATOM   4670  CD2 HYP    24       8.290 -28.739   6.510  1.00  0.00           C  
ATOM   4671  CD2 HYP    24      13.782 -31.356   0.346  1.00  0.00           C  
ATOM   4672  OD1 HYP    24       2.395 -28.939   2.773  1.00  0.00           O  
ATOM   4673  OD1 HYP    24       9.776 -29.610   8.335  1.00  0.00           O  
ATOM   4674  OD1 HYP    24      13.221 -33.128  -1.228  1.00  0.00           O  
ATOM   4675  N   GLY    25       6.888 -29.915   0.158  1.00  0.00           N  
ATOM   4676  N   GLY    25       8.221 -32.026   3.288  1.00  0.00           N  
ATOM   4677  N   GLY    25      11.292 -34.183   3.255  1.00  0.00           N  
ATOM   4678  CA  GLY    25       7.940 -30.470  -0.743  1.00  0.00           C  
ATOM   4679  CA  GLY    25       7.447 -33.179   2.747  1.00  0.00           C  
ATOM   4680  CA  GLY    25      10.903 -34.561   4.578  1.00  0.00           C  
ATOM   4681  C   GLY    25       7.772 -31.980  -1.006  1.00  0.00           C  
ATOM   4682  C   GLY    25       8.220 -33.919   1.658  1.00  0.00           C  
ATOM   4683  C   GLY    25       9.966 -35.802   4.493  1.00  0.00           C  
ATOM   4684  O   GLY    25       6.867 -32.596  -0.484  1.00  0.00           O  
ATOM   4685  O   GLY    25       9.281 -33.439   1.211  1.00  0.00           O  
ATOM   4686  O   GLY    25       9.629 -36.352   3.449  1.00  0.00           O  
ATOM   4687  N   NH2    26       8.545 -32.571  -1.852  1.00  0.00           N  
ATOM   4688  N   NH2    26       7.833 -35.095   1.268  1.00  0.00           N  
ATOM   4689  N   NH2    26       9.613 -36.354   5.664  1.00  0.00           N  
END
