# Supplementary material for: Non-linearity of the collagen triple helix in solution and implications for collagen function
Source: Biochem J. 2017 Jun 16;474(13):2203–17. doi: 10.1042/BCJ20170217 (PMC5632799; doi:10.1042/BCJ20170217)
Supplement: Supplementary Information [file BCJ-474-2203-s2.pdb]

ATOM      1  C   ACE     1     -42.496  15.173   1.477  1.00  0.00           C  
ATOM      2  C   ACE     1     -39.331  12.710   7.581  1.00  0.00           C  
ATOM      3  C   ACE     1     -34.980  15.768   7.706  1.00  0.00           C  
ATOM      4  O   ACE     1     -42.342  14.008   1.671  1.00  0.00           O  
ATOM      5  O   ACE     1     -38.737  12.813   8.624  1.00  0.00           O  
ATOM      6  O   ACE     1     -34.242  16.551   7.147  1.00  0.00           O  
ATOM      7  CH3 ACE     1     -43.842  15.774   1.730  1.00  0.00           C  
ATOM      8  CH3 ACE     1     -40.469  13.696   7.347  1.00  0.00           C  
ATOM      9  CH3 ACE     1     -36.469  15.880   7.461  1.00  0.00           C  
ATOM     10  N   PRO     2     -41.562  16.017   0.970  1.00  0.00           N  
ATOM     11  N   PRO     2     -39.072  11.796   6.647  1.00  0.00           N  
ATOM     12  N   PRO     2     -34.476  14.717   8.363  1.00  0.00           N  
ATOM     13  CA  PRO     2     -40.219  15.591   0.485  1.00  0.00           C  
ATOM     14  CA  PRO     2     -38.027  10.795   6.736  1.00  0.00           C  
ATOM     15  CA  PRO     2     -33.079  14.601   8.696  1.00  0.00           C  
ATOM     16  C   PRO     2     -39.336  15.027   1.576  1.00  0.00           C  
ATOM     17  C   PRO     2     -36.660  11.384   6.467  1.00  0.00           C  
ATOM     18  C   PRO     2     -32.115  14.101   7.543  1.00  0.00           C  
ATOM     19  O   PRO     2     -39.412  15.474   2.665  1.00  0.00           O  
ATOM     20  O   PRO     2     -36.583  12.446   5.817  1.00  0.00           O  
ATOM     21  O   PRO     2     -32.586  13.717   6.510  1.00  0.00           O  
ATOM     22  CB  PRO     2     -39.636  16.930  -0.137  1.00  0.00           C  
ATOM     23  CB  PRO     2     -38.407   9.726   5.689  1.00  0.00           C  
ATOM     24  CB  PRO     2     -33.055  13.535   9.765  1.00  0.00           C  
ATOM     25  CG  PRO     2     -40.350  18.027   0.663  1.00  0.00           C  
ATOM     26  CG  PRO     2     -39.168  10.515   4.664  1.00  0.00           C  
ATOM     27  CG  PRO     2     -34.427  13.593  10.442  1.00  0.00           C  
ATOM     28  CD  PRO     2     -41.737  17.508   0.859  1.00  0.00           C  
ATOM     29  CD  PRO     2     -39.908  11.592   5.481  1.00  0.00           C  
ATOM     30  CD  PRO     2     -35.254  13.844   9.222  1.00  0.00           C  
ATOM     31  N   HYP     3     -38.382  14.151   1.299  1.00  0.00           N  
ATOM     32  N   HYP     3     -35.601  10.678   6.853  1.00  0.00           N  
ATOM     33  N   HYP     3     -30.772  14.209   7.647  1.00  0.00           N  
ATOM     34  CA  HYP     3     -37.310  13.810   2.230  1.00  0.00           C  
ATOM     35  CA  HYP     3     -34.270  10.971   6.355  1.00  0.00           C  
ATOM     36  CA  HYP     3     -29.803  13.770   6.636  1.00  0.00           C  
ATOM     37  C   HYP     3     -36.213  14.884   2.547  1.00  0.00           C  
ATOM     38  C   HYP     3     -34.103  10.771   4.827  1.00  0.00           C  
ATOM     39  C   HYP     3     -29.686  12.251   6.629  1.00  0.00           C  
ATOM     40  O   HYP     3     -36.111  15.871   1.795  1.00  0.00           O  
ATOM     41  O   HYP     3     -34.813   9.922   4.248  1.00  0.00           O  
ATOM     42  O   HYP     3     -29.827  11.482   7.645  1.00  0.00           O  
ATOM     43  CB  HYP     3     -36.654  12.580   1.510  1.00  0.00           C  
ATOM     44  CB  HYP     3     -33.273   9.976   7.016  1.00  0.00           C  
ATOM     45  CB  HYP     3     -28.438  14.343   7.058  1.00  0.00           C  
ATOM     46  CG  HYP     3     -37.751  11.966   0.700  1.00  0.00           C  
ATOM     47  CG  HYP     3     -34.145   9.457   8.216  1.00  0.00           C  
ATOM     48  CG  HYP     3     -28.886  15.436   8.018  1.00  0.00           C  
ATOM     49  CD2 HYP     3     -38.480  13.183   0.207  1.00  0.00           C  
ATOM     50  CD2 HYP     3     -35.557   9.529   7.672  1.00  0.00           C  
ATOM     51  CD2 HYP     3     -30.047  14.823   8.721  1.00  0.00           C  
ATOM     52  OD1 HYP     3     -38.484  11.000   1.477  1.00  0.00           O  
ATOM     53  OD1 HYP     3     -34.071  10.392   9.287  1.00  0.00           O  
ATOM     54  OD1 HYP     3     -29.260  16.589   7.182  1.00  0.00           O  
ATOM     55  N   GLY     4     -35.535  14.663   3.639  1.00  0.00           N  
ATOM     56  N   GLY     4     -33.319  11.695   4.254  1.00  0.00           N  
ATOM     57  N   GLY     4     -29.701  11.708   5.383  1.00  0.00           N  
ATOM     58  CA  GLY     4     -34.310  15.432   4.024  1.00  0.00           C  
ATOM     59  CA  GLY     4     -33.124  11.669   2.810  1.00  0.00           C  
ATOM     60  CA  GLY     4     -29.778  10.243   5.129  1.00  0.00           C  
ATOM     61  C   GLY     4     -33.193  15.328   2.985  1.00  0.00           C  
ATOM     62  C   GLY     4     -32.346  10.447   2.298  1.00  0.00           C  
ATOM     63  C   GLY     4     -28.669   9.341   5.617  1.00  0.00           C  
ATOM     64  O   GLY     4     -33.396  14.810   1.901  1.00  0.00           O  
ATOM     65  O   GLY     4     -32.100   9.423   3.014  1.00  0.00           O  
ATOM     66  O   GLY     4     -27.822   9.743   6.390  1.00  0.00           O  
ATOM     67  N   PRO     5     -32.050  15.979   3.214  1.00  0.00           N  
ATOM     68  N   PRO     5     -31.847  10.551   1.082  1.00  0.00           N  
ATOM     69  N   PRO     5     -28.694   8.027   5.246  1.00  0.00           N  
ATOM     70  CA  PRO     5     -30.865  15.944   2.425  1.00  0.00           C  
ATOM     71  CA  PRO     5     -31.187   9.404   0.361  1.00  0.00           C  
ATOM     72  CA  PRO     5     -27.683   7.022   5.612  1.00  0.00           C  
ATOM     73  C   PRO     5     -30.208  14.568   2.232  1.00  0.00           C  
ATOM     74  C   PRO     5     -29.775   8.966   0.969  1.00  0.00           C  
ATOM     75  C   PRO     5     -26.280   7.312   5.079  1.00  0.00           C  
ATOM     76  O   PRO     5     -30.413  13.679   3.129  1.00  0.00           O  
ATOM     77  O   PRO     5     -29.276   9.882   1.631  1.00  0.00           O  
ATOM     78  O   PRO     5     -26.099   8.018   4.083  1.00  0.00           O  
ATOM     79  CB  PRO     5     -29.856  16.874   3.083  1.00  0.00           C  
ATOM     80  CB  PRO     5     -30.989   9.912  -1.065  1.00  0.00           C  
ATOM     81  CB  PRO     5     -28.258   5.631   5.143  1.00  0.00           C  
ATOM     82  CG  PRO     5     -30.932  17.883   3.694  1.00  0.00           C  
ATOM     83  CG  PRO     5     -32.066  10.997  -1.276  1.00  0.00           C  
ATOM     84  CG  PRO     5     -29.770   5.917   5.062  1.00  0.00           C  
ATOM     85  CD  PRO     5     -32.066  17.056   4.174  1.00  0.00           C  
ATOM     86  CD  PRO     5     -32.043  11.653   0.114  1.00  0.00           C  
ATOM     87  CD  PRO     5     -29.892   7.368   4.765  1.00  0.00           C  
ATOM     88  N   HYP     6     -29.357  14.380   1.201  1.00  0.00           N  
ATOM     89  N   HYP     6     -29.160   7.807   0.665  1.00  0.00           N  
ATOM     90  N   HYP     6     -25.206   6.772   5.735  1.00  0.00           N  
ATOM     91  CA  HYP     6     -28.593  13.142   1.055  1.00  0.00           C  
ATOM     92  CA  HYP     6     -27.848   7.449   1.217  1.00  0.00           C  
ATOM     93  CA  HYP     6     -23.887   6.754   5.151  1.00  0.00           C  
ATOM     94  C   HYP     6     -27.549  13.054   2.222  1.00  0.00           C  
ATOM     95  C   HYP     6     -26.824   8.464   0.718  1.00  0.00           C  
ATOM     96  C   HYP     6     -23.821   5.893   3.832  1.00  0.00           C  
ATOM     97  O   HYP     6     -27.366  14.066   2.911  1.00  0.00           O  
ATOM     98  O   HYP     6     -27.003   9.093  -0.327  1.00  0.00           O  
ATOM     99  O   HYP     6     -24.511   4.847   3.665  1.00  0.00           O  
ATOM    100  CB  HYP     6     -27.770  13.368  -0.287  1.00  0.00           C  
ATOM    101  CB  HYP     6     -27.502   6.074   0.815  1.00  0.00           C  
ATOM    102  CB  HYP     6     -23.059   6.050   6.215  1.00  0.00           C  
ATOM    103  CG  HYP     6     -28.601  14.330  -1.012  1.00  0.00           C  
ATOM    104  CG  HYP     6     -28.847   5.384   0.771  1.00  0.00           C  
ATOM    105  CG  HYP     6     -24.016   5.217   7.066  1.00  0.00           C  
ATOM    106  CD2 HYP     6     -29.077  15.282   0.091  1.00  0.00           C  
ATOM    107  CD2 HYP     6     -29.726   6.473   0.162  1.00  0.00           C  
ATOM    108  CD2 HYP     6     -25.254   6.146   7.068  1.00  0.00           C  
ATOM    109  OD1 HYP     6     -29.692  13.677  -1.597  1.00  0.00           O  
ATOM    110  OD1 HYP     6     -29.233   5.022   2.042  1.00  0.00           O  
ATOM    111  OD1 HYP     6     -23.549   4.925   8.350  1.00  0.00           O  
ATOM    112  N   GLY     7     -27.263  11.817   2.561  1.00  0.00           N  
ATOM    113  N   GLY     7     -25.763   8.697   1.445  1.00  0.00           N  
ATOM    114  N   GLY     7     -22.960   6.410   2.933  1.00  0.00           N  
ATOM    115  CA  GLY     7     -26.566  11.399   3.735  1.00  0.00           C  
ATOM    116  CA  GLY     7     -24.645   9.595   1.131  1.00  0.00           C  
ATOM    117  CA  GLY     7     -22.652   5.850   1.623  1.00  0.00           C  
ATOM    118  C   GLY     7     -25.066  11.725   3.772  1.00  0.00           C  
ATOM    119  C   GLY     7     -23.693   9.076   0.070  1.00  0.00           C  
ATOM    120  C   GLY     7     -21.924   4.524   1.480  1.00  0.00           C  
ATOM    121  O   GLY     7     -24.530  12.269   2.838  1.00  0.00           O  
ATOM    122  O   GLY     7     -23.868   7.901  -0.351  1.00  0.00           O  
ATOM    123  O   GLY     7     -21.528   4.032   2.544  1.00  0.00           O  
ATOM    124  N   PRO     8     -24.396  11.419   4.877  1.00  0.00           N  
ATOM    125  N   PRO     8     -22.624   9.787  -0.208  1.00  0.00           N  
ATOM    126  N   PRO     8     -21.761   3.905   0.312  1.00  0.00           N  
ATOM    127  CA  PRO     8     -22.919  11.601   4.974  1.00  0.00           C  
ATOM    128  CA  PRO     8     -21.675   9.451  -1.294  1.00  0.00           C  
ATOM    129  CA  PRO     8     -20.816   2.838   0.200  1.00  0.00           C  
ATOM    130  C   PRO     8     -22.103  10.608   4.146  1.00  0.00           C  
ATOM    131  C   PRO     8     -20.664   8.362  -0.781  1.00  0.00           C  
ATOM    132  C   PRO     8     -19.336   3.078   0.690  1.00  0.00           C  
ATOM    133  O   PRO     8     -22.626   9.497   3.825  1.00  0.00           O  
ATOM    134  O   PRO     8     -20.559   8.068   0.442  1.00  0.00           O  
ATOM    135  O   PRO     8     -18.866   4.222   0.805  1.00  0.00           O  
ATOM    136  CB  PRO     8     -22.612  11.424   6.513  1.00  0.00           C  
ATOM    137  CB  PRO     8     -21.049  10.758  -1.614  1.00  0.00           C  
ATOM    138  CB  PRO     8     -20.733   2.559  -1.333  1.00  0.00           C  
ATOM    139  CG  PRO     8     -23.474  10.283   6.809  1.00  0.00           C  
ATOM    140  CG  PRO     8     -21.091  11.541  -0.283  1.00  0.00           C  
ATOM    141  CG  PRO     8     -21.983   3.111  -1.870  1.00  0.00           C  
ATOM    142  CD  PRO     8     -24.781  10.669   6.126  1.00  0.00           C  
ATOM    143  CD  PRO     8     -22.401  11.129   0.365  1.00  0.00           C  
ATOM    144  CD  PRO     8     -22.219   4.339  -1.014  1.00  0.00           C  
ATOM    145  N   HYP     9     -20.791  10.878   3.958  1.00  0.00           N  
ATOM    146  N   HYP     9     -19.941   7.661  -1.651  1.00  0.00           N  
ATOM    147  N   HYP     9     -18.572   1.996   0.920  1.00  0.00           N  
ATOM    148  CA  HYP     9     -19.880   9.894   3.442  1.00  0.00           C  
ATOM    149  CA  HYP     9     -18.679   6.894  -1.275  1.00  0.00           C  
ATOM    150  CA  HYP     9     -17.183   2.146   1.277  1.00  0.00           C  
ATOM    151  C   HYP     9     -19.945   8.474   4.016  1.00  0.00           C  
ATOM    152  C   HYP     9     -17.759   7.595  -0.312  1.00  0.00           C  
ATOM    153  C   HYP     9     -16.412   2.879   0.163  1.00  0.00           C  
ATOM    154  O   HYP     9     -20.254   8.254   5.202  1.00  0.00           O  
ATOM    155  O   HYP     9     -17.457   8.809  -0.394  1.00  0.00           O  
ATOM    156  O   HYP     9     -16.878   2.958  -0.955  1.00  0.00           O  
ATOM    157  CB  HYP     9     -18.540  10.499   3.646  1.00  0.00           C  
ATOM    158  CB  HYP     9     -17.986   6.507  -2.610  1.00  0.00           C  
ATOM    159  CB  HYP     9     -16.613   0.742   1.413  1.00  0.00           C  
ATOM    160  CG  HYP     9     -18.731  12.027   3.473  1.00  0.00           C  
ATOM    161  CG  HYP     9     -19.123   6.438  -3.562  1.00  0.00           C  
ATOM    162  CG  HYP     9     -17.861   0.030   1.922  1.00  0.00           C  
ATOM    163  CD2 HYP     9     -20.101  12.125   4.103  1.00  0.00           C  
ATOM    164  CD2 HYP     9     -20.131   7.526  -3.074  1.00  0.00           C  
ATOM    165  CD2 HYP     9     -18.941   0.614   1.065  1.00  0.00           C  
ATOM    166  OD1 HYP     9     -18.803  12.437   2.075  1.00  0.00           O  
ATOM    167  OD1 HYP     9     -19.732   5.113  -3.506  1.00  0.00           O  
ATOM    168  OD1 HYP     9     -17.996   0.315   3.322  1.00  0.00           O  
ATOM    169  N   GLY    10     -19.755   7.441   3.159  1.00  0.00           N  
ATOM    170  N   GLY    10     -17.214   6.870   0.627  1.00  0.00           N  
ATOM    171  N   GLY    10     -15.277   3.546   0.560  1.00  0.00           N  
ATOM    172  CA  GLY    10     -19.578   6.061   3.610  1.00  0.00           C  
ATOM    173  CA  GLY    10     -16.430   7.373   1.789  1.00  0.00           C  
ATOM    174  CA  GLY    10     -14.670   4.539  -0.298  1.00  0.00           C  
ATOM    175  C   GLY    10     -18.244   5.876   4.351  1.00  0.00           C  
ATOM    176  C   GLY    10     -15.076   7.928   1.448  1.00  0.00           C  
ATOM    177  C   GLY    10     -13.819   4.095  -1.439  1.00  0.00           C  
ATOM    178  O   GLY    10     -17.576   6.879   4.686  1.00  0.00           O  
ATOM    179  O   GLY    10     -14.728   7.938   0.206  1.00  0.00           O  
ATOM    180  O   GLY    10     -13.567   2.908  -1.640  1.00  0.00           O  
ATOM    181  N   PRO    11     -17.861   4.619   4.662  1.00  0.00           N  
ATOM    182  N   PRO    11     -14.291   8.292   2.444  1.00  0.00           N  
ATOM    183  N   PRO    11     -13.161   5.055  -2.138  1.00  0.00           N  
ATOM    184  CA  PRO    11     -16.626   4.237   5.380  1.00  0.00           C  
ATOM    185  CA  PRO    11     -12.887   8.603   2.236  1.00  0.00           C  
ATOM    186  CA  PRO    11     -12.082   4.769  -3.121  1.00  0.00           C  
ATOM    187  C   PRO    11     -15.297   4.312   4.602  1.00  0.00           C  
ATOM    188  C   PRO    11     -12.030   7.416   1.652  1.00  0.00           C  
ATOM    189  C   PRO    11     -10.820   4.009  -2.537  1.00  0.00           C  
ATOM    190  O   PRO    11     -15.394   4.310   3.403  1.00  0.00           O  
ATOM    191  O   PRO    11     -12.523   6.276   1.674  1.00  0.00           O  
ATOM    192  O   PRO    11     -10.490   4.218  -1.364  1.00  0.00           O  
ATOM    193  CB  PRO    11     -16.849   2.828   6.019  1.00  0.00           C  
ATOM    194  CB  PRO    11     -12.326   8.852   3.679  1.00  0.00           C  
ATOM    195  CB  PRO    11     -11.716   6.199  -3.672  1.00  0.00           C  
ATOM    196  CG  PRO    11     -18.424   2.597   5.885  1.00  0.00           C  
ATOM    197  CG  PRO    11     -13.485   9.453   4.415  1.00  0.00           C  
ATOM    198  CG  PRO    11     -12.869   7.055  -3.253  1.00  0.00           C  
ATOM    199  CD  PRO    11     -18.747   3.455   4.654  1.00  0.00           C  
ATOM    200  CD  PRO    11     -14.653   8.689   3.777  1.00  0.00           C  
ATOM    201  CD  PRO    11     -13.384   6.452  -1.969  1.00  0.00           C  
ATOM    202  N   HYP    12     -14.137   4.196   5.250  1.00  0.00           N  
ATOM    203  N   HYP    12     -10.875   7.741   1.039  1.00  0.00           N  
ATOM    204  N   HYP    12     -10.063   3.355  -3.410  1.00  0.00           N  
ATOM    205  CA  HYP    12     -12.851   4.145   4.604  1.00  0.00           C  
ATOM    206  CA  HYP    12     -10.024   6.743   0.444  1.00  0.00           C  
ATOM    207  CA  HYP    12      -8.724   2.820  -2.968  1.00  0.00           C  
ATOM    208  C   HYP    12     -12.611   2.994   3.632  1.00  0.00           C  
ATOM    209  C   HYP    12      -9.327   5.894   1.504  1.00  0.00           C  
ATOM    210  C   HYP    12      -7.581   3.838  -2.711  1.00  0.00           C  
ATOM    211  O   HYP    12     -12.882   1.842   3.981  1.00  0.00           O  
ATOM    212  O   HYP    12      -8.985   6.292   2.613  1.00  0.00           O  
ATOM    213  O   HYP    12      -7.650   4.812  -3.376  1.00  0.00           O  
ATOM    214  CB  HYP    12     -11.795   4.187   5.688  1.00  0.00           C  
ATOM    215  CB  HYP    12      -8.957   7.479  -0.327  1.00  0.00           C  
ATOM    216  CB  HYP    12      -8.338   1.783  -4.042  1.00  0.00           C  
ATOM    217  CG  HYP    12     -12.518   4.592   6.963  1.00  0.00           C  
ATOM    218  CG  HYP    12      -9.656   8.795  -0.634  1.00  0.00           C  
ATOM    219  CG  HYP    12      -9.616   1.439  -4.678  1.00  0.00           C  
ATOM    220  CD2 HYP    12     -13.937   4.054   6.701  1.00  0.00           C  
ATOM    221  CD2 HYP    12     -10.618   9.082   0.547  1.00  0.00           C  
ATOM    222  CD2 HYP    12     -10.416   2.741  -4.611  1.00  0.00           C  
ATOM    223  OD1 HYP    12     -12.583   5.989   7.206  1.00  0.00           O  
ATOM    224  OD1 HYP    12     -10.210   8.627  -1.885  1.00  0.00           O  
ATOM    225  OD1 HYP    12     -10.311   0.428  -3.909  1.00  0.00           O  
ATOM    226  N   GLY    13     -12.086   3.236   2.432  1.00  0.00           N  
ATOM    227  N   GLY    13      -8.963   4.688   1.121  1.00  0.00           N  
ATOM    228  N   GLY    13      -6.635   3.588  -1.821  1.00  0.00           N  
ATOM    229  CA  GLY    13     -12.082   2.357   1.285  1.00  0.00           C  
ATOM    230  CA  GLY    13      -8.231   3.652   1.927  1.00  0.00           C  
ATOM    231  CA  GLY    13      -5.512   4.427  -1.539  1.00  0.00           C  
ATOM    232  C   GLY    13     -11.069   1.211   1.347  1.00  0.00           C  
ATOM    233  C   GLY    13      -6.727   3.954   2.115  1.00  0.00           C  
ATOM    234  C   GLY    13      -4.465   4.558  -2.705  1.00  0.00           C  
ATOM    235  O   GLY    13     -10.452   1.029   2.399  1.00  0.00           O  
ATOM    236  O   GLY    13      -6.308   4.979   1.626  1.00  0.00           O  
ATOM    237  O   GLY    13      -4.609   3.955  -3.726  1.00  0.00           O  
ATOM    238  N   PRO    14     -10.904   0.357   0.349  1.00  0.00           N  
ATOM    239  N   PRO    14      -5.959   3.197   2.941  1.00  0.00           N  
ATOM    240  N   PRO    14      -3.280   5.160  -2.521  1.00  0.00           N  
ATOM    241  CA  PRO    14      -9.797  -0.633   0.242  1.00  0.00           C  
ATOM    242  CA  PRO    14      -4.554   3.356   3.099  1.00  0.00           C  
ATOM    243  CA  PRO    14      -2.065   5.107  -3.386  1.00  0.00           C  
ATOM    244  C   PRO    14      -8.397  -0.030   0.224  1.00  0.00           C  
ATOM    245  C   PRO    14      -3.725   3.054   1.896  1.00  0.00           C  
ATOM    246  C   PRO    14      -1.214   3.825  -3.254  1.00  0.00           C  
ATOM    247  O   PRO    14      -8.235   1.121  -0.234  1.00  0.00           O  
ATOM    248  O   PRO    14      -4.144   2.292   0.944  1.00  0.00           O  
ATOM    249  O   PRO    14      -1.381   3.061  -2.338  1.00  0.00           O  
ATOM    250  CB  PRO    14     -10.055  -1.308  -1.078  1.00  0.00           C  
ATOM    251  CB  PRO    14      -4.217   2.500   4.358  1.00  0.00           C  
ATOM    252  CB  PRO    14      -1.249   6.407  -3.100  1.00  0.00           C  
ATOM    253  CG  PRO    14     -11.484  -1.303  -1.257  1.00  0.00           C  
ATOM    254  CG  PRO    14      -5.197   1.368   4.175  1.00  0.00           C  
ATOM    255  CG  PRO    14      -1.580   6.520  -1.580  1.00  0.00           C  
ATOM    256  CD  PRO    14     -11.822   0.121  -0.753  1.00  0.00           C  
ATOM    257  CD  PRO    14      -6.431   2.017   3.660  1.00  0.00           C  
ATOM    258  CD  PRO    14      -3.069   6.072  -1.441  1.00  0.00           C  
ATOM    259  N   HYP    15      -7.387  -0.813   0.564  1.00  0.00           N  
ATOM    260  N   HYP    15      -2.481   3.559   1.819  1.00  0.00           N  
ATOM    261  N   HYP    15      -0.167   3.603  -4.033  1.00  0.00           N  
ATOM    262  CA  HYP    15      -6.023  -0.470   0.385  1.00  0.00           C  
ATOM    263  CA  HYP    15      -1.348   2.852   1.110  1.00  0.00           C  
ATOM    264  CA  HYP    15       0.578   2.331  -4.008  1.00  0.00           C  
ATOM    265  C   HYP    15      -5.697  -0.155  -1.100  1.00  0.00           C  
ATOM    266  C   HYP    15      -1.487   1.322   1.104  1.00  0.00           C  
ATOM    267  C   HYP    15       1.471   2.127  -2.817  1.00  0.00           C  
ATOM    268  O   HYP    15      -6.247  -0.748  -2.021  1.00  0.00           O  
ATOM    269  O   HYP    15      -1.801   0.690   2.184  1.00  0.00           O  
ATOM    270  O   HYP    15       2.138   3.063  -2.363  1.00  0.00           O  
ATOM    271  CB  HYP    15      -5.263  -1.659   0.871  1.00  0.00           C  
ATOM    272  CB  HYP    15      -0.075   3.310   1.747  1.00  0.00           C  
ATOM    273  CB  HYP    15       1.412   2.348  -5.303  1.00  0.00           C  
ATOM    274  CG  HYP    15      -6.069  -2.391   1.910  1.00  0.00           C  
ATOM    275  CG  HYP    15      -0.452   4.700   2.338  1.00  0.00           C  
ATOM    276  CG  HYP    15       0.558   3.266  -6.281  1.00  0.00           C  
ATOM    277  CD2 HYP    15      -7.467  -2.036   1.340  1.00  0.00           C  
ATOM    278  CD2 HYP    15      -1.903   4.526   2.710  1.00  0.00           C  
ATOM    279  CD2 HYP    15       0.026   4.312  -5.375  1.00  0.00           C  
ATOM    280  OD1 HYP    15      -5.788  -1.741   3.144  1.00  0.00           O  
ATOM    281  OD1 HYP    15      -0.304   5.704   1.285  1.00  0.00           O  
ATOM    282  OD1 HYP    15      -0.403   2.434  -6.852  1.00  0.00           O  
ATOM    283  N   GLY    16      -4.801   0.800  -1.375  1.00  0.00           N  
ATOM    284  N   GLY    16      -1.353   0.752  -0.082  1.00  0.00           N  
ATOM    285  N   GLY    16       1.436   0.985  -2.210  1.00  0.00           N  
ATOM    286  CA  GLY    16      -4.073   0.863  -2.664  1.00  0.00           C  
ATOM    287  CA  GLY    16      -1.475  -0.716  -0.339  1.00  0.00           C  
ATOM    288  CA  GLY    16       1.899   0.696  -0.935  1.00  0.00           C  
ATOM    289  C   GLY    16      -3.366  -0.466  -3.106  1.00  0.00           C  
ATOM    290  C   GLY    16      -0.429  -1.694   0.305  1.00  0.00           C  
ATOM    291  C   GLY    16       3.410   0.867  -0.766  1.00  0.00           C  
ATOM    292  O   GLY    16      -3.420  -1.522  -2.454  1.00  0.00           O  
ATOM    293  O   GLY    16       0.310  -1.307   1.226  1.00  0.00           O  
ATOM    294  O   GLY    16       4.080   1.140  -1.784  1.00  0.00           O  
ATOM    295  N   PRO    17      -2.623  -0.449  -4.290  1.00  0.00           N  
ATOM    296  N   PRO    17      -0.382  -2.979  -0.104  1.00  0.00           N  
ATOM    297  N   PRO    17       3.937   0.691   0.466  1.00  0.00           N  
ATOM    298  CA  PRO    17      -2.119  -1.719  -4.860  1.00  0.00           C  
ATOM    299  CA  PRO    17       0.533  -3.932   0.471  1.00  0.00           C  
ATOM    300  CA  PRO    17       5.330   0.779   0.815  1.00  0.00           C  
ATOM    301  C   PRO    17      -0.709  -2.060  -4.314  1.00  0.00           C  
ATOM    302  C   PRO    17       2.018  -3.540   0.215  1.00  0.00           C  
ATOM    303  C   PRO    17       6.279  -0.065  -0.078  1.00  0.00           C  
ATOM    304  O   PRO    17      -0.097  -1.311  -3.582  1.00  0.00           O  
ATOM    305  O   PRO    17       2.252  -2.814  -0.765  1.00  0.00           O  
ATOM    306  O   PRO    17       5.982  -1.131  -0.581  1.00  0.00           O  
ATOM    307  CB  PRO    17      -1.957  -1.411  -6.339  1.00  0.00           C  
ATOM    308  CB  PRO    17       0.204  -5.207  -0.283  1.00  0.00           C  
ATOM    309  CB  PRO    17       5.405   0.134   2.199  1.00  0.00           C  
ATOM    310  CG  PRO    17      -2.856  -0.259  -6.601  1.00  0.00           C  
ATOM    311  CG  PRO    17      -1.262  -5.126  -0.594  1.00  0.00           C  
ATOM    312  CG  PRO    17       4.107   0.680   2.813  1.00  0.00           C  
ATOM    313  CD  PRO    17      -2.828   0.531  -5.357  1.00  0.00           C  
ATOM    314  CD  PRO    17      -1.497  -3.645  -0.898  1.00  0.00           C  
ATOM    315  CD  PRO    17       3.170   0.354   1.613  1.00  0.00           C  
ATOM    316  N   HYP    18      -0.203  -3.330  -4.554  1.00  0.00           N  
ATOM    317  N   HYP    18       3.043  -3.931   0.937  1.00  0.00           N  
ATOM    318  N   HYP    18       7.576   0.283  -0.236  1.00  0.00           N  
ATOM    319  CA  HYP    18       1.164  -3.697  -4.235  1.00  0.00           C  
ATOM    320  CA  HYP    18       4.439  -3.711   0.535  1.00  0.00           C  
ATOM    321  CA  HYP    18       8.663  -0.532  -0.842  1.00  0.00           C  
ATOM    322  C   HYP    18       2.242  -2.705  -4.572  1.00  0.00           C  
ATOM    323  C   HYP    18       4.827  -4.449  -0.727  1.00  0.00           C  
ATOM    324  C   HYP    18       8.773  -1.846  -0.169  1.00  0.00           C  
ATOM    325  O   HYP    18       2.108  -2.132  -5.677  1.00  0.00           O  
ATOM    326  O   HYP    18       4.291  -5.504  -1.059  1.00  0.00           O  
ATOM    327  O   HYP    18       8.511  -1.964   1.081  1.00  0.00           O  
ATOM    328  CB  HYP    18       1.316  -5.019  -4.930  1.00  0.00           C  
ATOM    329  CB  HYP    18       5.327  -4.234   1.772  1.00  0.00           C  
ATOM    330  CB  HYP    18       9.983   0.293  -0.542  1.00  0.00           C  
ATOM    331  CG  HYP    18      -0.143  -5.652  -4.916  1.00  0.00           C  
ATOM    332  CG  HYP    18       4.414  -5.341   2.375  1.00  0.00           C  
ATOM    333  CG  HYP    18       9.451   1.698  -0.763  1.00  0.00           C  
ATOM    334  CD2 HYP    18      -0.948  -4.401  -5.181  1.00  0.00           C  
ATOM    335  CD2 HYP    18       3.055  -4.723   2.183  1.00  0.00           C  
ATOM    336  CD2 HYP    18       8.205   1.549   0.058  1.00  0.00           C  
ATOM    337  OD1 HYP    18      -0.390  -6.251  -3.608  1.00  0.00           O  
ATOM    338  OD1 HYP    18       4.573  -5.515   3.813  1.00  0.00           O  
ATOM    339  OD1 HYP    18       9.125   2.048  -2.129  1.00  0.00           O  
ATOM    340  N   GLY    19       3.180  -2.579  -3.694  1.00  0.00           N  
ATOM    341  N   GLY    19       5.814  -3.932  -1.434  1.00  0.00           N  
ATOM    342  N   GLY    19       9.261  -2.846  -0.825  1.00  0.00           N  
ATOM    343  CA  GLY    19       4.197  -1.599  -3.789  1.00  0.00           C  
ATOM    344  CA  GLY    19       6.339  -4.581  -2.630  1.00  0.00           C  
ATOM    345  CA  GLY    19       9.475  -4.190  -0.324  1.00  0.00           C  
ATOM    346  C   GLY    19       5.377  -1.818  -4.822  1.00  0.00           C  
ATOM    347  C   GLY    19       7.266  -5.810  -2.461  1.00  0.00           C  
ATOM    348  C   GLY    19      10.567  -4.267   0.710  1.00  0.00           C  
ATOM    349  O   GLY    19       5.440  -2.844  -5.481  1.00  0.00           O  
ATOM    350  O   GLY    19       7.384  -6.368  -1.367  1.00  0.00           O  
ATOM    351  O   GLY    19      11.271  -3.293   1.054  1.00  0.00           O  
ATOM    352  N   PRO    20       6.349  -0.858  -4.937  1.00  0.00           N  
ATOM    353  N   PRO    20       7.836  -6.286  -3.629  1.00  0.00           N  
ATOM    354  N   PRO    20      10.816  -5.474   1.269  1.00  0.00           N  
ATOM    355  CA  PRO    20       7.523  -1.194  -5.763  1.00  0.00           C  
ATOM    356  CA  PRO    20       8.844  -7.355  -3.633  1.00  0.00           C  
ATOM    357  CA  PRO    20      11.987  -5.825   2.128  1.00  0.00           C  
ATOM    358  C   PRO    20       8.581  -2.068  -5.083  1.00  0.00           C  
ATOM    359  C   PRO    20      10.317  -6.983  -3.079  1.00  0.00           C  
ATOM    360  C   PRO    20      13.369  -5.613   1.491  1.00  0.00           C  
ATOM    361  O   PRO    20       8.492  -2.355  -3.894  1.00  0.00           O  
ATOM    362  O   PRO    20      10.621  -5.749  -3.066  1.00  0.00           O  
ATOM    363  O   PRO    20      13.401  -5.540   0.231  1.00  0.00           O  
ATOM    364  CB  PRO    20       8.024   0.241  -6.102  1.00  0.00           C  
ATOM    365  CB  PRO    20       8.749  -7.838  -5.052  1.00  0.00           C  
ATOM    366  CB  PRO    20      11.784  -7.323   2.493  1.00  0.00           C  
ATOM    367  CG  PRO    20       7.724   0.992  -4.774  1.00  0.00           C  
ATOM    368  CG  PRO    20       8.595  -6.550  -5.860  1.00  0.00           C  
ATOM    369  CG  PRO    20      10.361  -7.508   2.278  1.00  0.00           C  
ATOM    370  CD  PRO    20       6.388   0.410  -4.369  1.00  0.00           C  
ATOM    371  CD  PRO    20       7.504  -5.805  -4.976  1.00  0.00           C  
ATOM    372  CD  PRO    20      10.102  -6.733   1.005  1.00  0.00           C  
ATOM    373  N   HYP    21       9.689  -2.445  -5.810  1.00  0.00           N  
ATOM    374  N   HYP    21      11.234  -7.902  -2.803  1.00  0.00           N  
ATOM    375  N   HYP    21      14.454  -5.676   2.280  1.00  0.00           N  
ATOM    376  CA  HYP    21      10.895  -3.101  -5.193  1.00  0.00           C  
ATOM    377  CA  HYP    21      12.616  -7.652  -2.380  1.00  0.00           C  
ATOM    378  CA  HYP    21      15.749  -5.504   1.695  1.00  0.00           C  
ATOM    379  C   HYP    21      11.552  -2.395  -4.015  1.00  0.00           C  
ATOM    380  C   HYP    21      13.460  -6.764  -3.357  1.00  0.00           C  
ATOM    381  C   HYP    21      16.041  -6.666   0.787  1.00  0.00           C  
ATOM    382  O   HYP    21      11.477  -1.152  -3.914  1.00  0.00           O  
ATOM    383  O   HYP    21      13.291  -6.785  -4.608  1.00  0.00           O  
ATOM    384  O   HYP    21      15.639  -7.820   1.002  1.00  0.00           O  
ATOM    385  CB  HYP    21      11.841  -3.373  -6.384  1.00  0.00           C  
ATOM    386  CB  HYP    21      13.235  -9.023  -2.098  1.00  0.00           C  
ATOM    387  CB  HYP    21      16.667  -5.431   2.932  1.00  0.00           C  
ATOM    388  CG  HYP    21      11.009  -3.298  -7.595  1.00  0.00           C  
ATOM    389  CG  HYP    21      12.049  -9.861  -1.769  1.00  0.00           C  
ATOM    390  CG  HYP    21      15.796  -4.974   4.120  1.00  0.00           C  
ATOM    391  CD2 HYP    21       9.977  -2.170  -7.232  1.00  0.00           C  
ATOM    392  CD2 HYP    21      11.012  -9.330  -2.740  1.00  0.00           C  
ATOM    393  CD2 HYP    21      14.505  -5.706   3.708  1.00  0.00           C  
ATOM    394  OD1 HYP    21      10.186  -4.387  -7.850  1.00  0.00           O  
ATOM    395  OD1 HYP    21      11.597  -9.724  -0.412  1.00  0.00           O  
ATOM    396  OD1 HYP    21      15.505  -3.551   4.168  1.00  0.00           O  
ATOM    397  N   GLY    22      12.171  -3.141  -3.037  1.00  0.00           N  
ATOM    398  N   GLY    22      14.204  -5.840  -2.715  1.00  0.00           N  
ATOM    399  N   GLY    22      16.842  -6.446  -0.228  1.00  0.00           N  
ATOM    400  CA  GLY    22      12.708  -2.645  -1.762  1.00  0.00           C  
ATOM    401  CA  GLY    22      15.105  -4.897  -3.463  1.00  0.00           C  
ATOM    402  CA  GLY    22      17.163  -7.459  -1.276  1.00  0.00           C  
ATOM    403  C   GLY    22      14.076  -1.985  -1.829  1.00  0.00           C  
ATOM    404  C   GLY    22      16.335  -5.479  -4.147  1.00  0.00           C  
ATOM    405  C   GLY    22      18.134  -8.575  -0.844  1.00  0.00           C  
ATOM    406  O   GLY    22      14.494  -1.621  -2.943  1.00  0.00           O  
ATOM    407  O   GLY    22      16.254  -6.708  -4.296  1.00  0.00           O  
ATOM    408  O   GLY    22      18.676  -8.598   0.244  1.00  0.00           O  
ATOM    409  N   PRO    23      14.656  -1.771  -0.667  1.00  0.00           N  
ATOM    410  N   PRO    23      17.217  -4.709  -4.753  1.00  0.00           N  
ATOM    411  N   PRO    23      18.408  -9.536  -1.764  1.00  0.00           N  
ATOM    412  CA  PRO    23      16.028  -1.225  -0.552  1.00  0.00           C  
ATOM    413  CA  PRO    23      18.299  -5.308  -5.488  1.00  0.00           C  
ATOM    414  CA  PRO    23      19.319 -10.669  -1.594  1.00  0.00           C  
ATOM    415  C   PRO    23      17.136  -2.327  -0.760  1.00  0.00           C  
ATOM    416  C   PRO    23      19.311  -5.998  -4.528  1.00  0.00           C  
ATOM    417  C   PRO    23      20.750 -10.222  -1.113  1.00  0.00           C  
ATOM    418  O   PRO    23      16.860  -3.520  -0.695  1.00  0.00           O  
ATOM    419  O   PRO    23      19.310  -5.593  -3.394  1.00  0.00           O  
ATOM    420  O   PRO    23      21.223  -9.136  -1.495  1.00  0.00           O  
ATOM    421  CB  PRO    23      15.964  -0.465   0.806  1.00  0.00           C  
ATOM    422  CB  PRO    23      18.959  -4.169  -6.249  1.00  0.00           C  
ATOM    423  CB  PRO    23      19.389 -11.337  -2.950  1.00  0.00           C  
ATOM    424  CG  PRO    23      15.122  -1.430   1.657  1.00  0.00           C  
ATOM    425  CG  PRO    23      17.820  -3.192  -6.393  1.00  0.00           C  
ATOM    426  CG  PRO    23      18.061 -10.969  -3.583  1.00  0.00           C  
ATOM    427  CD  PRO    23      14.074  -1.992   0.622  1.00  0.00           C  
ATOM    428  CD  PRO    23      17.128  -3.274  -5.001  1.00  0.00           C  
ATOM    429  CD  PRO    23      17.937  -9.560  -3.069  1.00  0.00           C  
ATOM    430  N   HYP    24      18.426  -1.932  -0.936  1.00  0.00           N  
ATOM    431  N   HYP    24      20.141  -6.919  -4.942  1.00  0.00           N  
ATOM    432  N   HYP    24      21.472 -10.945  -0.222  1.00  0.00           N  
ATOM    433  CA  HYP    24      19.439  -2.957  -1.238  1.00  0.00           C  
ATOM    434  CA  HYP    24      21.235  -7.443  -4.086  1.00  0.00           C  
ATOM    435  CA  HYP    24      22.823 -10.516   0.256  1.00  0.00           C  
ATOM    436  C   HYP    24      19.738  -3.827  -0.079  1.00  0.00           C  
ATOM    437  C   HYP    24      22.106  -6.377  -3.382  1.00  0.00           C  
ATOM    438  C   HYP    24      23.874 -10.153  -0.833  1.00  0.00           C  
ATOM    439  O   HYP    24      19.692  -3.473   1.083  1.00  0.00           O  
ATOM    440  O   HYP    24      22.245  -5.232  -3.796  1.00  0.00           O  
ATOM    441  O   HYP    24      23.721 -10.735  -1.900  1.00  0.00           O  
ATOM    442  CB  HYP    24      20.631  -2.103  -1.645  1.00  0.00           C  
ATOM    443  CB  HYP    24      22.115  -8.292  -5.005  1.00  0.00           C  
ATOM    444  CB  HYP    24      23.424 -11.607   1.119  1.00  0.00           C  
ATOM    445  CG  HYP    24      20.039  -0.772  -2.145  1.00  0.00           C  
ATOM    446  CG  HYP    24      21.205  -8.566  -6.224  1.00  0.00           C  
ATOM    447  CG  HYP    24      22.114 -12.231   1.603  1.00  0.00           C  
ATOM    448  CD2 HYP    24      18.949  -0.585  -1.128  1.00  0.00           C  
ATOM    449  CD2 HYP    24      20.515  -7.212  -6.330  1.00  0.00           C  
ATOM    450  CD2 HYP    24      20.998 -12.081   0.580  1.00  0.00           C  
ATOM    451  OD1 HYP    24      19.578  -0.728  -3.435  1.00  0.00           O  
ATOM    452  OD1 HYP    24      20.386  -9.639  -5.940  1.00  0.00           O  
ATOM    453  OD1 HYP    24      21.752 -11.611   2.818  1.00  0.00           O  
ATOM    454  N   GLY    25      20.071  -5.082  -0.405  1.00  0.00           N  
ATOM    455  N   GLY    25      22.723  -6.814  -2.302  1.00  0.00           N  
ATOM    456  N   GLY    25      24.766  -9.172  -0.562  1.00  0.00           N  
ATOM    457  CA  GLY    25      20.382  -6.077   0.608  1.00  0.00           C  
ATOM    458  CA  GLY    25      23.287  -5.906  -1.318  1.00  0.00           C  
ATOM    459  CA  GLY    25      25.745  -8.603  -1.501  1.00  0.00           C  
ATOM    460  C   GLY    25      21.537  -5.902   1.537  1.00  0.00           C  
ATOM    461  C   GLY    25      24.644  -5.358  -1.674  1.00  0.00           C  
ATOM    462  C   GLY    25      26.859  -9.673  -1.908  1.00  0.00           C  
ATOM    463  O   GLY    25      22.239  -4.897   1.504  1.00  0.00           O  
ATOM    464  O   GLY    25      25.224  -5.872  -2.584  1.00  0.00           O  
ATOM    465  O   GLY    25      27.261 -10.387  -0.968  1.00  0.00           O  
ATOM    466  N   PRO    26      21.841  -6.830   2.482  1.00  0.00           N  
ATOM    467  N   PRO    26      25.169  -4.389  -0.940  1.00  0.00           N  
ATOM    468  N   PRO    26      27.464  -9.472  -3.122  1.00  0.00           N  
ATOM    469  CA  PRO    26      22.942  -6.875   3.463  1.00  0.00           C  
ATOM    470  CA  PRO    26      26.545  -3.911  -1.178  1.00  0.00           C  
ATOM    471  CA  PRO    26      28.407 -10.454  -3.618  1.00  0.00           C  
ATOM    472  C   PRO    26      24.295  -6.767   2.753  1.00  0.00           C  
ATOM    473  C   PRO    26      27.602  -4.985  -1.195  1.00  0.00           C  
ATOM    474  C   PRO    26      29.756 -10.516  -2.883  1.00  0.00           C  
ATOM    475  O   PRO    26      24.482  -7.148   1.563  1.00  0.00           O  
ATOM    476  O   PRO    26      27.482  -5.795  -0.246  1.00  0.00           O  
ATOM    477  O   PRO    26      30.120  -9.487  -2.307  1.00  0.00           O  
ATOM    478  CB  PRO    26      22.763  -8.244   4.072  1.00  0.00           C  
ATOM    479  CB  PRO    26      26.808  -2.980   0.010  1.00  0.00           C  
ATOM    480  CB  PRO    26      28.652 -10.167  -5.108  1.00  0.00           C  
ATOM    481  CG  PRO    26      21.295  -8.499   4.165  1.00  0.00           C  
ATOM    482  CG  PRO    26      25.401  -2.254   0.213  1.00  0.00           C  
ATOM    483  CG  PRO    26      27.377  -9.396  -5.397  1.00  0.00           C  
ATOM    484  CD  PRO    26      20.900  -7.898   2.836  1.00  0.00           C  
ATOM    485  CD  PRO    26      24.543  -3.500   0.089  1.00  0.00           C  
ATOM    486  CD  PRO    26      27.088  -8.573  -4.168  1.00  0.00           C  
ATOM    487  N   HYP    27      25.358  -6.180   3.423  1.00  0.00           N  
ATOM    488  N   HYP    27      28.623  -4.979  -2.100  1.00  0.00           N  
ATOM    489  N   HYP    27      30.506 -11.637  -2.840  1.00  0.00           N  
ATOM    490  CA  HYP    27      26.696  -6.183   2.857  1.00  0.00           C  
ATOM    491  CA  HYP    27      29.639  -6.027  -2.159  1.00  0.00           C  
ATOM    492  CA  HYP    27      31.837 -11.678  -2.237  1.00  0.00           C  
ATOM    493  C   HYP    27      27.308  -7.526   2.683  1.00  0.00           C  
ATOM    494  C   HYP    27      30.551  -6.025  -0.928  1.00  0.00           C  
ATOM    495  C   HYP    27      32.771 -10.756  -3.053  1.00  0.00           C  
ATOM    496  O   HYP    27      27.187  -8.341   3.608  1.00  0.00           O  
ATOM    497  O   HYP    27      30.629  -4.993  -0.253  1.00  0.00           O  
ATOM    498  O   HYP    27      32.597 -10.641  -4.261  1.00  0.00           O  
ATOM    499  CB  HYP    27      27.551  -5.245   3.635  1.00  0.00           C  
ATOM    500  CB  HYP    27      30.469  -5.778  -3.418  1.00  0.00           C  
ATOM    501  CB  HYP    27      32.362 -13.138  -2.234  1.00  0.00           C  
ATOM    502  CG  HYP    27      26.598  -4.287   4.345  1.00  0.00           C  
ATOM    503  CG  HYP    27      29.583  -4.802  -4.216  1.00  0.00           C  
ATOM    504  CG  HYP    27      31.056 -13.930  -2.600  1.00  0.00           C  
ATOM    505  CD2 HYP    27      25.381  -5.217   4.593  1.00  0.00           C  
ATOM    506  CD2 HYP    27      28.762  -4.028  -3.187  1.00  0.00           C  
ATOM    507  CD2 HYP    27      30.190 -12.940  -3.380  1.00  0.00           C  
ATOM    508  OD1 HYP    27      26.363  -3.059   3.535  1.00  0.00           O  
ATOM    509  OD1 HYP    27      28.631  -5.520  -4.987  1.00  0.00           O  
ATOM    510  OD1 HYP    27      30.510 -14.563  -1.493  1.00  0.00           O  
ATOM    511  N   GLY    28      28.006  -7.797   1.574  1.00  0.00           N  
ATOM    512  N   GLY    28      31.202  -7.134  -0.630  1.00  0.00           N  
ATOM    513  N   GLY    28      33.641 -10.071  -2.356  1.00  0.00           N  
ATOM    514  CA  GLY    28      28.747  -9.094   1.433  1.00  0.00           C  
ATOM    515  CA  GLY    28      32.194  -7.040   0.454  1.00  0.00           C  
ATOM    516  CA  GLY    28      34.564  -9.099  -3.014  1.00  0.00           C  
ATOM    517  C   GLY    28      29.979  -9.347   2.270  1.00  0.00           C  
ATOM    518  C   GLY    28      33.483  -6.434   0.021  1.00  0.00           C  
ATOM    519  C   GLY    28      35.365  -9.601  -4.183  1.00  0.00           C  
ATOM    520  O   GLY    28      30.315  -8.480   3.085  1.00  0.00           O  
ATOM    521  O   GLY    28      33.632  -6.084  -1.167  1.00  0.00           O  
ATOM    522  O   GLY    28      35.466 -10.797  -4.327  1.00  0.00           O  
ATOM    523  N   PRO    29      30.624 -10.513   2.075  1.00  0.00           N  
ATOM    524  N   PRO    29      34.435  -6.278   0.947  1.00  0.00           N  
ATOM    525  N   PRO    29      35.744  -8.734  -5.155  1.00  0.00           N  
ATOM    526  CA  PRO    29      31.863 -11.042   2.748  1.00  0.00           C  
ATOM    527  CA  PRO    29      35.764  -5.734   0.579  1.00  0.00           C  
ATOM    528  CA  PRO    29      36.417  -9.101  -6.327  1.00  0.00           C  
ATOM    529  C   PRO    29      33.072 -10.556   1.929  1.00  0.00           C  
ATOM    530  C   PRO    29      36.576  -6.624  -0.479  1.00  0.00           C  
ATOM    531  C   PRO    29      37.900  -9.586  -5.937  1.00  0.00           C  
ATOM    532  O   PRO    29      32.944 -10.268   0.750  1.00  0.00           O  
ATOM    533  O   PRO    29      36.300  -7.876  -0.430  1.00  0.00           O  
ATOM    534  O   PRO    29      38.356  -9.319  -4.782  1.00  0.00           O  
ATOM    535  CB  PRO    29      31.737 -12.553   2.789  1.00  0.00           C  
ATOM    536  CB  PRO    29      36.450  -5.555   1.921  1.00  0.00           C  
ATOM    537  CB  PRO    29      36.499  -7.789  -7.226  1.00  0.00           C  
ATOM    538  CG  PRO    29      31.029 -12.782   1.454  1.00  0.00           C  
ATOM    539  CG  PRO    29      35.349  -5.382   2.916  1.00  0.00           C  
ATOM    540  CG  PRO    29      36.471  -6.752  -6.124  1.00  0.00           C  
ATOM    541  CD  PRO    29      30.027 -11.596   1.296  1.00  0.00           C  
ATOM    542  CD  PRO    29      34.298  -6.374   2.385  1.00  0.00           C  
ATOM    543  CD  PRO    29      35.440  -7.309  -5.203  1.00  0.00           C  
ATOM    544  N   HYP    30      34.267 -10.477   2.652  1.00  0.00           N  
ATOM    545  N   HYP    30      37.501  -6.074  -1.341  1.00  0.00           N  
ATOM    546  N   HYP    30      38.742 -10.219  -6.820  1.00  0.00           N  
ATOM    547  CA  HYP    30      35.521 -10.130   2.057  1.00  0.00           C  
ATOM    548  CA  HYP    30      38.286  -6.925  -2.227  1.00  0.00           C  
ATOM    549  CA  HYP    30      40.183 -10.289  -6.495  1.00  0.00           C  
ATOM    550  C   HYP    30      35.984 -11.163   1.005  1.00  0.00           C  
ATOM    551  C   HYP    30      39.209  -7.781  -1.343  1.00  0.00           C  
ATOM    552  C   HYP    30      40.824  -8.972  -6.203  1.00  0.00           C  
ATOM    553  O   HYP    30      35.653 -12.358   1.118  1.00  0.00           O  
ATOM    554  O   HYP    30      39.426  -7.569  -0.150  1.00  0.00           O  
ATOM    555  O   HYP    30      40.435  -7.935  -6.735  1.00  0.00           O  
ATOM    556  CB  HYP    30      36.579 -10.067   3.192  1.00  0.00           C  
ATOM    557  CB  HYP    30      39.140  -5.937  -3.054  1.00  0.00           C  
ATOM    558  CB  HYP    30      40.734 -10.940  -7.750  1.00  0.00           C  
ATOM    559  CG  HYP    30      35.719  -9.994   4.422  1.00  0.00           C  
ATOM    560  CG  HYP    30      38.298  -4.650  -3.030  1.00  0.00           C  
ATOM    561  CG  HYP    30      39.607 -11.762  -8.436  1.00  0.00           C  
ATOM    562  CD2 HYP    30      34.491 -10.873   4.018  1.00  0.00           C  
ATOM    563  CD2 HYP    30      37.737  -4.681  -1.581  1.00  0.00           C  
ATOM    564  CD2 HYP    30      38.481 -10.801  -8.089  1.00  0.00           C  
ATOM    565  OD1 HYP    30      35.215  -8.652   4.614  1.00  0.00           O  
ATOM    566  OD1 HYP    30      37.311  -4.772  -3.987  1.00  0.00           O  
ATOM    567  OD1 HYP    30      39.510 -12.981  -7.765  1.00  0.00           O  
ATOM    568  N   GLY    31      36.517 -10.698  -0.133  1.00  0.00           N  
ATOM    569  N   GLY    31      39.760  -8.784  -1.937  1.00  0.00           N  
ATOM    570  N   GLY    31      41.900  -8.982  -5.463  1.00  0.00           N  
ATOM    571  CA  GLY    31      37.080 -11.552  -1.134  1.00  0.00           C  
ATOM    572  CA  GLY    31      40.863  -9.523  -1.433  1.00  0.00           C  
ATOM    573  CA  GLY    31      42.611  -7.799  -5.037  1.00  0.00           C  
ATOM    574  C   GLY    31      38.288 -12.316  -0.686  1.00  0.00           C  
ATOM    575  C   GLY    31      42.060  -8.647  -1.186  1.00  0.00           C  
ATOM    576  C   GLY    31      43.775  -8.161  -4.121  1.00  0.00           C  
ATOM    577  O   GLY    31      38.981 -11.995   0.238  1.00  0.00           O  
ATOM    578  O   GLY    31      42.221  -7.532  -1.620  1.00  0.00           O  
ATOM    579  O   GLY    31      43.979  -9.224  -3.625  1.00  0.00           O  
ATOM    580  N   NH2    32      38.629 -13.387  -1.385  1.00  0.00           N  
ATOM    581  N   NH2    32      43.021  -9.269  -0.502  1.00  0.00           N  
ATOM    582  N   NH2    32      44.501  -7.138  -3.784  1.00  0.00           N  
TER     583      NH2    32 
END
ATOM    584  C   ACE     1     -42.820  14.240   6.290  1.00  0.00           C  
ATOM    585  C   ACE     1     -39.570  11.790   8.860  1.00  0.00           C  
ATOM    586  C   ACE     1     -34.920  13.910   8.380  1.00  0.00           C  
ATOM    587  O   ACE     1     -42.620  13.320   5.530  1.00  0.00           O  
ATOM    588  O   ACE     1     -38.780  11.760   9.790  1.00  0.00           O  
ATOM    589  O   ACE     1     -34.380  14.920   7.870  1.00  0.00           O  
ATOM    590  CH3 ACE     1     -43.850  14.150   7.390  1.00  0.00           C  
ATOM    591  CH3 ACE     1     -40.640  12.870   8.810  1.00  0.00           C  
ATOM    592  CH3 ACE     1     -36.420  13.910   8.480  1.00  0.00           C  
ATOM    593  N   PRO     2     -42.210  15.410   6.070  1.00  0.00           N  
ATOM    594  N   PRO     2     -39.550  10.840   7.920  1.00  0.00           N  
ATOM    595  N   PRO     2     -34.150  12.910   8.940  1.00  0.00           N  
ATOM    596  CA  PRO     2     -41.310  15.570   4.960  1.00  0.00           C  
ATOM    597  CA  PRO     2     -38.570   9.730   7.930  1.00  0.00           C  
ATOM    598  CA  PRO     2     -32.700  12.990   9.180  1.00  0.00           C  
ATOM    599  C   PRO     2     -40.100  14.660   5.060  1.00  0.00           C  
ATOM    600  C   PRO     2     -37.220  10.140   7.320  1.00  0.00           C  
ATOM    601  C   PRO     2     -31.920  12.730   7.900  1.00  0.00           C  
ATOM    602  O   PRO     2     -39.400  14.570   6.030  1.00  0.00           O  
ATOM    603  O   PRO     2     -37.180  11.120   6.560  1.00  0.00           O  
ATOM    604  O   PRO     2     -32.530  12.180   6.990  1.00  0.00           O  
ATOM    605  CB  PRO     2     -40.860  17.050   5.140  1.00  0.00           C  
ATOM    606  CB  PRO     2     -39.300   8.650   7.130  1.00  0.00           C  
ATOM    607  CB  PRO     2     -32.400  12.050  10.340  1.00  0.00           C  
ATOM    608  CG  PRO     2     -42.080  17.700   5.680  1.00  0.00           C  
ATOM    609  CG  PRO     2     -40.260   9.370   6.150  1.00  0.00           C  
ATOM    610  CG  PRO     2     -33.790  11.640  10.960  1.00  0.00           C  
ATOM    611  CD  PRO     2     -42.370  16.670   6.770  1.00  0.00           C  
ATOM    612  CD  PRO     2     -40.480  10.720   6.800  1.00  0.00           C  
ATOM    613  CD  PRO     2     -34.740  11.900   9.790  1.00  0.00           C  
ATOM    614  N   HYP     3     -39.740  13.880   3.980  1.00  0.00           N  
ATOM    615  N   HYP     3     -36.120   9.330   7.500  1.00  0.00           N  
ATOM    616  N   HYP     3     -30.640  13.040   7.760  1.00  0.00           N  
ATOM    617  CA  HYP     3     -38.630  12.890   4.050  1.00  0.00           C  
ATOM    618  CA  HYP     3     -34.890   9.430   6.730  1.00  0.00           C  
ATOM    619  CA  HYP     3     -29.890  12.520   6.660  1.00  0.00           C  
ATOM    620  C   HYP     3     -37.280  13.560   4.050  1.00  0.00           C  
ATOM    621  C   HYP     3     -35.090   9.670   5.190  1.00  0.00           C  
ATOM    622  C   HYP     3     -29.990  11.010   6.580  1.00  0.00           C  
ATOM    623  O   HYP     3     -37.140  14.730   3.710  1.00  0.00           O  
ATOM    624  O   HYP     3     -36.000   9.220   4.470  1.00  0.00           O  
ATOM    625  O   HYP     3     -29.850  10.380   7.630  1.00  0.00           O  
ATOM    626  CB  HYP     3     -38.740  12.050   2.780  1.00  0.00           C  
ATOM    627  CB  HYP     3     -34.140   8.060   6.980  1.00  0.00           C  
ATOM    628  CB  HYP     3     -28.450  13.110   6.740  1.00  0.00           C  
ATOM    629  CG  HYP     3     -40.220  12.280   2.320  1.00  0.00           C  
ATOM    630  CG  HYP     3     -34.590   7.670   8.420  1.00  0.00           C  
ATOM    631  CG  HYP     3     -28.390  13.380   8.240  1.00  0.00           C  
ATOM    632  CD2 HYP     3     -40.440  13.780   2.710  1.00  0.00           C  
ATOM    633  CD2 HYP     3     -36.050   8.150   8.350  1.00  0.00           C  
ATOM    634  CD2 HYP     3     -29.780  13.930   8.590  1.00  0.00           C  
ATOM    635  OD1 HYP     3     -41.100  11.410   3.000  1.00  0.00           O  
ATOM    636  OD1 HYP     3     -33.870   8.450   9.330  1.00  0.00           O  
ATOM    637  OD1 HYP     3     -27.380  14.450   8.480  1.00  0.00           O  
ATOM    638  N   GLY     4     -36.240  13.020   4.640  1.00  0.00           N  
ATOM    639  N   GLY     4     -34.060  10.300   4.740  1.00  0.00           N  
ATOM    640  N   GLY     4     -30.220  10.540   5.350  1.00  0.00           N  
ATOM    641  CA  GLY     4     -34.870  13.630   4.800  1.00  0.00           C  
ATOM    642  CA  GLY     4     -33.760  10.460   3.310  1.00  0.00           C  
ATOM    643  CA  GLY     4     -30.440   9.130   5.050  1.00  0.00           C  
ATOM    644  C   GLY     4     -34.010  14.000   3.570  1.00  0.00           C  
ATOM    645  C   GLY     4     -33.090   9.320   2.570  1.00  0.00           C  
ATOM    646  C   GLY     4     -29.270   8.170   5.350  1.00  0.00           C  
ATOM    647  O   GLY     4     -34.170  13.380   2.500  1.00  0.00           O  
ATOM    648  O   GLY     4     -32.990   8.220   3.080  1.00  0.00           O  
ATOM    649  O   GLY     4     -28.410   8.570   6.150  1.00  0.00           O  
ATOM    650  N   PRO     5     -32.980  14.770   3.770  1.00  0.00           N  
ATOM    651  N   PRO     5     -32.750   9.550   1.270  1.00  0.00           N  
ATOM    652  N   PRO     5     -29.200   6.980   4.710  1.00  0.00           N  
ATOM    653  CA  PRO     5     -31.920  14.970   2.840  1.00  0.00           C  
ATOM    654  CA  PRO     5     -32.120   8.420   0.510  1.00  0.00           C  
ATOM    655  CA  PRO     5     -28.080   6.080   4.940  1.00  0.00           C  
ATOM    656  C   PRO     5     -31.110  13.700   2.640  1.00  0.00           C  
ATOM    657  C   PRO     5     -30.540   8.170   0.730  1.00  0.00           C  
ATOM    658  C   PRO     5     -26.770   6.480   4.220  1.00  0.00           C  
ATOM    659  O   PRO     5     -31.240  12.670   3.380  1.00  0.00           O  
ATOM    660  O   PRO     5     -29.870   8.880   1.480  1.00  0.00           O  
ATOM    661  O   PRO     5     -26.830   7.030   3.120  1.00  0.00           O  
ATOM    662  CB  PRO     5     -31.040  16.070   3.340  1.00  0.00           C  
ATOM    663  CB  PRO     5     -32.430   8.840  -0.950  1.00  0.00           C  
ATOM    664  CB  PRO     5     -28.630   4.720   4.490  1.00  0.00           C  
ATOM    665  CG  PRO     5     -31.070  15.960   4.860  1.00  0.00           C  
ATOM    666  CG  PRO     5     -32.580  10.430  -0.910  1.00  0.00           C  
ATOM    667  CG  PRO     5     -30.140   4.870   4.540  1.00  0.00           C  
ATOM    668  CD  PRO     5     -32.550  15.480   5.010  1.00  0.00           C  
ATOM    669  CD  PRO     5     -33.200  10.630   0.490  1.00  0.00           C  
ATOM    670  CD  PRO     5     -30.310   6.260   4.070  1.00  0.00           C  
ATOM    671  N   HYP     6     -30.230  13.550   1.640  1.00  0.00           N  
ATOM    672  N   HYP     6     -29.890   7.160   0.090  1.00  0.00           N  
ATOM    673  N   HYP     6     -25.570   6.110   4.720  1.00  0.00           N  
ATOM    674  CA  HYP     6     -29.490  12.330   1.270  1.00  0.00           C  
ATOM    675  CA  HYP     6     -28.520   6.820   0.270  1.00  0.00           C  
ATOM    676  CA  HYP     6     -24.350   6.690   4.130  1.00  0.00           C  
ATOM    677  C   HYP     6     -28.320  12.200   2.300  1.00  0.00           C  
ATOM    678  C   HYP     6     -27.570   7.920  -0.390  1.00  0.00           C  
ATOM    679  C   HYP     6     -24.180   6.110   2.710  1.00  0.00           C  
ATOM    680  O   HYP     6     -27.960  13.160   3.000  1.00  0.00           O  
ATOM    681  O   HYP     6     -27.760   8.460  -1.450  1.00  0.00           O  
ATOM    682  O   HYP     6     -24.440   4.950   2.460  1.00  0.00           O  
ATOM    683  CB  HYP     6     -28.870  12.630  -0.080  1.00  0.00           C  
ATOM    684  CB  HYP     6     -28.290   5.480  -0.300  1.00  0.00           C  
ATOM    685  CB  HYP     6     -23.270   6.140   5.050  1.00  0.00           C  
ATOM    686  CG  HYP     6     -29.600  13.840  -0.650  1.00  0.00           C  
ATOM    687  CG  HYP     6     -29.570   4.790  -0.220  1.00  0.00           C  
ATOM    688  CG  HYP     6     -23.930   5.840   6.430  1.00  0.00           C  
ATOM    689  CD2 HYP     6     -30.000  14.520   0.630  1.00  0.00           C  
ATOM    690  CD2 HYP     6     -30.570   6.010  -0.460  1.00  0.00           C  
ATOM    691  CD2 HYP     6     -25.290   5.340   5.930  1.00  0.00           C  
ATOM    692  OD1 HYP     6     -30.710  13.450  -1.470  1.00  0.00           O  
ATOM    693  OD1 HYP     6     -29.770   4.240   1.070  1.00  0.00           O  
ATOM    694  OD1 HYP     6     -24.200   6.960   7.240  1.00  0.00           O  
ATOM    695  N   GLY     7     -28.020  10.930   2.450  1.00  0.00           N  
ATOM    696  N   GLY     7     -26.490   8.330   0.330  1.00  0.00           N  
ATOM    697  N   GLY     7     -23.590   6.910   1.800  1.00  0.00           N  
ATOM    698  CA  GLY     7     -27.300  10.420   3.640  1.00  0.00           C  
ATOM    699  CA  GLY     7     -25.740   9.550   0.180  1.00  0.00           C  
ATOM    700  CA  GLY     7     -23.450   6.490   0.410  1.00  0.00           C  
ATOM    701  C   GLY     7     -25.880  11.030   3.790  1.00  0.00           C  
ATOM    702  C   GLY     7     -24.560   9.530  -0.790  1.00  0.00           C  
ATOM    703  C   GLY     7     -22.420   5.320   0.160  1.00  0.00           C  
ATOM    704  O   GLY     7     -25.380  11.830   3.010  1.00  0.00           O  
ATOM    705  O   GLY     7     -24.490   8.560  -1.540  1.00  0.00           O  
ATOM    706  O   GLY     7     -21.840   4.830   1.170  1.00  0.00           O  
ATOM    707  N   PRO     8     -25.150  10.570   4.830  1.00  0.00           N  
ATOM    708  N   PRO     8     -23.750  10.620  -0.850  1.00  0.00           N  
ATOM    709  N   PRO     8     -22.130   4.940  -1.100  1.00  0.00           N  
ATOM    710  CA  PRO     8     -23.750  10.900   5.080  1.00  0.00           C  
ATOM    711  CA  PRO     8     -22.650  10.790  -1.790  1.00  0.00           C  
ATOM    712  CA  PRO     8     -21.050   3.940  -1.510  1.00  0.00           C  
ATOM    713  C   PRO     8     -22.930  10.480   3.920  1.00  0.00           C  
ATOM    714  C   PRO     8     -21.410   9.880  -1.490  1.00  0.00           C  
ATOM    715  C   PRO     8     -19.560   4.280  -1.120  1.00  0.00           C  
ATOM    716  O   PRO     8     -23.320   9.560   3.180  1.00  0.00           O  
ATOM    717  O   PRO     8     -21.360   9.400  -0.340  1.00  0.00           O  
ATOM    718  O   PRO     8     -19.180   5.440  -0.830  1.00  0.00           O  
ATOM    719  CB  PRO     8     -23.460  10.210   6.390  1.00  0.00           C  
ATOM    720  CB  PRO     8     -22.300  12.280  -1.830  1.00  0.00           C  
ATOM    721  CB  PRO     8     -21.110   3.970  -3.080  1.00  0.00           C  
ATOM    722  CG  PRO     8     -24.780  10.210   7.100  1.00  0.00           C  
ATOM    723  CG  PRO     8     -22.630  12.620  -0.370  1.00  0.00           C  
ATOM    724  CG  PRO     8     -22.520   4.470  -3.490  1.00  0.00           C  
ATOM    725  CD  PRO     8     -25.760   9.910   6.010  1.00  0.00           C  
ATOM    726  CD  PRO     8     -23.870  11.840  -0.070  1.00  0.00           C  
ATOM    727  CD  PRO     8     -22.810   5.420  -2.290  1.00  0.00           C  
ATOM    728  N   HYP     9     -21.790  11.080   3.690  1.00  0.00           N  
ATOM    729  N   HYP     9     -20.490   9.720  -2.460  1.00  0.00           N  
ATOM    730  N   HYP     9     -18.590   3.320  -1.170  1.00  0.00           N  
ATOM    731  CA  HYP     9     -20.860  10.620   2.650  1.00  0.00           C  
ATOM    732  CA  HYP     9     -19.470   8.700  -2.280  1.00  0.00           C  
ATOM    733  CA  HYP     9     -17.150   3.460  -0.760  1.00  0.00           C  
ATOM    734  C   HYP     9     -20.410   9.220   2.980  1.00  0.00           C  
ATOM    735  C   HYP     9     -18.520   8.980  -1.120  1.00  0.00           C  
ATOM    736  C   HYP     9     -16.470   4.450  -1.670  1.00  0.00           C  
ATOM    737  O   HYP     9     -20.310   8.820   4.150  1.00  0.00           O  
ATOM    738  O   HYP     9     -18.520   9.980  -0.320  1.00  0.00           O  
ATOM    739  O   HYP     9     -16.760   4.490  -2.890  1.00  0.00           O  
ATOM    740  CB  HYP     9     -19.730  11.620   2.760  1.00  0.00           C  
ATOM    741  CB  HYP     9     -18.760   8.480  -3.550  1.00  0.00           C  
ATOM    742  CB  HYP     9     -16.510   2.050  -1.040  1.00  0.00           C  
ATOM    743  CG  HYP     9     -20.210  12.840   3.480  1.00  0.00           C  
ATOM    744  CG  HYP     9     -19.820   8.920  -4.550  1.00  0.00           C  
ATOM    745  CG  HYP     9     -17.710   1.160  -0.850  1.00  0.00           C  
ATOM    746  CD2 HYP     9     -21.280  12.240   4.400  1.00  0.00           C  
ATOM    747  CD2 HYP     9     -20.500  10.160  -3.880  1.00  0.00           C  
ATOM    748  CD2 HYP     9     -18.790   1.960  -1.570  1.00  0.00           C  
ATOM    749  OD1 HYP     9     -20.790  13.710   2.570  1.00  0.00           O  
ATOM    750  OD1 HYP     9     -20.820   7.930  -4.580  1.00  0.00           O  
ATOM    751  OD1 HYP     9     -17.990   1.070   0.560  1.00  0.00           O  
ATOM    752  N   GLY    10     -20.060   8.410   2.040  1.00  0.00           N  
ATOM    753  N   GLY    10     -17.740   7.950  -0.820  1.00  0.00           N  
ATOM    754  N   GLY    10     -15.400   5.060  -1.170  1.00  0.00           N  
ATOM    755  CA  GLY    10     -19.740   7.000   2.260  1.00  0.00           C  
ATOM    756  CA  GLY    10     -16.770   8.000   0.300  1.00  0.00           C  
ATOM    757  CA  GLY    10     -14.520   5.990  -2.000  1.00  0.00           C  
ATOM    758  C   GLY    10     -18.430   6.650   2.930  1.00  0.00           C  
ATOM    759  C   GLY    10     -15.440   8.580  -0.080  1.00  0.00           C  
ATOM    760  C   GLY    10     -13.470   5.370  -3.000  1.00  0.00           C  
ATOM    761  O   GLY    10     -17.680   7.560   3.270  1.00  0.00           O  
ATOM    762  O   GLY    10     -15.290   8.770  -1.270  1.00  0.00           O  
ATOM    763  O   GLY    10     -13.350   4.130  -2.940  1.00  0.00           O  
ATOM    764  N   PRO    11     -18.100   5.350   3.160  1.00  0.00           N  
ATOM    765  N   PRO    11     -14.570   8.960   0.870  1.00  0.00           N  
ATOM    766  N   PRO    11     -12.670   6.130  -3.770  1.00  0.00           N  
ATOM    767  CA  PRO    11     -16.850   4.890   3.850  1.00  0.00           C  
ATOM    768  CA  PRO    11     -13.250   9.530   0.660  1.00  0.00           C  
ATOM    769  CA  PRO    11     -11.610   5.630  -4.650  1.00  0.00           C  
ATOM    770  C   PRO    11     -15.530   5.180   3.120  1.00  0.00           C  
ATOM    771  C   PRO    11     -12.260   8.360   0.220  1.00  0.00           C  
ATOM    772  C   PRO    11     -10.600   4.730  -3.880  1.00  0.00           C  
ATOM    773  O   PRO    11     -15.490   5.300   1.930  1.00  0.00           O  
ATOM    774  O   PRO    11     -12.650   7.220   0.310  1.00  0.00           O  
ATOM    775  O   PRO    11     -10.560   4.760  -2.650  1.00  0.00           O  
ATOM    776  CB  PRO    11     -17.020   3.390   4.000  1.00  0.00           C  
ATOM    777  CB  PRO    11     -12.860  10.070   1.990  1.00  0.00           C  
ATOM    778  CB  PRO    11     -10.900   6.840  -5.190  1.00  0.00           C  
ATOM    779  CG  PRO    11     -18.530   3.210   3.820  1.00  0.00           C  
ATOM    780  CG  PRO    11     -13.340   8.980   2.940  1.00  0.00           C  
ATOM    781  CG  PRO    11     -12.040   7.880  -5.270  1.00  0.00           C  
ATOM    782  CD  PRO    11     -18.940   4.250   2.750  1.00  0.00           C  
ATOM    783  CD  PRO    11     -14.750   8.800   2.320  1.00  0.00           C  
ATOM    784  CD  PRO    11     -12.800   7.530  -3.970  1.00  0.00           C  
ATOM    785  N   HYP    12     -14.430   5.070   3.850  1.00  0.00           N  
ATOM    786  N   HYP    12     -10.960   8.570  -0.260  1.00  0.00           N  
ATOM    787  N   HYP    12      -9.800   3.930  -4.640  1.00  0.00           N  
ATOM    788  CA  HYP    12     -13.090   5.060   3.230  1.00  0.00           C  
ATOM    789  CA  HYP    12      -9.940   7.570  -0.690  1.00  0.00           C  
ATOM    790  CA  HYP    12      -8.700   3.150  -4.010  1.00  0.00           C  
ATOM    791  C   HYP    12     -13.080   3.950   2.240  1.00  0.00           C  
ATOM    792  C   HYP    12      -9.640   6.500   0.340  1.00  0.00           C  
ATOM    793  C   HYP    12      -7.690   3.990  -3.240  1.00  0.00           C  
ATOM    794  O   HYP    12     -13.480   2.830   2.530  1.00  0.00           O  
ATOM    795  O   HYP    12      -9.820   6.790   1.530  1.00  0.00           O  
ATOM    796  O   HYP    12      -7.580   5.210  -3.400  1.00  0.00           O  
ATOM    797  CB  HYP    12     -12.040   4.870   4.360  1.00  0.00           C  
ATOM    798  CB  HYP    12      -8.710   8.480  -1.000  1.00  0.00           C  
ATOM    799  CB  HYP    12      -8.100   2.410  -5.140  1.00  0.00           C  
ATOM    800  CG  HYP    12     -12.890   5.350   5.490  1.00  0.00           C  
ATOM    801  CG  HYP    12      -9.380   9.710  -1.620  1.00  0.00           C  
ATOM    802  CG  HYP    12      -9.240   2.240  -6.110  1.00  0.00           C  
ATOM    803  CD2 HYP    12     -14.340   4.940   5.260  1.00  0.00           C  
ATOM    804  CD2 HYP    12     -10.500   9.930  -0.620  1.00  0.00           C  
ATOM    805  CD2 HYP    12      -9.840   3.640  -6.030  1.00  0.00           C  
ATOM    806  OD1 HYP    12     -12.700   6.720   5.610  1.00  0.00           O  
ATOM    807  OD1 HYP    12      -9.900   9.430  -2.900  1.00  0.00           O  
ATOM    808  OD1 HYP    12     -10.210   1.310  -5.690  1.00  0.00           O  
ATOM    809  N   GLY    13     -12.550   4.150   1.010  1.00  0.00           N  
ATOM    810  N   GLY    13      -9.090   5.330  -0.080  1.00  0.00           N  
ATOM    811  N   GLY    13      -6.990   3.300  -2.300  1.00  0.00           N  
ATOM    812  CA  GLY    13     -12.360   3.150   0.000  1.00  0.00           C  
ATOM    813  CA  GLY    13      -8.780   4.300   0.910  1.00  0.00           C  
ATOM    814  CA  GLY    13      -6.000   3.950  -1.370  1.00  0.00           C  
ATOM    815  C   GLY    13     -11.530   1.890   0.310  1.00  0.00           C  
ATOM    816  C   GLY    13      -7.500   4.380   1.720  1.00  0.00           C  
ATOM    817  C   GLY    13      -4.670   4.280  -2.010  1.00  0.00           C  
ATOM    818  O   GLY    13     -10.930   1.740   1.380  1.00  0.00           O  
ATOM    819  O   GLY    13      -6.640   5.300   1.500  1.00  0.00           O  
ATOM    820  O   GLY    13      -4.270   3.670  -3.020  1.00  0.00           O  
ATOM    821  N   PRO    14     -11.590   0.930  -0.570  1.00  0.00           N  
ATOM    822  N   PRO    14      -7.390   3.440   2.660  1.00  0.00           N  
ATOM    823  N   PRO    14      -3.810   5.150  -1.470  1.00  0.00           N  
ATOM    824  CA  PRO    14     -10.700  -0.260  -0.570  1.00  0.00           C  
ATOM    825  CA  PRO    14      -6.160   3.320   3.520  1.00  0.00           C  
ATOM    826  CA  PRO    14      -2.520   5.420  -2.010  1.00  0.00           C  
ATOM    827  C   PRO    14      -9.170   0.200  -0.520  1.00  0.00           C  
ATOM    828  C   PRO    14      -4.870   3.090   2.700  1.00  0.00           C  
ATOM    829  C   PRO    14      -1.490   4.290  -2.000  1.00  0.00           C  
ATOM    830  O   PRO    14      -8.860   1.270  -0.980  1.00  0.00           O  
ATOM    831  O   PRO    14      -4.990   2.440   1.640  1.00  0.00           O  
ATOM    832  O   PRO    14      -1.590   3.430  -1.140  1.00  0.00           O  
ATOM    833  CB  PRO    14     -11.010  -1.070  -1.790  1.00  0.00           C  
ATOM    834  CB  PRO    14      -6.480   2.130   4.520  1.00  0.00           C  
ATOM    835  CB  PRO    14      -1.920   6.640  -1.220  1.00  0.00           C  
ATOM    836  CG  PRO    14     -11.600   0.050  -2.740  1.00  0.00           C  
ATOM    837  CG  PRO    14      -7.990   2.030   4.580  1.00  0.00           C  
ATOM    838  CG  PRO    14      -3.120   7.190  -0.470  1.00  0.00           C  
ATOM    839  CD  PRO    14     -12.420   0.990  -1.760  1.00  0.00           C  
ATOM    840  CD  PRO    14      -8.460   2.520   3.150  1.00  0.00           C  
ATOM    841  CD  PRO    14      -4.160   5.970  -0.290  1.00  0.00           C  
ATOM    842  N   HYP    15      -8.190  -0.540   0.100  1.00  0.00           N  
ATOM    843  N   HYP    15      -3.660   3.450   3.160  1.00  0.00           N  
ATOM    844  N   HYP    15      -0.430   4.370  -2.810  1.00  0.00           N  
ATOM    845  CA  HYP    15      -6.800  -0.150   0.470  1.00  0.00           C  
ATOM    846  CA  HYP    15      -2.420   3.320   2.400  1.00  0.00           C  
ATOM    847  CA  HYP    15       0.570   3.310  -2.810  1.00  0.00           C  
ATOM    848  C   HYP    15      -5.990   0.060  -0.760  1.00  0.00           C  
ATOM    849  C   HYP    15      -1.990   1.830   2.180  1.00  0.00           C  
ATOM    850  C   HYP    15       1.470   3.140  -1.580  1.00  0.00           C  
ATOM    851  O   HYP    15      -6.370  -0.320  -1.870  1.00  0.00           O  
ATOM    852  O   HYP    15      -2.400   0.910   2.870  1.00  0.00           O  
ATOM    853  O   HYP    15       1.980   4.060  -0.920  1.00  0.00           O  
ATOM    854  CB  HYP    15      -6.170  -1.220   1.370  1.00  0.00           C  
ATOM    855  CB  HYP    15      -1.350   4.200   3.070  1.00  0.00           C  
ATOM    856  CB  HYP    15       1.550   3.690  -4.010  1.00  0.00           C  
ATOM    857  CG  HYP    15      -7.440  -1.810   1.930  1.00  0.00           C  
ATOM    858  CG  HYP    15      -2.220   5.200   3.860  1.00  0.00           C  
ATOM    859  CG  HYP    15       0.570   4.480  -4.900  1.00  0.00           C  
ATOM    860  CD2 HYP    15      -8.540  -1.720   0.830  1.00  0.00           C  
ATOM    861  CD2 HYP    15      -3.430   4.360   4.260  1.00  0.00           C  
ATOM    862  CD2 HYP    15      -0.130   5.350  -3.910  1.00  0.00           C  
ATOM    863  OD1 HYP    15      -7.900  -1.070   3.070  1.00  0.00           O  
ATOM    864  OD1 HYP    15      -2.540   6.270   2.980  1.00  0.00           O  
ATOM    865  OD1 HYP    15      -0.350   3.620  -5.610  1.00  0.00           O  
ATOM    866  N   GLY    16      -4.800   0.630  -0.610  1.00  0.00           N  
ATOM    867  N   GLY    16      -1.040   1.680   1.230  1.00  0.00           N  
ATOM    868  N   GLY    16       1.700   1.880  -1.260  1.00  0.00           N  
ATOM    869  CA  GLY    16      -3.830   0.890  -1.720  1.00  0.00           C  
ATOM    870  CA  GLY    16      -0.680   0.310   0.790  1.00  0.00           C  
ATOM    871  CA  GLY    16       2.360   1.440  -0.020  1.00  0.00           C  
ATOM    872  C   GLY    16      -2.940  -0.330  -2.150  1.00  0.00           C  
ATOM    873  C   GLY    16       0.230  -0.390   1.780  1.00  0.00           C  
ATOM    874  C   GLY    16       3.900   1.980   0.140  1.00  0.00           C  
ATOM    875  O   GLY    16      -2.990  -1.330  -1.550  1.00  0.00           O  
ATOM    876  O   GLY    16       1.040   0.190   2.500  1.00  0.00           O  
ATOM    877  O   GLY    16       4.470   2.440  -0.890  1.00  0.00           O  
ATOM    878  N   PRO    17      -2.180  -0.160  -3.220  1.00  0.00           N  
ATOM    879  N   PRO    17       0.090  -1.720   1.860  1.00  0.00           N  
ATOM    880  N   PRO    17       4.510   1.860   1.390  1.00  0.00           N  
ATOM    881  CA  PRO    17      -1.530  -1.210  -3.930  1.00  0.00           C  
ATOM    882  CA  PRO    17       1.070  -2.540   2.570  1.00  0.00           C  
ATOM    883  CA  PRO    17       5.890   2.370   1.580  1.00  0.00           C  
ATOM    884  C   PRO    17      -0.170  -1.460  -3.180  1.00  0.00           C  
ATOM    885  C   PRO    17       2.410  -2.390   1.910  1.00  0.00           C  
ATOM    886  C   PRO    17       6.980   1.600   0.680  1.00  0.00           C  
ATOM    887  O   PRO    17       0.320  -0.600  -2.470  1.00  0.00           O  
ATOM    888  O   PRO    17       2.470  -2.200   0.690  1.00  0.00           O  
ATOM    889  O   PRO    17       6.620   0.560   0.270  1.00  0.00           O  
ATOM    890  CB  PRO    17      -1.490  -0.800  -5.420  1.00  0.00           C  
ATOM    891  CB  PRO    17       0.450  -3.990   2.410  1.00  0.00           C  
ATOM    892  CB  PRO    17       6.010   2.350   3.120  1.00  0.00           C  
ATOM    893  CG  PRO    17      -1.330   0.710  -5.240  1.00  0.00           C  
ATOM    894  CG  PRO    17      -0.290  -4.000   1.050  1.00  0.00           C  
ATOM    895  CG  PRO    17       4.580   2.290   3.700  1.00  0.00           C  
ATOM    896  CD  PRO    17      -2.280   1.080  -4.040  1.00  0.00           C  
ATOM    897  CD  PRO    17      -0.840  -2.600   1.110  1.00  0.00           C  
ATOM    898  CD  PRO    17       3.810   1.610   2.610  1.00  0.00           C  
ATOM    899  N   HYP    18       0.420  -2.670  -3.450  1.00  0.00           N  
ATOM    900  N   HYP    18       3.530  -2.400   2.650  1.00  0.00           N  
ATOM    901  N   HYP    18       8.270   2.050   0.660  1.00  0.00           N  
ATOM    902  CA  HYP    18       1.600  -3.130  -2.680  1.00  0.00           C  
ATOM    903  CA  HYP    18       4.840  -1.920   2.240  1.00  0.00           C  
ATOM    904  CA  HYP    18       9.360   1.260   0.080  1.00  0.00           C  
ATOM    905  C   HYP    18       2.940  -2.440  -3.110  1.00  0.00           C  
ATOM    906  C   HYP    18       5.570  -2.800   1.320  1.00  0.00           C  
ATOM    907  C   HYP    18       9.600  -0.120   0.730  1.00  0.00           C  
ATOM    908  O   HYP    18       3.180  -2.240  -4.300  1.00  0.00           O  
ATOM    909  O   HYP    18       5.350  -3.980   1.210  1.00  0.00           O  
ATOM    910  O   HYP    18       9.320  -0.310   1.970  1.00  0.00           O  
ATOM    911  CB  HYP    18       1.630  -4.650  -2.880  1.00  0.00           C  
ATOM    912  CB  HYP    18       5.660  -1.680   3.490  1.00  0.00           C  
ATOM    913  CB  HYP    18      10.600   2.130  -0.070  1.00  0.00           C  
ATOM    914  CG  HYP    18       0.210  -5.050  -3.350  1.00  0.00           C  
ATOM    915  CG  HYP    18       5.070  -2.690   4.490  1.00  0.00           C  
ATOM    916  CG  HYP    18       9.960   3.510  -0.290  1.00  0.00           C  
ATOM    917  CD2 HYP    18      -0.120  -3.810  -4.190  1.00  0.00           C  
ATOM    918  CD2 HYP    18       3.580  -2.770   4.090  1.00  0.00           C  
ATOM    919  CD2 HYP    18       8.740   3.410   0.600  1.00  0.00           C  
ATOM    920  OD1 HYP    18      -0.670  -5.130  -2.220  1.00  0.00           O  
ATOM    921  OD1 HYP    18       5.260  -2.290   5.860  1.00  0.00           O  
ATOM    922  OD1 HYP    18       9.500   3.640  -1.590  1.00  0.00           O  
ATOM    923  N   GLY    19       3.680  -2.000  -2.080  1.00  0.00           N  
ATOM    924  N   GLY    19       6.580  -2.240   0.650  1.00  0.00           N  
ATOM    925  N   GLY    19      10.310  -1.060   0.020  1.00  0.00           N  
ATOM    926  CA  GLY    19       4.690  -0.920  -2.230  1.00  0.00           C  
ATOM    927  CA  GLY    19       7.260  -2.920  -0.420  1.00  0.00           C  
ATOM    928  CA  GLY    19      10.900  -2.180   0.730  1.00  0.00           C  
ATOM    929  C   GLY    19       5.890  -1.430  -3.090  1.00  0.00           C  
ATOM    930  C   GLY    19       8.280  -4.010  -0.090  1.00  0.00           C  
ATOM    931  C   GLY    19      12.380  -1.970   1.150  1.00  0.00           C  
ATOM    932  O   GLY    19       6.050  -2.630  -3.280  1.00  0.00           O  
ATOM    933  O   GLY    19       8.700  -4.200   1.050  1.00  0.00           O  
ATOM    934  O   GLY    19      13.060  -1.010   0.740  1.00  0.00           O  
ATOM    935  N   PRO    20       6.740  -0.550  -3.580  1.00  0.00           N  
ATOM    936  N   PRO    20       8.520  -4.830  -1.050  1.00  0.00           N  
ATOM    937  N   PRO    20      13.020  -2.850   1.890  1.00  0.00           N  
ATOM    938  CA  PRO    20       7.750  -0.900  -4.630  1.00  0.00           C  
ATOM    939  CA  PRO    20       9.400  -6.020  -0.990  1.00  0.00           C  
ATOM    940  CA  PRO    20      14.370  -2.730   2.410  1.00  0.00           C  
ATOM    941  C   PRO    20       9.050  -1.520  -4.080  1.00  0.00           C  
ATOM    942  C   PRO    20      10.930  -5.750  -1.060  1.00  0.00           C  
ATOM    943  C   PRO    20      15.490  -3.090   1.460  1.00  0.00           C  
ATOM    944  O   PRO    20       9.320  -1.210  -2.890  1.00  0.00           O  
ATOM    945  O   PRO    20      11.390  -4.750  -1.600  1.00  0.00           O  
ATOM    946  O   PRO    20      15.160  -3.590   0.380  1.00  0.00           O  
ATOM    947  CB  PRO    20       7.960   0.420  -5.390  1.00  0.00           C  
ATOM    948  CB  PRO    20       8.890  -6.940  -2.120  1.00  0.00           C  
ATOM    949  CB  PRO    20      14.370  -3.550   3.770  1.00  0.00           C  
ATOM    950  CG  PRO    20       7.790   1.470  -4.320  1.00  0.00           C  
ATOM    951  CG  PRO    20       8.540  -5.960  -3.200  1.00  0.00           C  
ATOM    952  CG  PRO    20      13.460  -4.720   3.410  1.00  0.00           C  
ATOM    953  CD  PRO    20       6.750   0.900  -3.380  1.00  0.00           C  
ATOM    954  CD  PRO    20       7.850  -4.840  -2.370  1.00  0.00           C  
ATOM    955  CD  PRO    20      12.430  -4.050   2.470  1.00  0.00           C  
ATOM    956  N   HYP    21       9.840  -2.240  -4.910  1.00  0.00           N  
ATOM    957  N   HYP    21      11.750  -6.710  -0.610  1.00  0.00           N  
ATOM    958  N   HYP    21      16.790  -2.970   1.770  1.00  0.00           N  
ATOM    959  CA  HYP    21      11.020  -2.900  -4.360  1.00  0.00           C  
ATOM    960  CA  HYP    21      13.190  -6.550  -0.590  1.00  0.00           C  
ATOM    961  CA  HYP    21      17.880  -3.390   0.830  1.00  0.00           C  
ATOM    962  C   HYP    21      12.130  -1.920  -3.830  1.00  0.00           C  
ATOM    963  C   HYP    21      13.800  -6.290  -1.990  1.00  0.00           C  
ATOM    964  C   HYP    21      17.690  -4.830   0.400  1.00  0.00           C  
ATOM    965  O   HYP    21      12.290  -0.810  -4.290  1.00  0.00           O  
ATOM    966  O   HYP    21      13.400  -6.900  -3.020  1.00  0.00           O  
ATOM    967  O   HYP    21      17.170  -5.650   1.150  1.00  0.00           O  
ATOM    968  CB  HYP    21      11.630  -3.690  -5.560  1.00  0.00           C  
ATOM    969  CB  HYP    21      13.740  -7.830   0.000  1.00  0.00           C  
ATOM    970  CB  HYP    21      19.250  -3.100   1.540  1.00  0.00           C  
ATOM    971  CG  HYP    21      10.540  -3.830  -6.600  1.00  0.00           C  
ATOM    972  CG  HYP    21      12.580  -8.430   0.860  1.00  0.00           C  
ATOM    973  CG  HYP    21      18.810  -1.820   2.350  1.00  0.00           C  
ATOM    974  CD2 HYP    21       9.700  -2.590  -6.380  1.00  0.00           C  
ATOM    975  CD2 HYP    21      11.400  -8.020  -0.030  1.00  0.00           C  
ATOM    976  CD2 HYP    21      17.400  -2.150   2.780  1.00  0.00           C  
ATOM    977  OD1 HYP    21       9.780  -5.050  -6.450  1.00  0.00           O  
ATOM    978  OD1 HYP    21      12.460  -7.820   2.110  1.00  0.00           O  
ATOM    979  OD1 HYP    21      18.890  -0.740   1.450  1.00  0.00           O  
ATOM    980  N   GLY    22      12.890  -2.470  -2.890  1.00  0.00           N  
ATOM    981  N   GLY    22      14.800  -5.430  -2.050  1.00  0.00           N  
ATOM    982  N   GLY    22      18.380  -5.110  -0.700  1.00  0.00           N  
ATOM    983  CA  GLY    22      14.010  -1.700  -2.300  1.00  0.00           C  
ATOM    984  CA  GLY    22      15.600  -5.240  -3.230  1.00  0.00           C  
ATOM    985  CA  GLY    22      18.570  -6.470  -1.110  1.00  0.00           C  
ATOM    986  C   GLY    22      15.310  -1.640  -3.200  1.00  0.00           C  
ATOM    987  C   GLY    22      16.440  -6.410  -3.750  1.00  0.00           C  
ATOM    988  C   GLY    22      19.440  -7.270  -0.140  1.00  0.00           C  
ATOM    989  O   GLY    22      15.360  -2.280  -4.280  1.00  0.00           O  
ATOM    990  O   GLY    22      16.390  -7.510  -3.140  1.00  0.00           O  
ATOM    991  O   GLY    22      20.190  -6.730   0.730  1.00  0.00           O  
ATOM    992  N   PRO    23      16.440  -0.990  -2.840  1.00  0.00           N  
ATOM    993  N   PRO    23      17.030  -6.330  -4.960  1.00  0.00           N  
ATOM    994  N   PRO    23      19.450  -8.630  -0.190  1.00  0.00           N  
ATOM    995  CA  PRO    23      17.690  -0.990  -3.610  1.00  0.00           C  
ATOM    996  CA  PRO    23      17.840  -7.470  -5.560  1.00  0.00           C  
ATOM    997  CA  PRO    23      20.330  -9.480   0.590  1.00  0.00           C  
ATOM    998  C   PRO    23      18.350  -2.330  -3.660  1.00  0.00           C  
ATOM    999  C   PRO    23      19.120  -7.810  -4.760  1.00  0.00           C  
ATOM   1000  C   PRO    23      21.830  -9.220   0.310  1.00  0.00           C  
ATOM   1001  O   PRO    23      18.320  -3.140  -2.780  1.00  0.00           O  
ATOM   1002  O   PRO    23      19.840  -6.870  -4.320  1.00  0.00           O  
ATOM   1003  O   PRO    23      22.230  -8.850  -0.780  1.00  0.00           O  
ATOM   1004  CB  PRO    23      18.540   0.090  -2.870  1.00  0.00           C  
ATOM   1005  CB  PRO    23      18.200  -6.840  -7.010  1.00  0.00           C  
ATOM   1006  CB  PRO    23      19.940 -10.910   0.140  1.00  0.00           C  
ATOM   1007  CG  PRO    23      18.030  -0.010  -1.420  1.00  0.00           C  
ATOM   1008  CG  PRO    23      17.210  -5.640  -7.240  1.00  0.00           C  
ATOM   1009  CG  PRO    23      18.470 -10.760  -0.090  1.00  0.00           C  
ATOM   1010  CD  PRO    23      16.570  -0.310  -1.600  1.00  0.00           C  
ATOM   1011  CD  PRO    23      17.000  -5.150  -5.790  1.00  0.00           C  
ATOM   1012  CD  PRO    23      18.400  -9.490  -0.850  1.00  0.00           C  
ATOM   1013  N   HYP    24      19.360  -2.520  -4.570  1.00  0.00           N  
ATOM   1014  N   HYP    24      19.490  -9.050  -4.600  1.00  0.00           N  
ATOM   1015  N   HYP    24      22.730  -9.610   1.240  1.00  0.00           N  
ATOM   1016  CA  HYP    24      20.350  -3.680  -4.610  1.00  0.00           C  
ATOM   1017  CA  HYP    24      20.690  -9.390  -3.950  1.00  0.00           C  
ATOM   1018  CA  HYP    24      24.180  -9.640   0.980  1.00  0.00           C  
ATOM   1019  C   HYP    24      21.110  -3.800  -3.280  1.00  0.00           C  
ATOM   1020  C   HYP    24      21.960  -8.730  -4.520  1.00  0.00           C  
ATOM   1021  C   HYP    24      24.760 -10.550  -0.100  1.00  0.00           C  
ATOM   1022  O   HYP    24      21.390  -2.740  -2.720  1.00  0.00           O  
ATOM   1023  O   HYP    24      21.990  -8.360  -5.660  1.00  0.00           O  
ATOM   1024  O   HYP    24      24.260 -11.700  -0.220  1.00  0.00           O  
ATOM   1025  CB  HYP    24      21.320  -3.410  -5.770  1.00  0.00           C  
ATOM   1026  CB  HYP    24      20.900 -10.910  -4.090  1.00  0.00           C  
ATOM   1027  CB  HYP    24      24.850  -9.840   2.370  1.00  0.00           C  
ATOM   1028  CG  HYP    24      20.560  -2.440  -6.720  1.00  0.00           C  
ATOM   1029  CG  HYP    24      19.460 -11.390  -4.490  1.00  0.00           C  
ATOM   1030  CG  HYP    24      23.920  -9.070   3.310  1.00  0.00           C  
ATOM   1031  CD2 HYP    24      19.830  -1.590  -5.640  1.00  0.00           C  
ATOM   1032  CD2 HYP    24      18.910 -10.170  -5.300  1.00  0.00           C  
ATOM   1033  CD2 HYP    24      22.520  -9.450   2.740  1.00  0.00           C  
ATOM   1034  OD1 HYP    24      19.630  -3.030  -7.580  1.00  0.00           O  
ATOM   1035  OD1 HYP    24      18.660 -11.620  -3.390  1.00  0.00           O  
ATOM   1036  OD1 HYP    24      24.170  -7.710   3.260  1.00  0.00           O  
ATOM   1037  N   GLY    25      21.380  -5.060  -2.940  1.00  0.00           N  
ATOM   1038  N   GLY    25      23.040  -8.700  -3.690  1.00  0.00           N  
ATOM   1039  N   GLY    25      25.780 -10.140  -0.950  1.00  0.00           N  
ATOM   1040  CA  GLY    25      22.180  -5.420  -1.730  1.00  0.00           C  
ATOM   1041  CA  GLY    25      24.400  -8.240  -4.060  1.00  0.00           C  
ATOM   1042  CA  GLY    25      26.310 -11.120  -1.920  1.00  0.00           C  
ATOM   1043  C   GLY    25      23.720  -5.320  -1.970  1.00  0.00           C  
ATOM   1044  C   GLY    25      25.160  -9.280  -4.860  1.00  0.00           C  
ATOM   1045  C   GLY    25      26.840 -12.450  -1.470  1.00  0.00           C  
ATOM   1046  O   GLY    25      24.140  -4.960  -3.080  1.00  0.00           O  
ATOM   1047  O   GLY    25      24.900 -10.480  -4.740  1.00  0.00           O  
ATOM   1048  O   GLY    25      27.440 -12.480  -0.360  1.00  0.00           O  
ATOM   1049  N   PRO    26      24.600  -5.440  -0.880  1.00  0.00           N  
ATOM   1050  N   PRO    26      26.190  -8.800  -5.580  1.00  0.00           N  
ATOM   1051  N   PRO    26      26.840 -13.490  -2.280  1.00  0.00           N  
ATOM   1052  CA  PRO    26      26.010  -5.110  -0.930  1.00  0.00           C  
ATOM   1053  CA  PRO    26      27.070  -9.630  -6.320  1.00  0.00           C  
ATOM   1054  CA  PRO    26      27.460 -14.730  -1.850  1.00  0.00           C  
ATOM   1055  C   PRO    26      26.840  -6.320  -1.330  1.00  0.00           C  
ATOM   1056  C   PRO    26      28.030 -10.470  -5.440  1.00  0.00           C  
ATOM   1057  C   PRO    26      29.020 -14.620  -1.550  1.00  0.00           C  
ATOM   1058  O   PRO    26      26.290  -7.400  -1.170  1.00  0.00           O  
ATOM   1059  O   PRO    26      28.230 -10.160  -4.250  1.00  0.00           O  
ATOM   1060  O   PRO    26      29.710 -13.730  -1.960  1.00  0.00           O  
ATOM   1061  CB  PRO    26      26.270  -4.540   0.460  1.00  0.00           C  
ATOM   1062  CB  PRO    26      27.850  -8.670  -7.220  1.00  0.00           C  
ATOM   1063  CB  PRO    26      27.290 -15.630  -3.170  1.00  0.00           C  
ATOM   1064  CG  PRO    26      25.520  -5.590   1.290  1.00  0.00           C  
ATOM   1065  CG  PRO    26      27.980  -7.410  -6.340  1.00  0.00           C  
ATOM   1066  CG  PRO    26      26.080 -15.000  -3.840  1.00  0.00           C  
ATOM   1067  CD  PRO    26      24.230  -5.830   0.430  1.00  0.00           C  
ATOM   1068  CD  PRO    26      26.700  -7.390  -5.540  1.00  0.00           C  
ATOM   1069  CD  PRO    26      26.240 -13.510  -3.590  1.00  0.00           C  
ATOM   1070  N   HYP    27      28.130  -6.140  -1.700  1.00  0.00           N  
ATOM   1071  N   HYP    27      28.570 -11.600  -5.950  1.00  0.00           N  
ATOM   1072  N   HYP    27      29.560 -15.540  -0.710  1.00  0.00           N  
ATOM   1073  CA  HYP    27      28.990  -7.180  -2.210  1.00  0.00           C  
ATOM   1074  CA  HYP    27      29.570 -12.350  -5.140  1.00  0.00           C  
ATOM   1075  CA  HYP    27      30.960 -15.750  -0.580  1.00  0.00           C  
ATOM   1076  C   HYP    27      29.340  -8.200  -1.180  1.00  0.00           C  
ATOM   1077  C   HYP    27      30.750 -11.560  -4.680  1.00  0.00           C  
ATOM   1078  C   HYP    27      31.630 -15.900  -1.920  1.00  0.00           C  
ATOM   1079  O   HYP    27      29.540  -7.920   0.020  1.00  0.00           O  
ATOM   1080  O   HYP    27      31.140 -10.460  -5.210  1.00  0.00           O  
ATOM   1081  O   HYP    27      31.210 -16.760  -2.720  1.00  0.00           O  
ATOM   1082  CB  HYP    27      30.210  -6.470  -2.870  1.00  0.00           C  
ATOM   1083  CB  HYP    27      30.020 -13.530  -6.010  1.00  0.00           C  
ATOM   1084  CB  HYP    27      31.110 -17.100   0.180  1.00  0.00           C  
ATOM   1085  CG  HYP    27      29.660  -5.100  -3.180  1.00  0.00           C  
ATOM   1086  CG  HYP    27      28.820 -13.660  -6.990  1.00  0.00           C  
ATOM   1087  CG  HYP    27      29.860 -17.090   1.010  1.00  0.00           C  
ATOM   1088  CD2 HYP    27      28.770  -4.840  -1.990  1.00  0.00           C  
ATOM   1089  CD2 HYP    27      28.400 -12.200  -7.250  1.00  0.00           C  
ATOM   1090  CD2 HYP    27      28.800 -16.540   0.080  1.00  0.00           C  
ATOM   1091  OD1 HYP    27      29.000  -5.010  -4.430  1.00  0.00           O  
ATOM   1092  OD1 HYP    27      27.710 -14.360  -6.470  1.00  0.00           O  
ATOM   1093  OD1 HYP    27      30.050 -16.220   2.040  1.00  0.00           O  
ATOM   1094  N   GLY    28      29.540  -9.470  -1.670  1.00  0.00           N  
ATOM   1095  N   GLY    28      31.370 -12.120  -3.630  1.00  0.00           N  
ATOM   1096  N   GLY    28      32.670 -15.100  -2.080  1.00  0.00           N  
ATOM   1097  CA  GLY    28      29.580 -10.560  -0.690  1.00  0.00           C  
ATOM   1098  CA  GLY    28      32.430 -11.470  -2.820  1.00  0.00           C  
ATOM   1099  CA  GLY    28      33.520 -15.020  -3.230  1.00  0.00           C  
ATOM   1100  C   GLY    28      30.910 -10.660   0.120  1.00  0.00           C  
ATOM   1101  C   GLY    28      33.830 -11.540  -3.460  1.00  0.00           C  
ATOM   1102  C   GLY    28      34.170 -16.330  -3.810  1.00  0.00           C  
ATOM   1103  O   GLY    28      31.870  -9.990  -0.290  1.00  0.00           O  
ATOM   1104  O   GLY    28      33.950 -12.300  -4.420  1.00  0.00           O  
ATOM   1105  O   GLY    28      34.020 -17.400  -3.150  1.00  0.00           O  
ATOM   1106  N   PRO    29      30.860 -11.480   1.220  1.00  0.00           N  
ATOM   1107  N   PRO    29      34.780 -10.790  -2.960  1.00  0.00           N  
ATOM   1108  N   PRO    29      34.890 -16.250  -4.950  1.00  0.00           N  
ATOM   1109  CA  PRO    29      32.100 -11.870   1.960  1.00  0.00           C  
ATOM   1110  CA  PRO    29      36.110 -10.790  -3.520  1.00  0.00           C  
ATOM   1111  CA  PRO    29      35.560 -17.420  -5.570  1.00  0.00           C  
ATOM   1112  C   PRO    29      33.240 -12.430   1.020  1.00  0.00           C  
ATOM   1113  C   PRO    29      36.810 -12.090  -3.470  1.00  0.00           C  
ATOM   1114  C   PRO    29      36.830 -17.960  -4.900  1.00  0.00           C  
ATOM   1115  O   PRO    29      32.890 -13.040   0.030  1.00  0.00           O  
ATOM   1116  O   PRO    29      36.340 -12.940  -2.750  1.00  0.00           O  
ATOM   1117  O   PRO    29      37.710 -17.190  -4.560  1.00  0.00           O  
ATOM   1118  CB  PRO    29      31.600 -12.990   2.930  1.00  0.00           C  
ATOM   1119  CB  PRO    29      36.910  -9.710  -2.700  1.00  0.00           C  
ATOM   1120  CB  PRO    29      35.830 -16.890  -7.010  1.00  0.00           C  
ATOM   1121  CG  PRO    29      30.150 -12.540   3.220  1.00  0.00           C  
ATOM   1122  CG  PRO    29      35.780  -8.780  -2.310  1.00  0.00           C  
ATOM   1123  CG  PRO    29      35.810 -15.400  -6.950  1.00  0.00           C  
ATOM   1124  CD  PRO    29      29.640 -12.110   1.770  1.00  0.00           C  
ATOM   1125  CD  PRO    29      34.670  -9.700  -1.910  1.00  0.00           C  
ATOM   1126  CD  PRO    29      34.910 -15.090  -5.760  1.00  0.00           C  
ATOM   1127  N   HYP    30      34.510 -12.330   1.510  1.00  0.00           N  
ATOM   1128  N   HYP    30      37.830 -12.360  -4.320  1.00  0.00           N  
ATOM   1129  N   HYP    30      37.090 -19.290  -4.760  1.00  0.00           N  
ATOM   1130  CA  HYP    30      35.670 -12.750   0.670  1.00  0.00           C  
ATOM   1131  CA  HYP    30      38.430 -13.700  -4.390  1.00  0.00           C  
ATOM   1132  CA  HYP    30      38.340 -19.730  -3.960  1.00  0.00           C  
ATOM   1133  C   HYP    30      35.680 -14.280   0.460  1.00  0.00           C  
ATOM   1134  C   HYP    30      39.110 -14.190  -3.060  1.00  0.00           C  
ATOM   1135  C   HYP    30      39.700 -19.460  -4.670  1.00  0.00           C  
ATOM   1136  O   HYP    30      35.230 -15.060   1.330  1.00  0.00           O  
ATOM   1137  O   HYP    30      39.430 -13.400  -2.180  1.00  0.00           O  
ATOM   1138  O   HYP    30      40.740 -19.640  -3.970  1.00  0.00           O  
ATOM   1139  CB  HYP    30      36.930 -12.250   1.400  1.00  0.00           C  
ATOM   1140  CB  HYP    30      39.520 -13.490  -5.510  1.00  0.00           C  
ATOM   1141  CB  HYP    30      38.110 -21.260  -3.850  1.00  0.00           C  
ATOM   1142  CG  HYP    30      36.420 -11.060   2.220  1.00  0.00           C  
ATOM   1143  CG  HYP    30      39.030 -12.390  -6.420  1.00  0.00           C  
ATOM   1144  CG  HYP    30      36.640 -21.490  -3.830  1.00  0.00           C  
ATOM   1145  CD2 HYP    30      35.000 -11.580   2.720  1.00  0.00           C  
ATOM   1146  CD2 HYP    30      38.470 -11.440  -5.340  1.00  0.00           C  
ATOM   1147  CD2 HYP    30      36.160 -20.430  -4.860  1.00  0.00           C  
ATOM   1148  OD1 HYP    30      36.200  -9.830   1.450  1.00  0.00           O  
ATOM   1149  OD1 HYP    30      38.060 -12.800  -7.390  1.00  0.00           O  
ATOM   1150  OD1 HYP    30      36.120 -21.190  -2.620  1.00  0.00           O  
ATOM   1151  N   GLY    31      36.150 -14.740  -0.670  1.00  0.00           N  
ATOM   1152  N   GLY    31      39.390 -15.460  -3.030  1.00  0.00           N  
ATOM   1153  N   GLY    31      39.800 -19.150  -6.000  1.00  0.00           N  
ATOM   1154  CA  GLY    31      36.210 -16.260  -0.980  1.00  0.00           C  
ATOM   1155  CA  GLY    31      40.210 -16.090  -1.990  1.00  0.00           C  
ATOM   1156  CA  GLY    31      41.050 -19.120  -6.750  1.00  0.00           C  
ATOM   1157  C   GLY    31      37.280 -17.070  -0.300  1.00  0.00           C  
ATOM   1158  C   GLY    31      41.630 -16.440  -2.450  1.00  0.00           C  
ATOM   1159  C   GLY    31      41.870 -17.750  -6.700  1.00  0.00           C  
ATOM   1160  O   GLY    31      38.210 -16.630   0.340  1.00  0.00           O  
ATOM   1161  O   GLY    31      42.540 -16.660  -1.640  1.00  0.00           O  
ATOM   1162  O   GLY    31      41.320 -16.660  -6.640  1.00  0.00           O  
ATOM   1163  N   NH2    32      37.100 -18.380  -0.380  1.00  0.00           N  
ATOM   1164  N   NH2    32      41.910 -16.440  -3.780  1.00  0.00           N  
ATOM   1165  N   NH2    32      43.130 -17.920  -6.840  1.00  0.00           N  
TER    1166      NH2    32 
END
ATOM   1167  C   ACE     1     -43.185  17.242   4.658  1.00  0.00           C  
ATOM   1168  C   ACE     1     -41.103  12.812   4.468  1.00  0.00           C  
ATOM   1169  C   ACE     1     -36.993  12.437   7.663  1.00  0.00           C  
ATOM   1170  O   ACE     1     -42.642  16.860   3.622  1.00  0.00           O  
ATOM   1171  O   ACE     1     -41.007  11.664   4.896  1.00  0.00           O  
ATOM   1172  O   ACE     1     -36.160  12.778   8.440  1.00  0.00           O  
ATOM   1173  CH3 ACE     1     -44.582  16.722   4.956  1.00  0.00           C  
ATOM   1174  CH3 ACE     1     -41.925  13.712   5.399  1.00  0.00           C  
ATOM   1175  CH3 ACE     1     -38.084  13.433   7.306  1.00  0.00           C  
ATOM   1176  N   PRO     2     -42.533  17.953   5.573  1.00  0.00           N  
ATOM   1177  N   PRO     2     -40.682  13.152   3.265  1.00  0.00           N  
ATOM   1178  N   PRO     2     -36.988  11.223   7.126  1.00  0.00           N  
ATOM   1179  CA  PRO     2     -41.161  18.546   5.256  1.00  0.00           C  
ATOM   1180  CA  PRO     2     -39.877  12.248   2.482  1.00  0.00           C  
ATOM   1181  CA  PRO     2     -35.922  10.317   7.344  1.00  0.00           C  
ATOM   1182  C   PRO     2     -39.985  17.524   5.174  1.00  0.00           C  
ATOM   1183  C   PRO     2     -38.329  12.160   2.879  1.00  0.00           C  
ATOM   1184  C   PRO     2     -34.506  10.757   6.869  1.00  0.00           C  
ATOM   1185  O   PRO     2     -39.980  16.519   5.967  1.00  0.00           O  
ATOM   1186  O   PRO     2     -37.869  13.045   3.605  1.00  0.00           O  
ATOM   1187  O   PRO     2     -34.454  11.356   5.803  1.00  0.00           O  
ATOM   1188  CB  PRO     2     -40.860  19.579   6.455  1.00  0.00           C  
ATOM   1189  CB  PRO     2     -40.100  12.805   1.055  1.00  0.00           C  
ATOM   1190  CB  PRO     2     -36.356   9.042   6.583  1.00  0.00           C  
ATOM   1191  CG  PRO     2     -42.222  19.726   7.205  1.00  0.00           C  
ATOM   1192  CG  PRO     2     -40.095  14.332   1.302  1.00  0.00           C  
ATOM   1193  CG  PRO     2     -37.868   9.112   6.533  1.00  0.00           C  
ATOM   1194  CD  PRO     2     -43.077  18.499   6.760  1.00  0.00           C  
ATOM   1195  CD  PRO     2     -40.855  14.447   2.602  1.00  0.00           C  
ATOM   1196  CD  PRO     2     -38.068  10.608   6.295  1.00  0.00           C  
ATOM   1197  N   HYP     3     -39.066  17.769   4.215  1.00  0.00           N  
ATOM   1198  N   HYP     3     -37.580  11.148   2.467  1.00  0.00           N  
ATOM   1199  N   HYP     3     -33.413  10.464   7.639  1.00  0.00           N  
ATOM   1200  CA  HYP     3     -37.913  16.955   3.855  1.00  0.00           C  
ATOM   1201  CA  HYP     3     -36.214  11.022   2.861  1.00  0.00           C  
ATOM   1202  CA  HYP     3     -32.151  10.770   7.112  1.00  0.00           C  
ATOM   1203  C   HYP     3     -36.990  16.494   5.003  1.00  0.00           C  
ATOM   1204  C   HYP     3     -35.357  12.190   2.319  1.00  0.00           C  
ATOM   1205  C   HYP     3     -31.755   9.973   5.875  1.00  0.00           C  
ATOM   1206  O   HYP     3     -36.706  17.254   5.927  1.00  0.00           O  
ATOM   1207  O   HYP     3     -35.739  12.853   1.336  1.00  0.00           O  
ATOM   1208  O   HYP     3     -32.071   8.814   5.916  1.00  0.00           O  
ATOM   1209  CB  HYP     3     -37.065  17.626   2.842  1.00  0.00           C  
ATOM   1210  CB  HYP     3     -35.709   9.708   2.308  1.00  0.00           C  
ATOM   1211  CB  HYP     3     -31.053  10.637   8.263  1.00  0.00           C  
ATOM   1212  CG  HYP     3     -38.024  18.642   2.258  1.00  0.00           C  
ATOM   1213  CG  HYP     3     -36.953   8.891   1.988  1.00  0.00           C  
ATOM   1214  CG  HYP     3     -31.964  10.771   9.488  1.00  0.00           C  
ATOM   1215  CD2 HYP     3     -39.110  18.887   3.310  1.00  0.00           C  
ATOM   1216  CD2 HYP     3     -37.988   9.939   1.768  1.00  0.00           C  
ATOM   1217  CD2 HYP     3     -33.299  10.121   8.993  1.00  0.00           C  
ATOM   1218  OD1 HYP     3     -38.642  18.073   1.100  1.00  0.00           O  
ATOM   1219  OD1 HYP     3     -37.284   8.093   3.086  1.00  0.00           O  
ATOM   1220  OD1 HYP     3     -32.179  12.071   9.883  1.00  0.00           O  
ATOM   1221  N   GLY     4     -36.422  15.282   4.822  1.00  0.00           N  
ATOM   1222  N   GLY     4     -34.176  12.419   2.835  1.00  0.00           N  
ATOM   1223  N   GLY     4     -31.044  10.527   4.908  1.00  0.00           N  
ATOM   1224  CA  GLY     4     -35.306  14.771   5.559  1.00  0.00           C  
ATOM   1225  CA  GLY     4     -33.226  13.279   2.155  1.00  0.00           C  
ATOM   1226  CA  GLY     4     -30.987  10.026   3.533  1.00  0.00           C  
ATOM   1227  C   GLY     4     -33.843  15.226   5.200  1.00  0.00           C  
ATOM   1228  C   GLY     4     -32.455  12.547   1.043  1.00  0.00           C  
ATOM   1229  C   GLY     4     -30.050   8.808   3.414  1.00  0.00           C  
ATOM   1230  O   GLY     4     -33.641  15.767   4.084  1.00  0.00           O  
ATOM   1231  O   GLY     4     -32.377  11.318   1.058  1.00  0.00           O  
ATOM   1232  O   GLY     4     -29.417   8.490   4.411  1.00  0.00           O  
ATOM   1233  N   PRO     5     -32.833  15.011   6.059  1.00  0.00           N  
ATOM   1234  N   PRO     5     -31.813  13.294   0.100  1.00  0.00           N  
ATOM   1235  N   PRO     5     -30.044   8.092   2.242  1.00  0.00           N  
ATOM   1236  CA  PRO     5     -31.441  15.436   5.935  1.00  0.00           C  
ATOM   1237  CA  PRO     5     -30.841  12.810  -0.903  1.00  0.00           C  
ATOM   1238  CA  PRO     5     -29.175   6.942   2.089  1.00  0.00           C  
ATOM   1239  C   PRO     5     -30.622  14.527   4.975  1.00  0.00           C  
ATOM   1240  C   PRO     5     -29.787  11.893  -0.315  1.00  0.00           C  
ATOM   1241  C   PRO     5     -27.749   7.352   2.217  1.00  0.00           C  
ATOM   1242  O   PRO     5     -30.832  13.292   5.017  1.00  0.00           O  
ATOM   1243  O   PRO     5     -29.452  12.010   0.917  1.00  0.00           O  
ATOM   1244  O   PRO     5     -27.373   8.452   1.854  1.00  0.00           O  
ATOM   1245  CB  PRO     5     -30.907  15.508   7.298  1.00  0.00           C  
ATOM   1246  CB  PRO     5     -30.060  14.045  -1.416  1.00  0.00           C  
ATOM   1247  CB  PRO     5     -29.413   6.358   0.660  1.00  0.00           C  
ATOM   1248  CG  PRO     5     -31.809  14.619   8.087  1.00  0.00           C  
ATOM   1249  CG  PRO     5     -31.195  15.019  -1.324  1.00  0.00           C  
ATOM   1250  CG  PRO     5     -30.898   6.803   0.456  1.00  0.00           C  
ATOM   1251  CD  PRO     5     -33.101  14.608   7.371  1.00  0.00           C  
ATOM   1252  CD  PRO     5     -31.870  14.722   0.015  1.00  0.00           C  
ATOM   1253  CD  PRO     5     -30.951   8.202   1.111  1.00  0.00           C  
ATOM   1254  N   HYP     6     -29.640  15.075   4.278  1.00  0.00           N  
ATOM   1255  N   HYP     6     -29.139  11.023  -1.094  1.00  0.00           N  
ATOM   1256  N   HYP     6     -26.851   6.403   2.630  1.00  0.00           N  
ATOM   1257  CA  HYP     6     -28.909  14.269   3.379  1.00  0.00           C  
ATOM   1258  CA  HYP     6     -27.993  10.174  -0.638  1.00  0.00           C  
ATOM   1259  CA  HYP     6     -25.426   6.724   2.711  1.00  0.00           C  
ATOM   1260  C   HYP     6     -28.102  13.199   4.066  1.00  0.00           C  
ATOM   1261  C   HYP     6     -26.849  11.032  -0.186  1.00  0.00           C  
ATOM   1262  C   HYP     6     -24.755   6.867   1.355  1.00  0.00           C  
ATOM   1263  O   HYP     6     -27.722  13.439   5.205  1.00  0.00           O  
ATOM   1264  O   HYP     6     -26.813  12.250  -0.437  1.00  0.00           O  
ATOM   1265  O   HYP     6     -25.354   6.360   0.375  1.00  0.00           O  
ATOM   1266  CB  HYP     6     -28.059  15.243   2.623  1.00  0.00           C  
ATOM   1267  CB  HYP     6     -27.589   9.360  -1.818  1.00  0.00           C  
ATOM   1268  CB  HYP     6     -24.778   5.569   3.531  1.00  0.00           C  
ATOM   1269  CG  HYP     6     -28.734  16.577   2.778  1.00  0.00           C  
ATOM   1270  CG  HYP     6     -28.880   9.262  -2.571  1.00  0.00           C  
ATOM   1271  CG  HYP     6     -25.974   4.862   4.084  1.00  0.00           C  
ATOM   1272  CD2 HYP     6     -29.200  16.474   4.198  1.00  0.00           C  
ATOM   1273  CD2 HYP     6     -29.506  10.584  -2.386  1.00  0.00           C  
ATOM   1274  CD2 HYP     6     -27.083   5.057   3.125  1.00  0.00           C  
ATOM   1275  OD1 HYP     6     -29.710  16.780   1.762  1.00  0.00           O  
ATOM   1276  OD1 HYP     6     -29.853   8.278  -2.104  1.00  0.00           O  
ATOM   1277  OD1 HYP     6     -26.337   5.426   5.385  1.00  0.00           O  
ATOM   1278  N   GLY     7     -28.017  12.024   3.500  1.00  0.00           N  
ATOM   1279  N   GLY     7     -25.963  10.529   0.695  1.00  0.00           N  
ATOM   1280  N   GLY     7     -23.585   7.484   1.321  1.00  0.00           N  
ATOM   1281  CA  GLY     7     -27.507  10.901   4.260  1.00  0.00           C  
ATOM   1282  CA  GLY     7     -24.827  11.300   1.205  1.00  0.00           C  
ATOM   1283  CA  GLY     7     -22.756   7.627   0.138  1.00  0.00           C  
ATOM   1284  C   GLY     7     -26.064  11.083   4.630  1.00  0.00           C  
ATOM   1285  C   GLY     7     -23.607  11.424   0.233  1.00  0.00           C  
ATOM   1286  C   GLY     7     -22.369   6.183  -0.294  1.00  0.00           C  
ATOM   1287  O   GLY     7     -25.450  12.021   4.146  1.00  0.00           O  
ATOM   1288  O   GLY     7     -23.638  10.766  -0.849  1.00  0.00           O  
ATOM   1289  O   GLY     7     -22.408   5.213   0.482  1.00  0.00           O  
ATOM   1290  N   PRO     8     -25.295  10.119   5.321  1.00  0.00           N  
ATOM   1291  N   PRO     8     -22.465  12.052   0.627  1.00  0.00           N  
ATOM   1292  N   PRO     8     -21.845   5.918  -1.518  1.00  0.00           N  
ATOM   1293  CA  PRO     8     -23.873  10.251   5.686  1.00  0.00           C  
ATOM   1294  CA  PRO     8     -21.244  12.167  -0.270  1.00  0.00           C  
ATOM   1295  CA  PRO     8     -21.360   4.587  -1.898  1.00  0.00           C  
ATOM   1296  C   PRO     8     -22.835   9.806   4.509  1.00  0.00           C  
ATOM   1297  C   PRO     8     -20.412  10.809  -0.464  1.00  0.00           C  
ATOM   1298  C   PRO     8     -19.821   4.393  -1.364  1.00  0.00           C  
ATOM   1299  O   PRO     8     -23.264   9.146   3.496  1.00  0.00           O  
ATOM   1300  O   PRO     8     -20.296   9.975   0.405  1.00  0.00           O  
ATOM   1301  O   PRO     8     -19.243   5.274  -0.815  1.00  0.00           O  
ATOM   1302  CB  PRO     8     -23.713   9.264   6.784  1.00  0.00           C  
ATOM   1303  CB  PRO     8     -20.408  13.176   0.459  1.00  0.00           C  
ATOM   1304  CB  PRO     8     -21.271   4.618  -3.430  1.00  0.00           C  
ATOM   1305  CG  PRO     8     -24.699   8.131   6.449  1.00  0.00           C  
ATOM   1306  CG  PRO     8     -21.343  13.937   1.379  1.00  0.00           C  
ATOM   1307  CG  PRO     8     -20.898   6.066  -3.706  1.00  0.00           C  
ATOM   1308  CD  PRO     8     -25.910   8.889   5.858  1.00  0.00           C  
ATOM   1309  CD  PRO     8     -22.259  12.844   1.810  1.00  0.00           C  
ATOM   1310  CD  PRO     8     -21.679   6.811  -2.660  1.00  0.00           C  
ATOM   1311  N   HYP     9     -21.583  10.211   4.707  1.00  0.00           N  
ATOM   1312  N   HYP     9     -19.515  10.733  -1.547  1.00  0.00           N  
ATOM   1313  N   HYP     9     -19.241   3.135  -1.481  1.00  0.00           N  
ATOM   1314  CA  HYP     9     -20.438   9.786   3.911  1.00  0.00           C  
ATOM   1315  CA  HYP     9     -18.417   9.794  -1.793  1.00  0.00           C  
ATOM   1316  CA  HYP     9     -17.909   2.796  -0.970  1.00  0.00           C  
ATOM   1317  C   HYP     9     -20.374   8.283   3.756  1.00  0.00           C  
ATOM   1318  C   HYP     9     -17.727   9.326  -0.486  1.00  0.00           C  
ATOM   1319  C   HYP     9     -16.803   3.654  -1.549  1.00  0.00           C  
ATOM   1320  O   HYP     9     -20.623   7.464   4.632  1.00  0.00           O  
ATOM   1321  O   HYP     9     -17.265  10.166   0.305  1.00  0.00           O  
ATOM   1322  O   HYP     9     -16.820   3.905  -2.718  1.00  0.00           O  
ATOM   1323  CB  HYP     9     -19.181  10.344   4.576  1.00  0.00           C  
ATOM   1324  CB  HYP     9     -17.436  10.452  -2.689  1.00  0.00           C  
ATOM   1325  CB  HYP     9     -17.732   1.308  -1.276  1.00  0.00           C  
ATOM   1326  CG  HYP     9     -19.704  11.541   5.395  1.00  0.00           C  
ATOM   1327  CG  HYP     9     -18.257  11.428  -3.514  1.00  0.00           C  
ATOM   1328  CG  HYP     9     -19.206   0.707  -1.261  1.00  0.00           C  
ATOM   1329  CD2 HYP     9     -21.090  10.960   5.845  1.00  0.00           C  
ATOM   1330  CD2 HYP     9     -19.481  11.670  -2.637  1.00  0.00           C  
ATOM   1331  CD2 HYP     9     -19.988   1.882  -1.865  1.00  0.00           C  
ATOM   1332  OD1 HYP     9     -19.720  12.686   4.562  1.00  0.00           O  
ATOM   1333  OD1 HYP     9     -18.722  10.958  -4.767  1.00  0.00           O  
ATOM   1334  OD1 HYP     9     -19.624   0.475  -0.016  1.00  0.00           O  
ATOM   1335  N   GLY    10     -20.076   7.834   2.510  1.00  0.00           N  
ATOM   1336  N   GLY    10     -17.633   7.965  -0.299  1.00  0.00           N  
ATOM   1337  N   GLY    10     -15.791   4.013  -0.762  1.00  0.00           N  
ATOM   1338  CA  GLY    10     -20.032   6.394   2.234  1.00  0.00           C  
ATOM   1339  CA  GLY    10     -16.963   7.210   0.727  1.00  0.00           C  
ATOM   1340  CA  GLY    10     -14.584   4.724  -1.297  1.00  0.00           C  
ATOM   1341  C   GLY    10     -18.939   5.562   2.815  1.00  0.00           C  
ATOM   1342  C   GLY    10     -15.506   7.587   0.768  1.00  0.00           C  
ATOM   1343  C   GLY    10     -13.696   3.997  -2.317  1.00  0.00           C  
ATOM   1344  O   GLY    10     -18.016   6.045   3.490  1.00  0.00           O  
ATOM   1345  O   GLY    10     -14.796   7.586  -0.268  1.00  0.00           O  
ATOM   1346  O   GLY    10     -13.764   2.759  -2.359  1.00  0.00           O  
ATOM   1347  N   PRO    11     -18.958   4.231   2.743  1.00  0.00           N  
ATOM   1348  N   PRO    11     -14.934   7.903   1.941  1.00  0.00           N  
ATOM   1349  N   PRO    11     -12.770   4.702  -2.992  1.00  0.00           N  
ATOM   1350  CA  PRO    11     -18.110   3.334   3.533  1.00  0.00           C  
ATOM   1351  CA  PRO    11     -13.601   8.405   2.061  1.00  0.00           C  
ATOM   1352  CA  PRO    11     -11.750   4.181  -3.874  1.00  0.00           C  
ATOM   1353  C   PRO    11     -16.612   3.487   3.122  1.00  0.00           C  
ATOM   1354  C   PRO    11     -12.594   7.361   1.583  1.00  0.00           C  
ATOM   1355  C   PRO    11     -10.408   3.672  -3.116  1.00  0.00           C  
ATOM   1356  O   PRO    11     -16.334   3.495   1.956  1.00  0.00           O  
ATOM   1357  O   PRO    11     -12.823   6.138   1.582  1.00  0.00           O  
ATOM   1358  O   PRO    11     -10.177   4.067  -1.956  1.00  0.00           O  
ATOM   1359  CB  PRO    11     -18.517   1.860   3.150  1.00  0.00           C  
ATOM   1360  CB  PRO    11     -13.411   9.007   3.448  1.00  0.00           C  
ATOM   1361  CB  PRO    11     -11.473   5.324  -4.826  1.00  0.00           C  
ATOM   1362  CG  PRO    11     -20.003   2.069   2.911  1.00  0.00           C  
ATOM   1363  CG  PRO    11     -14.887   9.226   3.905  1.00  0.00           C  
ATOM   1364  CG  PRO    11     -11.612   6.587  -3.977  1.00  0.00           C  
ATOM   1365  CD  PRO    11     -20.104   3.418   2.194  1.00  0.00           C  
ATOM   1366  CD  PRO    11     -15.614   8.101   3.220  1.00  0.00           C  
ATOM   1367  CD  PRO    11     -12.838   6.135  -3.171  1.00  0.00           C  
ATOM   1368  N   HYP    12     -15.741   3.694   4.112  1.00  0.00           N  
ATOM   1369  N   HYP    12     -11.387   7.793   1.045  1.00  0.00           N  
ATOM   1370  N   HYP    12      -9.598   2.825  -3.780  1.00  0.00           N  
ATOM   1371  CA  HYP    12     -14.326   3.934   3.716  1.00  0.00           C  
ATOM   1372  CA  HYP    12     -10.377   6.863   0.492  1.00  0.00           C  
ATOM   1373  CA  HYP    12      -8.327   2.248  -3.185  1.00  0.00           C  
ATOM   1374  C   HYP    12     -13.585   2.897   2.841  1.00  0.00           C  
ATOM   1375  C   HYP    12      -9.791   5.829   1.418  1.00  0.00           C  
ATOM   1376  C   HYP    12      -7.372   3.356  -2.641  1.00  0.00           C  
ATOM   1377  O   HYP    12     -13.887   1.726   3.093  1.00  0.00           O  
ATOM   1378  O   HYP    12      -9.634   6.067   2.641  1.00  0.00           O  
ATOM   1379  O   HYP    12      -7.094   4.407  -3.232  1.00  0.00           O  
ATOM   1380  CB  HYP    12     -13.509   3.990   5.078  1.00  0.00           C  
ATOM   1381  CB  HYP    12      -9.166   7.715   0.072  1.00  0.00           C  
ATOM   1382  CB  HYP    12      -7.726   1.345  -4.315  1.00  0.00           C  
ATOM   1383  CG  HYP    12     -14.659   4.511   6.045  1.00  0.00           C  
ATOM   1384  CG  HYP    12      -9.882   8.944  -0.418  1.00  0.00           C  
ATOM   1385  CG  HYP    12      -8.858   1.065  -5.270  1.00  0.00           C  
ATOM   1386  CD2 HYP    12     -15.889   3.821   5.562  1.00  0.00           C  
ATOM   1387  CD2 HYP    12     -11.018   9.101   0.591  1.00  0.00           C  
ATOM   1388  CD2 HYP    12      -9.793   2.340  -5.137  1.00  0.00           C  
ATOM   1389  OD1 HYP    12     -14.842   5.834   5.950  1.00  0.00           O  
ATOM   1390  OD1 HYP    12     -10.427   8.622  -1.696  1.00  0.00           O  
ATOM   1391  OD1 HYP    12      -9.641  -0.078  -4.805  1.00  0.00           O  
ATOM   1392  N   GLY    13     -12.763   3.223   1.763  1.00  0.00           N  
ATOM   1393  N   GLY    13      -9.448   4.713   0.843  1.00  0.00           N  
ATOM   1394  N   GLY    13      -6.843   3.103  -1.477  1.00  0.00           N  
ATOM   1395  CA  GLY    13     -12.321   2.337   0.684  1.00  0.00           C  
ATOM   1396  CA  GLY    13      -8.989   3.634   1.605  1.00  0.00           C  
ATOM   1397  CA  GLY    13      -5.975   3.987  -0.819  1.00  0.00           C  
ATOM   1398  C   GLY    13     -11.318   1.121   1.102  1.00  0.00           C  
ATOM   1399  C   GLY    13      -7.623   3.797   2.343  1.00  0.00           C  
ATOM   1400  C   GLY    13      -4.549   4.030  -1.462  1.00  0.00           C  
ATOM   1401  O   GLY    13     -11.008   1.084   2.266  1.00  0.00           O  
ATOM   1402  O   GLY    13      -7.004   4.898   2.219  1.00  0.00           O  
ATOM   1403  O   GLY    13      -4.389   3.589  -2.572  1.00  0.00           O  
ATOM   1404  N   PRO    14     -10.969   0.215   0.173  1.00  0.00           N  
ATOM   1405  N   PRO    14      -7.206   2.841   3.199  1.00  0.00           N  
ATOM   1406  N   PRO    14      -3.525   4.639  -0.760  1.00  0.00           N  
ATOM   1407  CA  PRO    14     -10.152  -0.986   0.406  1.00  0.00           C  
ATOM   1408  CA  PRO    14      -5.892   2.911   3.875  1.00  0.00           C  
ATOM   1409  CA  PRO    14      -2.215   4.863  -1.487  1.00  0.00           C  
ATOM   1410  C   PRO    14      -8.678  -0.623   0.449  1.00  0.00           C  
ATOM   1411  C   PRO    14      -4.712   2.483   2.889  1.00  0.00           C  
ATOM   1412  C   PRO    14      -1.358   3.554  -1.540  1.00  0.00           C  
ATOM   1413  O   PRO    14      -8.346   0.470  -0.002  1.00  0.00           O  
ATOM   1414  O   PRO    14      -4.950   1.898   1.868  1.00  0.00           O  
ATOM   1415  O   PRO    14      -1.569   2.594  -0.783  1.00  0.00           O  
ATOM   1416  CB  PRO    14     -10.535  -1.942  -0.704  1.00  0.00           C  
ATOM   1417  CB  PRO    14      -6.017   1.796   4.952  1.00  0.00           C  
ATOM   1418  CB  PRO    14      -1.512   5.892  -0.542  1.00  0.00           C  
ATOM   1419  CG  PRO    14     -10.709  -0.877  -1.801  1.00  0.00           C  
ATOM   1420  CG  PRO    14      -6.993   0.777   4.405  1.00  0.00           C  
ATOM   1421  CG  PRO    14      -2.642   6.577   0.208  1.00  0.00           C  
ATOM   1422  CD  PRO    14     -11.351   0.369  -1.216  1.00  0.00           C  
ATOM   1423  CD  PRO    14      -7.959   1.619   3.496  1.00  0.00           C  
ATOM   1424  CD  PRO    14      -3.616   5.437   0.376  1.00  0.00           C  
ATOM   1425  N   HYP    15      -7.811  -1.461   1.063  1.00  0.00           N  
ATOM   1426  N   HYP    15      -3.427   2.786   3.228  1.00  0.00           N  
ATOM   1427  N   HYP    15      -0.298   3.493  -2.392  1.00  0.00           N  
ATOM   1428  CA  HYP    15      -6.352  -1.153   1.019  1.00  0.00           C  
ATOM   1429  CA  HYP    15      -2.369   2.437   2.376  1.00  0.00           C  
ATOM   1430  CA  HYP    15       0.631   2.362  -2.409  1.00  0.00           C  
ATOM   1431  C   HYP    15      -5.826  -0.871  -0.438  1.00  0.00           C  
ATOM   1432  C   HYP    15      -2.257   0.953   2.316  1.00  0.00           C  
ATOM   1433  C   HYP    15       1.285   2.003  -1.048  1.00  0.00           C  
ATOM   1434  O   HYP    15      -6.149  -1.472  -1.426  1.00  0.00           O  
ATOM   1435  O   HYP    15      -2.739   0.155   3.134  1.00  0.00           O  
ATOM   1436  O   HYP    15       1.607   2.912  -0.306  1.00  0.00           O  
ATOM   1437  CB  HYP    15      -5.727  -2.476   1.555  1.00  0.00           C  
ATOM   1438  CB  HYP    15      -1.119   3.060   3.002  1.00  0.00           C  
ATOM   1439  CB  HYP    15       1.597   2.527  -3.632  1.00  0.00           C  
ATOM   1440  CG  HYP    15      -6.827  -3.147   2.330  1.00  0.00           C  
ATOM   1441  CG  HYP    15      -1.715   4.097   3.978  1.00  0.00           C  
ATOM   1442  CG  HYP    15       0.803   3.581  -4.461  1.00  0.00           C  
ATOM   1443  CD2 HYP    15      -8.013  -2.884   1.399  1.00  0.00           C  
ATOM   1444  CD2 HYP    15      -3.067   3.440   4.417  1.00  0.00           C  
ATOM   1445  CD2 HYP    15       0.119   4.437  -3.372  1.00  0.00           C  
ATOM   1446  OD1 HYP    15      -6.967  -2.543   3.599  1.00  0.00           O  
ATOM   1447  OD1 HYP    15      -1.873   5.321   3.304  1.00  0.00           O  
ATOM   1448  OD1 HYP    15      -0.087   3.050  -5.408  1.00  0.00           O  
ATOM   1449  N   GLY    16      -4.966   0.153  -0.436  1.00  0.00           N  
ATOM   1450  N   GLY    16      -1.571   0.569   1.267  1.00  0.00           N  
ATOM   1451  N   GLY    16       1.586   0.777  -0.730  1.00  0.00           N  
ATOM   1452  CA  GLY    16      -4.250   0.615  -1.597  1.00  0.00           C  
ATOM   1453  CA  GLY    16      -1.290  -0.808   0.910  1.00  0.00           C  
ATOM   1454  CA  GLY    16       2.387   0.322   0.385  1.00  0.00           C  
ATOM   1455  C   GLY    16      -3.413  -0.444  -2.202  1.00  0.00           C  
ATOM   1456  C   GLY    16      -0.265  -1.610   1.781  1.00  0.00           C  
ATOM   1457  C   GLY    16       3.849   0.907   0.448  1.00  0.00           C  
ATOM   1458  O   GLY    16      -3.266  -1.552  -1.747  1.00  0.00           O  
ATOM   1459  O   GLY    16       0.547  -1.041   2.556  1.00  0.00           O  
ATOM   1460  O   GLY    16       4.279   1.623  -0.467  1.00  0.00           O  
ATOM   1461  N   PRO    17      -2.856  -0.099  -3.366  1.00  0.00           N  
ATOM   1462  N   PRO    17      -0.293  -2.969   1.582  1.00  0.00           N  
ATOM   1463  N   PRO    17       4.610   0.605   1.512  1.00  0.00           N  
ATOM   1464  CA  PRO    17      -1.903  -1.040  -4.026  1.00  0.00           C  
ATOM   1465  CA  PRO    17       0.705  -3.817   2.218  1.00  0.00           C  
ATOM   1466  CA  PRO    17       6.038   0.790   1.674  1.00  0.00           C  
ATOM   1467  C   PRO    17      -0.632  -1.555  -3.198  1.00  0.00           C  
ATOM   1468  C   PRO    17       2.118  -3.800   1.688  1.00  0.00           C  
ATOM   1469  C   PRO    17       6.915  -0.316   1.079  1.00  0.00           C  
ATOM   1470  O   PRO    17      -0.115  -0.845  -2.342  1.00  0.00           O  
ATOM   1471  O   PRO    17       2.341  -3.257   0.590  1.00  0.00           O  
ATOM   1472  O   PRO    17       6.396  -1.427   0.758  1.00  0.00           O  
ATOM   1473  CB  PRO    17      -1.574  -0.276  -5.270  1.00  0.00           C  
ATOM   1474  CB  PRO    17       0.216  -5.272   2.046  1.00  0.00           C  
ATOM   1475  CB  PRO    17       6.186   0.859   3.208  1.00  0.00           C  
ATOM   1476  CG  PRO    17      -2.739   0.646  -5.505  1.00  0.00           C  
ATOM   1477  CG  PRO    17      -1.179  -5.124   1.534  1.00  0.00           C  
ATOM   1478  CG  PRO    17       5.346  -0.313   3.676  1.00  0.00           C  
ATOM   1479  CD  PRO    17      -3.103   1.107  -4.122  1.00  0.00           C  
ATOM   1480  CD  PRO    17      -1.289  -3.774   0.850  1.00  0.00           C  
ATOM   1481  CD  PRO    17       4.142  -0.133   2.741  1.00  0.00           C  
ATOM   1482  N   HYP    18      -0.170  -2.774  -3.440  1.00  0.00           N  
ATOM   1483  N   HYP    18       3.123  -4.258   2.450  1.00  0.00           N  
ATOM   1484  N   HYP    18       8.243  -0.072   0.846  1.00  0.00           N  
ATOM   1485  CA  HYP    18       1.078  -3.234  -2.793  1.00  0.00           C  
ATOM   1486  CA  HYP    18       4.490  -4.085   1.942  1.00  0.00           C  
ATOM   1487  CA  HYP    18       9.084  -1.117   0.289  1.00  0.00           C  
ATOM   1488  C   HYP    18       2.351  -2.278  -2.903  1.00  0.00           C  
ATOM   1489  C   HYP    18       4.758  -4.898   0.669  1.00  0.00           C  
ATOM   1490  C   HYP    18       9.031  -2.468   1.030  1.00  0.00           C  
ATOM   1491  O   HYP    18       2.449  -1.489  -3.809  1.00  0.00           O  
ATOM   1492  O   HYP    18       4.203  -5.998   0.464  1.00  0.00           O  
ATOM   1493  O   HYP    18       8.635  -2.591   2.157  1.00  0.00           O  
ATOM   1494  CB  HYP    18       1.497  -4.559  -3.408  1.00  0.00           C  
ATOM   1495  CB  HYP    18       5.418  -4.530   3.178  1.00  0.00           C  
ATOM   1496  CB  HYP    18      10.458  -0.594   0.264  1.00  0.00           C  
ATOM   1497  CG  HYP    18       0.101  -5.090  -3.734  1.00  0.00           C  
ATOM   1498  CG  HYP    18       4.600  -4.349   4.412  1.00  0.00           C  
ATOM   1499  CG  HYP    18      10.267   0.887   0.050  1.00  0.00           C  
ATOM   1500  CD2 HYP    18      -0.758  -3.876  -4.091  1.00  0.00           C  
ATOM   1501  CD2 HYP    18       3.173  -4.681   3.948  1.00  0.00           C  
ATOM   1502  CD2 HYP    18       8.954   1.154   0.844  1.00  0.00           C  
ATOM   1503  OD1 HYP    18      -0.266  -5.867  -2.629  1.00  0.00           O  
ATOM   1504  OD1 HYP    18       4.662  -2.996   4.788  1.00  0.00           O  
ATOM   1505  OD1 HYP    18      10.168   1.214  -1.342  1.00  0.00           O  
ATOM   1506  N   GLY    19       3.291  -2.357  -1.962  1.00  0.00           N  
ATOM   1507  N   GLY    19       5.710  -4.431  -0.138  1.00  0.00           N  
ATOM   1508  N   GLY    19       9.408  -3.558   0.351  1.00  0.00           N  
ATOM   1509  CA  GLY    19       4.547  -1.495  -1.939  1.00  0.00           C  
ATOM   1510  CA  GLY    19       6.233  -5.167  -1.330  1.00  0.00           C  
ATOM   1511  CA  GLY    19       9.716  -4.885   0.969  1.00  0.00           C  
ATOM   1512  C   GLY    19       5.554  -2.005  -2.969  1.00  0.00           C  
ATOM   1513  C   GLY    19       7.202  -6.393  -0.969  1.00  0.00           C  
ATOM   1514  C   GLY    19      10.985  -5.041   1.819  1.00  0.00           C  
ATOM   1515  O   GLY    19       5.444  -3.147  -3.422  1.00  0.00           O  
ATOM   1516  O   GLY    19       7.221  -6.733   0.257  1.00  0.00           O  
ATOM   1517  O   GLY    19      11.733  -4.075   1.899  1.00  0.00           O  
ATOM   1518  N   PRO    20       6.623  -1.255  -3.263  1.00  0.00           N  
ATOM   1519  N   PRO    20       7.868  -7.063  -1.922  1.00  0.00           N  
ATOM   1520  N   PRO    20      11.201  -6.227   2.414  1.00  0.00           N  
ATOM   1521  CA  PRO    20       7.771  -1.659  -4.127  1.00  0.00           C  
ATOM   1522  CA  PRO    20       8.520  -8.360  -1.730  1.00  0.00           C  
ATOM   1523  CA  PRO    20      12.341  -6.512   3.345  1.00  0.00           C  
ATOM   1524  C   PRO    20       8.576  -2.812  -3.574  1.00  0.00           C  
ATOM   1525  C   PRO    20      10.082  -8.312  -1.541  1.00  0.00           C  
ATOM   1526  C   PRO    20      13.624  -6.535   2.493  1.00  0.00           C  
ATOM   1527  O   PRO    20       8.567  -3.004  -2.336  1.00  0.00           O  
ATOM   1528  O   PRO    20      10.639  -7.230  -1.529  1.00  0.00           O  
ATOM   1529  O   PRO    20      13.610  -6.731   1.297  1.00  0.00           O  
ATOM   1530  CB  PRO    20       8.758  -0.424  -4.188  1.00  0.00           C  
ATOM   1531  CB  PRO    20       8.180  -9.101  -2.979  1.00  0.00           C  
ATOM   1532  CB  PRO    20      12.074  -7.925   3.841  1.00  0.00           C  
ATOM   1533  CG  PRO    20       7.770   0.688  -3.930  1.00  0.00           C  
ATOM   1534  CG  PRO    20       8.203  -7.984  -4.047  1.00  0.00           C  
ATOM   1535  CG  PRO    20      10.593  -8.086   3.824  1.00  0.00           C  
ATOM   1536  CD  PRO    20       6.815   0.172  -2.868  1.00  0.00           C  
ATOM   1537  CD  PRO    20       7.513  -6.872  -3.377  1.00  0.00           C  
ATOM   1538  CD  PRO    20      10.298  -7.362   2.512  1.00  0.00           C  
ATOM   1539  N   HYP    21       9.339  -3.572  -4.405  1.00  0.00           N  
ATOM   1540  N   HYP    21      10.751  -9.418  -1.135  1.00  0.00           N  
ATOM   1541  N   HYP    21      14.817  -6.355   3.096  1.00  0.00           N  
ATOM   1542  CA  HYP    21      10.302  -4.552  -3.978  1.00  0.00           C  
ATOM   1543  CA  HYP    21      12.104  -9.295  -0.603  1.00  0.00           C  
ATOM   1544  CA  HYP    21      16.058  -6.390   2.314  1.00  0.00           C  
ATOM   1545  C   HYP    21      11.393  -3.891  -3.129  1.00  0.00           C  
ATOM   1546  C   HYP    21      13.141  -8.838  -1.592  1.00  0.00           C  
ATOM   1547  C   HYP    21      16.256  -7.721   1.532  1.00  0.00           C  
ATOM   1548  O   HYP    21      11.751  -2.713  -3.253  1.00  0.00           O  
ATOM   1549  O   HYP    21      13.112  -8.963  -2.776  1.00  0.00           O  
ATOM   1550  O   HYP    21      15.751  -8.806   1.924  1.00  0.00           O  
ATOM   1551  CB  HYP    21      10.964  -5.108  -5.288  1.00  0.00           C  
ATOM   1552  CB  HYP    21      12.407 -10.765  -0.142  1.00  0.00           C  
ATOM   1553  CB  HYP    21      17.201  -6.352   3.360  1.00  0.00           C  
ATOM   1554  CG  HYP    21       9.877  -4.851  -6.309  1.00  0.00           C  
ATOM   1555  CG  HYP    21      11.064 -11.296   0.364  1.00  0.00           C  
ATOM   1556  CG  HYP    21      16.568  -5.593   4.483  1.00  0.00           C  
ATOM   1557  CD2 HYP    21       9.262  -3.521  -5.813  1.00  0.00           C  
ATOM   1558  CD2 HYP    21      10.204 -10.736  -0.766  1.00  0.00           C  
ATOM   1559  CD2 HYP    21      15.159  -6.127   4.451  1.00  0.00           C  
ATOM   1560  OD1 HYP    21       8.945  -5.922  -6.301  1.00  0.00           O  
ATOM   1561  OD1 HYP    21      10.813 -10.680   1.630  1.00  0.00           O  
ATOM   1562  OD1 HYP    21      16.625  -4.233   4.188  1.00  0.00           O  
ATOM   1563  N   GLY    22      11.825  -4.694  -2.183  1.00  0.00           N  
ATOM   1564  N   GLY    22      14.199  -8.185  -1.104  1.00  0.00           N  
ATOM   1565  N   GLY    22      17.189  -7.650   0.570  1.00  0.00           N  
ATOM   1566  CA  GLY    22      12.658  -4.165  -1.074  1.00  0.00           C  
ATOM   1567  CA  GLY    22      15.124  -7.293  -1.833  1.00  0.00           C  
ATOM   1568  CA  GLY    22      17.842  -8.802   0.020  1.00  0.00           C  
ATOM   1569  C   GLY    22      14.109  -3.767  -1.384  1.00  0.00           C  
ATOM   1570  C   GLY    22      16.121  -7.957  -2.745  1.00  0.00           C  
ATOM   1571  C   GLY    22      19.012  -9.356   0.827  1.00  0.00           C  
ATOM   1572  O   GLY    22      14.540  -3.859  -2.525  1.00  0.00           O  
ATOM   1573  O   GLY    22      16.323  -9.186  -2.679  1.00  0.00           O  
ATOM   1574  O   GLY    22      19.194  -9.090   2.019  1.00  0.00           O  
ATOM   1575  N   PRO    23      14.916  -3.293  -0.403  1.00  0.00           N  
ATOM   1576  N   PRO    23      16.905  -7.180  -3.564  1.00  0.00           N  
ATOM   1577  N   PRO    23      19.654 -10.370   0.268  1.00  0.00           N  
ATOM   1578  CA  PRO    23      16.280  -2.615  -0.556  1.00  0.00           C  
ATOM   1579  CA  PRO    23      17.789  -7.787  -4.576  1.00  0.00           C  
ATOM   1580  CA  PRO    23      20.748 -11.158   0.920  1.00  0.00           C  
ATOM   1581  C   PRO    23      17.399  -3.649  -0.786  1.00  0.00           C  
ATOM   1582  C   PRO    23      19.149  -8.110  -3.926  1.00  0.00           C  
ATOM   1583  C   PRO    23      22.100 -10.606   0.595  1.00  0.00           C  
ATOM   1584  O   PRO    23      17.151  -4.854  -0.498  1.00  0.00           O  
ATOM   1585  O   PRO    23      19.497  -7.641  -2.829  1.00  0.00           O  
ATOM   1586  O   PRO    23      22.115  -9.657  -0.162  1.00  0.00           O  
ATOM   1587  CB  PRO    23      16.523  -1.709   0.675  1.00  0.00           C  
ATOM   1588  CB  PRO    23      17.945  -6.716  -5.632  1.00  0.00           C  
ATOM   1589  CB  PRO    23      20.482 -12.577   0.363  1.00  0.00           C  
ATOM   1590  CG  PRO    23      15.660  -2.411   1.751  1.00  0.00           C  
ATOM   1591  CG  PRO    23      17.847  -5.352  -4.848  1.00  0.00           C  
ATOM   1592  CG  PRO    23      20.094 -12.301  -1.083  1.00  0.00           C  
ATOM   1593  CD  PRO    23      14.550  -3.073   0.956  1.00  0.00           C  
ATOM   1594  CD  PRO    23      16.810  -5.777  -3.753  1.00  0.00           C  
ATOM   1595  CD  PRO    23      19.225 -11.053  -0.958  1.00  0.00           C  
ATOM   1596  N   HYP    24      18.577  -3.343  -1.368  1.00  0.00           N  
ATOM   1597  N   HYP    24      19.974  -8.974  -4.638  1.00  0.00           N  
ATOM   1598  N   HYP    24      23.211 -11.038   1.237  1.00  0.00           N  
ATOM   1599  CA  HYP    24      19.603  -4.384  -1.546  1.00  0.00           C  
ATOM   1600  CA  HYP    24      21.303  -9.369  -4.174  1.00  0.00           C  
ATOM   1601  CA  HYP    24      24.529 -10.481   1.144  1.00  0.00           C  
ATOM   1602  C   HYP    24      20.132  -4.841  -0.208  1.00  0.00           C  
ATOM   1603  C   HYP    24      22.221  -8.190  -3.669  1.00  0.00           C  
ATOM   1604  C   HYP    24      25.171 -10.561  -0.229  1.00  0.00           C  
ATOM   1605  O   HYP    24      20.284  -4.036   0.737  1.00  0.00           O  
ATOM   1606  O   HYP    24      22.150  -7.169  -4.387  1.00  0.00           O  
ATOM   1607  O   HYP    24      24.904 -11.497  -0.989  1.00  0.00           O  
ATOM   1608  CB  HYP    24      20.682  -3.715  -2.339  1.00  0.00           C  
ATOM   1609  CB  HYP    24      21.895 -10.171  -5.291  1.00  0.00           C  
ATOM   1610  CB  HYP    24      25.413 -11.199   2.192  1.00  0.00           C  
ATOM   1611  CG  HYP    24      20.042  -2.456  -2.918  1.00  0.00           C  
ATOM   1612  CG  HYP    24      20.711 -10.747  -6.135  1.00  0.00           C  
ATOM   1613  CG  HYP    24      24.433 -11.855   3.129  1.00  0.00           C  
ATOM   1614  CD2 HYP    24      19.065  -2.050  -1.829  1.00  0.00           C  
ATOM   1615  CD2 HYP    24      19.753  -9.634  -5.922  1.00  0.00           C  
ATOM   1616  CD2 HYP    24      23.270 -12.092   2.185  1.00  0.00           C  
ATOM   1617  OD1 HYP    24      19.340  -2.800  -4.134  1.00  0.00           O  
ATOM   1618  OD1 HYP    24      20.238 -11.913  -5.430  1.00  0.00           O  
ATOM   1619  OD1 HYP    24      24.223 -10.996   4.279  1.00  0.00           O  
ATOM   1620  N   GLY    25      20.554  -6.108  -0.046  1.00  0.00           N  
ATOM   1621  N   GLY    25      22.897  -8.281  -2.533  1.00  0.00           N  
ATOM   1622  N   GLY    25      26.051  -9.645  -0.532  1.00  0.00           N  
ATOM   1623  CA  GLY    25      21.104  -6.640   1.167  1.00  0.00           C  
ATOM   1624  CA  GLY    25      23.724  -7.201  -1.960  1.00  0.00           C  
ATOM   1625  CA  GLY    25      26.589  -9.501  -1.908  1.00  0.00           C  
ATOM   1626  C   GLY    25      22.622  -6.244   1.416  1.00  0.00           C  
ATOM   1627  C   GLY    25      24.828  -6.728  -2.887  1.00  0.00           C  
ATOM   1628  C   GLY    25      27.611 -10.580  -2.315  1.00  0.00           C  
ATOM   1629  O   GLY    25      23.174  -5.459   0.637  1.00  0.00           O  
ATOM   1630  O   GLY    25      25.120  -7.533  -3.736  1.00  0.00           O  
ATOM   1631  O   GLY    25      28.226 -11.232  -1.513  1.00  0.00           O  
ATOM   1632  N   PRO    26      23.284  -6.670   2.462  1.00  0.00           N  
ATOM   1633  N   PRO    26      25.532  -5.595  -2.746  1.00  0.00           N  
ATOM   1634  N   PRO    26      28.020 -10.661  -3.573  1.00  0.00           N  
ATOM   1635  CA  PRO    26      24.549  -6.147   2.948  1.00  0.00           C  
ATOM   1636  CA  PRO    26      26.456  -5.229  -3.762  1.00  0.00           C  
ATOM   1637  CA  PRO    26      29.142 -11.511  -4.034  1.00  0.00           C  
ATOM   1638  C   PRO    26      25.726  -6.500   1.992  1.00  0.00           C  
ATOM   1639  C   PRO    26      27.862  -5.843  -3.575  1.00  0.00           C  
ATOM   1640  C   PRO    26      30.531 -10.884  -3.610  1.00  0.00           C  
ATOM   1641  O   PRO    26      25.595  -7.466   1.229  1.00  0.00           O  
ATOM   1642  O   PRO    26      28.229  -6.125  -2.471  1.00  0.00           O  
ATOM   1643  O   PRO    26      30.707  -9.660  -3.260  1.00  0.00           O  
ATOM   1644  CB  PRO    26      24.870  -6.940   4.267  1.00  0.00           C  
ATOM   1645  CB  PRO    26      26.566  -3.680  -3.614  1.00  0.00           C  
ATOM   1646  CB  PRO    26      28.979 -11.784  -5.581  1.00  0.00           C  
ATOM   1647  CG  PRO    26      23.536  -7.478   4.753  1.00  0.00           C  
ATOM   1648  CG  PRO    26      26.468  -3.562  -2.124  1.00  0.00           C  
ATOM   1649  CG  PRO    26      28.234 -10.508  -6.008  1.00  0.00           C  
ATOM   1650  CD  PRO    26      22.798  -7.688   3.396  1.00  0.00           C  
ATOM   1651  CD  PRO    26      25.476  -4.574  -1.762  1.00  0.00           C  
ATOM   1652  CD  PRO    26      27.408 -10.128  -4.790  1.00  0.00           C  
ATOM   1653  N   HYP    27      26.827  -5.687   1.992  1.00  0.00           N  
ATOM   1654  N   HYP    27      28.707  -5.974  -4.628  1.00  0.00           N  
ATOM   1655  N   HYP    27      31.604 -11.738  -3.564  1.00  0.00           N  
ATOM   1656  CA  HYP    27      27.929  -5.773   1.018  1.00  0.00           C  
ATOM   1657  CA  HYP    27      30.062  -6.578  -4.512  1.00  0.00           C  
ATOM   1658  CA  HYP    27      32.968 -11.362  -3.138  1.00  0.00           C  
ATOM   1659  C   HYP    27      28.715  -7.041   1.011  1.00  0.00           C  
ATOM   1660  C   HYP    27      30.921  -6.026  -3.381  1.00  0.00           C  
ATOM   1661  C   HYP    27      33.544 -10.231  -3.957  1.00  0.00           C  
ATOM   1662  O   HYP    27      28.848  -7.771   2.026  1.00  0.00           O  
ATOM   1663  O   HYP    27      30.926  -4.822  -3.145  1.00  0.00           O  
ATOM   1664  O   HYP    27      33.195 -10.140  -5.112  1.00  0.00           O  
ATOM   1665  CB  HYP    27      28.771  -4.480   1.183  1.00  0.00           C  
ATOM   1666  CB  HYP    27      30.715  -6.416  -5.925  1.00  0.00           C  
ATOM   1667  CB  HYP    27      33.906 -12.638  -3.135  1.00  0.00           C  
ATOM   1668  CG  HYP    27      27.796  -3.506   1.867  1.00  0.00           C  
ATOM   1669  CG  HYP    27      29.489  -6.163  -6.776  1.00  0.00           C  
ATOM   1670  CG  HYP    27      32.786 -13.739  -3.008  1.00  0.00           C  
ATOM   1671  CD2 HYP    27      27.050  -4.501   2.871  1.00  0.00           C  
ATOM   1672  CD2 HYP    27      28.448  -5.459  -5.903  1.00  0.00           C  
ATOM   1673  CD2 HYP    27      31.633 -13.153  -3.836  1.00  0.00           C  
ATOM   1674  OD1 HYP    27      26.874  -2.885   0.966  1.00  0.00           O  
ATOM   1675  OD1 HYP    27      29.078  -7.467  -7.165  1.00  0.00           O  
ATOM   1676  OD1 HYP    27      32.530 -14.132  -1.690  1.00  0.00           O  
ATOM   1677  N   GLY    28      29.246  -7.425  -0.107  1.00  0.00           N  
ATOM   1678  N   GLY    28      31.677  -6.869  -2.652  1.00  0.00           N  
ATOM   1679  N   GLY    28      34.336  -9.361  -3.330  1.00  0.00           N  
ATOM   1680  CA  GLY    28      30.013  -8.670  -0.223  1.00  0.00           C  
ATOM   1681  CA  GLY    28      32.521  -6.615  -1.495  1.00  0.00           C  
ATOM   1682  CA  GLY    28      34.987  -8.221  -4.065  1.00  0.00           C  
ATOM   1683  C   GLY    28      31.276  -8.731   0.757  1.00  0.00           C  
ATOM   1684  C   GLY    28      33.782  -5.738  -1.801  1.00  0.00           C  
ATOM   1685  C   GLY    28      36.047  -8.633  -5.086  1.00  0.00           C  
ATOM   1686  O   GLY    28      31.710  -7.709   1.320  1.00  0.00           O  
ATOM   1687  O   GLY    28      34.086  -5.561  -2.988  1.00  0.00           O  
ATOM   1688  O   GLY    28      36.544  -9.778  -5.029  1.00  0.00           O  
ATOM   1689  N   PRO    29      31.974  -9.814   0.945  1.00  0.00           N  
ATOM   1690  N   PRO    29      34.565  -5.332  -0.777  1.00  0.00           N  
ATOM   1691  N   PRO    29      36.461  -7.713  -6.007  1.00  0.00           N  
ATOM   1692  CA  PRO    29      33.309  -9.936   1.674  1.00  0.00           C  
ATOM   1693  CA  PRO    29      35.641  -4.411  -1.069  1.00  0.00           C  
ATOM   1694  CA  PRO    29      37.388  -8.117  -7.092  1.00  0.00           C  
ATOM   1695  C   PRO    29      34.476  -9.410   0.789  1.00  0.00           C  
ATOM   1696  C   PRO    29      36.793  -5.171  -1.873  1.00  0.00           C  
ATOM   1697  C   PRO    29      38.840  -8.342  -6.479  1.00  0.00           C  
ATOM   1698  O   PRO    29      34.309  -9.412  -0.470  1.00  0.00           O  
ATOM   1699  O   PRO    29      36.764  -6.418  -1.885  1.00  0.00           O  
ATOM   1700  O   PRO    29      39.314  -7.532  -5.743  1.00  0.00           O  
ATOM   1701  CB  PRO    29      33.495 -11.444   1.896  1.00  0.00           C  
ATOM   1702  CB  PRO    29      36.039  -3.880   0.267  1.00  0.00           C  
ATOM   1703  CB  PRO    29      37.297  -7.008  -8.127  1.00  0.00           C  
ATOM   1704  CG  PRO    29      32.775 -12.058   0.729  1.00  0.00           C  
ATOM   1705  CG  PRO    29      34.855  -4.057   1.126  1.00  0.00           C  
ATOM   1706  CG  PRO    29      36.017  -6.296  -7.841  1.00  0.00           C  
ATOM   1707  CD  PRO    29      31.571 -11.124   0.473  1.00  0.00           C  
ATOM   1708  CD  PRO    29      34.191  -5.342   0.660  1.00  0.00           C  
ATOM   1709  CD  PRO    29      35.794  -6.472  -6.317  1.00  0.00           C  
ATOM   1710  N   HYP    30      35.611  -8.977   1.345  1.00  0.00           N  
ATOM   1711  N   HYP    30      37.823  -4.480  -2.386  1.00  0.00           N  
ATOM   1712  N   HYP    30      39.492  -9.420  -6.926  1.00  0.00           N  
ATOM   1713  CA  HYP    30      36.812  -8.592   0.581  1.00  0.00           C  
ATOM   1714  CA  HYP    30      39.065  -5.065  -2.841  1.00  0.00           C  
ATOM   1715  CA  HYP    30      40.841  -9.787  -6.325  1.00  0.00           C  
ATOM   1716  C   HYP    30      37.302  -9.694  -0.367  1.00  0.00           C  
ATOM   1717  C   HYP    30      39.736  -6.049  -1.832  1.00  0.00           C  
ATOM   1718  C   HYP    30      41.946  -8.802  -6.805  1.00  0.00           C  
ATOM   1719  O   HYP    30      37.111 -10.911  -0.185  1.00  0.00           O  
ATOM   1720  O   HYP    30      39.484  -5.891  -0.664  1.00  0.00           O  
ATOM   1721  O   HYP    30      42.160  -8.565  -8.032  1.00  0.00           O  
ATOM   1722  CB  HYP    30      37.885  -8.307   1.582  1.00  0.00           C  
ATOM   1723  CB  HYP    30      39.976  -3.881  -3.047  1.00  0.00           C  
ATOM   1724  CB  HYP    30      41.139 -11.258  -6.804  1.00  0.00           C  
ATOM   1725  CG  HYP    30      37.005  -7.797   2.768  1.00  0.00           C  
ATOM   1726  CG  HYP    30      38.935  -2.867  -3.592  1.00  0.00           C  
ATOM   1727  CG  HYP    30      39.725 -11.755  -6.929  1.00  0.00           C  
ATOM   1728  CD2 HYP    30      35.810  -8.712   2.755  1.00  0.00           C  
ATOM   1729  CD2 HYP    30      37.829  -3.074  -2.637  1.00  0.00           C  
ATOM   1730  CD2 HYP    30      38.973 -10.628  -7.564  1.00  0.00           C  
ATOM   1731  OD1 HYP    30      36.630  -6.418   2.653  1.00  0.00           O  
ATOM   1732  OD1 HYP    30      38.433  -3.081  -4.905  1.00  0.00           O  
ATOM   1733  OD1 HYP    30      39.255 -12.142  -5.635  1.00  0.00           O  
ATOM   1734  N   GLY    31      37.937  -9.281  -1.464  1.00  0.00           N  
ATOM   1735  N   GLY    31      40.579  -6.951  -2.306  1.00  0.00           N  
ATOM   1736  N   GLY    31      42.680  -8.282  -5.862  1.00  0.00           N  
ATOM   1737  CA  GLY    31      38.538 -10.206  -2.421  1.00  0.00           C  
ATOM   1738  CA  GLY    31      41.350  -7.788  -1.443  1.00  0.00           C  
ATOM   1739  CA  GLY    31      43.922  -7.563  -5.932  1.00  0.00           C  
ATOM   1740  C   GLY    31      39.743 -10.979  -1.919  1.00  0.00           C  
ATOM   1741  C   GLY    31      42.250  -8.838  -2.046  1.00  0.00           C  
ATOM   1742  C   GLY    31      44.442  -7.276  -4.579  1.00  0.00           C  
ATOM   1743  O   GLY    31      40.369 -10.677  -0.925  1.00  0.00           O  
ATOM   1744  O   GLY    31      42.011  -9.319  -3.181  1.00  0.00           O  
ATOM   1745  O   GLY    31      44.747  -8.174  -3.750  1.00  0.00           O  
ATOM   1746  N   NH2    32      40.081 -12.066  -2.576  1.00  0.00           N  
ATOM   1747  N   NH2    32      43.183  -9.430  -1.353  1.00  0.00           N  
ATOM   1748  N   NH2    32      44.531  -6.030  -4.216  1.00  0.00           N  
TER    1749      NH2    32 
END
ATOM   1750  C   ACE     1     -43.341  12.466  -0.569  1.00  0.00           C  
ATOM   1751  C   ACE     1     -41.253  11.022   3.782  1.00  0.00           C  
ATOM   1752  C   ACE     1     -36.514  14.455   5.203  1.00  0.00           C  
ATOM   1753  O   ACE     1     -42.695  11.570  -1.044  1.00  0.00           O  
ATOM   1754  O   ACE     1     -40.909  11.355   4.938  1.00  0.00           O  
ATOM   1755  O   ACE     1     -35.921  15.493   4.769  1.00  0.00           O  
ATOM   1756  CH3 ACE     1     -44.820  12.134  -0.149  1.00  0.00           C  
ATOM   1757  CH3 ACE     1     -42.338  11.794   3.166  1.00  0.00           C  
ATOM   1758  CH3 ACE     1     -37.915  14.234   4.748  1.00  0.00           C  
ATOM   1759  N   PRO     2     -42.832  13.674  -0.373  1.00  0.00           N  
ATOM   1760  N   PRO     2     -40.714  10.060   3.029  1.00  0.00           N  
ATOM   1761  N   PRO     2     -35.954  13.560   6.116  1.00  0.00           N  
ATOM   1762  CA  PRO     2     -41.554  13.980  -1.058  1.00  0.00           C  
ATOM   1763  CA  PRO     2     -39.593   9.291   3.444  1.00  0.00           C  
ATOM   1764  CA  PRO     2     -34.588  13.740   6.570  1.00  0.00           C  
ATOM   1765  C   PRO     2     -40.401  13.427  -0.246  1.00  0.00           C  
ATOM   1766  C   PRO     2     -38.239  10.064   3.553  1.00  0.00           C  
ATOM   1767  C   PRO     2     -33.498  13.329   5.510  1.00  0.00           C  
ATOM   1768  O   PRO     2     -40.430  13.625   0.932  1.00  0.00           O  
ATOM   1769  O   PRO     2     -38.006  11.137   2.999  1.00  0.00           O  
ATOM   1770  O   PRO     2     -33.844  12.883   4.450  1.00  0.00           O  
ATOM   1771  CB  PRO     2     -41.466  15.483  -1.296  1.00  0.00           C  
ATOM   1772  CB  PRO     2     -39.612   8.067   2.508  1.00  0.00           C  
ATOM   1773  CB  PRO     2     -34.515  12.758   7.702  1.00  0.00           C  
ATOM   1774  CG  PRO     2     -42.404  15.944  -0.069  1.00  0.00           C  
ATOM   1775  CG  PRO     2     -40.080   8.674   1.199  1.00  0.00           C  
ATOM   1776  CG  PRO     2     -35.934  12.718   8.191  1.00  0.00           C  
ATOM   1777  CD  PRO     2     -43.480  14.886   0.095  1.00  0.00           C  
ATOM   1778  CD  PRO     2     -41.123   9.685   1.699  1.00  0.00           C  
ATOM   1779  CD  PRO     2     -36.649  12.616   6.934  1.00  0.00           C  
ATOM   1780  N   HYP     3     -39.389  12.775  -0.883  1.00  0.00           N  
ATOM   1781  N   HYP     3     -37.221   9.366   4.113  1.00  0.00           N  
ATOM   1782  N   HYP     3     -32.217  13.488   5.737  1.00  0.00           N  
ATOM   1783  CA  HYP     3     -38.112  12.461  -0.258  1.00  0.00           C  
ATOM   1784  CA  HYP     3     -35.857   9.794   3.962  1.00  0.00           C  
ATOM   1785  CA  HYP     3     -31.129  12.987   4.877  1.00  0.00           C  
ATOM   1786  C   HYP     3     -37.406  13.654   0.373  1.00  0.00           C  
ATOM   1787  C   HYP     3     -35.330   9.896   2.501  1.00  0.00           C  
ATOM   1788  C   HYP     3     -31.390  11.482   4.575  1.00  0.00           C  
ATOM   1789  O   HYP     3     -37.599  14.785  -0.004  1.00  0.00           O  
ATOM   1790  O   HYP     3     -35.722   9.155   1.624  1.00  0.00           O  
ATOM   1791  O   HYP     3     -31.750  10.658   5.388  1.00  0.00           O  
ATOM   1792  CB  HYP     3     -37.256  11.997  -1.386  1.00  0.00           C  
ATOM   1793  CB  HYP     3     -35.055   8.851   4.800  1.00  0.00           C  
ATOM   1794  CB  HYP     3     -29.864  13.255   5.688  1.00  0.00           C  
ATOM   1795  CG  HYP     3     -38.178  11.366  -2.469  1.00  0.00           C  
ATOM   1796  CG  HYP     3     -36.101   8.183   5.754  1.00  0.00           C  
ATOM   1797  CG  HYP     3     -30.138  14.521   6.491  1.00  0.00           C  
ATOM   1798  CD2 HYP     3     -39.379  12.376  -2.280  1.00  0.00           C  
ATOM   1799  CD2 HYP     3     -37.346   8.130   4.924  1.00  0.00           C  
ATOM   1800  CD2 HYP     3     -31.619  14.158   6.951  1.00  0.00           C  
ATOM   1801  OD1 HYP     3     -38.411  10.067  -2.058  1.00  0.00           O  
ATOM   1802  OD1 HYP     3     -36.325   8.998   6.888  1.00  0.00           O  
ATOM   1803  OD1 HYP     3     -29.954  15.702   5.646  1.00  0.00           O  
ATOM   1804  N   GLY     4     -36.530  13.415   1.344  1.00  0.00           N  
ATOM   1805  N   GLY     4     -34.295  10.645   2.386  1.00  0.00           N  
ATOM   1806  N   GLY     4     -31.090  11.068   3.329  1.00  0.00           N  
ATOM   1807  CA  GLY     4     -35.578  14.449   1.777  1.00  0.00           C  
ATOM   1808  CA  GLY     4     -33.658  10.922   1.079  1.00  0.00           C  
ATOM   1809  CA  GLY     4     -30.961   9.675   2.945  1.00  0.00           C  
ATOM   1810  C   GLY     4     -34.251  14.600   0.874  1.00  0.00           C  
ATOM   1811  C   GLY     4     -32.905   9.740   0.450  1.00  0.00           C  
ATOM   1812  C   GLY     4     -29.805   8.948   3.663  1.00  0.00           C  
ATOM   1813  O   GLY     4     -34.172  14.055  -0.241  1.00  0.00           O  
ATOM   1814  O   GLY     4     -32.947   8.593   0.948  1.00  0.00           O  
ATOM   1815  O   GLY     4     -29.095   9.490   4.484  1.00  0.00           O  
ATOM   1816  N   PRO     5     -33.243  15.346   1.425  1.00  0.00           N  
ATOM   1817  N   PRO     5     -32.230   9.982  -0.658  1.00  0.00           N  
ATOM   1818  N   PRO     5     -29.585   7.629   3.369  1.00  0.00           N  
ATOM   1819  CA  PRO     5     -31.966  15.554   0.735  1.00  0.00           C  
ATOM   1820  CA  PRO     5     -31.396   8.991  -1.394  1.00  0.00           C  
ATOM   1821  CA  PRO     5     -28.476   6.789   3.932  1.00  0.00           C  
ATOM   1822  C   PRO     5     -31.068  14.307   0.592  1.00  0.00           C  
ATOM   1823  C   PRO     5     -29.948   8.792  -0.863  1.00  0.00           C  
ATOM   1824  C   PRO     5     -27.146   7.372   3.641  1.00  0.00           C  
ATOM   1825  O   PRO     5     -31.269  13.378   1.367  1.00  0.00           O  
ATOM   1826  O   PRO     5     -29.484   9.720  -0.136  1.00  0.00           O  
ATOM   1827  O   PRO     5     -27.019   8.032   2.520  1.00  0.00           O  
ATOM   1828  CB  PRO     5     -31.317  16.762   1.334  1.00  0.00           C  
ATOM   1829  CB  PRO     5     -31.476   9.549  -2.895  1.00  0.00           C  
ATOM   1830  CB  PRO     5     -28.562   5.461   3.154  1.00  0.00           C  
ATOM   1831  CG  PRO     5     -31.770  16.599   2.813  1.00  0.00           C  
ATOM   1832  CG  PRO     5     -31.327  11.032  -2.592  1.00  0.00           C  
ATOM   1833  CG  PRO     5     -30.063   5.395   2.901  1.00  0.00           C  
ATOM   1834  CD  PRO     5     -33.215  16.086   2.668  1.00  0.00           C  
ATOM   1835  CD  PRO     5     -32.267  11.205  -1.477  1.00  0.00           C  
ATOM   1836  CD  PRO     5     -30.411   6.814   2.474  1.00  0.00           C  
ATOM   1837  N   HYP     6     -29.973  14.390  -0.189  1.00  0.00           N  
ATOM   1838  N   HYP     6     -29.163   7.782  -1.289  1.00  0.00           N  
ATOM   1839  N   HYP     6     -26.184   7.050   4.504  1.00  0.00           N  
ATOM   1840  CA  HYP     6     -28.930  13.430  -0.153  1.00  0.00           C  
ATOM   1841  CA  HYP     6     -27.790   7.577  -0.773  1.00  0.00           C  
ATOM   1842  CA  HYP     6     -24.797   7.466   4.277  1.00  0.00           C  
ATOM   1843  C   HYP     6     -28.410  13.133   1.272  1.00  0.00           C  
ATOM   1844  C   HYP     6     -26.877   8.802  -0.995  1.00  0.00           C  
ATOM   1845  C   HYP     6     -24.296   6.920   2.862  1.00  0.00           C  
ATOM   1846  O   HYP     6     -28.338  14.038   2.067  1.00  0.00           O  
ATOM   1847  O   HYP     6     -26.943   9.433  -2.042  1.00  0.00           O  
ATOM   1848  O   HYP     6     -24.772   5.885   2.396  1.00  0.00           O  
ATOM   1849  CB  HYP     6     -27.817  13.997  -1.032  1.00  0.00           C  
ATOM   1850  CB  HYP     6     -27.420   6.274  -1.460  1.00  0.00           C  
ATOM   1851  CB  HYP     6     -23.989   6.882   5.502  1.00  0.00           C  
ATOM   1852  CG  HYP     6     -28.613  14.707  -2.141  1.00  0.00           C  
ATOM   1853  CG  HYP     6     -28.751   5.543  -1.547  1.00  0.00           C  
ATOM   1854  CG  HYP     6     -25.003   6.968   6.673  1.00  0.00           C  
ATOM   1855  CD2 HYP     6     -29.699  15.372  -1.293  1.00  0.00           C  
ATOM   1856  CD2 HYP     6     -29.765   6.607  -1.964  1.00  0.00           C  
ATOM   1857  CD2 HYP     6     -26.304   6.536   5.902  1.00  0.00           C  
ATOM   1858  OD1 HYP     6     -29.166  13.762  -3.032  1.00  0.00           O  
ATOM   1859  OD1 HYP     6     -29.107   4.967  -0.236  1.00  0.00           O  
ATOM   1860  OD1 HYP     6     -25.152   8.351   7.144  1.00  0.00           O  
ATOM   1861  N   GLY     7     -27.950  11.947   1.491  1.00  0.00           N  
ATOM   1862  N   GLY     7     -26.118   9.070   0.115  1.00  0.00           N  
ATOM   1863  N   GLY     7     -23.325   7.605   2.298  1.00  0.00           N  
ATOM   1864  CA  GLY     7     -27.385  11.471   2.781  1.00  0.00           C  
ATOM   1865  CA  GLY     7     -25.166  10.098   0.219  1.00  0.00           C  
ATOM   1866  CA  GLY     7     -22.540   7.258   1.078  1.00  0.00           C  
ATOM   1867  C   GLY     7     -26.051  12.023   3.182  1.00  0.00           C  
ATOM   1868  C   GLY     7     -23.896   9.864  -0.616  1.00  0.00           C  
ATOM   1869  C   GLY     7     -21.841   5.973   1.038  1.00  0.00           C  
ATOM   1870  O   GLY     7     -25.327  12.460   2.274  1.00  0.00           O  
ATOM   1871  O   GLY     7     -23.857   8.759  -1.241  1.00  0.00           O  
ATOM   1872  O   GLY     7     -21.613   5.316   2.079  1.00  0.00           O  
ATOM   1873  N   PRO     8     -25.607  11.898   4.378  1.00  0.00           N  
ATOM   1874  N   PRO     8     -22.858  10.677  -0.648  1.00  0.00           N  
ATOM   1875  N   PRO     8     -21.372   5.473  -0.155  1.00  0.00           N  
ATOM   1876  CA  PRO     8     -24.208  12.290   4.763  1.00  0.00           C  
ATOM   1877  CA  PRO     8     -21.674  10.649  -1.553  1.00  0.00           C  
ATOM   1878  CA  PRO     8     -20.626   4.299  -0.355  1.00  0.00           C  
ATOM   1879  C   PRO     8     -23.030  11.465   4.107  1.00  0.00           C  
ATOM   1880  C   PRO     8     -20.427   9.894  -1.066  1.00  0.00           C  
ATOM   1881  C   PRO     8     -19.112   4.465  -0.103  1.00  0.00           C  
ATOM   1882  O   PRO     8     -23.242  10.342   3.695  1.00  0.00           O  
ATOM   1883  O   PRO     8     -20.388   9.522   0.090  1.00  0.00           O  
ATOM   1884  O   PRO     8     -18.548   5.566   0.010  1.00  0.00           O  
ATOM   1885  CB  PRO     8     -24.086  11.991   6.281  1.00  0.00           C  
ATOM   1886  CB  PRO     8     -21.380  12.106  -1.788  1.00  0.00           C  
ATOM   1887  CB  PRO     8     -20.884   3.935  -1.820  1.00  0.00           C  
ATOM   1888  CG  PRO     8     -25.515  12.212   6.772  1.00  0.00           C  
ATOM   1889  CG  PRO     8     -21.690  12.786  -0.498  1.00  0.00           C  
ATOM   1890  CG  PRO     8     -20.962   5.247  -2.539  1.00  0.00           C  
ATOM   1891  CD  PRO     8     -26.331  11.512   5.673  1.00  0.00           C  
ATOM   1892  CD  PRO     8     -22.852  11.965   0.041  1.00  0.00           C  
ATOM   1893  CD  PRO     8     -21.762   6.035  -1.434  1.00  0.00           C  
ATOM   1894  N   HYP     9     -21.780  11.967   4.136  1.00  0.00           N  
ATOM   1895  N   HYP     9     -19.483   9.562  -1.927  1.00  0.00           N  
ATOM   1896  N   HYP     9     -18.345   3.353  -0.005  1.00  0.00           N  
ATOM   1897  CA  HYP     9     -20.651  11.322   3.364  1.00  0.00           C  
ATOM   1898  CA  HYP     9     -18.431   8.504  -1.732  1.00  0.00           C  
ATOM   1899  CA  HYP     9     -16.926   3.372   0.304  1.00  0.00           C  
ATOM   1900  C   HYP     9     -20.102   9.953   3.872  1.00  0.00           C  
ATOM   1901  C   HYP     9     -17.310   9.016  -0.733  1.00  0.00           C  
ATOM   1902  C   HYP     9     -16.090   4.225  -0.697  1.00  0.00           C  
ATOM   1903  O   HYP     9     -20.125   9.617   5.021  1.00  0.00           O  
ATOM   1904  O   HYP     9     -17.090  10.260  -0.598  1.00  0.00           O  
ATOM   1905  O   HYP     9     -16.294   4.145  -1.913  1.00  0.00           O  
ATOM   1906  CB  HYP     9     -19.610  12.403   3.368  1.00  0.00           C  
ATOM   1907  CB  HYP     9     -17.755   8.248  -3.082  1.00  0.00           C  
ATOM   1908  CB  HYP     9     -16.457   1.881   0.329  1.00  0.00           C  
ATOM   1909  CG  HYP     9     -20.280  13.742   3.679  1.00  0.00           C  
ATOM   1910  CG  HYP     9     -18.826   8.770  -4.016  1.00  0.00           C  
ATOM   1911  CG  HYP     9     -17.883   1.163   0.611  1.00  0.00           C  
ATOM   1912  CD2 HYP     9     -21.303  13.243   4.657  1.00  0.00           C  
ATOM   1913  CD2 HYP     9     -19.357  10.001  -3.313  1.00  0.00           C  
ATOM   1914  CD2 HYP     9     -18.795   1.978  -0.173  1.00  0.00           C  
ATOM   1915  OD1 HYP     9     -21.052  14.255   2.516  1.00  0.00           O  
ATOM   1916  OD1 HYP     9     -19.843   7.924  -4.300  1.00  0.00           O  
ATOM   1917  OD1 HYP     9     -18.219   1.136   1.956  1.00  0.00           O  
ATOM   1918  N   GLY    10     -19.723   9.136   2.921  1.00  0.00           N  
ATOM   1919  N   GLY    10     -16.710   8.163   0.095  1.00  0.00           N  
ATOM   1920  N   GLY    10     -15.037   4.901  -0.206  1.00  0.00           N  
ATOM   1921  CA  GLY    10     -19.515   7.718   3.094  1.00  0.00           C  
ATOM   1922  CA  GLY    10     -15.978   8.553   1.256  1.00  0.00           C  
ATOM   1923  CA  GLY    10     -14.187   5.761  -0.937  1.00  0.00           C  
ATOM   1924  C   GLY    10     -18.171   7.305   3.807  1.00  0.00           C  
ATOM   1925  C   GLY    10     -14.535   8.978   1.014  1.00  0.00           C  
ATOM   1926  C   GLY    10     -13.085   5.098  -1.692  1.00  0.00           C  
ATOM   1927  O   GLY    10     -17.295   8.159   4.031  1.00  0.00           O  
ATOM   1928  O   GLY    10     -14.085   9.144  -0.100  1.00  0.00           O  
ATOM   1929  O   GLY    10     -13.057   3.867  -1.831  1.00  0.00           O  
ATOM   1930  N   PRO    11     -17.967   5.971   4.124  1.00  0.00           N  
ATOM   1931  N   PRO    11     -13.760   9.034   2.108  1.00  0.00           N  
ATOM   1932  N   PRO    11     -12.030   5.823  -2.204  1.00  0.00           N  
ATOM   1933  CA  PRO    11     -16.853   5.365   4.800  1.00  0.00           C  
ATOM   1934  CA  PRO    11     -12.330   9.235   1.908  1.00  0.00           C  
ATOM   1935  CA  PRO    11     -10.961   5.127  -2.954  1.00  0.00           C  
ATOM   1936  C   PRO    11     -15.596   5.308   3.908  1.00  0.00           C  
ATOM   1937  C   PRO    11     -11.429   8.089   1.449  1.00  0.00           C  
ATOM   1938  C   PRO    11      -9.988   4.229  -2.084  1.00  0.00           C  
ATOM   1939  O   PRO    11     -15.572   5.178   2.676  1.00  0.00           O  
ATOM   1940  O   PRO    11     -11.950   6.987   1.322  1.00  0.00           O  
ATOM   1941  O   PRO    11      -9.884   4.487  -0.863  1.00  0.00           O  
ATOM   1942  CB  PRO    11     -17.335   3.990   5.247  1.00  0.00           C  
ATOM   1943  CB  PRO    11     -11.940   9.595   3.297  1.00  0.00           C  
ATOM   1944  CB  PRO    11     -10.180   6.213  -3.737  1.00  0.00           C  
ATOM   1945  CG  PRO    11     -18.365   3.603   4.137  1.00  0.00           C  
ATOM   1946  CG  PRO    11     -13.097  10.110   4.146  1.00  0.00           C  
ATOM   1947  CG  PRO    11     -11.238   7.291  -3.770  1.00  0.00           C  
ATOM   1948  CD  PRO    11     -18.992   4.968   3.829  1.00  0.00           C  
ATOM   1949  CD  PRO    11     -14.224   9.289   3.433  1.00  0.00           C  
ATOM   1950  CD  PRO    11     -11.899   7.241  -2.414  1.00  0.00           C  
ATOM   1951  N   HYP    12     -14.439   5.439   4.567  1.00  0.00           N  
ATOM   1952  N   HYP    12     -10.129   8.344   1.109  1.00  0.00           N  
ATOM   1953  N   HYP    12      -9.205   3.309  -2.660  1.00  0.00           N  
ATOM   1954  CA  HYP    12     -13.188   5.129   3.938  1.00  0.00           C  
ATOM   1955  CA  HYP    12      -9.161   7.324   0.882  1.00  0.00           C  
ATOM   1956  CA  HYP    12      -8.061   2.575  -2.114  1.00  0.00           C  
ATOM   1957  C   HYP    12     -13.154   3.798   3.105  1.00  0.00           C  
ATOM   1958  C   HYP    12      -8.817   6.404   2.037  1.00  0.00           C  
ATOM   1959  C   HYP    12      -7.089   3.496  -1.441  1.00  0.00           C  
ATOM   1960  O   HYP    12     -13.732   2.789   3.464  1.00  0.00           O  
ATOM   1961  O   HYP    12      -8.794   6.733   3.246  1.00  0.00           O  
ATOM   1962  O   HYP    12      -6.681   4.528  -1.971  1.00  0.00           O  
ATOM   1963  CB  HYP    12     -12.172   4.972   5.106  1.00  0.00           C  
ATOM   1964  CB  HYP    12      -7.883   8.060   0.393  1.00  0.00           C  
ATOM   1965  CB  HYP    12      -7.341   1.903  -3.326  1.00  0.00           C  
ATOM   1966  CG  HYP    12     -12.667   6.024   6.096  1.00  0.00           C  
ATOM   1967  CG  HYP    12      -8.405   9.358  -0.217  1.00  0.00           C  
ATOM   1968  CG  HYP    12      -8.488   1.656  -4.374  1.00  0.00           C  
ATOM   1969  CD2 HYP    12     -14.150   5.961   5.900  1.00  0.00           C  
ATOM   1970  CD2 HYP    12      -9.522   9.672   0.779  1.00  0.00           C  
ATOM   1971  CD2 HYP    12      -9.331   2.879  -4.069  1.00  0.00           C  
ATOM   1972  OD1 HYP    12     -11.996   7.295   5.783  1.00  0.00           O  
ATOM   1973  OD1 HYP    12      -8.975   9.142  -1.511  1.00  0.00           O  
ATOM   1974  OD1 HYP    12      -9.122   0.380  -4.304  1.00  0.00           O  
ATOM   1975  N   GLY    13     -12.265   3.814   2.080  1.00  0.00           N  
ATOM   1976  N   GLY    13      -8.523   5.161   1.668  1.00  0.00           N  
ATOM   1977  N   GLY    13      -6.658   3.147  -0.203  1.00  0.00           N  
ATOM   1978  CA  GLY    13     -12.091   2.807   1.063  1.00  0.00           C  
ATOM   1979  CA  GLY    13      -8.389   4.036   2.595  1.00  0.00           C  
ATOM   1980  CA  GLY    13      -5.736   3.878   0.599  1.00  0.00           C  
ATOM   1981  C   GLY    13     -11.268   1.557   1.521  1.00  0.00           C  
ATOM   1982  C   GLY    13      -7.169   4.156   3.515  1.00  0.00           C  
ATOM   1983  C   GLY    13      -4.281   3.871   0.125  1.00  0.00           C  
ATOM   1984  O   GLY    13     -10.906   1.360   2.655  1.00  0.00           O  
ATOM   1985  O   GLY    13      -6.406   5.138   3.394  1.00  0.00           O  
ATOM   1986  O   GLY    13      -4.040   3.110  -0.852  1.00  0.00           O  
ATOM   1987  N   PRO    14     -11.081   0.722   0.526  1.00  0.00           N  
ATOM   1988  N   PRO    14      -7.061   3.148   4.466  1.00  0.00           N  
ATOM   1989  N   PRO    14      -3.311   4.529   0.804  1.00  0.00           N  
ATOM   1990  CA  PRO    14     -10.227  -0.459   0.566  1.00  0.00           C  
ATOM   1991  CA  PRO    14      -5.912   3.066   5.288  1.00  0.00           C  
ATOM   1992  CA  PRO    14      -1.990   4.750   0.299  1.00  0.00           C  
ATOM   1993  C   PRO    14      -8.814  -0.130   1.062  1.00  0.00           C  
ATOM   1994  C   PRO    14      -4.626   2.486   4.695  1.00  0.00           C  
ATOM   1995  C   PRO    14      -1.087   3.542   0.422  1.00  0.00           C  
ATOM   1996  O   PRO    14      -8.317   0.893   0.714  1.00  0.00           O  
ATOM   1997  O   PRO    14      -4.770   1.802   3.706  1.00  0.00           O  
ATOM   1998  O   PRO    14      -1.275   2.832   1.427  1.00  0.00           O  
ATOM   1999  CB  PRO    14     -10.283  -1.066  -0.857  1.00  0.00           C  
ATOM   2000  CB  PRO    14      -6.384   2.197   6.449  1.00  0.00           C  
ATOM   2001  CB  PRO    14      -1.465   6.030   0.899  1.00  0.00           C  
ATOM   2002  CG  PRO    14     -11.635  -0.627  -1.331  1.00  0.00           C  
ATOM   2003  CG  PRO    14      -7.385   1.238   5.854  1.00  0.00           C  
ATOM   2004  CG  PRO    14      -2.064   5.850   2.285  1.00  0.00           C  
ATOM   2005  CD  PRO    14     -11.711   0.776  -0.762  1.00  0.00           C  
ATOM   2006  CD  PRO    14      -8.077   2.248   4.956  1.00  0.00           C  
ATOM   2007  CD  PRO    14      -3.489   5.288   2.062  1.00  0.00           C  
ATOM   2008  N   HYP    15      -8.068  -0.986   1.756  1.00  0.00           N  
ATOM   2009  N   HYP    15      -3.518   2.779   5.313  1.00  0.00           N  
ATOM   2010  N   HYP    15      -0.066   3.480  -0.430  1.00  0.00           N  
ATOM   2011  CA  HYP    15      -6.675  -0.878   2.094  1.00  0.00           C  
ATOM   2012  CA  HYP    15      -2.204   2.373   4.836  1.00  0.00           C  
ATOM   2013  CA  HYP    15       1.089   2.426  -0.327  1.00  0.00           C  
ATOM   2014  C   HYP    15      -5.630  -0.732   0.979  1.00  0.00           C  
ATOM   2015  C   HYP    15      -2.096   0.874   4.547  1.00  0.00           C  
ATOM   2016  C   HYP    15       1.715   2.247   1.024  1.00  0.00           C  
ATOM   2017  O   HYP    15      -5.787  -1.263  -0.171  1.00  0.00           O  
ATOM   2018  O   HYP    15      -2.542   0.084   5.396  1.00  0.00           O  
ATOM   2019  O   HYP    15       2.031   3.246   1.643  1.00  0.00           O  
ATOM   2020  CB  HYP    15      -6.359  -2.148   2.925  1.00  0.00           C  
ATOM   2021  CB  HYP    15      -1.132   2.807   5.853  1.00  0.00           C  
ATOM   2022  CB  HYP    15       2.139   2.884  -1.412  1.00  0.00           C  
ATOM   2023  CG  HYP    15      -7.673  -2.581   3.536  1.00  0.00           C  
ATOM   2024  CG  HYP    15      -1.764   4.097   6.466  1.00  0.00           C  
ATOM   2025  CG  HYP    15       1.224   3.568  -2.462  1.00  0.00           C  
ATOM   2026  CD2 HYP    15      -8.606  -2.226   2.417  1.00  0.00           C  
ATOM   2027  CD2 HYP    15      -3.261   3.662   6.523  1.00  0.00           C  
ATOM   2028  CD2 HYP    15       0.119   4.264  -1.648  1.00  0.00           C  
ATOM   2029  OD1 HYP    15      -7.992  -1.884   4.723  1.00  0.00           O  
ATOM   2030  OD1 HYP    15      -1.480   5.199   5.622  1.00  0.00           O  
ATOM   2031  OD1 HYP    15       0.595   2.630  -3.283  1.00  0.00           O  
ATOM   2032  N   GLY    16      -4.445  -0.175   1.277  1.00  0.00           N  
ATOM   2033  N   GLY    16      -1.591   0.523   3.380  1.00  0.00           N  
ATOM   2034  N   GLY    16       1.848   0.984   1.493  1.00  0.00           N  
ATOM   2035  CA  GLY    16      -3.460   0.107   0.276  1.00  0.00           C  
ATOM   2036  CA  GLY    16      -1.376  -0.850   2.923  1.00  0.00           C  
ATOM   2037  CA  GLY    16       2.443   0.713   2.858  1.00  0.00           C  
ATOM   2038  C   GLY    16      -2.793  -1.087  -0.373  1.00  0.00           C  
ATOM   2039  C   GLY    16      -0.172  -1.597   3.616  1.00  0.00           C  
ATOM   2040  C   GLY    16       3.943   1.124   3.099  1.00  0.00           C  
ATOM   2041  O   GLY    16      -3.076  -2.251   0.015  1.00  0.00           O  
ATOM   2042  O   GLY    16       0.436  -1.109   4.595  1.00  0.00           O  
ATOM   2043  O   GLY    16       4.458   1.870   2.266  1.00  0.00           O  
ATOM   2044  N   PRO    17      -2.040  -0.910  -1.541  1.00  0.00           N  
ATOM   2045  N   PRO    17       0.181  -2.832   3.182  1.00  0.00           N  
ATOM   2046  N   PRO    17       4.486   0.705   4.221  1.00  0.00           N  
ATOM   2047  CA  PRO    17      -1.135  -1.866  -2.081  1.00  0.00           C  
ATOM   2048  CA  PRO    17       1.212  -3.687   3.724  1.00  0.00           C  
ATOM   2049  CA  PRO    17       5.924   0.867   4.622  1.00  0.00           C  
ATOM   2050  C   PRO    17       0.298  -1.857  -1.412  1.00  0.00           C  
ATOM   2051  C   PRO    17       2.664  -3.308   3.303  1.00  0.00           C  
ATOM   2052  C   PRO    17       6.976   0.088   3.885  1.00  0.00           C  
ATOM   2053  O   PRO    17       0.440  -1.029  -0.474  1.00  0.00           O  
ATOM   2054  O   PRO    17       2.765  -2.458   2.382  1.00  0.00           O  
ATOM   2055  O   PRO    17       6.684  -0.707   2.976  1.00  0.00           O  
ATOM   2056  CB  PRO    17      -1.219  -1.548  -3.587  1.00  0.00           C  
ATOM   2057  CB  PRO    17       0.861  -5.099   3.335  1.00  0.00           C  
ATOM   2058  CB  PRO    17       5.920   0.555   6.069  1.00  0.00           C  
ATOM   2059  CG  PRO    17      -1.023  -0.031  -3.496  1.00  0.00           C  
ATOM   2060  CG  PRO    17       0.147  -4.796   2.006  1.00  0.00           C  
ATOM   2061  CG  PRO    17       4.600   0.988   6.613  1.00  0.00           C  
ATOM   2062  CD  PRO    17      -1.755   0.335  -2.186  1.00  0.00           C  
ATOM   2063  CD  PRO    17      -0.634  -3.546   2.286  1.00  0.00           C  
ATOM   2064  CD  PRO    17       3.676   0.597   5.470  1.00  0.00           C  
ATOM   2065  N   HYP    18       1.214  -2.767  -1.730  1.00  0.00           N  
ATOM   2066  N   HYP    18       3.648  -3.814   4.047  1.00  0.00           N  
ATOM   2067  N   HYP    18       8.275   0.376   4.156  1.00  0.00           N  
ATOM   2068  CA  HYP    18       2.466  -2.872  -0.981  1.00  0.00           C  
ATOM   2069  CA  HYP    18       4.995  -3.371   3.764  1.00  0.00           C  
ATOM   2070  CA  HYP    18       9.325  -0.319   3.377  1.00  0.00           C  
ATOM   2071  C   HYP    18       3.260  -1.639  -1.120  1.00  0.00           C  
ATOM   2072  C   HYP    18       5.388  -3.883   2.378  1.00  0.00           C  
ATOM   2073  C   HYP    18       9.527  -1.807   3.611  1.00  0.00           C  
ATOM   2074  O   HYP    18       3.283  -0.843  -2.078  1.00  0.00           O  
ATOM   2075  O   HYP    18       4.835  -4.873   1.881  1.00  0.00           O  
ATOM   2076  O   HYP    18       9.339  -2.336   4.716  1.00  0.00           O  
ATOM   2077  CB  HYP    18       3.143  -4.080  -1.699  1.00  0.00           C  
ATOM   2078  CB  HYP    18       5.917  -4.075   4.903  1.00  0.00           C  
ATOM   2079  CB  HYP    18      10.657   0.436   3.717  1.00  0.00           C  
ATOM   2080  CG  HYP    18       1.969  -4.884  -2.251  1.00  0.00           C  
ATOM   2081  CG  HYP    18       4.874  -4.078   6.066  1.00  0.00           C  
ATOM   2082  CG  HYP    18      10.159   1.715   4.313  1.00  0.00           C  
ATOM   2083  CD2 HYP    18       1.035  -3.774  -2.689  1.00  0.00           C  
ATOM   2084  CD2 HYP    18       3.614  -4.490   5.271  1.00  0.00           C  
ATOM   2085  CD2 HYP    18       8.868   1.341   5.023  1.00  0.00           C  
ATOM   2086  OD1 HYP    18       1.455  -5.579  -1.183  1.00  0.00           O  
ATOM   2087  OD1 HYP    18       4.838  -2.778   6.639  1.00  0.00           O  
ATOM   2088  OD1 HYP    18       9.688   2.629   3.278  1.00  0.00           O  
ATOM   2089  N   GLY    19       3.909  -1.291  -0.026  1.00  0.00           N  
ATOM   2090  N   GLY    19       6.306  -3.153   1.741  1.00  0.00           N  
ATOM   2091  N   GLY    19       9.913  -2.588   2.576  1.00  0.00           N  
ATOM   2092  CA  GLY    19       4.935  -0.241   0.040  1.00  0.00           C  
ATOM   2093  CA  GLY    19       6.796  -3.531   0.363  1.00  0.00           C  
ATOM   2094  CA  GLY    19      10.225  -4.058   2.680  1.00  0.00           C  
ATOM   2095  C   GLY    19       6.182  -0.341  -0.909  1.00  0.00           C  
ATOM   2096  C   GLY    19       7.538  -4.893   0.258  1.00  0.00           C  
ATOM   2097  C   GLY    19      11.673  -4.457   3.185  1.00  0.00           C  
ATOM   2098  O   GLY    19       6.356  -1.398  -1.561  1.00  0.00           O  
ATOM   2099  O   GLY    19       7.894  -5.533   1.197  1.00  0.00           O  
ATOM   2100  O   GLY    19      12.516  -3.604   3.573  1.00  0.00           O  
ATOM   2101  N   PRO    20       7.049   0.662  -0.911  1.00  0.00           N  
ATOM   2102  N   PRO    20       7.745  -5.392  -0.962  1.00  0.00           N  
ATOM   2103  N   PRO    20      11.909  -5.755   3.361  1.00  0.00           N  
ATOM   2104  CA  PRO    20       8.370   0.635  -1.512  1.00  0.00           C  
ATOM   2105  CA  PRO    20       8.512  -6.581  -1.217  1.00  0.00           C  
ATOM   2106  CA  PRO    20      13.111  -6.252   4.050  1.00  0.00           C  
ATOM   2107  C   PRO    20       9.223  -0.638  -1.286  1.00  0.00           C  
ATOM   2108  C   PRO    20       9.956  -6.492  -0.789  1.00  0.00           C  
ATOM   2109  C   PRO    20      14.421  -6.064   3.256  1.00  0.00           C  
ATOM   2110  O   PRO    20       9.261  -1.106  -0.122  1.00  0.00           O  
ATOM   2111  O   PRO    20      10.550  -5.384  -0.762  1.00  0.00           O  
ATOM   2112  O   PRO    20      14.375  -6.118   2.017  1.00  0.00           O  
ATOM   2113  CB  PRO    20       9.035   1.762  -0.764  1.00  0.00           C  
ATOM   2114  CB  PRO    20       8.331  -6.781  -2.721  1.00  0.00           C  
ATOM   2115  CB  PRO    20      12.859  -7.758   4.350  1.00  0.00           C  
ATOM   2116  CG  PRO    20       7.996   2.866  -0.637  1.00  0.00           C  
ATOM   2117  CG  PRO    20       8.287  -5.345  -3.345  1.00  0.00           C  
ATOM   2118  CG  PRO    20      11.311  -7.784   4.498  1.00  0.00           C  
ATOM   2119  CD  PRO    20       6.874   1.913  -0.226  1.00  0.00           C  
ATOM   2120  CD  PRO    20       7.465  -4.701  -2.295  1.00  0.00           C  
ATOM   2121  CD  PRO    20      10.865  -6.805   3.403  1.00  0.00           C  
ATOM   2122  N   HYP    21       9.976  -1.135  -2.318  1.00  0.00           N  
ATOM   2123  N   HYP    21      10.676  -7.637  -0.615  1.00  0.00           N  
ATOM   2124  N   HYP    21      15.594  -6.048   3.890  1.00  0.00           N  
ATOM   2125  CA  HYP    21      10.827  -2.184  -2.063  1.00  0.00           C  
ATOM   2126  CA  HYP    21      12.101  -7.696  -0.307  1.00  0.00           C  
ATOM   2127  CA  HYP    21      16.914  -6.222   3.212  1.00  0.00           C  
ATOM   2128  C   HYP    21      11.874  -1.811  -0.958  1.00  0.00           C  
ATOM   2129  C   HYP    21      13.019  -6.994  -1.377  1.00  0.00           C  
ATOM   2130  C   HYP    21      16.952  -7.416   2.200  1.00  0.00           C  
ATOM   2131  O   HYP    21      12.034  -0.709  -0.501  1.00  0.00           O  
ATOM   2132  O   HYP    21      12.668  -7.091  -2.535  1.00  0.00           O  
ATOM   2133  O   HYP    21      16.385  -8.442   2.475  1.00  0.00           O  
ATOM   2134  CB  HYP    21      11.503  -2.415  -3.446  1.00  0.00           C  
ATOM   2135  CB  HYP    21      12.481  -9.233  -0.291  1.00  0.00           C  
ATOM   2136  CB  HYP    21      17.916  -6.466   4.329  1.00  0.00           C  
ATOM   2137  CG  HYP    21      10.633  -1.793  -4.514  1.00  0.00           C  
ATOM   2138  CG  HYP    21      11.146  -9.897   0.005  1.00  0.00           C  
ATOM   2139  CG  HYP    21      17.296  -5.713   5.551  1.00  0.00           C  
ATOM   2140  CD2 HYP    21      10.148  -0.619  -3.686  1.00  0.00           C  
ATOM   2141  CD2 HYP    21      10.087  -8.989  -0.646  1.00  0.00           C  
ATOM   2142  CD2 HYP    21      15.821  -6.082   5.297  1.00  0.00           C  
ATOM   2143  OD1 HYP    21       9.626  -2.747  -4.845  1.00  0.00           O  
ATOM   2144  OD1 HYP    21      10.809  -9.892   1.359  1.00  0.00           O  
ATOM   2145  OD1 HYP    21      17.465  -4.357   5.423  1.00  0.00           O  
ATOM   2146  N   GLY    22      12.383  -2.823  -0.329  1.00  0.00           N  
ATOM   2147  N   GLY    22      14.082  -6.256  -1.053  1.00  0.00           N  
ATOM   2148  N   GLY    22      17.538  -7.116   0.981  1.00  0.00           N  
ATOM   2149  CA  GLY    22      13.422  -2.744   0.709  1.00  0.00           C  
ATOM   2150  CA  GLY    22      14.911  -5.470  -1.965  1.00  0.00           C  
ATOM   2151  CA  GLY    22      17.722  -8.105  -0.097  1.00  0.00           C  
ATOM   2152  C   GLY    22      14.853  -2.367   0.281  1.00  0.00           C  
ATOM   2153  C   GLY    22      15.885  -6.365  -2.743  1.00  0.00           C  
ATOM   2154  C   GLY    22      18.840  -9.160   0.221  1.00  0.00           C  
ATOM   2155  O   GLY    22      15.175  -2.251  -0.906  1.00  0.00           O  
ATOM   2156  O   GLY    22      15.900  -7.591  -2.683  1.00  0.00           O  
ATOM   2157  O   GLY    22      19.378  -9.232   1.381  1.00  0.00           O  
ATOM   2158  N   PRO    23      15.843  -2.209   1.183  1.00  0.00           N  
ATOM   2159  N   PRO    23      16.680  -5.656  -3.543  1.00  0.00           N  
ATOM   2160  N   PRO    23      19.209 -10.069  -0.708  1.00  0.00           N  
ATOM   2161  CA  PRO    23      17.188  -1.726   0.816  1.00  0.00           C  
ATOM   2162  CA  PRO    23      17.641  -6.233  -4.444  1.00  0.00           C  
ATOM   2163  CA  PRO    23      20.211 -11.141  -0.462  1.00  0.00           C  
ATOM   2164  C   PRO    23      18.217  -2.800   0.368  1.00  0.00           C  
ATOM   2165  C   PRO    23      18.905  -6.667  -3.742  1.00  0.00           C  
ATOM   2166  C   PRO    23      21.690 -10.528  -0.475  1.00  0.00           C  
ATOM   2167  O   PRO    23      18.011  -4.003   0.679  1.00  0.00           O  
ATOM   2168  O   PRO    23      19.174  -6.220  -2.642  1.00  0.00           O  
ATOM   2169  O   PRO    23      21.843  -9.371  -0.858  1.00  0.00           O  
ATOM   2170  CB  PRO    23      17.699  -1.111   2.116  1.00  0.00           C  
ATOM   2171  CB  PRO    23      17.948  -5.194  -5.449  1.00  0.00           C  
ATOM   2172  CB  PRO    23      20.093 -12.070  -1.612  1.00  0.00           C  
ATOM   2173  CG  PRO    23      17.173  -2.074   3.134  1.00  0.00           C  
ATOM   2174  CG  PRO    23      18.035  -3.906  -4.586  1.00  0.00           C  
ATOM   2175  CG  PRO    23      18.554 -12.047  -1.815  1.00  0.00           C  
ATOM   2176  CD  PRO    23      15.740  -2.402   2.645  1.00  0.00           C  
ATOM   2177  CD  PRO    23      16.903  -4.182  -3.574  1.00  0.00           C  
ATOM   2178  CD  PRO    23      18.325 -10.506  -1.722  1.00  0.00           C  
ATOM   2179  N   HYP    24      19.343  -2.469  -0.294  1.00  0.00           N  
ATOM   2180  N   HYP    24      19.732  -7.576  -4.298  1.00  0.00           N  
ATOM   2181  N   HYP    24      22.773 -11.285  -0.213  1.00  0.00           N  
ATOM   2182  CA  HYP    24      20.303  -3.419  -0.827  1.00  0.00           C  
ATOM   2183  CA  HYP    24      21.093  -7.860  -3.827  1.00  0.00           C  
ATOM   2184  CA  HYP    24      24.124 -10.799  -0.502  1.00  0.00           C  
ATOM   2185  C   HYP    24      20.839  -4.263   0.363  1.00  0.00           C  
ATOM   2186  C   HYP    24      21.935  -6.636  -3.485  1.00  0.00           C  
ATOM   2187  C   HYP    24      24.401 -10.458  -1.948  1.00  0.00           C  
ATOM   2188  O   HYP    24      21.183  -3.754   1.441  1.00  0.00           O  
ATOM   2189  O   HYP    24      21.791  -5.564  -4.088  1.00  0.00           O  
ATOM   2190  O   HYP    24      23.770 -10.978  -2.894  1.00  0.00           O  
ATOM   2191  CB  HYP    24      21.404  -2.498  -1.391  1.00  0.00           C  
ATOM   2192  CB  HYP    24      21.789  -8.609  -4.912  1.00  0.00           C  
ATOM   2193  CB  HYP    24      24.995 -12.048  -0.129  1.00  0.00           C  
ATOM   2194  CG  HYP    24      20.655  -1.127  -1.731  1.00  0.00           C  
ATOM   2195  CG  HYP    24      20.642  -9.258  -5.725  1.00  0.00           C  
ATOM   2196  CG  HYP    24      24.185 -12.810   0.930  1.00  0.00           C  
ATOM   2197  CD2 HYP    24      19.517  -1.127  -0.706  1.00  0.00           C  
ATOM   2198  CD2 HYP    24      19.476  -8.216  -5.590  1.00  0.00           C  
ATOM   2199  CD2 HYP    24      22.737 -12.564   0.470  1.00  0.00           C  
ATOM   2200  OD1 HYP    24      20.136  -1.167  -3.087  1.00  0.00           O  
ATOM   2201  OD1 HYP    24      20.243 -10.369  -4.946  1.00  0.00           O  
ATOM   2202  OD1 HYP    24      24.498 -12.393   2.323  1.00  0.00           O  
ATOM   2203  N   GLY    25      20.846  -5.575   0.287  1.00  0.00           N  
ATOM   2204  N   GLY    25      22.794  -6.857  -2.481  1.00  0.00           N  
ATOM   2205  N   GLY    25      25.257  -9.435  -2.139  1.00  0.00           N  
ATOM   2206  CA  GLY    25      21.416  -6.380   1.314  1.00  0.00           C  
ATOM   2207  CA  GLY    25      23.629  -5.836  -1.805  1.00  0.00           C  
ATOM   2208  CA  GLY    25      25.484  -8.905  -3.494  1.00  0.00           C  
ATOM   2209  C   GLY    25      22.897  -6.219   1.702  1.00  0.00           C  
ATOM   2210  C   GLY    25      24.878  -5.464  -2.666  1.00  0.00           C  
ATOM   2211  C   GLY    25      26.338  -9.860  -4.336  1.00  0.00           C  
ATOM   2212  O   GLY    25      23.530  -5.188   1.412  1.00  0.00           O  
ATOM   2213  O   GLY    25      24.970  -5.733  -3.874  1.00  0.00           O  
ATOM   2214  O   GLY    25      26.571 -10.998  -3.964  1.00  0.00           O  
ATOM   2215  N   PRO    26      23.558  -7.224   2.318  1.00  0.00           N  
ATOM   2216  N   PRO    26      25.938  -4.779  -2.104  1.00  0.00           N  
ATOM   2217  N   PRO    26      26.906  -9.309  -5.488  1.00  0.00           N  
ATOM   2218  CA  PRO    26      24.977  -7.278   2.739  1.00  0.00           C  
ATOM   2219  CA  PRO    26      27.111  -4.276  -2.772  1.00  0.00           C  
ATOM   2220  CA  PRO    26      27.838 -10.083  -6.307  1.00  0.00           C  
ATOM   2221  C   PRO    26      25.965  -7.480   1.543  1.00  0.00           C  
ATOM   2222  C   PRO    26      28.018  -5.423  -3.181  1.00  0.00           C  
ATOM   2223  C   PRO    26      29.264 -10.118  -5.896  1.00  0.00           C  
ATOM   2224  O   PRO    26      25.495  -7.800   0.433  1.00  0.00           O  
ATOM   2225  O   PRO    26      27.948  -6.489  -2.511  1.00  0.00           O  
ATOM   2226  O   PRO    26      29.714  -9.349  -4.958  1.00  0.00           O  
ATOM   2227  CB  PRO    26      24.997  -8.336   3.804  1.00  0.00           C  
ATOM   2228  CB  PRO    26      27.753  -3.240  -1.830  1.00  0.00           C  
ATOM   2229  CB  PRO    26      27.749  -9.491  -7.664  1.00  0.00           C  
ATOM   2230  CG  PRO    26      23.977  -9.358   3.347  1.00  0.00           C  
ATOM   2231  CG  PRO    26      27.327  -3.734  -0.484  1.00  0.00           C  
ATOM   2232  CG  PRO    26      27.518  -8.035  -7.342  1.00  0.00           C  
ATOM   2233  CD  PRO    26      22.898  -8.409   2.868  1.00  0.00           C  
ATOM   2234  CD  PRO    26      25.957  -4.414  -0.672  1.00  0.00           C  
ATOM   2235  CD  PRO    26      26.559  -8.060  -6.131  1.00  0.00           C  
ATOM   2236  N   HYP    27      27.307  -7.377   1.838  1.00  0.00           N  
ATOM   2237  N   HYP    27      29.066  -5.147  -4.030  1.00  0.00           N  
ATOM   2238  N   HYP    27      30.119 -11.030  -6.408  1.00  0.00           N  
ATOM   2239  CA  HYP    27      28.216  -7.415   0.743  1.00  0.00           C  
ATOM   2240  CA  HYP    27      30.162  -6.072  -4.292  1.00  0.00           C  
ATOM   2241  CA  HYP    27      31.525 -11.208  -5.939  1.00  0.00           C  
ATOM   2242  C   HYP    27      28.193  -8.835   0.146  1.00  0.00           C  
ATOM   2243  C   HYP    27      30.908  -6.540  -2.993  1.00  0.00           C  
ATOM   2244  C   HYP    27      32.369  -9.907  -6.167  1.00  0.00           C  
ATOM   2245  O   HYP    27      27.849  -9.764   0.854  1.00  0.00           O  
ATOM   2246  O   HYP    27      31.041  -5.684  -2.089  1.00  0.00           O  
ATOM   2247  O   HYP    27      32.168  -9.145  -7.102  1.00  0.00           O  
ATOM   2248  CB  HYP    27      29.549  -7.181   1.475  1.00  0.00           C  
ATOM   2249  CB  HYP    27      31.171  -5.347  -5.205  1.00  0.00           C  
ATOM   2250  CB  HYP    27      32.062 -12.328  -6.789  1.00  0.00           C  
ATOM   2251  CG  HYP    27      29.192  -6.389   2.753  1.00  0.00           C  
ATOM   2252  CG  HYP    27      30.261  -4.309  -6.011  1.00  0.00           C  
ATOM   2253  CG  HYP    27      30.882 -13.290  -6.964  1.00  0.00           C  
ATOM   2254  CD2 HYP    27      27.920  -7.162   3.118  1.00  0.00           C  
ATOM   2255  CD2 HYP    27      29.229  -4.003  -4.918  1.00  0.00           C  
ATOM   2256  CD2 HYP    27      29.809 -12.208  -7.200  1.00  0.00           C  
ATOM   2257  OD1 HYP    27      28.953  -5.025   2.309  1.00  0.00           O  
ATOM   2258  OD1 HYP    27      29.574  -5.055  -7.079  1.00  0.00           O  
ATOM   2259  OD1 HYP    27      30.635 -13.985  -5.791  1.00  0.00           O  
ATOM   2260  N   GLY    28      28.649  -8.998  -1.094  1.00  0.00           N  
ATOM   2261  N   GLY    28      31.320  -7.806  -2.905  1.00  0.00           N  
ATOM   2262  N   GLY    28      33.408  -9.774  -5.317  1.00  0.00           N  
ATOM   2263  CA  GLY    28      28.801 -10.360  -1.662  1.00  0.00           C  
ATOM   2264  CA  GLY    28      32.048  -8.429  -1.768  1.00  0.00           C  
ATOM   2265  CA  GLY    28      34.281  -8.562  -5.173  1.00  0.00           C  
ATOM   2266  C   GLY    28      29.943 -11.274  -1.166  1.00  0.00           C  
ATOM   2267  C   GLY    28      33.453  -7.805  -1.584  1.00  0.00           C  
ATOM   2268  C   GLY    28      35.158  -8.315  -6.442  1.00  0.00           C  
ATOM   2269  O   GLY    28      30.725 -10.823  -0.285  1.00  0.00           O  
ATOM   2270  O   GLY    28      33.897  -6.956  -2.442  1.00  0.00           O  
ATOM   2271  O   GLY    28      35.465  -9.239  -7.163  1.00  0.00           O  
ATOM   2272  N   PRO    29      30.102 -12.461  -1.761  1.00  0.00           N  
ATOM   2273  N   PRO    29      34.203  -8.360  -0.594  1.00  0.00           N  
ATOM   2274  N   PRO    29      35.509  -7.052  -6.731  1.00  0.00           N  
ATOM   2275  CA  PRO    29      31.245 -13.336  -1.550  1.00  0.00           C  
ATOM   2276  CA  PRO    29      35.662  -8.123  -0.448  1.00  0.00           C  
ATOM   2277  CA  PRO    29      36.224  -6.665  -7.890  1.00  0.00           C  
ATOM   2278  C   PRO    29      32.572 -12.678  -1.753  1.00  0.00           C  
ATOM   2279  C   PRO    29      36.449  -8.541  -1.727  1.00  0.00           C  
ATOM   2280  C   PRO    29      37.659  -7.298  -7.862  1.00  0.00           C  
ATOM   2281  O   PRO    29      32.738 -11.680  -2.454  1.00  0.00           O  
ATOM   2282  O   PRO    29      36.099  -9.508  -2.460  1.00  0.00           O  
ATOM   2283  O   PRO    29      38.152  -7.861  -6.854  1.00  0.00           O  
ATOM   2284  CB  PRO    29      30.979 -14.582  -2.387  1.00  0.00           C  
ATOM   2285  CB  PRO    29      36.047  -8.972   0.769  1.00  0.00           C  
ATOM   2286  CB  PRO    29      36.166  -5.137  -7.891  1.00  0.00           C  
ATOM   2287  CG  PRO    29      29.472 -14.546  -2.385  1.00  0.00           C  
ATOM   2288  CG  PRO    29      34.745  -9.353   1.458  1.00  0.00           C  
ATOM   2289  CG  PRO    29      36.132  -4.784  -6.358  1.00  0.00           C  
ATOM   2290  CD  PRO    29      29.199 -13.100  -2.707  1.00  0.00           C  
ATOM   2291  CD  PRO    29      33.816  -9.416   0.277  1.00  0.00           C  
ATOM   2292  CD  PRO    29      35.174  -5.870  -5.916  1.00  0.00           C  
ATOM   2293  N   HYP    30      33.711 -13.261  -1.317  1.00  0.00           N  
ATOM   2294  N   HYP    30      37.576  -7.812  -2.053  1.00  0.00           N  
ATOM   2295  N   HYP    30      38.454  -7.040  -8.949  1.00  0.00           N  
ATOM   2296  CA  HYP    30      35.057 -12.814  -1.722  1.00  0.00           C  
ATOM   2297  CA  HYP    30      38.246  -7.909  -3.321  1.00  0.00           C  
ATOM   2298  CA  HYP    30      39.838  -7.474  -9.062  1.00  0.00           C  
ATOM   2299  C   HYP    30      35.339 -12.897  -3.258  1.00  0.00           C  
ATOM   2300  C   HYP    30      38.956  -9.231  -3.534  1.00  0.00           C  
ATOM   2301  C   HYP    30      40.745  -6.925  -8.002  1.00  0.00           C  
ATOM   2302  O   HYP    30      34.674 -13.720  -3.947  1.00  0.00           O  
ATOM   2303  O   HYP    30      39.242  -9.922  -2.587  1.00  0.00           O  
ATOM   2304  O   HYP    30      40.592  -5.838  -7.498  1.00  0.00           O  
ATOM   2305  CB  HYP    30      36.071 -13.726  -1.049  1.00  0.00           C  
ATOM   2306  CB  HYP    30      39.200  -6.669  -3.459  1.00  0.00           C  
ATOM   2307  CB  HYP    30      40.249  -7.005 -10.455  1.00  0.00           C  
ATOM   2308  CG  HYP    30      35.274 -14.295   0.123  1.00  0.00           C  
ATOM   2309  CG  HYP    30      38.671  -5.737  -2.386  1.00  0.00           C  
ATOM   2310  CG  HYP    30      39.034  -7.055 -11.250  1.00  0.00           C  
ATOM   2311  CD2 HYP    30      33.903 -14.391  -0.338  1.00  0.00           C  
ATOM   2312  CD2 HYP    30      38.190  -6.685  -1.319  1.00  0.00           C  
ATOM   2313  CD2 HYP    30      38.099  -6.469 -10.236  1.00  0.00           C  
ATOM   2314  OD1 HYP    30      35.487 -13.500   1.246  1.00  0.00           O  
ATOM   2315  OD1 HYP    30      37.563  -5.048  -2.902  1.00  0.00           O  
ATOM   2316  OD1 HYP    30      38.603  -8.314 -11.608  1.00  0.00           O  
ATOM   2317  N   GLY    31      36.073 -11.975  -3.843  1.00  0.00           N  
ATOM   2318  N   GLY    31      39.282  -9.508  -4.816  1.00  0.00           N  
ATOM   2319  N   GLY    31      41.823  -7.659  -7.700  1.00  0.00           N  
ATOM   2320  CA  GLY    31      36.254 -11.957  -5.289  1.00  0.00           C  
ATOM   2321  CA  GLY    31      40.292 -10.595  -5.190  1.00  0.00           C  
ATOM   2322  CA  GLY    31      43.025  -7.168  -7.055  1.00  0.00           C  
ATOM   2323  C   GLY    31      37.557 -12.597  -5.793  1.00  0.00           C  
ATOM   2324  C   GLY    31      41.738 -10.319  -4.670  1.00  0.00           C  
ATOM   2325  C   GLY    31      43.821  -6.262  -7.995  1.00  0.00           C  
ATOM   2326  O   GLY    31      38.258 -13.301  -5.095  1.00  0.00           O  
ATOM   2327  O   GLY    31      41.993  -9.218  -4.061  1.00  0.00           O  
ATOM   2328  O   GLY    31      43.484  -6.062  -9.157  1.00  0.00           O  
ATOM   2329  N   NH2    32      37.884 -12.314  -7.014  1.00  0.00           N  
ATOM   2330  N   NH2    32      42.549 -11.289  -4.823  1.00  0.00           N  
ATOM   2331  N   NH2    32      44.910  -5.839  -7.405  1.00  0.00           N  
TER    2332      NH2    32 
END
ATOM   2333  C   ACE     1     -42.560  15.101   2.667  1.00  0.00           C  
ATOM   2334  C   ACE     1     -39.255  11.111   6.583  1.00  0.00           C  
ATOM   2335  C   ACE     1     -35.846  14.657   6.982  1.00  0.00           C  
ATOM   2336  O   ACE     1     -42.331  13.909   2.372  1.00  0.00           O  
ATOM   2337  O   ACE     1     -38.442  10.283   7.086  1.00  0.00           O  
ATOM   2338  O   ACE     1     -35.300  15.759   7.222  1.00  0.00           O  
ATOM   2339  CH3 ACE     1     -43.522  15.288   3.807  1.00  0.00           C  
ATOM   2340  CH3 ACE     1     -40.186  11.806   7.522  1.00  0.00           C  
ATOM   2341  CH3 ACE     1     -37.299  14.677   6.461  1.00  0.00           C  
ATOM   2342  N   PRO     2     -42.048  16.161   2.073  1.00  0.00           N  
ATOM   2343  N   PRO     2     -39.340  11.353   5.291  1.00  0.00           N  
ATOM   2344  N   PRO     2     -35.279  13.526   7.456  1.00  0.00           N  
ATOM   2345  CA  PRO     2     -40.951  16.106   1.075  1.00  0.00           C  
ATOM   2346  CA  PRO     2     -38.570  10.566   4.240  1.00  0.00           C  
ATOM   2347  CA  PRO     2     -33.961  13.427   7.913  1.00  0.00           C  
ATOM   2348  C   PRO     2     -39.668  15.521   1.669  1.00  0.00           C  
ATOM   2349  C   PRO     2     -37.144  10.966   4.029  1.00  0.00           C  
ATOM   2350  C   PRO     2     -32.904  13.266   6.787  1.00  0.00           C  
ATOM   2351  O   PRO     2     -39.487  15.546   2.920  1.00  0.00           O  
ATOM   2352  O   PRO     2     -36.723  12.145   3.903  1.00  0.00           O  
ATOM   2353  O   PRO     2     -33.275  13.092   5.628  1.00  0.00           O  
ATOM   2354  CB  PRO     2     -40.658  17.558   0.655  1.00  0.00           C  
ATOM   2355  CB  PRO     2     -39.402  10.738   3.002  1.00  0.00           C  
ATOM   2356  CB  PRO     2     -34.000  12.255   8.857  1.00  0.00           C  
ATOM   2357  CG  PRO     2     -42.012  18.252   0.911  1.00  0.00           C  
ATOM   2358  CG  PRO     2     -40.812  11.029   3.452  1.00  0.00           C  
ATOM   2359  CG  PRO     2     -34.870  11.303   8.027  1.00  0.00           C  
ATOM   2360  CD  PRO     2     -42.541  17.509   2.145  1.00  0.00           C  
ATOM   2361  CD  PRO     2     -40.485  12.001   4.633  1.00  0.00           C  
ATOM   2362  CD  PRO     2     -35.937  12.222   7.469  1.00  0.00           C  
ATOM   2363  N   HYP     3     -38.728  15.055   0.810  1.00  0.00           N  
ATOM   2364  N   HYP     3     -36.212   9.979   4.021  1.00  0.00           N  
ATOM   2365  N   HYP     3     -31.631  13.281   7.097  1.00  0.00           N  
ATOM   2366  CA  HYP     3     -37.551  14.353   1.298  1.00  0.00           C  
ATOM   2367  CA  HYP     3     -34.771  10.297   3.936  1.00  0.00           C  
ATOM   2368  CA  HYP     3     -30.575  13.293   6.108  1.00  0.00           C  
ATOM   2369  C   HYP     3     -36.535  15.337   1.824  1.00  0.00           C  
ATOM   2370  C   HYP     3     -34.449  10.792   2.468  1.00  0.00           C  
ATOM   2371  C   HYP     3     -30.464  11.897   5.564  1.00  0.00           C  
ATOM   2372  O   HYP     3     -36.498  16.461   1.402  1.00  0.00           O  
ATOM   2373  O   HYP     3     -35.051  10.324   1.506  1.00  0.00           O  
ATOM   2374  O   HYP     3     -30.647  10.922   6.263  1.00  0.00           O  
ATOM   2375  CB  HYP     3     -36.992  13.514   0.141  1.00  0.00           C  
ATOM   2376  CB  HYP     3     -34.023   8.998   4.195  1.00  0.00           C  
ATOM   2377  CB  HYP     3     -29.314  13.888   6.840  1.00  0.00           C  
ATOM   2378  CG  HYP     3     -38.252  13.401  -0.757  1.00  0.00           C  
ATOM   2379  CG  HYP     3     -35.027   8.217   5.050  1.00  0.00           C  
ATOM   2380  CG  HYP     3     -29.907  14.542   8.038  1.00  0.00           C  
ATOM   2381  CD2 HYP     3     -38.863  14.776  -0.613  1.00  0.00           C  
ATOM   2382  CD2 HYP     3     -36.382   8.572   4.454  1.00  0.00           C  
ATOM   2383  CD2 HYP     3     -30.948  13.583   8.383  1.00  0.00           C  
ATOM   2384  OD1 HYP     3     -39.054  12.363  -0.281  1.00  0.00           O  
ATOM   2385  OD1 HYP     3     -34.785   8.527   6.409  1.00  0.00           O  
ATOM   2386  OD1 HYP     3     -30.531  15.835   7.672  1.00  0.00           O  
ATOM   2387  N   GLY     4     -35.890  14.941   2.898  1.00  0.00           N  
ATOM   2388  N   GLY     4     -33.545  11.777   2.330  1.00  0.00           N  
ATOM   2389  N   GLY     4     -30.249  11.792   4.253  1.00  0.00           N  
ATOM   2390  CA  GLY     4     -34.893  15.660   3.647  1.00  0.00           C  
ATOM   2391  CA  GLY     4     -32.938  12.289   1.100  1.00  0.00           C  
ATOM   2392  CA  GLY     4     -30.207  10.535   3.562  1.00  0.00           C  
ATOM   2393  C   GLY     4     -33.515  15.818   2.947  1.00  0.00           C  
ATOM   2394  C   GLY     4     -32.018  11.348   0.392  1.00  0.00           C  
ATOM   2395  C   GLY     4     -29.107   9.528   4.118  1.00  0.00           C  
ATOM   2396  O   GLY     4     -33.336  15.521   1.769  1.00  0.00           O  
ATOM   2397  O   GLY     4     -31.926  10.171   0.777  1.00  0.00           O  
ATOM   2398  O   GLY     4     -28.253  10.021   4.874  1.00  0.00           O  
ATOM   2399  N   PRO     5     -32.530  16.263   3.701  1.00  0.00           N  
ATOM   2400  N   PRO     5     -31.221  11.910  -0.569  1.00  0.00           N  
ATOM   2401  N   PRO     5     -29.086   8.262   3.739  1.00  0.00           N  
ATOM   2402  CA  PRO     5     -31.170  16.516   3.200  1.00  0.00           C  
ATOM   2403  CA  PRO     5     -30.300  11.211  -1.402  1.00  0.00           C  
ATOM   2404  CA  PRO     5     -28.061   7.343   4.254  1.00  0.00           C  
ATOM   2405  C   PRO     5     -30.451  15.339   2.540  1.00  0.00           C  
ATOM   2406  C   PRO     5     -29.031  10.677  -0.807  1.00  0.00           C  
ATOM   2407  C   PRO     5     -26.697   7.489   3.681  1.00  0.00           C  
ATOM   2408  O   PRO     5     -30.753  14.220   2.864  1.00  0.00           O  
ATOM   2409  O   PRO     5     -28.579  11.290   0.115  1.00  0.00           O  
ATOM   2410  O   PRO     5     -26.572   8.277   2.768  1.00  0.00           O  
ATOM   2411  CB  PRO     5     -30.351  17.108   4.395  1.00  0.00           C  
ATOM   2412  CB  PRO     5     -29.761  12.241  -2.386  1.00  0.00           C  
ATOM   2413  CB  PRO     5     -28.611   5.934   3.947  1.00  0.00           C  
ATOM   2414  CG  PRO     5     -31.496  17.926   5.096  1.00  0.00           C  
ATOM   2415  CG  PRO     5     -30.851  13.263  -2.440  1.00  0.00           C  
ATOM   2416  CG  PRO     5     -29.501   6.179   2.775  1.00  0.00           C  
ATOM   2417  CD  PRO     5     -32.613  16.885   5.051  1.00  0.00           C  
ATOM   2418  CD  PRO     5     -31.353  13.276  -1.058  1.00  0.00           C  
ATOM   2419  CD  PRO     5     -30.023   7.597   2.834  1.00  0.00           C  
ATOM   2420  N   HYP     6     -29.542  15.530   1.617  1.00  0.00           N  
ATOM   2421  N   HYP     6     -28.355   9.612  -1.331  1.00  0.00           N  
ATOM   2422  N   HYP     6     -25.654   6.766   4.275  1.00  0.00           N  
ATOM   2423  CA  HYP     6     -28.578  14.527   1.191  1.00  0.00           C  
ATOM   2424  CA  HYP     6     -27.090   9.185  -0.806  1.00  0.00           C  
ATOM   2425  CA  HYP     6     -24.248   6.761   3.799  1.00  0.00           C  
ATOM   2426  C   HYP     6     -27.827  13.889   2.425  1.00  0.00           C  
ATOM   2427  C   HYP     6     -26.037  10.349  -0.936  1.00  0.00           C  
ATOM   2428  C   HYP     6     -23.994   6.711   2.241  1.00  0.00           C  
ATOM   2429  O   HYP     6     -27.617  14.656   3.371  1.00  0.00           O  
ATOM   2430  O   HYP     6     -26.008  11.052  -1.962  1.00  0.00           O  
ATOM   2431  O   HYP     6     -24.610   5.900   1.531  1.00  0.00           O  
ATOM   2432  CB  HYP     6     -27.706  15.265   0.238  1.00  0.00           C  
ATOM   2433  CB  HYP     6     -26.747   8.063  -1.766  1.00  0.00           C  
ATOM   2434  CB  HYP     6     -23.491   5.592   4.484  1.00  0.00           C  
ATOM   2435  CG  HYP     6     -28.485  16.516  -0.248  1.00  0.00           C  
ATOM   2436  CG  HYP     6     -28.070   7.375  -2.082  1.00  0.00           C  
ATOM   2437  CG  HYP     6     -24.280   5.460   5.760  1.00  0.00           C  
ATOM   2438  CD2 HYP     6     -29.184  16.870   1.083  1.00  0.00           C  
ATOM   2439  CD2 HYP     6     -28.914   8.610  -2.291  1.00  0.00           C  
ATOM   2440  CD2 HYP     6     -25.730   5.869   5.441  1.00  0.00           C  
ATOM   2441  OD1 HYP     6     -29.407  16.193  -1.263  1.00  0.00           O  
ATOM   2442  OD1 HYP     6     -28.543   6.643  -0.933  1.00  0.00           O  
ATOM   2443  OD1 HYP     6     -23.724   6.366   6.656  1.00  0.00           O  
ATOM   2444  N   GLY     7     -27.435  12.585   2.333  1.00  0.00           N  
ATOM   2445  N   GLY     7     -25.027  10.387  -0.051  1.00  0.00           N  
ATOM   2446  N   GLY     7     -23.031   7.631   1.833  1.00  0.00           N  
ATOM   2447  CA  GLY     7     -26.625  11.942   3.340  1.00  0.00           C  
ATOM   2448  CA  GLY     7     -23.995  11.459  -0.034  1.00  0.00           C  
ATOM   2449  CA  GLY     7     -22.725   7.727   0.376  1.00  0.00           C  
ATOM   2450  C   GLY     7     -25.218  12.420   3.625  1.00  0.00           C  
ATOM   2451  C   GLY     7     -22.801  11.225  -0.871  1.00  0.00           C  
ATOM   2452  C   GLY     7     -21.977   6.419  -0.186  1.00  0.00           C  
ATOM   2453  O   GLY     7     -24.661  13.285   2.929  1.00  0.00           O  
ATOM   2454  O   GLY     7     -22.832  10.363  -1.749  1.00  0.00           O  
ATOM   2455  O   GLY     7     -21.752   5.484   0.546  1.00  0.00           O  
ATOM   2456  N   PRO     8     -24.641  11.898   4.698  1.00  0.00           N  
ATOM   2457  N   PRO     8     -21.692  11.916  -0.681  1.00  0.00           N  
ATOM   2458  N   PRO     8     -21.597   6.389  -1.469  1.00  0.00           N  
ATOM   2459  CA  PRO     8     -23.193  11.985   5.107  1.00  0.00           C  
ATOM   2460  CA  PRO     8     -20.522  11.765  -1.504  1.00  0.00           C  
ATOM   2461  CA  PRO     8     -20.889   5.208  -2.050  1.00  0.00           C  
ATOM   2462  C   PRO     8     -22.243  11.345   3.998  1.00  0.00           C  
ATOM   2463  C   PRO     8     -19.667  10.525  -1.181  1.00  0.00           C  
ATOM   2464  C   PRO     8     -19.561   4.833  -1.397  1.00  0.00           C  
ATOM   2465  O   PRO     8     -22.669  10.655   3.068  1.00  0.00           O  
ATOM   2466  O   PRO     8     -19.785   9.900  -0.182  1.00  0.00           O  
ATOM   2467  O   PRO     8     -18.962   5.718  -0.792  1.00  0.00           O  
ATOM   2468  CB  PRO     8     -23.045  11.292   6.471  1.00  0.00           C  
ATOM   2469  CB  PRO     8     -19.771  13.057  -1.369  1.00  0.00           C  
ATOM   2470  CB  PRO     8     -20.604   5.656  -3.462  1.00  0.00           C  
ATOM   2471  CG  PRO     8     -24.176  10.270   6.469  1.00  0.00           C  
ATOM   2472  CG  PRO     8     -19.972  13.315   0.105  1.00  0.00           C  
ATOM   2473  CG  PRO     8     -21.771   6.445  -3.893  1.00  0.00           C  
ATOM   2474  CD  PRO     8     -25.319  10.955   5.634  1.00  0.00           C  
ATOM   2475  CD  PRO     8     -21.469  13.046   0.303  1.00  0.00           C  
ATOM   2476  CD  PRO     8     -21.964   7.204  -2.590  1.00  0.00           C  
ATOM   2477  N   HYP     9     -20.931  11.595   4.077  1.00  0.00           N  
ATOM   2478  N   HYP     9     -18.786  10.043  -2.061  1.00  0.00           N  
ATOM   2479  N   HYP     9     -19.015   3.541  -1.427  1.00  0.00           N  
ATOM   2480  CA  HYP     9     -20.041  10.869   3.251  1.00  0.00           C  
ATOM   2481  CA  HYP     9     -18.126   8.709  -1.979  1.00  0.00           C  
ATOM   2482  CA  HYP     9     -17.787   3.126  -0.746  1.00  0.00           C  
ATOM   2483  C   HYP     9     -20.063   9.321   3.456  1.00  0.00           C  
ATOM   2484  C   HYP     9     -17.126   8.711  -0.805  1.00  0.00           C  
ATOM   2485  C   HYP     9     -16.579   3.817  -1.349  1.00  0.00           C  
ATOM   2486  O   HYP     9     -20.455   8.703   4.485  1.00  0.00           O  
ATOM   2487  O   HYP     9     -16.504   9.756  -0.509  1.00  0.00           O  
ATOM   2488  O   HYP     9     -16.585   4.128  -2.534  1.00  0.00           O  
ATOM   2489  CB  HYP     9     -18.710  11.525   3.482  1.00  0.00           C  
ATOM   2490  CB  HYP     9     -17.525   8.496  -3.364  1.00  0.00           C  
ATOM   2491  CB  HYP     9     -17.764   1.594  -0.923  1.00  0.00           C  
ATOM   2492  CG  HYP     9     -19.014  12.914   4.027  1.00  0.00           C  
ATOM   2493  CG  HYP     9     -18.126   9.574  -4.255  1.00  0.00           C  
ATOM   2494  CG  HYP     9     -19.218   1.155  -1.002  1.00  0.00           C  
ATOM   2495  CD2 HYP     9     -20.290  12.592   4.902  1.00  0.00           C  
ATOM   2496  CD2 HYP     9     -18.475  10.676  -3.274  1.00  0.00           C  
ATOM   2497  CD2 HYP     9     -19.674   2.278  -1.929  1.00  0.00           C  
ATOM   2498  OD1 HYP     9     -19.223  13.785   3.025  1.00  0.00           O  
ATOM   2499  OD1 HYP     9     -19.322   9.037  -4.825  1.00  0.00           O  
ATOM   2500  OD1 HYP     9     -19.735   1.128   0.309  1.00  0.00           O  
ATOM   2501  N   GLY    10     -19.474   8.651   2.414  1.00  0.00           N  
ATOM   2502  N   GLY    10     -16.874   7.587  -0.159  1.00  0.00           N  
ATOM   2503  N   GLY    10     -15.517   3.942  -0.534  1.00  0.00           N  
ATOM   2504  CA  GLY    10     -19.417   7.212   2.280  1.00  0.00           C  
ATOM   2505  CA  GLY    10     -16.135   7.449   1.108  1.00  0.00           C  
ATOM   2506  CA  GLY    10     -14.461   4.829  -1.028  1.00  0.00           C  
ATOM   2507  C   GLY    10     -18.466   6.490   3.186  1.00  0.00           C  
ATOM   2508  C   GLY    10     -14.661   7.740   1.080  1.00  0.00           C  
ATOM   2509  C   GLY    10     -13.477   4.220  -2.009  1.00  0.00           C  
ATOM   2510  O   GLY    10     -17.621   7.114   3.780  1.00  0.00           O  
ATOM   2511  O   GLY    10     -14.100   7.704   0.008  1.00  0.00           O  
ATOM   2512  O   GLY    10     -13.495   3.018  -2.154  1.00  0.00           O  
ATOM   2513  N   PRO    11     -18.580   5.163   3.259  1.00  0.00           N  
ATOM   2514  N   PRO    11     -14.068   8.121   2.196  1.00  0.00           N  
ATOM   2515  N   PRO    11     -12.517   5.074  -2.453  1.00  0.00           N  
ATOM   2516  CA  PRO    11     -17.688   4.394   4.187  1.00  0.00           C  
ATOM   2517  CA  PRO    11     -12.681   8.435   2.190  1.00  0.00           C  
ATOM   2518  CA  PRO    11     -11.394   4.648  -3.369  1.00  0.00           C  
ATOM   2519  C   PRO    11     -16.336   4.185   3.497  1.00  0.00           C  
ATOM   2520  C   PRO    11     -11.777   7.296   1.643  1.00  0.00           C  
ATOM   2521  C   PRO    11     -10.424   3.657  -2.628  1.00  0.00           C  
ATOM   2522  O   PRO    11     -16.361   3.879   2.314  1.00  0.00           O  
ATOM   2523  O   PRO    11     -12.250   6.181   1.672  1.00  0.00           O  
ATOM   2524  O   PRO    11     -10.581   3.600  -1.411  1.00  0.00           O  
ATOM   2525  CB  PRO    11     -18.534   3.237   4.578  1.00  0.00           C  
ATOM   2526  CB  PRO    11     -12.340   8.754   3.619  1.00  0.00           C  
ATOM   2527  CB  PRO    11     -10.578   5.898  -3.780  1.00  0.00           C  
ATOM   2528  CG  PRO    11     -19.434   2.952   3.365  1.00  0.00           C  
ATOM   2529  CG  PRO    11     -13.661   9.230   4.262  1.00  0.00           C  
ATOM   2530  CG  PRO    11     -11.610   6.958  -3.608  1.00  0.00           C  
ATOM   2531  CD  PRO    11     -19.701   4.328   2.842  1.00  0.00           C  
ATOM   2532  CD  PRO    11     -14.655   8.345   3.482  1.00  0.00           C  
ATOM   2533  CD  PRO    11     -12.421   6.526  -2.312  1.00  0.00           C  
ATOM   2534  N   HYP    12     -15.197   4.140   4.218  1.00  0.00           N  
ATOM   2535  N   HYP    12     -10.515   7.449   1.212  1.00  0.00           N  
ATOM   2536  N   HYP    12      -9.396   3.016  -3.312  1.00  0.00           N  
ATOM   2537  CA  HYP    12     -13.820   4.146   3.685  1.00  0.00           C  
ATOM   2538  CA  HYP    12      -9.634   6.362   0.779  1.00  0.00           C  
ATOM   2539  CA  HYP    12      -8.514   2.169  -2.605  1.00  0.00           C  
ATOM   2540  C   HYP    12     -13.500   2.896   2.795  1.00  0.00           C  
ATOM   2541  C   HYP    12      -9.418   5.361   1.914  1.00  0.00           C  
ATOM   2542  C   HYP    12      -7.552   2.899  -1.572  1.00  0.00           C  
ATOM   2543  O   HYP    12     -14.048   1.806   2.979  1.00  0.00           O  
ATOM   2544  O   HYP    12      -9.282   5.770   3.048  1.00  0.00           O  
ATOM   2545  O   HYP    12      -7.448   4.079  -1.646  1.00  0.00           O  
ATOM   2546  CB  HYP    12     -12.713   4.147   4.838  1.00  0.00           C  
ATOM   2547  CB  HYP    12      -8.326   7.062   0.275  1.00  0.00           C  
ATOM   2548  CB  HYP    12      -7.640   1.496  -3.769  1.00  0.00           C  
ATOM   2549  CG  HYP    12     -13.628   4.767   5.953  1.00  0.00           C  
ATOM   2550  CG  HYP    12      -8.379   8.313   1.185  1.00  0.00           C  
ATOM   2551  CG  HYP    12      -8.496   1.631  -5.007  1.00  0.00           C  
ATOM   2552  CD2 HYP    12     -15.126   4.270   5.661  1.00  0.00           C  
ATOM   2553  CD2 HYP    12      -9.839   8.777   1.114  1.00  0.00           C  
ATOM   2554  CD2 HYP    12      -9.239   2.931  -4.750  1.00  0.00           C  
ATOM   2555  OD1 HYP    12     -13.469   6.160   5.986  1.00  0.00           O  
ATOM   2556  OD1 HYP    12      -7.433   9.247   0.700  1.00  0.00           O  
ATOM   2557  OD1 HYP    12      -9.334   0.422  -5.133  1.00  0.00           O  
ATOM   2558  N   GLY    13     -12.674   3.125   1.780  1.00  0.00           N  
ATOM   2559  N   GLY    13      -9.145   4.116   1.597  1.00  0.00           N  
ATOM   2560  N   GLY    13      -6.781   2.151  -0.707  1.00  0.00           N  
ATOM   2561  CA  GLY    13     -12.553   2.128   0.724  1.00  0.00           C  
ATOM   2562  CA  GLY    13      -8.963   3.142   2.676  1.00  0.00           C  
ATOM   2563  CA  GLY    13      -5.794   2.775   0.148  1.00  0.00           C  
ATOM   2564  C   GLY    13     -11.681   0.905   1.053  1.00  0.00           C  
ATOM   2565  C   GLY    13      -7.553   3.233   3.332  1.00  0.00           C  
ATOM   2566  C   GLY    13      -4.498   2.827  -0.624  1.00  0.00           C  
ATOM   2567  O   GLY    13     -11.317   0.676   2.208  1.00  0.00           O  
ATOM   2568  O   GLY    13      -6.779   4.100   2.995  1.00  0.00           O  
ATOM   2569  O   GLY    13      -4.396   2.370  -1.725  1.00  0.00           O  
ATOM   2570  N   PRO    14     -11.350   0.019   0.046  1.00  0.00           N  
ATOM   2571  N   PRO    14      -7.249   2.337   4.255  1.00  0.00           N  
ATOM   2572  N   PRO    14      -3.523   3.488  -0.065  1.00  0.00           N  
ATOM   2573  CA  PRO    14     -10.471  -1.154   0.298  1.00  0.00           C  
ATOM   2574  CA  PRO    14      -5.940   2.088   4.937  1.00  0.00           C  
ATOM   2575  CA  PRO    14      -2.157   3.582  -0.717  1.00  0.00           C  
ATOM   2576  C   PRO    14      -9.109  -0.864   0.829  1.00  0.00           C  
ATOM   2577  C   PRO    14      -4.797   1.565   4.062  1.00  0.00           C  
ATOM   2578  C   PRO    14      -1.251   2.310  -0.537  1.00  0.00           C  
ATOM   2579  O   PRO    14      -8.507   0.199   0.637  1.00  0.00           O  
ATOM   2580  O   PRO    14      -5.148   0.969   3.033  1.00  0.00           O  
ATOM   2581  O   PRO    14      -1.581   1.341   0.192  1.00  0.00           O  
ATOM   2582  CB  PRO    14     -10.436  -1.878  -1.053  1.00  0.00           C  
ATOM   2583  CB  PRO    14      -6.142   1.221   6.232  1.00  0.00           C  
ATOM   2584  CB  PRO    14      -1.475   4.721   0.131  1.00  0.00           C  
ATOM   2585  CG  PRO    14     -11.759  -1.460  -1.691  1.00  0.00           C  
ATOM   2586  CG  PRO    14      -7.393   0.410   5.723  1.00  0.00           C  
ATOM   2587  CG  PRO    14      -2.096   4.581   1.498  1.00  0.00           C  
ATOM   2588  CD  PRO    14     -11.894  -0.040  -1.288  1.00  0.00           C  
ATOM   2589  CD  PRO    14      -8.155   1.276   4.732  1.00  0.00           C  
ATOM   2590  CD  PRO    14      -3.559   4.334   1.131  1.00  0.00           C  
ATOM   2591  N   HYP    15      -8.459  -1.822   1.424  1.00  0.00           N  
ATOM   2592  N   HYP    15      -3.500   1.827   4.360  1.00  0.00           N  
ATOM   2593  N   HYP    15      -0.194   2.109  -1.330  1.00  0.00           N  
ATOM   2594  CA  HYP    15      -6.986  -1.811   1.726  1.00  0.00           C  
ATOM   2595  CA  HYP    15      -2.288   1.254   3.732  1.00  0.00           C  
ATOM   2596  CA  HYP    15       0.778   0.994  -1.149  1.00  0.00           C  
ATOM   2597  C   HYP    15      -6.196  -1.499   0.450  1.00  0.00           C  
ATOM   2598  C   HYP    15      -2.380  -0.184   3.549  1.00  0.00           C  
ATOM   2599  C   HYP    15       1.487   0.978   0.183  1.00  0.00           C  
ATOM   2600  O   HYP    15      -6.490  -1.995  -0.578  1.00  0.00           O  
ATOM   2601  O   HYP    15      -2.809  -0.930   4.443  1.00  0.00           O  
ATOM   2602  O   HYP    15       1.663   2.045   0.877  1.00  0.00           O  
ATOM   2603  CB  HYP    15      -6.613  -3.248   2.254  1.00  0.00           C  
ATOM   2604  CB  HYP    15      -0.990   1.685   4.519  1.00  0.00           C  
ATOM   2605  CB  HYP    15       1.798   1.027  -2.315  1.00  0.00           C  
ATOM   2606  CG  HYP    15      -7.972  -3.703   2.747  1.00  0.00           C  
ATOM   2607  CG  HYP    15      -1.595   2.820   5.375  1.00  0.00           C  
ATOM   2608  CG  HYP    15       1.048   1.896  -3.342  1.00  0.00           C  
ATOM   2609  CD2 HYP    15      -9.012  -3.084   1.854  1.00  0.00           C  
ATOM   2610  CD2 HYP    15      -2.962   2.436   5.635  1.00  0.00           C  
ATOM   2611  CD2 HYP    15       0.342   2.894  -2.380  1.00  0.00           C  
ATOM   2612  OD1 HYP    15      -8.249  -3.117   4.027  1.00  0.00           O  
ATOM   2613  OD1 HYP    15      -1.657   4.116   4.772  1.00  0.00           O  
ATOM   2614  OD1 HYP    15       0.111   1.140  -4.064  1.00  0.00           O  
ATOM   2615  N   GLY    16      -5.115  -0.708   0.557  1.00  0.00           N  
ATOM   2616  N   GLY    16      -1.890  -0.651   2.382  1.00  0.00           N  
ATOM   2617  N   GLY    16       1.780  -0.204   0.658  1.00  0.00           N  
ATOM   2618  CA  GLY    16      -4.244  -0.441  -0.550  1.00  0.00           C  
ATOM   2619  CA  GLY    16      -1.669  -2.043   2.092  1.00  0.00           C  
ATOM   2620  CA  GLY    16       2.360  -0.489   1.988  1.00  0.00           C  
ATOM   2621  C   GLY    16      -3.288  -1.585  -0.970  1.00  0.00           C  
ATOM   2622  C   GLY    16      -0.450  -2.665   2.813  1.00  0.00           C  
ATOM   2623  C   GLY    16       3.790  -0.003   2.202  1.00  0.00           C  
ATOM   2624  O   GLY    16      -3.394  -2.641  -0.279  1.00  0.00           O  
ATOM   2625  O   GLY    16       0.070  -2.069   3.798  1.00  0.00           O  
ATOM   2626  O   GLY    16       4.362   0.759   1.329  1.00  0.00           O  
ATOM   2627  N   PRO    17      -2.471  -1.412  -2.013  1.00  0.00           N  
ATOM   2628  N   PRO    17      -0.086  -3.889   2.390  1.00  0.00           N  
ATOM   2629  N   PRO    17       4.407  -0.210   3.377  1.00  0.00           N  
ATOM   2630  CA  PRO    17      -1.647  -2.386  -2.642  1.00  0.00           C  
ATOM   2631  CA  PRO    17       0.866  -4.663   3.119  1.00  0.00           C  
ATOM   2632  CA  PRO    17       5.868  -0.081   3.588  1.00  0.00           C  
ATOM   2633  C   PRO    17      -0.447  -2.882  -1.863  1.00  0.00           C  
ATOM   2634  C   PRO    17       2.272  -4.315   2.681  1.00  0.00           C  
ATOM   2635  C   PRO    17       6.738  -0.919   2.648  1.00  0.00           C  
ATOM   2636  O   PRO    17       0.062  -2.168  -0.997  1.00  0.00           O  
ATOM   2637  O   PRO    17       2.598  -3.674   1.681  1.00  0.00           O  
ATOM   2638  O   PRO    17       6.303  -1.939   2.111  1.00  0.00           O  
ATOM   2639  CB  PRO    17      -1.196  -1.803  -3.927  1.00  0.00           C  
ATOM   2640  CB  PRO    17       0.558  -6.136   2.817  1.00  0.00           C  
ATOM   2641  CB  PRO    17       5.996  -0.595   5.032  1.00  0.00           C  
ATOM   2642  CG  PRO    17      -2.407  -0.901  -4.335  1.00  0.00           C  
ATOM   2643  CG  PRO    17      -0.006  -6.014   1.436  1.00  0.00           C  
ATOM   2644  CG  PRO    17       4.709  -0.380   5.735  1.00  0.00           C  
ATOM   2645  CD  PRO    17      -2.622  -0.322  -2.999  1.00  0.00           C  
ATOM   2646  CD  PRO    17      -0.814  -4.711   1.446  1.00  0.00           C  
ATOM   2647  CD  PRO    17       3.709  -0.622   4.601  1.00  0.00           C  
ATOM   2648  N   HYP    18       0.247  -4.022  -2.182  1.00  0.00           N  
ATOM   2649  N   HYP    18       3.232  -4.860   3.476  1.00  0.00           N  
ATOM   2650  N   HYP    18       8.013  -0.586   2.466  1.00  0.00           N  
ATOM   2651  CA  HYP    18       1.607  -4.302  -1.642  1.00  0.00           C  
ATOM   2652  CA  HYP    18       4.628  -4.779   3.206  1.00  0.00           C  
ATOM   2653  CA  HYP    18       8.976  -1.498   1.871  1.00  0.00           C  
ATOM   2654  C   HYP    18       2.543  -3.103  -1.920  1.00  0.00           C  
ATOM   2655  C   HYP    18       4.934  -5.428   1.833  1.00  0.00           C  
ATOM   2656  C   HYP    18       8.946  -2.933   2.410  1.00  0.00           C  
ATOM   2657  O   HYP    18       2.482  -2.444  -2.946  1.00  0.00           O  
ATOM   2658  O   HYP    18       4.254  -6.369   1.504  1.00  0.00           O  
ATOM   2659  O   HYP    18       8.674  -3.220   3.583  1.00  0.00           O  
ATOM   2660  CB  HYP    18       1.997  -5.472  -2.546  1.00  0.00           C  
ATOM   2661  CB  HYP    18       5.335  -5.477   4.397  1.00  0.00           C  
ATOM   2662  CB  HYP    18      10.345  -0.795   2.017  1.00  0.00           C  
ATOM   2663  CG  HYP    18       0.747  -6.225  -2.800  1.00  0.00           C  
ATOM   2664  CG  HYP    18       4.439  -5.073   5.524  1.00  0.00           C  
ATOM   2665  CG  HYP    18       9.959   0.701   2.267  1.00  0.00           C  
ATOM   2666  CD2 HYP    18      -0.134  -4.998  -3.172  1.00  0.00           C  
ATOM   2667  CD2 HYP    18       3.038  -5.408   4.837  1.00  0.00           C  
ATOM   2668  CD2 HYP    18       8.613   0.660   2.919  1.00  0.00           C  
ATOM   2669  OD1 HYP    18       0.356  -6.964  -1.630  1.00  0.00           O  
ATOM   2670  OD1 HYP    18       4.626  -3.730   5.846  1.00  0.00           O  
ATOM   2671  OD1 HYP    18       9.748   1.304   0.980  1.00  0.00           O  
ATOM   2672  N   GLY    19       3.432  -2.812  -0.975  1.00  0.00           N  
ATOM   2673  N   GLY    19       5.830  -4.835   1.062  1.00  0.00           N  
ATOM   2674  N   GLY    19       9.219  -3.866   1.508  1.00  0.00           N  
ATOM   2675  CA  GLY    19       4.349  -1.737  -0.908  1.00  0.00           C  
ATOM   2676  CA  GLY    19       6.072  -5.160  -0.307  1.00  0.00           C  
ATOM   2677  CA  GLY    19       9.529  -5.264   1.854  1.00  0.00           C  
ATOM   2678  C   GLY    19       5.495  -1.863  -1.871  1.00  0.00           C  
ATOM   2679  C   GLY    19       6.870  -6.429  -0.374  1.00  0.00           C  
ATOM   2680  C   GLY    19      10.886  -5.410   2.608  1.00  0.00           C  
ATOM   2681  O   GLY    19       5.476  -2.782  -2.714  1.00  0.00           O  
ATOM   2682  O   GLY    19       7.245  -6.953   0.658  1.00  0.00           O  
ATOM   2683  O   GLY    19      11.546  -4.318   2.875  1.00  0.00           O  
ATOM   2684  N   PRO    20       6.477  -0.931  -1.777  1.00  0.00           N  
ATOM   2685  N   PRO    20       7.244  -6.802  -1.631  1.00  0.00           N  
ATOM   2686  N   PRO    20      11.320  -6.641   2.954  1.00  0.00           N  
ATOM   2687  CA  PRO    20       7.607  -1.044  -2.691  1.00  0.00           C  
ATOM   2688  CA  PRO    20       8.080  -8.024  -1.797  1.00  0.00           C  
ATOM   2689  CA  PRO    20      12.495  -7.030   3.699  1.00  0.00           C  
ATOM   2690  C   PRO    20       8.546  -2.313  -2.440  1.00  0.00           C  
ATOM   2691  C   PRO    20       9.587  -7.830  -1.437  1.00  0.00           C  
ATOM   2692  C   PRO    20      13.831  -6.865   2.935  1.00  0.00           C  
ATOM   2693  O   PRO    20       8.568  -2.757  -1.320  1.00  0.00           O  
ATOM   2694  O   PRO    20      10.007  -6.661  -1.245  1.00  0.00           O  
ATOM   2695  O   PRO    20      13.785  -7.020   1.732  1.00  0.00           O  
ATOM   2696  CB  PRO    20       8.350   0.310  -2.358  1.00  0.00           C  
ATOM   2697  CB  PRO    20       8.021  -8.384  -3.299  1.00  0.00           C  
ATOM   2698  CB  PRO    20      12.280  -8.444   4.197  1.00  0.00           C  
ATOM   2699  CG  PRO    20       7.326   1.319  -1.776  1.00  0.00           C  
ATOM   2700  CG  PRO    20       7.891  -6.951  -3.879  1.00  0.00           C  
ATOM   2701  CG  PRO    20      11.494  -9.033   3.030  1.00  0.00           C  
ATOM   2702  CD  PRO    20       6.495   0.312  -0.981  1.00  0.00           C  
ATOM   2703  CD  PRO    20       7.002  -6.226  -2.968  1.00  0.00           C  
ATOM   2704  CD  PRO    20      10.624  -7.861   2.523  1.00  0.00           C  
ATOM   2705  N   HYP    21       9.221  -2.833  -3.467  1.00  0.00           N  
ATOM   2706  N   HYP    21      10.394  -8.902  -1.254  1.00  0.00           N  
ATOM   2707  N   HYP    21      15.048  -6.599   3.581  1.00  0.00           N  
ATOM   2708  CA  HYP    21      10.399  -3.729  -3.377  1.00  0.00           C  
ATOM   2709  CA  HYP    21      11.778  -8.784  -0.937  1.00  0.00           C  
ATOM   2710  CA  HYP    21      16.255  -6.410   2.768  1.00  0.00           C  
ATOM   2711  C   HYP    21      11.342  -3.263  -2.262  1.00  0.00           C  
ATOM   2712  C   HYP    21      12.509  -7.875  -1.874  1.00  0.00           C  
ATOM   2713  C   HYP    21      16.687  -7.731   1.919  1.00  0.00           C  
ATOM   2714  O   HYP    21      11.503  -2.075  -2.111  1.00  0.00           O  
ATOM   2715  O   HYP    21      12.192  -7.746  -3.108  1.00  0.00           O  
ATOM   2716  O   HYP    21      16.446  -8.804   2.363  1.00  0.00           O  
ATOM   2717  CB  HYP    21      11.161  -3.580  -4.746  1.00  0.00           C  
ATOM   2718  CB  HYP    21      12.403 -10.179  -1.110  1.00  0.00           C  
ATOM   2719  CB  HYP    21      17.296  -5.933   3.742  1.00  0.00           C  
ATOM   2720  CG  HYP    21      10.001  -3.353  -5.684  1.00  0.00           C  
ATOM   2721  CG  HYP    21      11.261 -11.064  -0.743  1.00  0.00           C  
ATOM   2722  CG  HYP    21      16.842  -6.613   4.962  1.00  0.00           C  
ATOM   2723  CD2 HYP    21       9.105  -2.436  -4.877  1.00  0.00           C  
ATOM   2724  CD2 HYP    21      10.135 -10.332  -1.485  1.00  0.00           C  
ATOM   2725  CD2 HYP    21      15.338  -6.630   5.000  1.00  0.00           C  
ATOM   2726  OD1 HYP    21       9.234  -4.512  -5.824  1.00  0.00           O  
ATOM   2727  OD1 HYP    21      11.166 -11.250   0.671  1.00  0.00           O  
ATOM   2728  OD1 HYP    21      17.321  -6.140   6.229  1.00  0.00           O  
ATOM   2729  N   GLY    22      11.786  -4.209  -1.467  1.00  0.00           N  
ATOM   2730  N   GLY    22      13.477  -7.265  -1.238  1.00  0.00           N  
ATOM   2731  N   GLY    22      17.294  -7.489   0.757  1.00  0.00           N  
ATOM   2732  CA  GLY    22      12.477  -3.917  -0.189  1.00  0.00           C  
ATOM   2733  CA  GLY    22      14.427  -6.287  -1.780  1.00  0.00           C  
ATOM   2734  CA  GLY    22      17.615  -8.431  -0.265  1.00  0.00           C  
ATOM   2735  C   GLY    22      13.909  -3.234  -0.412  1.00  0.00           C  
ATOM   2736  C   GLY    22      15.534  -6.790  -2.718  1.00  0.00           C  
ATOM   2737  C   GLY    22      18.779  -9.428  -0.077  1.00  0.00           C  
ATOM   2738  O   GLY    22      14.402  -3.072  -1.559  1.00  0.00           O  
ATOM   2739  O   GLY    22      15.791  -8.002  -2.639  1.00  0.00           O  
ATOM   2740  O   GLY    22      19.432  -9.504   0.993  1.00  0.00           O  
ATOM   2741  N   PRO    23      14.655  -2.900   0.612  1.00  0.00           N  
ATOM   2742  N   PRO    23      16.250  -6.041  -3.572  1.00  0.00           N  
ATOM   2743  N   PRO    23      19.061 -10.333  -1.105  1.00  0.00           N  
ATOM   2744  CA  PRO    23      16.026  -2.362   0.530  1.00  0.00           C  
ATOM   2745  CA  PRO    23      17.198  -6.479  -4.643  1.00  0.00           C  
ATOM   2746  CA  PRO    23      20.297 -11.240  -1.178  1.00  0.00           C  
ATOM   2747  C   PRO    23      17.013  -3.327  -0.079  1.00  0.00           C  
ATOM   2748  C   PRO    23      18.644  -6.670  -4.074  1.00  0.00           C  
ATOM   2749  C   PRO    23      21.686 -10.567  -1.068  1.00  0.00           C  
ATOM   2750  O   PRO    23      16.892  -4.582  -0.125  1.00  0.00           O  
ATOM   2751  O   PRO    23      18.846  -6.405  -2.913  1.00  0.00           O  
ATOM   2752  O   PRO    23      21.695  -9.323  -1.170  1.00  0.00           O  
ATOM   2753  CB  PRO    23      16.462  -1.897   2.002  1.00  0.00           C  
ATOM   2754  CB  PRO    23      17.199  -5.322  -5.700  1.00  0.00           C  
ATOM   2755  CB  PRO    23      20.160 -11.881  -2.548  1.00  0.00           C  
ATOM   2756  CG  PRO    23      15.236  -2.170   2.885  1.00  0.00           C  
ATOM   2757  CG  PRO    23      17.082  -4.160  -4.755  1.00  0.00           C  
ATOM   2758  CG  PRO    23      18.694 -11.690  -3.010  1.00  0.00           C  
ATOM   2759  CD  PRO    23      14.228  -2.915   2.050  1.00  0.00           C  
ATOM   2760  CD  PRO    23      16.076  -4.596  -3.684  1.00  0.00           C  
ATOM   2761  CD  PRO    23      18.388 -10.308  -2.388  1.00  0.00           C  
ATOM   2762  N   HYP    24      18.155  -2.793  -0.584  1.00  0.00           N  
ATOM   2763  N   HYP    24      19.594  -7.291  -4.793  1.00  0.00           N  
ATOM   2764  N   HYP    24      22.791 -11.258  -0.707  1.00  0.00           N  
ATOM   2765  CA  HYP    24      19.235  -3.681  -0.988  1.00  0.00           C  
ATOM   2766  CA  HYP    24      20.922  -7.636  -4.112  1.00  0.00           C  
ATOM   2767  CA  HYP    24      24.176 -10.719  -0.584  1.00  0.00           C  
ATOM   2768  C   HYP    24      19.675  -4.590   0.182  1.00  0.00           C  
ATOM   2769  C   HYP    24      21.725  -6.569  -3.393  1.00  0.00           C  
ATOM   2770  C   HYP    24      24.653 -10.091  -1.917  1.00  0.00           C  
ATOM   2771  O   HYP    24      19.548  -4.207   1.331  1.00  0.00           O  
ATOM   2772  O   HYP    24      21.554  -5.380  -3.593  1.00  0.00           O  
ATOM   2773  O   HYP    24      24.306 -10.584  -2.988  1.00  0.00           O  
ATOM   2774  CB  HYP    24      20.332  -2.771  -1.447  1.00  0.00           C  
ATOM   2775  CB  HYP    24      21.722  -8.275  -5.240  1.00  0.00           C  
ATOM   2776  CB  HYP    24      25.110 -11.860  -0.169  1.00  0.00           C  
ATOM   2777  CG  HYP    24      19.610  -1.540  -1.989  1.00  0.00           C  
ATOM   2778  CG  HYP    24      20.688  -8.972  -6.181  1.00  0.00           C  
ATOM   2779  CG  HYP    24      24.084 -12.811   0.458  1.00  0.00           C  
ATOM   2780  CD2 HYP    24      18.512  -1.432  -0.885  1.00  0.00           C  
ATOM   2781  CD2 HYP    24      19.533  -8.019  -6.065  1.00  0.00           C  
ATOM   2782  CD2 HYP    24      22.834 -12.688  -0.437  1.00  0.00           C  
ATOM   2783  OD1 HYP    24      18.957  -1.756  -3.210  1.00  0.00           O  
ATOM   2784  OD1 HYP    24      20.357 -10.240  -5.610  1.00  0.00           O  
ATOM   2785  OD1 HYP    24      23.590 -12.388   1.724  1.00  0.00           O  
ATOM   2786  N   GLY    25      20.177  -5.789  -0.144  1.00  0.00           N  
ATOM   2787  N   GLY    25      22.685  -7.084  -2.556  1.00  0.00           N  
ATOM   2788  N   GLY    25      25.494  -9.018  -1.906  1.00  0.00           N  
ATOM   2789  CA  GLY    25      20.840  -6.724   0.776  1.00  0.00           C  
ATOM   2790  CA  GLY    25      23.711  -6.194  -1.932  1.00  0.00           C  
ATOM   2791  CA  GLY    25      26.049  -8.412  -3.191  1.00  0.00           C  
ATOM   2792  C   GLY    25      22.196  -6.275   1.373  1.00  0.00           C  
ATOM   2793  C   GLY    25      24.709  -5.344  -2.765  1.00  0.00           C  
ATOM   2794  C   GLY    25      27.056  -9.346  -3.963  1.00  0.00           C  
ATOM   2795  O   GLY    25      22.725  -5.148   1.146  1.00  0.00           O  
ATOM   2796  O   GLY    25      24.751  -5.576  -3.998  1.00  0.00           O  
ATOM   2797  O   GLY    25      27.397 -10.477  -3.636  1.00  0.00           O  
ATOM   2798  N   PRO    26      22.799  -7.165   2.174  1.00  0.00           N  
ATOM   2799  N   PRO    26      25.461  -4.446  -2.153  1.00  0.00           N  
ATOM   2800  N   PRO    26      27.699  -8.855  -5.073  1.00  0.00           N  
ATOM   2801  CA  PRO    26      24.147  -6.976   2.747  1.00  0.00           C  
ATOM   2802  CA  PRO    26      26.503  -3.799  -2.925  1.00  0.00           C  
ATOM   2803  CA  PRO    26      28.780  -9.612  -5.836  1.00  0.00           C  
ATOM   2804  C   PRO    26      25.332  -7.349   1.830  1.00  0.00           C  
ATOM   2805  C   PRO    26      27.738  -4.797  -3.013  1.00  0.00           C  
ATOM   2806  C   PRO    26      30.189  -9.431  -5.193  1.00  0.00           C  
ATOM   2807  O   PRO    26      25.181  -7.888   0.751  1.00  0.00           O  
ATOM   2808  O   PRO    26      27.807  -5.810  -2.323  1.00  0.00           O  
ATOM   2809  O   PRO    26      30.456  -8.684  -4.234  1.00  0.00           O  
ATOM   2810  CB  PRO    26      24.070  -7.671   4.091  1.00  0.00           C  
ATOM   2811  CB  PRO    26      26.740  -2.477  -2.165  1.00  0.00           C  
ATOM   2812  CB  PRO    26      28.701  -8.816  -7.165  1.00  0.00           C  
ATOM   2813  CG  PRO    26      23.322  -8.947   3.646  1.00  0.00           C  
ATOM   2814  CG  PRO    26      26.592  -2.900  -0.739  1.00  0.00           C  
ATOM   2815  CG  PRO    26      28.398  -7.388  -6.839  1.00  0.00           C  
ATOM   2816  CD  PRO    26      22.204  -8.398   2.774  1.00  0.00           C  
ATOM   2817  CD  PRO    26      25.409  -3.919  -0.727  1.00  0.00           C  
ATOM   2818  CD  PRO    26      27.246  -7.666  -5.808  1.00  0.00           C  
ATOM   2819  N   HYP    27      26.552  -6.947   2.236  1.00  0.00           N  
ATOM   2820  N   HYP    27      28.671  -4.539  -3.894  1.00  0.00           N  
ATOM   2821  N   HYP    27      31.243 -10.119  -5.801  1.00  0.00           N  
ATOM   2822  CA  HYP    27      27.755  -7.064   1.357  1.00  0.00           C  
ATOM   2823  CA  HYP    27      29.924  -5.250  -4.000  1.00  0.00           C  
ATOM   2824  CA  HYP    27      32.647  -9.950  -5.285  1.00  0.00           C  
ATOM   2825  C   HYP    27      28.012  -8.437   0.756  1.00  0.00           C  
ATOM   2826  C   HYP    27      30.734  -5.339  -2.663  1.00  0.00           C  
ATOM   2827  C   HYP    27      33.091  -8.531  -5.374  1.00  0.00           C  
ATOM   2828  O   HYP    27      27.697  -9.425   1.456  1.00  0.00           O  
ATOM   2829  O   HYP    27      30.722  -4.478  -1.771  1.00  0.00           O  
ATOM   2830  O   HYP    27      32.835  -7.824  -6.363  1.00  0.00           O  
ATOM   2831  CB  HYP    27      28.981  -6.781   2.236  1.00  0.00           C  
ATOM   2832  CB  HYP    27      30.770  -4.607  -5.124  1.00  0.00           C  
ATOM   2833  CB  HYP    27      33.514 -10.976  -6.149  1.00  0.00           C  
ATOM   2834  CG  HYP    27      28.383  -5.808   3.239  1.00  0.00           C  
ATOM   2835  CG  HYP    27      29.773  -3.577  -5.738  1.00  0.00           C  
ATOM   2836  CG  HYP    27      32.451 -11.943  -6.731  1.00  0.00           C  
ATOM   2837  CD2 HYP    27      26.990  -6.384   3.504  1.00  0.00           C  
ATOM   2838  CD2 HYP    27      28.706  -3.352  -4.710  1.00  0.00           C  
ATOM   2839  CD2 HYP    27      31.237 -10.965  -7.011  1.00  0.00           C  
ATOM   2840  OD1 HYP    27      28.231  -4.555   2.622  1.00  0.00           O  
ATOM   2841  OD1 HYP    27      29.155  -4.114  -6.898  1.00  0.00           O  
ATOM   2842  OD1 HYP    27      31.889 -12.972  -5.838  1.00  0.00           O  
ATOM   2843  N   GLY    28      28.804  -8.480  -0.317  1.00  0.00           N  
ATOM   2844  N   GLY    28      31.458  -6.463  -2.586  1.00  0.00           N  
ATOM   2845  N   GLY    28      34.018  -8.163  -4.457  1.00  0.00           N  
ATOM   2846  CA  GLY    28      29.290  -9.746  -0.941  1.00  0.00           C  
ATOM   2847  CA  GLY    28      32.235  -6.877  -1.414  1.00  0.00           C  
ATOM   2848  CA  GLY    28      34.688  -6.855  -4.492  1.00  0.00           C  
ATOM   2849  C   GLY    28      30.680 -10.150  -0.437  1.00  0.00           C  
ATOM   2850  C   GLY    28      33.503  -6.011  -1.231  1.00  0.00           C  
ATOM   2851  C   GLY    28      35.541  -6.634  -5.719  1.00  0.00           C  
ATOM   2852  O   GLY    28      31.162  -9.450   0.422  1.00  0.00           O  
ATOM   2853  O   GLY    28      34.008  -5.262  -2.068  1.00  0.00           O  
ATOM   2854  O   GLY    28      36.238  -7.489  -6.304  1.00  0.00           O  
ATOM   2855  N   PRO    29      31.339 -11.231  -0.996  1.00  0.00           N  
ATOM   2856  N   PRO    29      34.231  -6.204  -0.092  1.00  0.00           N  
ATOM   2857  N   PRO    29      35.540  -5.436  -6.281  1.00  0.00           N  
ATOM   2858  CA  PRO    29      32.599 -11.761  -0.500  1.00  0.00           C  
ATOM   2859  CA  PRO    29      35.579  -5.683   0.286  1.00  0.00           C  
ATOM   2860  CA  PRO    29      36.368  -5.019  -7.399  1.00  0.00           C  
ATOM   2861  C   PRO    29      33.897 -10.938  -1.003  1.00  0.00           C  
ATOM   2862  C   PRO    29      36.557  -5.740  -0.894  1.00  0.00           C  
ATOM   2863  C   PRO    29      37.759  -4.769  -6.883  1.00  0.00           C  
ATOM   2864  O   PRO    29      33.864 -10.146  -1.950  1.00  0.00           O  
ATOM   2865  O   PRO    29      36.808  -6.833  -1.430  1.00  0.00           O  
ATOM   2866  O   PRO    29      38.013  -4.508  -5.708  1.00  0.00           O  
ATOM   2867  CB  PRO    29      32.615 -13.182  -1.044  1.00  0.00           C  
ATOM   2868  CB  PRO    29      36.112  -6.483   1.421  1.00  0.00           C  
ATOM   2869  CB  PRO    29      35.747  -3.711  -7.991  1.00  0.00           C  
ATOM   2870  CG  PRO    29      31.987 -13.001  -2.388  1.00  0.00           C  
ATOM   2871  CG  PRO    29      34.817  -6.647   2.128  1.00  0.00           C  
ATOM   2872  CG  PRO    29      35.029  -3.139  -6.758  1.00  0.00           C  
ATOM   2873  CD  PRO    29      30.812 -12.079  -2.054  1.00  0.00           C  
ATOM   2874  CD  PRO    29      33.776  -6.973   1.029  1.00  0.00           C  
ATOM   2875  CD  PRO    29      34.686  -4.329  -5.876  1.00  0.00           C  
ATOM   2876  N   HYP    30      35.010 -10.967  -0.204  1.00  0.00           N  
ATOM   2877  N   HYP    30      37.148  -4.581  -1.354  1.00  0.00           N  
ATOM   2878  N   HYP    30      38.802  -4.709  -7.731  1.00  0.00           N  
ATOM   2879  CA  HYP    30      36.209 -10.132  -0.473  1.00  0.00           C  
ATOM   2880  CA  HYP    30      37.946  -4.574  -2.533  1.00  0.00           C  
ATOM   2881  CA  HYP    30      40.154  -4.294  -7.410  1.00  0.00           C  
ATOM   2882  C   HYP    30      36.748 -10.488  -1.873  1.00  0.00           C  
ATOM   2883  C   HYP    30      39.011  -5.630  -2.649  1.00  0.00           C  
ATOM   2884  C   HYP    30      40.176  -2.887  -6.754  1.00  0.00           C  
ATOM   2885  O   HYP    30      36.899 -11.659  -2.203  1.00  0.00           O  
ATOM   2886  O   HYP    30      39.650  -6.038  -1.688  1.00  0.00           O  
ATOM   2887  O   HYP    30      39.562  -1.920  -7.215  1.00  0.00           O  
ATOM   2888  CB  HYP    30      37.270 -10.348   0.713  1.00  0.00           C  
ATOM   2889  CB  HYP    30      38.540  -3.179  -2.609  1.00  0.00           C  
ATOM   2890  CB  HYP    30      40.801  -4.081  -8.770  1.00  0.00           C  
ATOM   2891  CG  HYP    30      36.264 -10.904   1.839  1.00  0.00           C  
ATOM   2892  CG  HYP    30      37.511  -2.334  -1.902  1.00  0.00           C  
ATOM   2893  CG  HYP    30      40.282  -5.302  -9.514  1.00  0.00           C  
ATOM   2894  CD2 HYP    30      35.230 -11.722   1.025  1.00  0.00           C  
ATOM   2895  CD2 HYP    30      37.013  -3.252  -0.797  1.00  0.00           C  
ATOM   2896  CD2 HYP    30      38.827  -5.227  -9.072  1.00  0.00           C  
ATOM   2897  OD1 HYP    30      35.591  -9.894   2.553  1.00  0.00           O  
ATOM   2898  OD1 HYP    30      36.440  -1.952  -2.718  1.00  0.00           O  
ATOM   2899  OD1 HYP    30      40.905  -6.482  -9.055  1.00  0.00           O  
ATOM   2900  N   GLY    31      37.121  -9.482  -2.680  1.00  0.00           N  
ATOM   2901  N   GLY    31      39.152  -6.213  -3.872  1.00  0.00           N  
ATOM   2902  N   GLY    31      40.811  -2.747  -5.611  1.00  0.00           N  
ATOM   2903  CA  GLY    31      37.737  -9.626  -4.021  1.00  0.00           C  
ATOM   2904  CA  GLY    31      40.174  -7.139  -4.389  1.00  0.00           C  
ATOM   2905  CA  GLY    31      40.901  -1.447  -4.893  1.00  0.00           C  
ATOM   2906  C   GLY    31      39.115 -10.254  -4.121  1.00  0.00           C  
ATOM   2907  C   GLY    31      41.519  -6.462  -4.717  1.00  0.00           C  
ATOM   2908  C   GLY    31      41.666  -0.476  -5.688  1.00  0.00           C  
ATOM   2909  O   GLY    31      39.833 -10.323  -3.136  1.00  0.00           O  
ATOM   2910  O   GLY    31      41.690  -5.217  -4.579  1.00  0.00           O  
ATOM   2911  O   GLY    31      42.679  -0.835  -6.292  1.00  0.00           O  
ATOM   2912  N   NH2    32      39.425 -10.868  -5.260  1.00  0.00           N  
ATOM   2913  N   NH2    32      42.534  -7.236  -5.049  1.00  0.00           N  
ATOM   2914  N   NH2    32      41.232   0.807  -5.829  1.00  0.00           N  
TER    2915      NH2    32 
END
ATOM   2916  C   ACE     1     -44.107  14.529   2.356  1.00  0.00           C  
ATOM   2917  C   ACE     1     -41.344  10.912   4.787  1.00  0.00           C  
ATOM   2918  C   ACE     1     -37.390  13.531   7.291  1.00  0.00           C  
ATOM   2919  O   ACE     1     -43.759  13.527   1.715  1.00  0.00           O  
ATOM   2920  O   ACE     1     -40.620  10.900   5.811  1.00  0.00           O  
ATOM   2921  O   ACE     1     -36.718  14.563   7.507  1.00  0.00           O  
ATOM   2922  CH3 ACE     1     -45.298  14.368   3.327  1.00  0.00           C  
ATOM   2923  CH3 ACE     1     -42.552  11.783   4.765  1.00  0.00           C  
ATOM   2924  CH3 ACE     1     -38.636  13.770   6.494  1.00  0.00           C  
ATOM   2925  N   PRO     2     -43.524  15.699   2.221  1.00  0.00           N  
ATOM   2926  N   PRO     2     -41.015  10.244   3.693  1.00  0.00           N  
ATOM   2927  N   PRO     2     -36.918  12.306   7.673  1.00  0.00           N  
ATOM   2928  CA  PRO     2     -42.217  15.983   1.519  1.00  0.00           C  
ATOM   2929  CA  PRO     2     -40.021   9.206   3.775  1.00  0.00           C  
ATOM   2930  CA  PRO     2     -35.637  12.118   8.377  1.00  0.00           C  
ATOM   2931  C   PRO     2     -41.096  15.057   1.934  1.00  0.00           C  
ATOM   2932  C   PRO     2     -38.455   9.587   3.763  1.00  0.00           C  
ATOM   2933  C   PRO     2     -34.541  11.891   7.295  1.00  0.00           C  
ATOM   2934  O   PRO     2     -41.055  14.762   3.101  1.00  0.00           O  
ATOM   2935  O   PRO     2     -38.142  10.754   3.608  1.00  0.00           O  
ATOM   2936  O   PRO     2     -34.827  11.569   6.111  1.00  0.00           O  
ATOM   2937  CB  PRO     2     -41.834  17.428   1.848  1.00  0.00           C  
ATOM   2938  CB  PRO     2     -40.270   8.335   2.516  1.00  0.00           C  
ATOM   2939  CB  PRO     2     -35.939  10.883   9.232  1.00  0.00           C  
ATOM   2940  CG  PRO     2     -43.188  18.026   2.172  1.00  0.00           C  
ATOM   2941  CG  PRO     2     -40.941   9.282   1.492  1.00  0.00           C  
ATOM   2942  CG  PRO     2     -36.727   9.946   8.279  1.00  0.00           C  
ATOM   2943  CD  PRO     2     -43.946  16.953   2.850  1.00  0.00           C  
ATOM   2944  CD  PRO     2     -41.735  10.180   2.410  1.00  0.00           C  
ATOM   2945  CD  PRO     2     -37.618  11.030   7.549  1.00  0.00           C  
ATOM   2946  N   HYP     3     -40.099  14.649   1.096  1.00  0.00           N  
ATOM   2947  N   HYP     3     -37.473   8.722   4.029  1.00  0.00           N  
ATOM   2948  N   HYP     3     -33.225  12.052   7.585  1.00  0.00           N  
ATOM   2949  CA  HYP     3     -38.996  13.725   1.567  1.00  0.00           C  
ATOM   2950  CA  HYP     3     -36.030   9.117   4.109  1.00  0.00           C  
ATOM   2951  CA  HYP     3     -32.170  12.008   6.540  1.00  0.00           C  
ATOM   2952  C   HYP     3     -37.953  14.338   2.451  1.00  0.00           C  
ATOM   2953  C   HYP     3     -35.477   9.695   2.786  1.00  0.00           C  
ATOM   2954  C   HYP     3     -32.127  10.685   5.792  1.00  0.00           C  
ATOM   2955  O   HYP     3     -37.917  15.583   2.548  1.00  0.00           O  
ATOM   2956  O   HYP     3     -35.848   9.191   1.743  1.00  0.00           O  
ATOM   2957  O   HYP     3     -32.373   9.642   6.358  1.00  0.00           O  
ATOM   2958  CB  HYP     3     -38.326  13.081   0.354  1.00  0.00           C  
ATOM   2959  CB  HYP     3     -35.303   7.848   4.680  1.00  0.00           C  
ATOM   2960  CB  HYP     3     -30.855  12.237   7.360  1.00  0.00           C  
ATOM   2961  CG  HYP     3     -39.440  13.204  -0.681  1.00  0.00           C  
ATOM   2962  CG  HYP     3     -36.259   6.727   4.244  1.00  0.00           C  
ATOM   2963  CG  HYP     3     -31.257  12.895   8.679  1.00  0.00           C  
ATOM   2964  CD2 HYP     3     -40.138  14.543  -0.300  1.00  0.00           C  
ATOM   2965  CD2 HYP     3     -37.639   7.375   4.408  1.00  0.00           C  
ATOM   2966  CD2 HYP     3     -32.554  12.158   8.871  1.00  0.00           C  
ATOM   2967  OD1 HYP     3     -40.353  12.144  -0.548  1.00  0.00           O  
ATOM   2968  OD1 HYP     3     -36.210   5.446   4.899  1.00  0.00           O  
ATOM   2969  OD1 HYP     3     -31.413  14.315   8.601  1.00  0.00           O  
ATOM   2970  N   GLY     4     -37.212  13.502   3.212  1.00  0.00           N  
ATOM   2971  N   GLY     4     -34.500  10.586   2.892  1.00  0.00           N  
ATOM   2972  N   GLY     4     -31.566  10.580   4.580  1.00  0.00           N  
ATOM   2973  CA  GLY     4     -36.052  13.795   4.067  1.00  0.00           C  
ATOM   2974  CA  GLY     4     -34.003  11.327   1.706  1.00  0.00           C  
ATOM   2975  CA  GLY     4     -31.406   9.327   3.946  1.00  0.00           C  
ATOM   2976  C   GLY     4     -34.918  14.470   3.299  1.00  0.00           C  
ATOM   2977  C   GLY     4     -33.003  10.608   0.791  1.00  0.00           C  
ATOM   2978  C   GLY     4     -30.262   8.445   4.492  1.00  0.00           C  
ATOM   2979  O   GLY     4     -34.824  14.155   2.073  1.00  0.00           O  
ATOM   2980  O   GLY     4     -32.792   9.377   0.946  1.00  0.00           O  
ATOM   2981  O   GLY     4     -29.579   8.863   5.387  1.00  0.00           O  
ATOM   2982  N   PRO     5     -34.088  15.233   4.071  1.00  0.00           N  
ATOM   2983  N   PRO     5     -32.355  11.307  -0.177  1.00  0.00           N  
ATOM   2984  N   PRO     5     -30.087   7.257   3.906  1.00  0.00           N  
ATOM   2985  CA  PRO     5     -32.815  15.760   3.508  1.00  0.00           C  
ATOM   2986  CA  PRO     5     -31.501  10.586  -1.059  1.00  0.00           C  
ATOM   2987  CA  PRO     5     -29.001   6.414   4.373  1.00  0.00           C  
ATOM   2988  C   PRO     5     -31.765  14.609   3.169  1.00  0.00           C  
ATOM   2989  C   PRO     5     -30.202  10.142  -0.319  1.00  0.00           C  
ATOM   2990  C   PRO     5     -27.580   6.981   4.130  1.00  0.00           C  
ATOM   2991  O   PRO     5     -31.829  13.482   3.718  1.00  0.00           O  
ATOM   2992  O   PRO     5     -29.744  10.760   0.627  1.00  0.00           O  
ATOM   2993  O   PRO     5     -27.388   7.809   3.197  1.00  0.00           O  
ATOM   2994  CB  PRO     5     -32.291  16.720   4.479  1.00  0.00           C  
ATOM   2995  CB  PRO     5     -31.264  11.582  -2.215  1.00  0.00           C  
ATOM   2996  CB  PRO     5     -29.036   5.056   3.663  1.00  0.00           C  
ATOM   2997  CG  PRO     5     -32.924  16.199   5.729  1.00  0.00           C  
ATOM   2998  CG  PRO     5     -32.573  12.325  -2.264  1.00  0.00           C  
ATOM   2999  CG  PRO     5     -30.461   5.080   3.101  1.00  0.00           C  
ATOM   3000  CD  PRO     5     -34.244  15.584   5.456  1.00  0.00           C  
ATOM   3001  CD  PRO     5     -32.862  12.518  -0.745  1.00  0.00           C  
ATOM   3002  CD  PRO     5     -30.816   6.569   2.789  1.00  0.00           C  
ATOM   3003  N   HYP     6     -30.698  14.829   2.373  1.00  0.00           N  
ATOM   3004  N   HYP     6     -29.511   9.038  -0.757  1.00  0.00           N  
ATOM   3005  N   HYP     6     -26.494   6.619   4.823  1.00  0.00           N  
ATOM   3006  CA  HYP     6     -29.683  13.832   2.021  1.00  0.00           C  
ATOM   3007  CA  HYP     6     -28.289   8.585  -0.115  1.00  0.00           C  
ATOM   3008  CA  HYP     6     -25.133   7.051   4.486  1.00  0.00           C  
ATOM   3009  C   HYP     6     -28.918  13.184   3.153  1.00  0.00           C  
ATOM   3010  C   HYP     6     -27.159   9.502  -0.235  1.00  0.00           C  
ATOM   3011  C   HYP     6     -24.693   6.668   3.082  1.00  0.00           C  
ATOM   3012  O   HYP     6     -28.566  13.905   4.151  1.00  0.00           O  
ATOM   3013  O   HYP     6     -27.075  10.284  -1.198  1.00  0.00           O  
ATOM   3014  O   HYP     6     -25.228   5.707   2.557  1.00  0.00           O  
ATOM   3015  CB  HYP     6     -28.725  14.547   1.075  1.00  0.00           C  
ATOM   3016  CB  HYP     6     -27.856   7.369  -0.962  1.00  0.00           C  
ATOM   3017  CB  HYP     6     -24.156   6.397   5.544  1.00  0.00           C  
ATOM   3018  CG  HYP     6     -29.656  15.508   0.318  1.00  0.00           C  
ATOM   3019  CG  HYP     6     -29.145   6.764  -1.524  1.00  0.00           C  
ATOM   3020  CG  HYP     6     -25.137   5.866   6.610  1.00  0.00           C  
ATOM   3021  CD2 HYP     6     -30.694  15.887   1.376  1.00  0.00           C  
ATOM   3022  CD2 HYP     6     -29.886   8.045  -1.780  1.00  0.00           C  
ATOM   3023  CD2 HYP     6     -26.468   5.620   5.904  1.00  0.00           C  
ATOM   3024  OD1 HYP     6     -30.299  14.795  -0.766  1.00  0.00           O  
ATOM   3025  OD1 HYP     6     -29.784   6.026  -0.484  1.00  0.00           O  
ATOM   3026  OD1 HYP     6     -25.381   6.895   7.591  1.00  0.00           O  
ATOM   3027  N   GLY     7     -28.504  11.932   3.006  1.00  0.00           N  
ATOM   3028  N   GLY     7     -26.253   9.277   0.758  1.00  0.00           N  
ATOM   3029  N   GLY     7     -23.684   7.381   2.568  1.00  0.00           N  
ATOM   3030  CA  GLY     7     -27.802  11.225   4.073  1.00  0.00           C  
ATOM   3031  CA  GLY     7     -25.103  10.147   0.707  1.00  0.00           C  
ATOM   3032  CA  GLY     7     -23.096   7.112   1.283  1.00  0.00           C  
ATOM   3033  C   GLY     7     -26.334  11.642   4.262  1.00  0.00           C  
ATOM   3034  C   GLY     7     -23.906   9.973  -0.295  1.00  0.00           C  
ATOM   3035  C   GLY     7     -22.404   5.727   1.221  1.00  0.00           C  
ATOM   3036  O   GLY     7     -25.851  12.297   3.383  1.00  0.00           O  
ATOM   3037  O   GLY     7     -23.893   9.000  -1.063  1.00  0.00           O  
ATOM   3038  O   GLY     7     -21.976   5.168   2.177  1.00  0.00           O  
ATOM   3039  N   PRO     8     -25.696  10.989   5.222  1.00  0.00           N  
ATOM   3040  N   PRO     8     -22.915  10.853  -0.295  1.00  0.00           N  
ATOM   3041  N   PRO     8     -21.982   5.338   0.017  1.00  0.00           N  
ATOM   3042  CA  PRO     8     -24.368  11.356   5.534  1.00  0.00           C  
ATOM   3043  CA  PRO     8     -21.704  10.853  -1.155  1.00  0.00           C  
ATOM   3044  CA  PRO     8     -21.083   4.235  -0.319  1.00  0.00           C  
ATOM   3045  C   PRO     8     -23.330  10.861   4.459  1.00  0.00           C  
ATOM   3046  C   PRO     8     -20.765   9.683  -0.705  1.00  0.00           C  
ATOM   3047  C   PRO     8     -19.754   4.284   0.372  1.00  0.00           C  
ATOM   3048  O   PRO     8     -23.646   9.879   3.738  1.00  0.00           O  
ATOM   3049  O   PRO     8     -20.739   9.370   0.495  1.00  0.00           O  
ATOM   3050  O   PRO     8     -19.152   5.326   0.583  1.00  0.00           O  
ATOM   3051  CB  PRO     8     -24.038  10.714   6.889  1.00  0.00           C  
ATOM   3052  CB  PRO     8     -21.013  12.126  -0.815  1.00  0.00           C  
ATOM   3053  CB  PRO     8     -20.889   4.232  -1.841  1.00  0.00           C  
ATOM   3054  CG  PRO     8     -25.410  10.655   7.588  1.00  0.00           C  
ATOM   3055  CG  PRO     8     -22.108  13.048  -0.413  1.00  0.00           C  
ATOM   3056  CG  PRO     8     -22.150   4.868  -2.321  1.00  0.00           C  
ATOM   3057  CD  PRO     8     -26.290  10.354   6.393  1.00  0.00           C  
ATOM   3058  CD  PRO     8     -22.963  12.142   0.410  1.00  0.00           C  
ATOM   3059  CD  PRO     8     -22.563   5.891  -1.218  1.00  0.00           C  
ATOM   3060  N   HYP     9     -22.134  11.464   4.465  1.00  0.00           N  
ATOM   3061  N   HYP     9     -20.021   9.078  -1.644  1.00  0.00           N  
ATOM   3062  N   HYP     9     -19.074   3.063   0.639  1.00  0.00           N  
ATOM   3063  CA  HYP     9     -21.011  10.867   3.842  1.00  0.00           C  
ATOM   3064  CA  HYP     9     -18.918   8.141  -1.318  1.00  0.00           C  
ATOM   3065  CA  HYP     9     -17.633   3.000   0.872  1.00  0.00           C  
ATOM   3066  C   HYP     9     -20.770   9.419   4.320  1.00  0.00           C  
ATOM   3067  C   HYP     9     -17.867   8.613  -0.234  1.00  0.00           C  
ATOM   3068  C   HYP     9     -16.728   3.733  -0.198  1.00  0.00           C  
ATOM   3069  O   HYP     9     -20.902   9.016   5.482  1.00  0.00           O  
ATOM   3070  O   HYP     9     -17.521   9.815  -0.262  1.00  0.00           O  
ATOM   3071  O   HYP     9     -16.983   3.689  -1.410  1.00  0.00           O  
ATOM   3072  CB  HYP     9     -19.787  11.764   4.127  1.00  0.00           C  
ATOM   3073  CB  HYP     9     -18.252   7.841  -2.666  1.00  0.00           C  
ATOM   3074  CB  HYP     9     -17.362   1.516   0.910  1.00  0.00           C  
ATOM   3075  CG  HYP     9     -20.496  13.173   4.314  1.00  0.00           C  
ATOM   3076  CG  HYP     9     -19.355   8.071  -3.686  1.00  0.00           C  
ATOM   3077  CG  HYP     9     -18.663   0.820   1.067  1.00  0.00           C  
ATOM   3078  CD2 HYP     9     -21.785  12.712   5.071  1.00  0.00           C  
ATOM   3079  CD2 HYP     9     -20.213   9.196  -3.068  1.00  0.00           C  
ATOM   3080  CD2 HYP     9     -19.682   1.748   0.427  1.00  0.00           C  
ATOM   3081  OD1 HYP     9     -20.675  13.760   3.032  1.00  0.00           O  
ATOM   3082  OD1 HYP     9     -20.155   6.910  -3.947  1.00  0.00           O  
ATOM   3083  OD1 HYP     9     -19.008   0.555   2.398  1.00  0.00           O  
ATOM   3084  N   GLY    10     -20.473   8.514   3.345  1.00  0.00           N  
ATOM   3085  N   GLY    10     -17.478   7.803   0.741  1.00  0.00           N  
ATOM   3086  N   GLY    10     -15.741   4.445   0.306  1.00  0.00           N  
ATOM   3087  CA  GLY    10     -20.139   7.121   3.603  1.00  0.00           C  
ATOM   3088  CA  GLY    10     -16.543   8.098   1.826  1.00  0.00           C  
ATOM   3089  CA  GLY    10     -14.839   5.277  -0.504  1.00  0.00           C  
ATOM   3090  C   GLY    10     -18.794   6.804   4.257  1.00  0.00           C  
ATOM   3091  C   GLY    10     -15.129   8.352   1.297  1.00  0.00           C  
ATOM   3092  C   GLY    10     -13.848   4.452  -1.306  1.00  0.00           C  
ATOM   3093  O   GLY    10     -18.092   7.712   4.664  1.00  0.00           O  
ATOM   3094  O   GLY    10     -14.893   8.190   0.096  1.00  0.00           O  
ATOM   3095  O   GLY    10     -13.791   3.206  -1.137  1.00  0.00           O  
ATOM   3096  N   PRO    11     -18.460   5.513   4.387  1.00  0.00           N  
ATOM   3097  N   PRO    11     -14.180   8.743   2.161  1.00  0.00           N  
ATOM   3098  N   PRO    11     -12.945   5.087  -2.086  1.00  0.00           N  
ATOM   3099  CA  PRO    11     -17.296   5.151   5.173  1.00  0.00           C  
ATOM   3100  CA  PRO    11     -12.721   8.885   1.865  1.00  0.00           C  
ATOM   3101  CA  PRO    11     -11.924   4.457  -2.996  1.00  0.00           C  
ATOM   3102  C   PRO    11     -16.007   5.004   4.384  1.00  0.00           C  
ATOM   3103  C   PRO    11     -11.982   7.646   1.281  1.00  0.00           C  
ATOM   3104  C   PRO    11     -10.777   3.613  -2.245  1.00  0.00           C  
ATOM   3105  O   PRO    11     -16.028   4.925   3.154  1.00  0.00           O  
ATOM   3106  O   PRO    11     -12.423   6.533   1.493  1.00  0.00           O  
ATOM   3107  O   PRO    11     -10.529   3.800  -1.025  1.00  0.00           O  
ATOM   3108  CB  PRO    11     -17.661   3.850   5.891  1.00  0.00           C  
ATOM   3109  CB  PRO    11     -12.057   9.248   3.244  1.00  0.00           C  
ATOM   3110  CB  PRO    11     -11.234   5.676  -3.743  1.00  0.00           C  
ATOM   3111  CG  PRO    11     -18.574   3.134   4.936  1.00  0.00           C  
ATOM   3112  CG  PRO    11     -13.153  10.010   3.985  1.00  0.00           C  
ATOM   3113  CG  PRO    11     -12.456   6.619  -3.796  1.00  0.00           C  
ATOM   3114  CD  PRO    11     -19.218   4.293   4.112  1.00  0.00           C  
ATOM   3115  CD  PRO    11     -14.471   9.223   3.526  1.00  0.00           C  
ATOM   3116  CD  PRO    11     -13.188   6.452  -2.495  1.00  0.00           C  
ATOM   3117  N   HYP    12     -14.868   4.905   5.102  1.00  0.00           N  
ATOM   3118  N   HYP    12     -10.875   7.870   0.482  1.00  0.00           N  
ATOM   3119  N   HYP    12     -10.114   2.694  -2.884  1.00  0.00           N  
ATOM   3120  CA  HYP    12     -13.560   4.790   4.402  1.00  0.00           C  
ATOM   3121  CA  HYP    12     -10.012   6.713   0.180  1.00  0.00           C  
ATOM   3122  CA  HYP    12      -8.938   2.113  -2.365  1.00  0.00           C  
ATOM   3123  C   HYP    12     -13.376   3.592   3.456  1.00  0.00           C  
ATOM   3124  C   HYP    12      -9.572   6.026   1.459  1.00  0.00           C  
ATOM   3125  C   HYP    12      -7.898   3.160  -2.038  1.00  0.00           C  
ATOM   3126  O   HYP    12     -13.891   2.462   3.692  1.00  0.00           O  
ATOM   3127  O   HYP    12      -9.565   6.705   2.461  1.00  0.00           O  
ATOM   3128  O   HYP    12      -7.699   4.125  -2.780  1.00  0.00           O  
ATOM   3129  CB  HYP    12     -12.498   4.852   5.552  1.00  0.00           C  
ATOM   3130  CB  HYP    12      -8.809   7.239  -0.601  1.00  0.00           C  
ATOM   3131  CB  HYP    12      -8.421   1.206  -3.400  1.00  0.00           C  
ATOM   3132  CG  HYP    12     -13.202   5.806   6.629  1.00  0.00           C  
ATOM   3133  CG  HYP    12      -9.134   8.774  -0.827  1.00  0.00           C  
ATOM   3134  CG  HYP    12      -9.603   0.834  -4.323  1.00  0.00           C  
ATOM   3135  CD2 HYP    12     -14.639   5.284   6.492  1.00  0.00           C  
ATOM   3136  CD2 HYP    12     -10.231   9.155   0.223  1.00  0.00           C  
ATOM   3137  CD2 HYP    12     -10.466   2.119  -4.216  1.00  0.00           C  
ATOM   3138  OD1 HYP    12     -13.205   7.128   6.303  1.00  0.00           O  
ATOM   3139  OD1 HYP    12      -9.634   9.044  -2.181  1.00  0.00           O  
ATOM   3140  OD1 HYP    12     -10.402  -0.231  -3.854  1.00  0.00           O  
ATOM   3141  N   GLY    13     -12.518   3.752   2.412  1.00  0.00           N  
ATOM   3142  N   GLY    13      -9.216   4.740   1.434  1.00  0.00           N  
ATOM   3143  N   GLY    13      -7.163   2.998  -0.968  1.00  0.00           N  
ATOM   3144  CA  GLY    13     -12.261   2.590   1.531  1.00  0.00           C  
ATOM   3145  CA  GLY    13      -8.753   4.119   2.638  1.00  0.00           C  
ATOM   3146  CA  GLY    13      -6.112   3.916  -0.525  1.00  0.00           C  
ATOM   3147  C   GLY    13     -11.188   1.621   2.065  1.00  0.00           C  
ATOM   3148  C   GLY    13      -7.236   4.347   2.949  1.00  0.00           C  
ATOM   3149  C   GLY    13      -4.848   4.043  -1.445  1.00  0.00           C  
ATOM   3150  O   GLY    13     -10.733   1.870   3.189  1.00  0.00           O  
ATOM   3151  O   GLY    13      -6.606   5.262   2.510  1.00  0.00           O  
ATOM   3152  O   GLY    13      -4.814   3.462  -2.583  1.00  0.00           O  
ATOM   3153  N   PRO    14     -10.839   0.620   1.275  1.00  0.00           N  
ATOM   3154  N   PRO    14      -6.633   3.565   3.914  1.00  0.00           N  
ATOM   3155  N   PRO    14      -3.853   4.829  -1.060  1.00  0.00           N  
ATOM   3156  CA  PRO    14      -9.867  -0.363   1.739  1.00  0.00           C  
ATOM   3157  CA  PRO    14      -5.254   3.725   4.339  1.00  0.00           C  
ATOM   3158  CA  PRO    14      -2.547   5.102  -1.825  1.00  0.00           C  
ATOM   3159  C   PRO    14      -8.420   0.025   1.575  1.00  0.00           C  
ATOM   3160  C   PRO    14      -4.237   3.369   3.153  1.00  0.00           C  
ATOM   3161  C   PRO    14      -1.590   3.888  -1.799  1.00  0.00           C  
ATOM   3162  O   PRO    14      -8.201   1.070   0.983  1.00  0.00           O  
ATOM   3163  O   PRO    14      -4.550   2.700   2.167  1.00  0.00           O  
ATOM   3164  O   PRO    14      -1.661   3.015  -0.941  1.00  0.00           O  
ATOM   3165  CB  PRO    14     -10.124  -1.586   0.839  1.00  0.00           C  
ATOM   3166  CB  PRO    14      -5.077   2.686   5.490  1.00  0.00           C  
ATOM   3167  CB  PRO    14      -1.925   6.392  -1.142  1.00  0.00           C  
ATOM   3168  CG  PRO    14     -10.523  -0.981  -0.455  1.00  0.00           C  
ATOM   3169  CG  PRO    14      -6.483   2.335   6.094  1.00  0.00           C  
ATOM   3170  CG  PRO    14      -3.171   7.064  -0.566  1.00  0.00           C  
ATOM   3171  CD  PRO    14     -11.388   0.196  -0.063  1.00  0.00           C  
ATOM   3172  CD  PRO    14      -7.304   2.565   4.783  1.00  0.00           C  
ATOM   3173  CD  PRO    14      -3.998   5.853   0.004  1.00  0.00           C  
ATOM   3174  N   HYP    15      -7.406  -0.709   2.067  1.00  0.00           N  
ATOM   3175  N   HYP    15      -3.059   3.957   3.206  1.00  0.00           N  
ATOM   3176  N   HYP    15      -0.609   3.750  -2.699  1.00  0.00           N  
ATOM   3177  CA  HYP    15      -6.037  -0.360   1.801  1.00  0.00           C  
ATOM   3178  CA  HYP    15      -1.928   3.500   2.407  1.00  0.00           C  
ATOM   3179  CA  HYP    15       0.538   2.801  -2.684  1.00  0.00           C  
ATOM   3180  C   HYP    15      -5.641  -0.449   0.331  1.00  0.00           C  
ATOM   3181  C   HYP    15      -1.622   2.021   2.419  1.00  0.00           C  
ATOM   3182  C   HYP    15       1.324   3.043  -1.409  1.00  0.00           C  
ATOM   3183  O   HYP    15      -6.210  -1.178  -0.566  1.00  0.00           O  
ATOM   3184  O   HYP    15      -1.779   1.420   3.504  1.00  0.00           O  
ATOM   3185  O   HYP    15       1.363   4.176  -0.913  1.00  0.00           O  
ATOM   3186  CB  HYP    15      -5.204  -1.232   2.764  1.00  0.00           C  
ATOM   3187  CB  HYP    15      -0.810   4.391   2.949  1.00  0.00           C  
ATOM   3188  CB  HYP    15       1.355   3.068  -3.929  1.00  0.00           C  
ATOM   3189  CG  HYP    15      -6.266  -1.908   3.669  1.00  0.00           C  
ATOM   3190  CG  HYP    15      -1.481   5.658   3.340  1.00  0.00           C  
ATOM   3191  CG  HYP    15       1.209   4.543  -4.068  1.00  0.00           C  
ATOM   3192  CD2 HYP    15      -7.476  -2.017   2.700  1.00  0.00           C  
ATOM   3193  CD2 HYP    15      -2.782   5.157   3.959  1.00  0.00           C  
ATOM   3194  CD2 HYP    15      -0.274   4.637  -3.854  1.00  0.00           C  
ATOM   3195  OD1 HYP    15      -6.591  -1.140   4.749  1.00  0.00           O  
ATOM   3196  OD1 HYP    15      -1.700   6.486   2.240  1.00  0.00           O  
ATOM   3197  OD1 HYP    15       1.510   5.051  -5.262  1.00  0.00           O  
ATOM   3198  N   GLY    16      -4.589   0.368   0.030  1.00  0.00           N  
ATOM   3199  N   GLY    16      -1.200   1.492   1.265  1.00  0.00           N  
ATOM   3200  N   GLY    16       1.804   1.945  -0.841  1.00  0.00           N  
ATOM   3201  CA  GLY    16      -3.946   0.342  -1.321  1.00  0.00           C  
ATOM   3202  CA  GLY    16      -0.671   0.144   1.222  1.00  0.00           C  
ATOM   3203  CA  GLY    16       2.584   1.931   0.362  1.00  0.00           C  
ATOM   3204  C   GLY    16      -2.827  -0.724  -1.557  1.00  0.00           C  
ATOM   3205  C   GLY    16       0.541  -0.139   2.035  1.00  0.00           C  
ATOM   3206  C   GLY    16       4.083   2.072   0.072  1.00  0.00           C  
ATOM   3207  O   GLY    16      -2.491  -1.539  -0.640  1.00  0.00           O  
ATOM   3208  O   GLY    16       1.070   0.718   2.732  1.00  0.00           O  
ATOM   3209  O   GLY    16       4.450   2.335  -1.061  1.00  0.00           O  
ATOM   3210  N   PRO    17      -2.233  -0.789  -2.777  1.00  0.00           N  
ATOM   3211  N   PRO    17       1.009  -1.443   2.075  1.00  0.00           N  
ATOM   3212  N   PRO    17       4.968   1.856   1.067  1.00  0.00           N  
ATOM   3213  CA  PRO    17      -1.312  -1.827  -3.189  1.00  0.00           C  
ATOM   3214  CA  PRO    17       2.203  -1.746   2.944  1.00  0.00           C  
ATOM   3215  CA  PRO    17       6.344   2.288   0.985  1.00  0.00           C  
ATOM   3216  C   PRO    17       0.121  -1.677  -2.508  1.00  0.00           C  
ATOM   3217  C   PRO    17       3.540  -1.656   2.141  1.00  0.00           C  
ATOM   3218  C   PRO    17       7.339   1.303   0.268  1.00  0.00           C  
ATOM   3219  O   PRO    17       0.520  -0.592  -1.994  1.00  0.00           O  
ATOM   3220  O   PRO    17       3.659  -1.492   0.893  1.00  0.00           O  
ATOM   3221  O   PRO    17       6.959   0.197  -0.162  1.00  0.00           O  
ATOM   3222  CB  PRO    17      -1.174  -1.659  -4.719  1.00  0.00           C  
ATOM   3223  CB  PRO    17       1.833  -3.156   3.464  1.00  0.00           C  
ATOM   3224  CB  PRO    17       6.731   2.325   2.477  1.00  0.00           C  
ATOM   3225  CG  PRO    17      -1.443  -0.188  -4.924  1.00  0.00           C  
ATOM   3226  CG  PRO    17       0.604  -3.589   2.649  1.00  0.00           C  
ATOM   3227  CG  PRO    17       5.422   2.675   3.225  1.00  0.00           C  
ATOM   3228  CD  PRO    17      -2.610   0.048  -3.907  1.00  0.00           C  
ATOM   3229  CD  PRO    17       0.542  -2.666   1.453  1.00  0.00           C  
ATOM   3230  CD  PRO    17       4.601   1.675   2.428  1.00  0.00           C  
ATOM   3231  N   HYP    18       0.958  -2.775  -2.540  1.00  0.00           N  
ATOM   3232  N   HYP    18       4.688  -1.698   2.880  1.00  0.00           N  
ATOM   3233  N   HYP    18       8.634   1.523   0.150  1.00  0.00           N  
ATOM   3234  CA  HYP    18       2.356  -2.709  -2.129  1.00  0.00           C  
ATOM   3235  CA  HYP    18       6.035  -1.879   2.392  1.00  0.00           C  
ATOM   3236  CA  HYP    18       9.546   0.470  -0.340  1.00  0.00           C  
ATOM   3237  C   HYP    18       3.307  -1.837  -2.922  1.00  0.00           C  
ATOM   3238  C   HYP    18       6.052  -3.044   1.347  1.00  0.00           C  
ATOM   3239  C   HYP    18       9.720  -0.754   0.583  1.00  0.00           C  
ATOM   3240  O   HYP    18       3.249  -1.884  -4.174  1.00  0.00           O  
ATOM   3241  O   HYP    18       5.303  -4.005   1.479  1.00  0.00           O  
ATOM   3242  O   HYP    18       9.388  -0.696   1.735  1.00  0.00           O  
ATOM   3243  CB  HYP    18       2.959  -4.117  -1.987  1.00  0.00           C  
ATOM   3244  CB  HYP    18       6.907  -2.222   3.602  1.00  0.00           C  
ATOM   3245  CB  HYP    18      10.895   1.156  -0.622  1.00  0.00           C  
ATOM   3246  CG  HYP    18       1.641  -5.014  -1.965  1.00  0.00           C  
ATOM   3247  CG  HYP    18       6.166  -1.610   4.741  1.00  0.00           C  
ATOM   3248  CG  HYP    18      10.477   2.701  -0.684  1.00  0.00           C  
ATOM   3249  CD2 HYP    18       0.608  -4.176  -2.736  1.00  0.00           C  
ATOM   3250  CD2 HYP    18       4.716  -1.662   4.340  1.00  0.00           C  
ATOM   3251  CD2 HYP    18       9.306   2.789   0.333  1.00  0.00           C  
ATOM   3252  OD1 HYP    18       1.240  -5.082  -0.628  1.00  0.00           O  
ATOM   3253  OD1 HYP    18       6.489  -0.192   4.988  1.00  0.00           O  
ATOM   3254  OD1 HYP    18      10.060   3.043  -1.975  1.00  0.00           O  
ATOM   3255  N   GLY    19       4.141  -1.021  -2.246  1.00  0.00           N  
ATOM   3256  N   GLY    19       6.902  -2.849   0.365  1.00  0.00           N  
ATOM   3257  N   GLY    19      10.233  -1.933   0.181  1.00  0.00           N  
ATOM   3258  CA  GLY    19       5.082  -0.137  -2.895  1.00  0.00           C  
ATOM   3259  CA  GLY    19       6.921  -3.555  -0.900  1.00  0.00           C  
ATOM   3260  CA  GLY    19      10.517  -3.039   1.127  1.00  0.00           C  
ATOM   3261  C   GLY    19       6.287  -0.761  -3.670  1.00  0.00           C  
ATOM   3262  C   GLY    19       7.949  -4.738  -0.800  1.00  0.00           C  
ATOM   3263  C   GLY    19      11.970  -3.096   1.710  1.00  0.00           C  
ATOM   3264  O   GLY    19       6.283  -1.919  -3.991  1.00  0.00           O  
ATOM   3265  O   GLY    19       8.228  -5.200   0.301  1.00  0.00           O  
ATOM   3266  O   GLY    19      12.770  -2.231   1.339  1.00  0.00           O  
ATOM   3267  N   PRO    20       7.210   0.077  -4.129  1.00  0.00           N  
ATOM   3268  N   PRO    20       8.456  -5.197  -1.972  1.00  0.00           N  
ATOM   3269  N   PRO    20      12.286  -4.104   2.520  1.00  0.00           N  
ATOM   3270  CA  PRO    20       8.431  -0.330  -4.841  1.00  0.00           C  
ATOM   3271  CA  PRO    20       9.233  -6.456  -2.112  1.00  0.00           C  
ATOM   3272  CA  PRO    20      13.614  -4.295   3.171  1.00  0.00           C  
ATOM   3273  C   PRO    20       9.322  -1.453  -4.189  1.00  0.00           C  
ATOM   3274  C   PRO    20      10.615  -6.213  -1.481  1.00  0.00           C  
ATOM   3275  C   PRO    20      14.732  -4.567   2.069  1.00  0.00           C  
ATOM   3276  O   PRO    20       9.310  -1.689  -2.987  1.00  0.00           O  
ATOM   3277  O   PRO    20      11.291  -5.248  -1.817  1.00  0.00           O  
ATOM   3278  O   PRO    20      14.429  -4.982   0.992  1.00  0.00           O  
ATOM   3279  CB  PRO    20       9.331   0.901  -4.998  1.00  0.00           C  
ATOM   3280  CB  PRO    20       9.318  -6.825  -3.576  1.00  0.00           C  
ATOM   3281  CB  PRO    20      13.400  -5.475   4.059  1.00  0.00           C  
ATOM   3282  CG  PRO    20       8.374   2.047  -4.958  1.00  0.00           C  
ATOM   3283  CG  PRO    20       8.053  -6.177  -4.164  1.00  0.00           C  
ATOM   3284  CG  PRO    20      11.959  -5.380   4.486  1.00  0.00           C  
ATOM   3285  CD  PRO    20       7.351   1.532  -3.948  1.00  0.00           C  
ATOM   3286  CD  PRO    20       7.898  -4.899  -3.343  1.00  0.00           C  
ATOM   3287  CD  PRO    20      11.213  -4.887   3.262  1.00  0.00           C  
ATOM   3288  N   HYP    21      10.207  -2.148  -4.926  1.00  0.00           N  
ATOM   3289  N   HYP    21      11.249  -7.235  -0.848  1.00  0.00           N  
ATOM   3290  N   HYP    21      16.059  -4.375   2.366  1.00  0.00           N  
ATOM   3291  CA  HYP    21      11.177  -3.092  -4.303  1.00  0.00           C  
ATOM   3292  CA  HYP    21      12.653  -7.355  -0.514  1.00  0.00           C  
ATOM   3293  CA  HYP    21      17.249  -4.597   1.474  1.00  0.00           C  
ATOM   3294  C   HYP    21      12.216  -2.344  -3.587  1.00  0.00           C  
ATOM   3295  C   HYP    21      13.634  -7.026  -1.689  1.00  0.00           C  
ATOM   3296  C   HYP    21      17.332  -6.044   1.067  1.00  0.00           C  
ATOM   3297  O   HYP    21      12.563  -1.176  -3.909  1.00  0.00           O  
ATOM   3298  O   HYP    21      13.261  -7.313  -2.822  1.00  0.00           O  
ATOM   3299  O   HYP    21      16.929  -6.903   1.847  1.00  0.00           O  
ATOM   3300  CB  HYP    21      11.698  -3.911  -5.415  1.00  0.00           C  
ATOM   3301  CB  HYP    21      12.805  -8.756   0.102  1.00  0.00           C  
ATOM   3302  CB  HYP    21      18.458  -4.178   2.290  1.00  0.00           C  
ATOM   3303  CG  HYP    21      11.624  -2.953  -6.594  1.00  0.00           C  
ATOM   3304  CG  HYP    21      11.474  -8.992   0.838  1.00  0.00           C  
ATOM   3305  CG  HYP    21      17.827  -3.129   3.155  1.00  0.00           C  
ATOM   3306  CD2 HYP    21      10.308  -2.227  -6.378  1.00  0.00           C  
ATOM   3307  CD2 HYP    21      10.520  -8.322  -0.162  1.00  0.00           C  
ATOM   3308  CD2 HYP    21      16.534  -3.772   3.617  1.00  0.00           C  
ATOM   3309  OD1 HYP    21      11.505  -3.683  -7.744  1.00  0.00           O  
ATOM   3310  OD1 HYP    21      11.582  -8.401   2.118  1.00  0.00           O  
ATOM   3311  OD1 HYP    21      17.419  -1.990   2.517  1.00  0.00           O  
ATOM   3312  N   GLY    22      12.652  -2.931  -2.472  1.00  0.00           N  
ATOM   3313  N   GLY    22      14.778  -6.412  -1.455  1.00  0.00           N  
ATOM   3314  N   GLY    22      17.963  -6.238  -0.079  1.00  0.00           N  
ATOM   3315  CA  GLY    22      13.671  -2.265  -1.562  1.00  0.00           C  
ATOM   3316  CA  GLY    22      15.548  -5.839  -2.599  1.00  0.00           C  
ATOM   3317  CA  GLY    22      18.239  -7.528  -0.612  1.00  0.00           C  
ATOM   3318  C   GLY    22      15.062  -2.171  -2.240  1.00  0.00           C  
ATOM   3319  C   GLY    22      16.359  -6.823  -3.504  1.00  0.00           C  
ATOM   3320  C   GLY    22      19.369  -8.362  -0.031  1.00  0.00           C  
ATOM   3321  O   GLY    22      15.279  -2.635  -3.367  1.00  0.00           O  
ATOM   3322  O   GLY    22      16.497  -7.977  -3.180  1.00  0.00           O  
ATOM   3323  O   GLY    22      19.875  -7.977   1.038  1.00  0.00           O  
ATOM   3324  N   PRO    23      16.002  -1.516  -1.487  1.00  0.00           N  
ATOM   3325  N   PRO    23      16.903  -6.357  -4.637  1.00  0.00           N  
ATOM   3326  N   PRO    23      19.684  -9.510  -0.676  1.00  0.00           N  
ATOM   3327  CA  PRO    23      17.375  -1.284  -1.873  1.00  0.00           C  
ATOM   3328  CA  PRO    23      17.829  -7.189  -5.476  1.00  0.00           C  
ATOM   3329  CA  PRO    23      20.746 -10.373  -0.259  1.00  0.00           C  
ATOM   3330  C   PRO    23      18.181  -2.453  -2.351  1.00  0.00           C  
ATOM   3331  C   PRO    23      19.139  -7.464  -4.712  1.00  0.00           C  
ATOM   3332  C   PRO    23      22.181  -9.777  -0.449  1.00  0.00           C  
ATOM   3333  O   PRO    23      17.877  -3.552  -1.812  1.00  0.00           O  
ATOM   3334  O   PRO    23      19.380  -6.765  -3.790  1.00  0.00           O  
ATOM   3335  O   PRO    23      22.463  -9.000  -1.385  1.00  0.00           O  
ATOM   3336  CB  PRO    23      18.075  -0.686  -0.636  1.00  0.00           C  
ATOM   3337  CB  PRO    23      18.097  -6.398  -6.820  1.00  0.00           C  
ATOM   3338  CB  PRO    23      20.566 -11.710  -1.002  1.00  0.00           C  
ATOM   3339  CG  PRO    23      16.950  -0.074   0.214  1.00  0.00           C  
ATOM   3340  CG  PRO    23      17.859  -4.933  -6.312  1.00  0.00           C  
ATOM   3341  CG  PRO    23      19.086 -11.661  -1.318  1.00  0.00           C  
ATOM   3342  CD  PRO    23      15.748  -0.929  -0.149  1.00  0.00           C  
ATOM   3343  CD  PRO    23      16.709  -5.090  -5.345  1.00  0.00           C  
ATOM   3344  CD  PRO    23      18.825 -10.215  -1.582  1.00  0.00           C  
ATOM   3345  N   HYP    24      19.215  -2.386  -3.224  1.00  0.00           N  
ATOM   3346  N   HYP    24      19.974  -8.462  -5.081  1.00  0.00           N  
ATOM   3347  N   HYP    24      23.118 -10.300   0.340  1.00  0.00           N  
ATOM   3348  CA  HYP    24      20.129  -3.475  -3.309  1.00  0.00           C  
ATOM   3349  CA  HYP    24      21.302  -8.613  -4.419  1.00  0.00           C  
ATOM   3350  CA  HYP    24      24.531 -10.072   0.176  1.00  0.00           C  
ATOM   3351  C   HYP    24      20.630  -3.925  -1.914  1.00  0.00           C  
ATOM   3352  C   HYP    24      22.133  -7.355  -4.653  1.00  0.00           C  
ATOM   3353  C   HYP    24      25.012 -10.473  -1.232  1.00  0.00           C  
ATOM   3354  O   HYP    24      20.730  -3.038  -1.037  1.00  0.00           O  
ATOM   3355  O   HYP    24      21.940  -6.568  -5.587  1.00  0.00           O  
ATOM   3356  O   HYP    24      24.867 -11.594  -1.761  1.00  0.00           O  
ATOM   3357  CB  HYP    24      21.356  -2.889  -4.031  1.00  0.00           C  
ATOM   3358  CB  HYP    24      21.841  -9.881  -5.096  1.00  0.00           C  
ATOM   3359  CB  HYP    24      25.211 -10.930   1.227  1.00  0.00           C  
ATOM   3360  CG  HYP    24      20.613  -1.905  -5.045  1.00  0.00           C  
ATOM   3361  CG  HYP    24      20.678 -10.654  -5.649  1.00  0.00           C  
ATOM   3362  CG  HYP    24      24.102 -11.037   2.273  1.00  0.00           C  
ATOM   3363  CD2 HYP    24      19.487  -1.321  -4.188  1.00  0.00           C  
ATOM   3364  CD2 HYP    24      19.661  -9.558  -5.990  1.00  0.00           C  
ATOM   3365  CD2 HYP    24      22.828 -11.138   1.471  1.00  0.00           C  
ATOM   3366  OD1 HYP    24      20.213  -2.602  -6.198  1.00  0.00           O  
ATOM   3367  OD1 HYP    24      20.042 -11.616  -4.742  1.00  0.00           O  
ATOM   3368  OD1 HYP    24      24.081  -9.827   3.066  1.00  0.00           O  
ATOM   3369  N   GLY    25      21.107  -5.127  -1.852  1.00  0.00           N  
ATOM   3370  N   GLY    25      23.108  -7.252  -3.735  1.00  0.00           N  
ATOM   3371  N   GLY    25      25.718  -9.629  -2.020  1.00  0.00           N  
ATOM   3372  CA  GLY    25      21.656  -5.775  -0.696  1.00  0.00           C  
ATOM   3373  CA  GLY    25      24.049  -6.144  -3.699  1.00  0.00           C  
ATOM   3374  CA  GLY    25      26.127  -9.640  -3.422  1.00  0.00           C  
ATOM   3375  C   GLY    25      23.151  -5.298  -0.321  1.00  0.00           C  
ATOM   3376  C   GLY    25      25.430  -6.310  -4.359  1.00  0.00           C  
ATOM   3377  C   GLY    25      27.100 -10.826  -3.723  1.00  0.00           C  
ATOM   3378  O   GLY    25      23.725  -4.467  -1.033  1.00  0.00           O  
ATOM   3379  O   GLY    25      25.633  -7.194  -5.234  1.00  0.00           O  
ATOM   3380  O   GLY    25      27.471 -11.661  -2.914  1.00  0.00           O  
ATOM   3381  N   PRO    26      23.746  -5.930   0.724  1.00  0.00           N  
ATOM   3382  N   PRO    26      26.435  -5.468  -4.034  1.00  0.00           N  
ATOM   3383  N   PRO    26      27.654 -10.772  -4.998  1.00  0.00           N  
ATOM   3384  CA  PRO    26      25.135  -5.755   1.079  1.00  0.00           C  
ATOM   3385  CA  PRO    26      27.743  -5.358  -4.623  1.00  0.00           C  
ATOM   3386  CA  PRO    26      28.664 -11.842  -5.471  1.00  0.00           C  
ATOM   3387  C   PRO    26      26.179  -6.171   0.048  1.00  0.00           C  
ATOM   3388  C   PRO    26      28.739  -6.551  -4.442  1.00  0.00           C  
ATOM   3389  C   PRO    26      29.938 -11.850  -4.614  1.00  0.00           C  
ATOM   3390  O   PRO    26      25.895  -6.963  -0.875  1.00  0.00           O  
ATOM   3391  O   PRO    26      28.669  -7.311  -3.499  1.00  0.00           O  
ATOM   3392  O   PRO    26      30.495 -10.782  -4.372  1.00  0.00           O  
ATOM   3393  CB  PRO    26      25.214  -6.476   2.410  1.00  0.00           C  
ATOM   3394  CB  PRO    26      28.494  -4.187  -3.939  1.00  0.00           C  
ATOM   3395  CB  PRO    26      28.896 -11.570  -6.930  1.00  0.00           C  
ATOM   3396  CG  PRO    26      23.797  -6.465   2.934  1.00  0.00           C  
ATOM   3397  CG  PRO    26      27.246  -3.218  -3.661  1.00  0.00           C  
ATOM   3398  CG  PRO    26      27.670 -10.745  -7.336  1.00  0.00           C  
ATOM   3399  CD  PRO    26      23.019  -6.684   1.742  1.00  0.00           C  
ATOM   3400  CD  PRO    26      26.226  -4.325  -3.134  1.00  0.00           C  
ATOM   3401  CD  PRO    26      27.500  -9.842  -6.112  1.00  0.00           C  
ATOM   3402  N   HYP    27      27.409  -5.708   0.213  1.00  0.00           N  
ATOM   3403  N   HYP    27      29.600  -6.748  -5.497  1.00  0.00           N  
ATOM   3404  N   HYP    27      30.464 -13.072  -4.256  1.00  0.00           N  
ATOM   3405  CA  HYP    27      28.623  -6.264  -0.329  1.00  0.00           C  
ATOM   3406  CA  HYP    27      30.727  -7.693  -5.343  1.00  0.00           C  
ATOM   3407  CA  HYP    27      31.563 -13.236  -3.337  1.00  0.00           C  
ATOM   3408  C   HYP    27      28.703  -7.769  -0.078  1.00  0.00           C  
ATOM   3409  C   HYP    27      31.507  -7.443  -4.019  1.00  0.00           C  
ATOM   3410  C   HYP    27      32.875 -12.482  -3.771  1.00  0.00           C  
ATOM   3411  O   HYP    27      28.230  -8.269   0.979  1.00  0.00           O  
ATOM   3412  O   HYP    27      31.591  -6.325  -3.490  1.00  0.00           O  
ATOM   3413  O   HYP    27      33.320 -12.443  -4.923  1.00  0.00           O  
ATOM   3414  CB  HYP    27      29.674  -5.561   0.514  1.00  0.00           C  
ATOM   3415  CB  HYP    27      31.665  -7.620  -6.619  1.00  0.00           C  
ATOM   3416  CB  HYP    27      31.820 -14.707  -3.260  1.00  0.00           C  
ATOM   3417  CG  HYP    27      29.142  -4.191   0.937  1.00  0.00           C  
ATOM   3418  CG  HYP    27      30.633  -7.039  -7.587  1.00  0.00           C  
ATOM   3419  CG  HYP    27      30.441 -15.290  -3.468  1.00  0.00           C  
ATOM   3420  CD2 HYP    27      27.696  -4.588   1.096  1.00  0.00           C  
ATOM   3421  CD2 HYP    27      29.745  -6.047  -6.770  1.00  0.00           C  
ATOM   3422  CD2 HYP    27      29.804 -14.310  -4.445  1.00  0.00           C  
ATOM   3423  OD1 HYP    27      29.423  -3.231  -0.106  1.00  0.00           O  
ATOM   3424  OD1 HYP    27      29.838  -8.131  -8.085  1.00  0.00           O  
ATOM   3425  OD1 HYP    27      29.726 -15.396  -2.279  1.00  0.00           O  
ATOM   3426  N   GLY    28      29.236  -8.557  -1.057  1.00  0.00           N  
ATOM   3427  N   GLY    28      31.974  -8.490  -3.357  1.00  0.00           N  
ATOM   3428  N   GLY    28      33.519 -11.896  -2.790  1.00  0.00           N  
ATOM   3429  CA  GLY    28      29.466  -9.998  -0.933  1.00  0.00           C  
ATOM   3430  CA  GLY    28      32.432  -8.465  -1.941  1.00  0.00           C  
ATOM   3431  CA  GLY    28      34.701 -11.039  -3.004  1.00  0.00           C  
ATOM   3432  C   GLY    28      30.258 -10.462   0.326  1.00  0.00           C  
ATOM   3433  C   GLY    28      33.706  -7.669  -1.737  1.00  0.00           C  
ATOM   3434  C   GLY    28      35.838 -11.822  -3.681  1.00  0.00           C  
ATOM   3435  O   GLY    28      31.028  -9.672   0.875  1.00  0.00           O  
ATOM   3436  O   GLY    28      34.399  -7.475  -2.754  1.00  0.00           O  
ATOM   3437  O   GLY    28      35.951 -13.062  -3.626  1.00  0.00           O  
ATOM   3438  N   PRO    29      30.141 -11.717   0.728  1.00  0.00           N  
ATOM   3439  N   PRO    29      34.172  -7.333  -0.540  1.00  0.00           N  
ATOM   3440  N   PRO    29      36.766 -11.063  -4.331  1.00  0.00           N  
ATOM   3441  CA  PRO    29      31.122 -12.372   1.683  1.00  0.00           C  
ATOM   3442  CA  PRO    29      35.392  -6.626  -0.324  1.00  0.00           C  
ATOM   3443  CA  PRO    29      38.044 -11.602  -4.899  1.00  0.00           C  
ATOM   3444  C   PRO    29      32.605 -12.038   1.391  1.00  0.00           C  
ATOM   3445  C   PRO    29      36.666  -7.480  -0.559  1.00  0.00           C  
ATOM   3446  C   PRO    29      39.045 -11.953  -3.811  1.00  0.00           C  
ATOM   3447  O   PRO    29      33.023 -11.879   0.244  1.00  0.00           O  
ATOM   3448  O   PRO    29      36.623  -8.726  -0.612  1.00  0.00           O  
ATOM   3449  O   PRO    29      39.228 -11.219  -2.832  1.00  0.00           O  
ATOM   3450  CB  PRO    29      30.817 -13.885   1.869  1.00  0.00           C  
ATOM   3451  CB  PRO    29      35.208  -6.200   1.131  1.00  0.00           C  
ATOM   3452  CB  PRO    29      38.533 -10.547  -5.824  1.00  0.00           C  
ATOM   3453  CG  PRO    29      29.396 -13.880   1.195  1.00  0.00           C  
ATOM   3454  CG  PRO    29      34.495  -7.411   1.753  1.00  0.00           C  
ATOM   3455  CG  PRO    29      37.982  -9.303  -5.209  1.00  0.00           C  
ATOM   3456  CD  PRO    29      29.315 -12.728   0.247  1.00  0.00           C  
ATOM   3457  CD  PRO    29      33.528  -7.856   0.650  1.00  0.00           C  
ATOM   3458  CD  PRO    29      36.582  -9.705  -4.804  1.00  0.00           C  
ATOM   3459  N   HYP    30      33.415 -11.965   2.475  1.00  0.00           N  
ATOM   3460  N   HYP    30      37.863  -6.852  -0.769  1.00  0.00           N  
ATOM   3461  N   HYP    30      39.700 -13.165  -3.796  1.00  0.00           N  
ATOM   3462  CA  HYP    30      34.751 -11.376   2.415  1.00  0.00           C  
ATOM   3463  CA  HYP    30      39.035  -7.608  -1.195  1.00  0.00           C  
ATOM   3464  CA  HYP    30      40.780 -13.578  -2.924  1.00  0.00           C  
ATOM   3465  C   HYP    30      35.723 -12.216   1.532  1.00  0.00           C  
ATOM   3466  C   HYP    30      39.745  -8.498  -0.146  1.00  0.00           C  
ATOM   3467  C   HYP    30      41.981 -12.673  -3.120  1.00  0.00           C  
ATOM   3468  O   HYP    30      35.811 -13.440   1.557  1.00  0.00           O  
ATOM   3469  O   HYP    30      39.602  -8.267   1.061  1.00  0.00           O  
ATOM   3470  O   HYP    30      42.021 -11.851  -4.057  1.00  0.00           O  
ATOM   3471  CB  HYP    30      35.105 -11.143   3.814  1.00  0.00           C  
ATOM   3472  CB  HYP    30      39.972  -6.573  -1.787  1.00  0.00           C  
ATOM   3473  CB  HYP    30      41.123 -14.984  -3.383  1.00  0.00           C  
ATOM   3474  CG  HYP    30      33.812 -11.337   4.646  1.00  0.00           C  
ATOM   3475  CG  HYP    30      39.086  -5.362  -2.033  1.00  0.00           C  
ATOM   3476  CG  HYP    30      39.882 -15.490  -4.125  1.00  0.00           C  
ATOM   3477  CD2 HYP    30      33.024 -12.324   3.828  1.00  0.00           C  
ATOM   3478  CD2 HYP    30      38.092  -5.432  -0.937  1.00  0.00           C  
ATOM   3479  CD2 HYP    30      39.407 -14.193  -4.767  1.00  0.00           C  
ATOM   3480  OD1 HYP    30      33.027 -10.113   4.767  1.00  0.00           O  
ATOM   3481  OD1 HYP    30      38.375  -5.440  -3.310  1.00  0.00           O  
ATOM   3482  OD1 HYP    30      39.023 -15.960  -3.054  1.00  0.00           O  
ATOM   3483  N   GLY    31      36.586 -11.543   0.825  1.00  0.00           N  
ATOM   3484  N   GLY    31      40.423  -9.619  -0.491  1.00  0.00           N  
ATOM   3485  N   GLY    31      42.905 -12.638  -2.144  1.00  0.00           N  
ATOM   3486  CA  GLY    31      37.364 -12.135  -0.285  1.00  0.00           C  
ATOM   3487  CA  GLY    31      40.862 -10.510   0.619  1.00  0.00           C  
ATOM   3488  CA  GLY    31      44.095 -11.810  -2.199  1.00  0.00           C  
ATOM   3489  C   GLY    31      38.302 -13.233   0.180  1.00  0.00           C  
ATOM   3490  C   GLY    31      42.139 -10.121   1.371  1.00  0.00           C  
ATOM   3491  C   GLY    31      44.946 -12.121  -3.422  1.00  0.00           C  
ATOM   3492  O   GLY    31      39.135 -12.979   1.055  1.00  0.00           O  
ATOM   3493  O   GLY    31      43.064  -9.599   0.845  1.00  0.00           O  
ATOM   3494  O   GLY    31      44.965 -13.245  -3.973  1.00  0.00           O  
ATOM   3495  N   NH2    32      38.187 -14.451  -0.293  1.00  0.00           N  
ATOM   3496  N   NH2    32      42.234 -10.514   2.643  1.00  0.00           N  
ATOM   3497  N   NH2    32      45.732 -11.130  -3.818  1.00  0.00           N  
TER    3498      NH2    32 
END
ATOM   3499  C   ACE     1     -42.599  18.692   1.189  1.00  0.00           C  
ATOM   3500  C   ACE     1     -40.678  13.998   3.160  1.00  0.00           C  
ATOM   3501  C   ACE     1     -36.190  15.451   4.638  1.00  0.00           C  
ATOM   3502  O   ACE     1     -42.918  17.839   0.364  1.00  0.00           O  
ATOM   3503  O   ACE     1     -40.242  13.555   4.156  1.00  0.00           O  
ATOM   3504  O   ACE     1     -35.290  16.263   4.789  1.00  0.00           O  
ATOM   3505  CH3 ACE     1     -43.605  18.996   2.300  1.00  0.00           C  
ATOM   3506  CH3 ACE     1     -41.489  15.239   3.319  1.00  0.00           C  
ATOM   3507  CH3 ACE     1     -37.509  15.948   4.088  1.00  0.00           C  
ATOM   3508  N   PRO     2     -41.427  19.285   1.151  1.00  0.00           N  
ATOM   3509  N   PRO     2     -40.538  13.505   1.906  1.00  0.00           N  
ATOM   3510  N   PRO     2     -36.081  14.116   5.072  1.00  0.00           N  
ATOM   3511  CA  PRO     2     -40.500  19.049   0.053  1.00  0.00           C  
ATOM   3512  CA  PRO     2     -39.792  12.315   1.639  1.00  0.00           C  
ATOM   3513  CA  PRO     2     -34.842  13.776   5.742  1.00  0.00           C  
ATOM   3514  C   PRO     2     -39.585  17.763   0.346  1.00  0.00           C  
ATOM   3515  C   PRO     2     -38.275  12.367   1.691  1.00  0.00           C  
ATOM   3516  C   PRO     2     -33.694  13.710   4.710  1.00  0.00           C  
ATOM   3517  O   PRO     2     -39.577  17.250   1.491  1.00  0.00           O  
ATOM   3518  O   PRO     2     -37.554  13.362   1.442  1.00  0.00           O  
ATOM   3519  O   PRO     2     -33.983  13.409   3.538  1.00  0.00           O  
ATOM   3520  CB  PRO     2     -39.585  20.301   0.050  1.00  0.00           C  
ATOM   3521  CB  PRO     2     -40.255  11.754   0.291  1.00  0.00           C  
ATOM   3522  CB  PRO     2     -35.065  12.358   6.458  1.00  0.00           C  
ATOM   3523  CG  PRO     2     -39.613  20.772   1.443  1.00  0.00           C  
ATOM   3524  CG  PRO     2     -41.519  12.532   0.015  1.00  0.00           C  
ATOM   3525  CG  PRO     2     -36.614  12.460   6.646  1.00  0.00           C  
ATOM   3526  CD  PRO     2     -41.061  20.514   1.908  1.00  0.00           C  
ATOM   3527  CD  PRO     2     -41.263  13.888   0.690  1.00  0.00           C  
ATOM   3528  CD  PRO     2     -37.079  13.147   5.387  1.00  0.00           C  
ATOM   3529  N   HYP     3     -38.953  17.279  -0.737  1.00  0.00           N  
ATOM   3530  N   HYP     3     -37.678  11.213   2.066  1.00  0.00           N  
ATOM   3531  N   HYP     3     -32.378  13.875   5.039  1.00  0.00           N  
ATOM   3532  CA  HYP     3     -38.075  16.118  -0.609  1.00  0.00           C  
ATOM   3533  CA  HYP     3     -36.209  11.054   2.190  1.00  0.00           C  
ATOM   3534  CA  HYP     3     -31.277  13.472   4.214  1.00  0.00           C  
ATOM   3535  C   HYP     3     -36.820  16.482   0.154  1.00  0.00           C  
ATOM   3536  C   HYP     3     -35.479  11.371   0.863  1.00  0.00           C  
ATOM   3537  C   HYP     3     -31.291  12.007   3.944  1.00  0.00           C  
ATOM   3538  O   HYP     3     -36.399  17.620   0.020  1.00  0.00           O  
ATOM   3539  O   HYP     3     -35.960  11.045  -0.219  1.00  0.00           O  
ATOM   3540  O   HYP     3     -31.733  11.298   4.868  1.00  0.00           O  
ATOM   3541  CB  HYP     3     -37.850  15.674  -2.071  1.00  0.00           C  
ATOM   3542  CB  HYP     3     -36.006   9.612   2.585  1.00  0.00           C  
ATOM   3543  CB  HYP     3     -30.030  13.795   4.980  1.00  0.00           C  
ATOM   3544  CG  HYP     3     -38.979  16.234  -2.912  1.00  0.00           C  
ATOM   3545  CG  HYP     3     -37.264   9.172   3.387  1.00  0.00           C  
ATOM   3546  CG  HYP     3     -30.499  14.812   5.990  1.00  0.00           C  
ATOM   3547  CD2 HYP     3     -39.185  17.543  -2.158  1.00  0.00           C  
ATOM   3548  CD2 HYP     3     -38.301   9.961   2.498  1.00  0.00           C  
ATOM   3549  CD2 HYP     3     -31.973  14.554   6.242  1.00  0.00           C  
ATOM   3550  OD1 HYP     3     -40.157  15.440  -2.940  1.00  0.00           O  
ATOM   3551  OD1 HYP     3     -37.304   9.672   4.690  1.00  0.00           O  
ATOM   3552  OD1 HYP     3     -30.271  16.113   5.406  1.00  0.00           O  
ATOM   3553  N   GLY     4     -36.108  15.571   0.786  1.00  0.00           N  
ATOM   3554  N   GLY     4     -34.374  12.077   1.019  1.00  0.00           N  
ATOM   3555  N   GLY     4     -30.980  11.481   2.813  1.00  0.00           N  
ATOM   3556  CA  GLY     4     -34.853  15.854   1.547  1.00  0.00           C  
ATOM   3557  CA  GLY     4     -33.486  12.455  -0.039  1.00  0.00           C  
ATOM   3558  CA  GLY     4     -31.233  10.052   2.428  1.00  0.00           C  
ATOM   3559  C   GLY     4     -33.555  15.889   0.789  1.00  0.00           C  
ATOM   3560  C   GLY     4     -32.731  11.363  -0.690  1.00  0.00           C  
ATOM   3561  C   GLY     4     -30.395   8.926   3.025  1.00  0.00           C  
ATOM   3562  O   GLY     4     -33.485  15.712  -0.468  1.00  0.00           O  
ATOM   3563  O   GLY     4     -32.856  10.178  -0.414  1.00  0.00           O  
ATOM   3564  O   GLY     4     -29.722   9.044   4.061  1.00  0.00           O  
ATOM   3565  N   PRO     5     -32.398  15.957   1.472  1.00  0.00           N  
ATOM   3566  N   PRO     5     -31.758  11.769  -1.568  1.00  0.00           N  
ATOM   3567  N   PRO     5     -30.399   7.748   2.342  1.00  0.00           N  
ATOM   3568  CA  PRO     5     -31.049  16.111   0.777  1.00  0.00           C  
ATOM   3569  CA  PRO     5     -31.013  10.692  -2.271  1.00  0.00           C  
ATOM   3570  CA  PRO     5     -29.587   6.570   2.791  1.00  0.00           C  
ATOM   3571  C   PRO     5     -30.218  14.746   0.670  1.00  0.00           C  
ATOM   3572  C   PRO     5     -29.959   9.940  -1.382  1.00  0.00           C  
ATOM   3573  C   PRO     5     -28.117   6.798   2.799  1.00  0.00           C  
ATOM   3574  O   PRO     5     -30.634  13.711   1.103  1.00  0.00           O  
ATOM   3575  O   PRO     5     -29.555  10.459  -0.335  1.00  0.00           O  
ATOM   3576  O   PRO     5     -27.586   7.616   2.015  1.00  0.00           O  
ATOM   3577  CB  PRO     5     -30.299  17.154   1.681  1.00  0.00           C  
ATOM   3578  CB  PRO     5     -30.231  11.395  -3.408  1.00  0.00           C  
ATOM   3579  CB  PRO     5     -29.964   5.446   1.840  1.00  0.00           C  
ATOM   3580  CG  PRO     5     -31.292  17.739   2.611  1.00  0.00           C  
ATOM   3581  CG  PRO     5     -31.077  12.636  -3.692  1.00  0.00           C  
ATOM   3582  CG  PRO     5     -31.427   5.835   1.466  1.00  0.00           C  
ATOM   3583  CD  PRO     5     -32.285  16.613   2.790  1.00  0.00           C  
ATOM   3584  CD  PRO     5     -31.475  13.027  -2.287  1.00  0.00           C  
ATOM   3585  CD  PRO     5     -31.432   7.307   1.348  1.00  0.00           C  
ATOM   3586  N   HYP     6     -29.033  14.765   0.015  1.00  0.00           N  
ATOM   3587  N   HYP     6     -29.448   8.803  -1.858  1.00  0.00           N  
ATOM   3588  N   HYP     6     -27.385   6.052   3.601  1.00  0.00           N  
ATOM   3589  CA  HYP     6     -28.163  13.630  -0.151  1.00  0.00           C  
ATOM   3590  CA  HYP     6     -28.343   8.082  -1.265  1.00  0.00           C  
ATOM   3591  CA  HYP     6     -25.883   5.964   3.497  1.00  0.00           C  
ATOM   3592  C   HYP     6     -27.685  13.097   1.226  1.00  0.00           C  
ATOM   3593  C   HYP     6     -27.087   8.977  -1.271  1.00  0.00           C  
ATOM   3594  C   HYP     6     -25.309   5.771   2.094  1.00  0.00           C  
ATOM   3595  O   HYP     6     -27.471  13.855   2.100  1.00  0.00           O  
ATOM   3596  O   HYP     6     -26.974   9.946  -2.055  1.00  0.00           O  
ATOM   3597  O   HYP     6     -25.831   4.972   1.327  1.00  0.00           O  
ATOM   3598  CB  HYP     6     -26.984  14.049  -1.014  1.00  0.00           C  
ATOM   3599  CB  HYP     6     -28.131   6.784  -2.055  1.00  0.00           C  
ATOM   3600  CB  HYP     6     -25.531   4.679   4.363  1.00  0.00           C  
ATOM   3601  CG  HYP     6     -27.536  15.177  -1.860  1.00  0.00           C  
ATOM   3602  CG  HYP     6     -29.609   6.551  -2.520  1.00  0.00           C  
ATOM   3603  CG  HYP     6     -26.567   4.777   5.470  1.00  0.00           C  
ATOM   3604  CD2 HYP     6     -28.404  15.872  -0.795  1.00  0.00           C  
ATOM   3605  CD2 HYP     6     -30.084   7.959  -2.838  1.00  0.00           C  
ATOM   3606  CD2 HYP     6     -27.831   5.217   4.735  1.00  0.00           C  
ATOM   3607  OD1 HYP     6     -28.386  14.713  -3.005  1.00  0.00           O  
ATOM   3608  OD1 HYP     6     -30.368   5.915  -1.556  1.00  0.00           O  
ATOM   3609  OD1 HYP     6     -25.973   5.767   6.266  1.00  0.00           O  
ATOM   3610  N   GLY     7     -27.732  11.760   1.358  1.00  0.00           N  
ATOM   3611  N   GLY     7     -26.227   8.920  -0.262  1.00  0.00           N  
ATOM   3612  N   GLY     7     -24.238   6.450   1.710  1.00  0.00           N  
ATOM   3613  CA  GLY     7     -27.338  11.042   2.495  1.00  0.00           C  
ATOM   3614  CA  GLY     7     -25.099   9.875  -0.131  1.00  0.00           C  
ATOM   3615  CA  GLY     7     -23.596   6.306   0.400  1.00  0.00           C  
ATOM   3616  C   GLY     7     -25.789  11.295   2.913  1.00  0.00           C  
ATOM   3617  C   GLY     7     -23.905   9.509  -1.105  1.00  0.00           C  
ATOM   3618  C   GLY     7     -22.924   4.955   0.212  1.00  0.00           C  
ATOM   3619  O   GLY     7     -25.062  12.108   2.277  1.00  0.00           O  
ATOM   3620  O   GLY     7     -24.050   8.618  -1.947  1.00  0.00           O  
ATOM   3621  O   GLY     7     -22.938   4.090   1.095  1.00  0.00           O  
ATOM   3622  N   PRO     8     -25.317  10.581   3.965  1.00  0.00           N  
ATOM   3623  N   PRO     8     -22.740  10.194  -0.951  1.00  0.00           N  
ATOM   3624  N   PRO     8     -22.153   4.710  -0.881  1.00  0.00           N  
ATOM   3625  CA  PRO     8     -23.928  10.645   4.445  1.00  0.00           C  
ATOM   3626  CA  PRO     8     -21.523  10.020  -1.699  1.00  0.00           C  
ATOM   3627  CA  PRO     8     -21.360   3.534  -1.134  1.00  0.00           C  
ATOM   3628  C   PRO     8     -22.902   9.827   3.622  1.00  0.00           C  
ATOM   3629  C   PRO     8     -20.701   8.926  -1.052  1.00  0.00           C  
ATOM   3630  C   PRO     8     -20.130   3.390  -0.236  1.00  0.00           C  
ATOM   3631  O   PRO     8     -23.263   8.953   2.764  1.00  0.00           O  
ATOM   3632  O   PRO     8     -21.107   8.390  -0.024  1.00  0.00           O  
ATOM   3633  O   PRO     8     -19.665   4.414   0.227  1.00  0.00           O  
ATOM   3634  CB  PRO     8     -23.999  10.156   5.903  1.00  0.00           C  
ATOM   3635  CB  PRO     8     -20.767  11.315  -1.467  1.00  0.00           C  
ATOM   3636  CB  PRO     8     -20.907   3.626  -2.625  1.00  0.00           C  
ATOM   3637  CG  PRO     8     -25.214   9.169   5.909  1.00  0.00           C  
ATOM   3638  CG  PRO     8     -21.118  11.689   0.008  1.00  0.00           C  
ATOM   3639  CG  PRO     8     -21.969   4.502  -3.248  1.00  0.00           C  
ATOM   3640  CD  PRO     8     -26.131   9.879   4.878  1.00  0.00           C  
ATOM   3641  CD  PRO     8     -22.661  11.394  -0.131  1.00  0.00           C  
ATOM   3642  CD  PRO     8     -22.179   5.533  -2.116  1.00  0.00           C  
ATOM   3643  N   HYP     9     -21.596  10.174   3.749  1.00  0.00           N  
ATOM   3644  N   HYP     9     -19.630   8.414  -1.700  1.00  0.00           N  
ATOM   3645  N   HYP     9     -19.383   2.276  -0.227  1.00  0.00           N  
ATOM   3646  CA  HYP     9     -20.469   9.140   3.595  1.00  0.00           C  
ATOM   3647  CA  HYP     9     -18.768   7.374  -1.163  1.00  0.00           C  
ATOM   3648  CA  HYP     9     -18.086   2.037   0.372  1.00  0.00           C  
ATOM   3649  C   HYP     9     -20.948   7.739   3.927  1.00  0.00           C  
ATOM   3650  C   HYP     9     -18.253   7.676   0.272  1.00  0.00           C  
ATOM   3651  C   HYP     9     -16.910   2.894  -0.093  1.00  0.00           C  
ATOM   3652  O   HYP     9     -21.699   7.604   4.864  1.00  0.00           O  
ATOM   3653  O   HYP     9     -18.043   8.811   0.652  1.00  0.00           O  
ATOM   3654  O   HYP     9     -16.870   3.431  -1.183  1.00  0.00           O  
ATOM   3655  CB  HYP     9     -19.382   9.723   4.447  1.00  0.00           C  
ATOM   3656  CB  HYP     9     -17.598   7.386  -2.166  1.00  0.00           C  
ATOM   3657  CB  HYP     9     -17.796   0.583   0.006  1.00  0.00           C  
ATOM   3658  CG  HYP     9     -19.625  11.280   4.392  1.00  0.00           C  
ATOM   3659  CG  HYP     9     -18.219   7.823  -3.448  1.00  0.00           C  
ATOM   3660  CG  HYP     9     -19.099  -0.167  -0.097  1.00  0.00           C  
ATOM   3661  CD2 HYP     9     -21.112  11.272   4.470  1.00  0.00           C  
ATOM   3662  CD2 HYP     9     -19.094   8.935  -2.914  1.00  0.00           C  
ATOM   3663  CD2 HYP     9     -19.908   0.968  -0.735  1.00  0.00           C  
ATOM   3664  OD1 HYP     9     -19.069  11.764   3.206  1.00  0.00           O  
ATOM   3665  OD1 HYP     9     -18.951   6.817  -4.101  1.00  0.00           O  
ATOM   3666  OD1 HYP     9     -19.611  -0.552   1.147  1.00  0.00           O  
ATOM   3667  N   GLY    10     -20.710   6.773   3.081  1.00  0.00           N  
ATOM   3668  N   GLY    10     -18.077   6.598   1.046  1.00  0.00           N  
ATOM   3669  N   GLY    10     -15.967   3.151   0.867  1.00  0.00           N  
ATOM   3670  CA  GLY    10     -21.091   5.378   3.245  1.00  0.00           C  
ATOM   3671  CA  GLY    10     -17.512   6.597   2.367  1.00  0.00           C  
ATOM   3672  CA  GLY    10     -14.894   4.073   0.607  1.00  0.00           C  
ATOM   3673  C   GLY    10     -20.062   4.482   4.032  1.00  0.00           C  
ATOM   3674  C   GLY    10     -16.042   7.053   2.484  1.00  0.00           C  
ATOM   3675  C   GLY    10     -13.729   3.479  -0.241  1.00  0.00           C  
ATOM   3676  O   GLY    10     -19.213   5.114   4.775  1.00  0.00           O  
ATOM   3677  O   GLY    10     -15.355   7.381   1.450  1.00  0.00           O  
ATOM   3678  O   GLY    10     -13.682   2.317  -0.604  1.00  0.00           O  
ATOM   3679  N   PRO    11     -20.076   3.140   3.911  1.00  0.00           N  
ATOM   3680  N   PRO    11     -15.442   7.205   3.667  1.00  0.00           N  
ATOM   3681  N   PRO    11     -12.667   4.321  -0.472  1.00  0.00           N  
ATOM   3682  CA  PRO    11     -19.138   2.298   4.757  1.00  0.00           C  
ATOM   3683  CA  PRO    11     -14.035   7.595   3.851  1.00  0.00           C  
ATOM   3684  CA  PRO    11     -11.561   3.886  -1.317  1.00  0.00           C  
ATOM   3685  C   PRO    11     -17.633   2.504   4.421  1.00  0.00           C  
ATOM   3686  C   PRO    11     -12.978   6.440   3.588  1.00  0.00           C  
ATOM   3687  C   PRO    11     -10.465   3.104  -0.582  1.00  0.00           C  
ATOM   3688  O   PRO    11     -17.280   3.177   3.450  1.00  0.00           O  
ATOM   3689  O   PRO    11     -13.310   5.265   3.591  1.00  0.00           O  
ATOM   3690  O   PRO    11     -10.428   3.111   0.686  1.00  0.00           O  
ATOM   3691  CB  PRO    11     -19.660   0.881   4.619  1.00  0.00           C  
ATOM   3692  CB  PRO    11     -13.992   8.027   5.317  1.00  0.00           C  
ATOM   3693  CB  PRO    11     -10.977   5.141  -2.019  1.00  0.00           C  
ATOM   3694  CG  PRO    11     -21.096   1.012   4.120  1.00  0.00           C  
ATOM   3695  CG  PRO    11     -15.012   7.144   5.986  1.00  0.00           C  
ATOM   3696  CG  PRO    11     -11.405   6.248  -1.112  1.00  0.00           C  
ATOM   3697  CD  PRO    11     -21.090   2.332   3.224  1.00  0.00           C  
ATOM   3698  CD  PRO    11     -16.083   6.983   4.920  1.00  0.00           C  
ATOM   3699  CD  PRO    11     -12.783   5.813  -0.478  1.00  0.00           C  
ATOM   3700  N   HYP    12     -16.711   2.184   5.358  1.00  0.00           N  
ATOM   3701  N   HYP    12     -11.691   6.827   3.401  1.00  0.00           N  
ATOM   3702  N   HYP    12      -9.572   2.347  -1.314  1.00  0.00           N  
ATOM   3703  CA  HYP    12     -15.297   2.440   5.236  1.00  0.00           C  
ATOM   3704  CA  HYP    12     -10.688   5.870   2.954  1.00  0.00           C  
ATOM   3705  CA  HYP    12      -8.356   1.660  -0.766  1.00  0.00           C  
ATOM   3706  C   HYP    12     -14.717   1.663   4.047  1.00  0.00           C  
ATOM   3707  C   HYP    12     -10.374   4.797   4.047  1.00  0.00           C  
ATOM   3708  C   HYP    12      -7.377   2.654  -0.146  1.00  0.00           C  
ATOM   3709  O   HYP    12     -15.166   0.583   3.664  1.00  0.00           O  
ATOM   3710  O   HYP    12     -10.603   5.010   5.216  1.00  0.00           O  
ATOM   3711  O   HYP    12      -7.127   3.695  -0.745  1.00  0.00           O  
ATOM   3712  CB  HYP    12     -14.657   1.923   6.563  1.00  0.00           C  
ATOM   3713  CB  HYP    12      -9.432   6.651   2.621  1.00  0.00           C  
ATOM   3714  CB  HYP    12      -7.661   0.960  -1.961  1.00  0.00           C  
ATOM   3715  CG  HYP    12     -15.759   2.014   7.561  1.00  0.00           C  
ATOM   3716  CG  HYP    12      -9.887   8.039   2.478  1.00  0.00           C  
ATOM   3717  CG  HYP    12      -8.808   0.872  -2.950  1.00  0.00           C  
ATOM   3718  CD2 HYP    12     -16.932   1.592   6.663  1.00  0.00           C  
ATOM   3719  CD2 HYP    12     -11.124   8.164   3.383  1.00  0.00           C  
ATOM   3720  CD2 HYP    12      -9.669   2.080  -2.755  1.00  0.00           C  
ATOM   3721  OD1 HYP    12     -15.878   3.354   8.049  1.00  0.00           O  
ATOM   3722  OD1 HYP    12     -10.278   8.370   1.164  1.00  0.00           O  
ATOM   3723  OD1 HYP    12      -9.537  -0.341  -2.750  1.00  0.00           O  
ATOM   3724  N   GLY    13     -13.687   2.213   3.497  1.00  0.00           N  
ATOM   3725  N   GLY    13      -9.909   3.560   3.709  1.00  0.00           N  
ATOM   3726  N   GLY    13      -6.710   2.306   0.958  1.00  0.00           N  
ATOM   3727  CA  GLY    13     -12.819   1.520   2.530  1.00  0.00           C  
ATOM   3728  CA  GLY    13      -9.508   2.546   4.634  1.00  0.00           C  
ATOM   3729  CA  GLY    13      -5.901   3.290   1.722  1.00  0.00           C  
ATOM   3730  C   GLY    13     -11.902   0.364   3.002  1.00  0.00           C  
ATOM   3731  C   GLY    13      -8.135   2.840   5.241  1.00  0.00           C  
ATOM   3732  C   GLY    13      -4.575   3.727   1.077  1.00  0.00           C  
ATOM   3733  O   GLY    13     -11.704   0.208   4.200  1.00  0.00           O  
ATOM   3734  O   GLY    13      -7.475   3.889   5.035  1.00  0.00           O  
ATOM   3735  O   GLY    13      -4.162   3.214   0.060  1.00  0.00           O  
ATOM   3736  N   PRO    14     -11.445  -0.458   2.002  1.00  0.00           N  
ATOM   3737  N   PRO    14      -7.572   1.880   6.003  1.00  0.00           N  
ATOM   3738  N   PRO    14      -3.751   4.535   1.781  1.00  0.00           N  
ATOM   3739  CA  PRO    14     -10.493  -1.506   2.221  1.00  0.00           C  
ATOM   3740  CA  PRO    14      -6.160   1.974   6.552  1.00  0.00           C  
ATOM   3741  CA  PRO    14      -2.447   4.920   1.326  1.00  0.00           C  
ATOM   3742  C   PRO    14      -9.048  -1.062   2.458  1.00  0.00           C  
ATOM   3743  C   PRO    14      -5.038   1.824   5.460  1.00  0.00           C  
ATOM   3744  C   PRO    14      -1.392   3.846   1.228  1.00  0.00           C  
ATOM   3745  O   PRO    14      -8.821   0.123   2.376  1.00  0.00           O  
ATOM   3746  O   PRO    14      -5.276   1.329   4.361  1.00  0.00           O  
ATOM   3747  O   PRO    14      -1.469   2.816   1.901  1.00  0.00           O  
ATOM   3748  CB  PRO    14     -10.698  -2.422   1.007  1.00  0.00           C  
ATOM   3749  CB  PRO    14      -6.062   0.987   7.711  1.00  0.00           C  
ATOM   3750  CB  PRO    14      -2.043   6.061   2.222  1.00  0.00           C  
ATOM   3751  CG  PRO    14     -10.833  -1.429  -0.075  1.00  0.00           C  
ATOM   3752  CG  PRO    14      -6.922  -0.158   7.151  1.00  0.00           C  
ATOM   3753  CG  PRO    14      -3.336   6.629   2.728  1.00  0.00           C  
ATOM   3754  CD  PRO    14     -11.793  -0.401   0.626  1.00  0.00           C  
ATOM   3755  CD  PRO    14      -8.114   0.571   6.462  1.00  0.00           C  
ATOM   3756  CD  PRO    14      -4.193   5.346   2.853  1.00  0.00           C  
ATOM   3757  N   HYP    15      -8.100  -1.924   2.748  1.00  0.00           N  
ATOM   3758  N   HYP    15      -3.768   2.262   5.762  1.00  0.00           N  
ATOM   3759  N   HYP    15      -0.311   4.025   0.448  1.00  0.00           N  
ATOM   3760  CA  HYP    15      -6.763  -1.459   3.151  1.00  0.00           C  
ATOM   3761  CA  HYP    15      -2.554   2.035   4.990  1.00  0.00           C  
ATOM   3762  CA  HYP    15       0.618   2.851   0.167  1.00  0.00           C  
ATOM   3763  C   HYP    15      -5.979  -0.982   1.958  1.00  0.00           C  
ATOM   3764  C   HYP    15      -2.323   0.576   4.494  1.00  0.00           C  
ATOM   3765  C   HYP    15       1.505   2.613   1.458  1.00  0.00           C  
ATOM   3766  O   HYP    15      -6.211  -1.210   0.780  1.00  0.00           O  
ATOM   3767  O   HYP    15      -2.941  -0.417   4.904  1.00  0.00           O  
ATOM   3768  O   HYP    15       1.736   3.472   2.307  1.00  0.00           O  
ATOM   3769  CB  HYP    15      -6.143  -2.604   3.853  1.00  0.00           C  
ATOM   3770  CB  HYP    15      -1.360   2.521   5.781  1.00  0.00           C  
ATOM   3771  CB  HYP    15       1.409   3.277  -1.070  1.00  0.00           C  
ATOM   3772  CG  HYP    15      -7.298  -3.564   4.199  1.00  0.00           C  
ATOM   3773  CG  HYP    15      -2.017   3.685   6.501  1.00  0.00           C  
ATOM   3774  CG  HYP    15       0.561   4.453  -1.677  1.00  0.00           C  
ATOM   3775  CD2 HYP    15      -8.248  -3.321   3.057  1.00  0.00           C  
ATOM   3776  CD2 HYP    15      -3.364   3.128   6.839  1.00  0.00           C  
ATOM   3777  CD2 HYP    15      -0.019   5.095  -0.426  1.00  0.00           C  
ATOM   3778  OD1 HYP    15      -8.018  -3.144   5.387  1.00  0.00           O  
ATOM   3779  OD1 HYP    15      -2.064   4.782   5.582  1.00  0.00           O  
ATOM   3780  OD1 HYP    15      -0.373   3.827  -2.559  1.00  0.00           O  
ATOM   3781  N   GLY    16      -4.936  -0.229   2.247  1.00  0.00           N  
ATOM   3782  N   GLY    16      -1.368   0.422   3.577  1.00  0.00           N  
ATOM   3783  N   GLY    16       1.930   1.364   1.628  1.00  0.00           N  
ATOM   3784  CA  GLY    16      -4.102   0.318   1.191  1.00  0.00           C  
ATOM   3785  CA  GLY    16      -0.842  -0.845   3.034  1.00  0.00           C  
ATOM   3786  CA  GLY    16       2.660   0.874   2.799  1.00  0.00           C  
ATOM   3787  C   GLY    16      -3.100  -0.705   0.507  1.00  0.00           C  
ATOM   3788  C   GLY    16       0.349  -1.541   3.798  1.00  0.00           C  
ATOM   3789  C   GLY    16       4.085   1.395   3.024  1.00  0.00           C  
ATOM   3790  O   GLY    16      -2.940  -1.838   1.005  1.00  0.00           O  
ATOM   3791  O   GLY    16       0.872  -1.023   4.771  1.00  0.00           O  
ATOM   3792  O   GLY    16       4.660   2.105   2.147  1.00  0.00           O  
ATOM   3793  N   PRO    17      -2.537  -0.308  -0.644  1.00  0.00           N  
ATOM   3794  N   PRO    17       0.611  -2.852   3.394  1.00  0.00           N  
ATOM   3795  N   PRO    17       4.751   1.203   4.188  1.00  0.00           N  
ATOM   3796  CA  PRO    17      -1.679  -1.180  -1.479  1.00  0.00           C  
ATOM   3797  CA  PRO    17       1.693  -3.672   3.965  1.00  0.00           C  
ATOM   3798  CA  PRO    17       6.164   1.591   4.287  1.00  0.00           C  
ATOM   3799  C   PRO    17      -0.185  -1.252  -1.036  1.00  0.00           C  
ATOM   3800  C   PRO    17       3.176  -3.247   3.662  1.00  0.00           C  
ATOM   3801  C   PRO    17       7.112   0.805   3.306  1.00  0.00           C  
ATOM   3802  O   PRO    17       0.211  -0.448  -0.198  1.00  0.00           O  
ATOM   3803  O   PRO    17       3.430  -2.435   2.748  1.00  0.00           O  
ATOM   3804  O   PRO    17       6.792  -0.357   2.914  1.00  0.00           O  
ATOM   3805  CB  PRO    17      -1.769  -0.510  -2.843  1.00  0.00           C  
ATOM   3806  CB  PRO    17       1.249  -5.095   3.573  1.00  0.00           C  
ATOM   3807  CB  PRO    17       6.486   1.321   5.772  1.00  0.00           C  
ATOM   3808  CG  PRO    17      -1.717   0.949  -2.563  1.00  0.00           C  
ATOM   3809  CG  PRO    17       0.703  -4.863   2.156  1.00  0.00           C  
ATOM   3810  CG  PRO    17       5.618   0.202   6.213  1.00  0.00           C  
ATOM   3811  CD  PRO    17      -2.660   0.987  -1.371  1.00  0.00           C  
ATOM   3812  CD  PRO    17      -0.066  -3.529   2.310  1.00  0.00           C  
ATOM   3813  CD  PRO    17       4.306   0.612   5.447  1.00  0.00           C  
ATOM   3814  N   HYP    18       0.686  -2.194  -1.515  1.00  0.00           N  
ATOM   3815  N   HYP    18       4.219  -3.772   4.342  1.00  0.00           N  
ATOM   3816  N   HYP    18       8.278   1.415   3.021  1.00  0.00           N  
ATOM   3817  CA  HYP    18       2.024  -2.473  -0.980  1.00  0.00           C  
ATOM   3818  CA  HYP    18       5.584  -3.553   3.995  1.00  0.00           C  
ATOM   3819  CA  HYP    18       9.415   0.744   2.349  1.00  0.00           C  
ATOM   3820  C   HYP    18       2.902  -1.272  -1.069  1.00  0.00           C  
ATOM   3821  C   HYP    18       6.060  -4.075   2.602  1.00  0.00           C  
ATOM   3822  C   HYP    18       9.673  -0.736   2.835  1.00  0.00           C  
ATOM   3823  O   HYP    18       2.855  -0.517  -2.042  1.00  0.00           O  
ATOM   3824  O   HYP    18       5.560  -5.140   2.093  1.00  0.00           O  
ATOM   3825  O   HYP    18       9.389  -1.070   3.985  1.00  0.00           O  
ATOM   3826  CB  HYP    18       2.559  -3.693  -1.713  1.00  0.00           C  
ATOM   3827  CB  HYP    18       6.370  -4.271   5.123  1.00  0.00           C  
ATOM   3828  CB  HYP    18      10.611   1.670   2.547  1.00  0.00           C  
ATOM   3829  CG  HYP    18       1.309  -4.343  -2.322  1.00  0.00           C  
ATOM   3830  CG  HYP    18       5.425  -4.143   6.302  1.00  0.00           C  
ATOM   3831  CG  HYP    18       9.886   2.954   2.772  1.00  0.00           C  
ATOM   3832  CD2 HYP    18       0.487  -3.078  -2.643  1.00  0.00           C  
ATOM   3833  CD2 HYP    18       4.097  -4.476   5.556  1.00  0.00           C  
ATOM   3834  CD2 HYP    18       8.699   2.684   3.609  1.00  0.00           C  
ATOM   3835  OD1 HYP    18       0.725  -5.295  -1.453  1.00  0.00           O  
ATOM   3836  OD1 HYP    18       5.517  -2.866   7.051  1.00  0.00           O  
ATOM   3837  OD1 HYP    18       9.449   3.458   1.534  1.00  0.00           O  
ATOM   3838  N   GLY    19       3.823  -1.119  -0.106  1.00  0.00           N  
ATOM   3839  N   GLY    19       6.950  -3.339   1.995  1.00  0.00           N  
ATOM   3840  N   GLY    19      10.179  -1.652   1.969  1.00  0.00           N  
ATOM   3841  CA  GLY    19       4.898  -0.124  -0.099  1.00  0.00           C  
ATOM   3842  CA  GLY    19       7.451  -3.568   0.658  1.00  0.00           C  
ATOM   3843  CA  GLY    19      10.652  -2.996   2.305  1.00  0.00           C  
ATOM   3844  C   GLY    19       6.047  -0.304  -1.077  1.00  0.00           C  
ATOM   3845  C   GLY    19       8.258  -4.816   0.468  1.00  0.00           C  
ATOM   3846  C   GLY    19      11.910  -3.072   3.204  1.00  0.00           C  
ATOM   3847  O   GLY    19       6.183  -1.396  -1.731  1.00  0.00           O  
ATOM   3848  O   GLY    19       8.557  -5.479   1.456  1.00  0.00           O  
ATOM   3849  O   GLY    19      12.689  -2.143   3.417  1.00  0.00           O  
ATOM   3850  N   PRO    20       6.875   0.793  -1.213  1.00  0.00           N  
ATOM   3851  N   PRO    20       8.755  -5.050  -0.770  1.00  0.00           N  
ATOM   3852  N   PRO    20      12.257  -4.383   3.546  1.00  0.00           N  
ATOM   3853  CA  PRO    20       8.100   0.730  -2.045  1.00  0.00           C  
ATOM   3854  CA  PRO    20       9.594  -6.154  -1.096  1.00  0.00           C  
ATOM   3855  CA  PRO    20      13.543  -4.760   4.174  1.00  0.00           C  
ATOM   3856  C   PRO    20       9.128  -0.278  -1.706  1.00  0.00           C  
ATOM   3857  C   PRO    20      11.076  -5.932  -0.876  1.00  0.00           C  
ATOM   3858  C   PRO    20      14.723  -4.926   3.219  1.00  0.00           C  
ATOM   3859  O   PRO    20       9.194  -0.797  -0.601  1.00  0.00           O  
ATOM   3860  O   PRO    20      11.627  -4.789  -0.954  1.00  0.00           O  
ATOM   3861  O   PRO    20      14.444  -4.984   2.021  1.00  0.00           O  
ATOM   3862  CB  PRO    20       8.718   2.148  -1.888  1.00  0.00           C  
ATOM   3863  CB  PRO    20       9.269  -6.582  -2.543  1.00  0.00           C  
ATOM   3864  CB  PRO    20      13.241  -6.207   4.722  1.00  0.00           C  
ATOM   3865  CG  PRO    20       7.477   2.969  -1.795  1.00  0.00           C  
ATOM   3866  CG  PRO    20       9.137  -5.157  -3.028  1.00  0.00           C  
ATOM   3867  CG  PRO    20      11.755  -6.260   4.807  1.00  0.00           C  
ATOM   3868  CD  PRO    20       6.697   2.171  -0.741  1.00  0.00           C  
ATOM   3869  CD  PRO    20       8.348  -4.395  -2.038  1.00  0.00           C  
ATOM   3870  CD  PRO    20      11.218  -5.443   3.582  1.00  0.00           C  
ATOM   3871  N   HYP    21      10.045  -0.618  -2.613  1.00  0.00           N  
ATOM   3872  N   HYP    21      11.915  -7.009  -0.602  1.00  0.00           N  
ATOM   3873  N   HYP    21      15.971  -4.873   3.730  1.00  0.00           N  
ATOM   3874  CA  HYP    21      11.101  -1.567  -2.345  1.00  0.00           C  
ATOM   3875  CA  HYP    21      13.377  -7.027  -0.610  1.00  0.00           C  
ATOM   3876  CA  HYP    21      17.094  -4.763   2.909  1.00  0.00           C  
ATOM   3877  C   HYP    21      12.122  -1.152  -1.256  1.00  0.00           C  
ATOM   3878  C   HYP    21      14.014  -6.163  -1.697  1.00  0.00           C  
ATOM   3879  C   HYP    21      17.226  -5.898   1.965  1.00  0.00           C  
ATOM   3880  O   HYP    21      12.382   0.040  -1.041  1.00  0.00           O  
ATOM   3881  O   HYP    21      13.746  -6.310  -2.903  1.00  0.00           O  
ATOM   3882  O   HYP    21      17.009  -7.002   2.399  1.00  0.00           O  
ATOM   3883  CB  HYP    21      11.779  -1.862  -3.710  1.00  0.00           C  
ATOM   3884  CB  HYP    21      13.748  -8.515  -0.860  1.00  0.00           C  
ATOM   3885  CB  HYP    21      18.343  -4.599   3.736  1.00  0.00           C  
ATOM   3886  CG  HYP    21      10.742  -1.401  -4.735  1.00  0.00           C  
ATOM   3887  CG  HYP    21      12.619  -9.236  -0.111  1.00  0.00           C  
ATOM   3888  CG  HYP    21      17.802  -5.203   5.058  1.00  0.00           C  
ATOM   3889  CD2 HYP    21       9.925  -0.316  -4.016  1.00  0.00           C  
ATOM   3890  CD2 HYP    21      11.382  -8.360  -0.441  1.00  0.00           C  
ATOM   3891  CD2 HYP    21      16.458  -4.645   5.057  1.00  0.00           C  
ATOM   3892  OD1 HYP    21       9.963  -2.516  -5.072  1.00  0.00           O  
ATOM   3893  OD1 HYP    21      12.913  -9.186   1.256  1.00  0.00           O  
ATOM   3894  OD1 HYP    21      18.567  -5.089   6.212  1.00  0.00           O  
ATOM   3895  N   GLY    22      12.698  -2.191  -0.592  1.00  0.00           N  
ATOM   3896  N   GLY    22      14.880  -5.224  -1.241  1.00  0.00           N  
ATOM   3897  N   GLY    22      17.662  -5.596   0.738  1.00  0.00           N  
ATOM   3898  CA  GLY    22      13.636  -1.996   0.467  1.00  0.00           C  
ATOM   3899  CA  GLY    22      15.480  -4.264  -2.176  1.00  0.00           C  
ATOM   3900  CA  GLY    22      18.000  -6.557  -0.319  1.00  0.00           C  
ATOM   3901  C   GLY    22      14.952  -1.412  -0.040  1.00  0.00           C  
ATOM   3902  C   GLY    22      16.425  -4.887  -3.209  1.00  0.00           C  
ATOM   3903  C   GLY    22      19.171  -7.527  -0.075  1.00  0.00           C  
ATOM   3904  O   GLY    22      15.145  -1.287  -1.280  1.00  0.00           O  
ATOM   3905  O   GLY    22      16.498  -6.129  -3.264  1.00  0.00           O  
ATOM   3906  O   GLY    22      19.853  -7.478   0.978  1.00  0.00           O  
ATOM   3907  N   PRO    23      15.821  -1.004   0.858  1.00  0.00           N  
ATOM   3908  N   PRO    23      17.258  -4.109  -3.897  1.00  0.00           N  
ATOM   3909  N   PRO    23      19.362  -8.480  -1.001  1.00  0.00           N  
ATOM   3910  CA  PRO    23      17.141  -0.430   0.487  1.00  0.00           C  
ATOM   3911  CA  PRO    23      18.268  -4.614  -4.843  1.00  0.00           C  
ATOM   3912  CA  PRO    23      20.363  -9.596  -0.811  1.00  0.00           C  
ATOM   3913  C   PRO    23      17.988  -1.525  -0.168  1.00  0.00           C  
ATOM   3914  C   PRO    23      19.432  -5.445  -4.196  1.00  0.00           C  
ATOM   3915  C   PRO    23      21.782  -9.171  -1.030  1.00  0.00           C  
ATOM   3916  O   PRO    23      17.723  -2.732   0.056  1.00  0.00           O  
ATOM   3917  O   PRO    23      19.742  -5.348  -3.006  1.00  0.00           O  
ATOM   3918  O   PRO    23      22.041  -8.075  -1.496  1.00  0.00           O  
ATOM   3919  CB  PRO    23      17.753  -0.028   1.837  1.00  0.00           C  
ATOM   3920  CB  PRO    23      18.712  -3.381  -5.597  1.00  0.00           C  
ATOM   3921  CB  PRO    23      19.823 -10.633  -1.839  1.00  0.00           C  
ATOM   3922  CG  PRO    23      16.972  -0.806   2.917  1.00  0.00           C  
ATOM   3923  CG  PRO    23      17.496  -2.465  -5.492  1.00  0.00           C  
ATOM   3924  CG  PRO    23      19.205  -9.894  -2.996  1.00  0.00           C  
ATOM   3925  CD  PRO    23      15.604  -1.055   2.316  1.00  0.00           C  
ATOM   3926  CD  PRO    23      17.066  -2.670  -4.072  1.00  0.00           C  
ATOM   3927  CD  PRO    23      18.652  -8.693  -2.237  1.00  0.00           C  
ATOM   3928  N   HYP    24      19.045  -1.200  -0.932  1.00  0.00           N  
ATOM   3929  N   HYP    24      20.107  -6.256  -4.993  1.00  0.00           N  
ATOM   3930  N   HYP    24      22.781 -10.008  -0.631  1.00  0.00           N  
ATOM   3931  CA  HYP    24      19.948  -2.210  -1.422  1.00  0.00           C  
ATOM   3932  CA  HYP    24      21.298  -6.905  -4.520  1.00  0.00           C  
ATOM   3933  CA  HYP    24      24.183  -9.772  -0.933  1.00  0.00           C  
ATOM   3934  C   HYP    24      20.628  -2.989  -0.292  1.00  0.00           C  
ATOM   3935  C   HYP    24      22.414  -5.848  -4.169  1.00  0.00           C  
ATOM   3936  C   HYP    24      24.488  -9.583  -2.437  1.00  0.00           C  
ATOM   3937  O   HYP    24      20.842  -2.450   0.796  1.00  0.00           O  
ATOM   3938  O   HYP    24      22.531  -4.792  -4.800  1.00  0.00           O  
ATOM   3939  O   HYP    24      23.734 -10.055  -3.223  1.00  0.00           O  
ATOM   3940  CB  HYP    24      21.011  -1.482  -2.231  1.00  0.00           C  
ATOM   3941  CB  HYP    24      21.737  -7.706  -5.857  1.00  0.00           C  
ATOM   3942  CB  HYP    24      24.967 -11.011  -0.380  1.00  0.00           C  
ATOM   3943  CG  HYP    24      20.265  -0.294  -2.724  1.00  0.00           C  
ATOM   3944  CG  HYP    24      20.495  -7.905  -6.713  1.00  0.00           C  
ATOM   3945  CG  HYP    24      24.061 -11.420   0.784  1.00  0.00           C  
ATOM   3946  CD2 HYP    24      19.391   0.082  -1.484  1.00  0.00           C  
ATOM   3947  CD2 HYP    24      19.801  -6.602  -6.359  1.00  0.00           C  
ATOM   3948  CD2 HYP    24      22.682 -11.257   0.132  1.00  0.00           C  
ATOM   3949  OD1 HYP    24      19.596  -0.503  -3.910  1.00  0.00           O  
ATOM   3950  OD1 HYP    24      19.780  -9.041  -6.333  1.00  0.00           O  
ATOM   3951  OD1 HYP    24      24.207 -10.547   1.982  1.00  0.00           O  
ATOM   3952  N   GLY    25      21.008  -4.249  -0.584  1.00  0.00           N  
ATOM   3953  N   GLY    25      23.292  -6.196  -3.208  1.00  0.00           N  
ATOM   3954  N   GLY    25      25.649  -9.072  -2.794  1.00  0.00           N  
ATOM   3955  CA  GLY    25      21.760  -5.071   0.359  1.00  0.00           C  
ATOM   3956  CA  GLY    25      24.316  -5.325  -2.696  1.00  0.00           C  
ATOM   3957  CA  GLY    25      26.109  -8.932  -4.183  1.00  0.00           C  
ATOM   3958  C   GLY    25      23.242  -4.766   0.710  1.00  0.00           C  
ATOM   3959  C   GLY    25      25.513  -5.058  -3.693  1.00  0.00           C  
ATOM   3960  C   GLY    25      26.845 -10.139  -4.696  1.00  0.00           C  
ATOM   3961  O   GLY    25      23.670  -3.699   0.376  1.00  0.00           O  
ATOM   3962  O   GLY    25      25.581  -5.671  -4.763  1.00  0.00           O  
ATOM   3963  O   GLY    25      26.944 -11.161  -3.992  1.00  0.00           O  
ATOM   3964  N   PRO    26      24.054  -5.740   1.179  1.00  0.00           N  
ATOM   3965  N   PRO    26      26.424  -4.154  -3.401  1.00  0.00           N  
ATOM   3966  N   PRO    26      27.348 -10.022  -5.916  1.00  0.00           N  
ATOM   3967  CA  PRO    26      25.497  -5.624   1.573  1.00  0.00           C  
ATOM   3968  CA  PRO    26      27.593  -3.862  -4.195  1.00  0.00           C  
ATOM   3969  CA  PRO    26      28.149 -11.086  -6.504  1.00  0.00           C  
ATOM   3970  C   PRO    26      26.494  -6.119   0.512  1.00  0.00           C  
ATOM   3971  C   PRO    26      28.345  -5.103  -4.508  1.00  0.00           C  
ATOM   3972  C   PRO    26      29.564 -11.102  -5.967  1.00  0.00           C  
ATOM   3973  O   PRO    26      26.130  -6.790  -0.414  1.00  0.00           O  
ATOM   3974  O   PRO    26      28.424  -5.995  -3.628  1.00  0.00           O  
ATOM   3975  O   PRO    26      29.990 -10.110  -5.401  1.00  0.00           O  
ATOM   3976  CB  PRO    26      25.540  -6.345   2.914  1.00  0.00           C  
ATOM   3977  CB  PRO    26      28.286  -2.720  -3.461  1.00  0.00           C  
ATOM   3978  CB  PRO    26      28.103 -10.930  -7.999  1.00  0.00           C  
ATOM   3979  CG  PRO    26      24.551  -7.512   2.620  1.00  0.00           C  
ATOM   3980  CG  PRO    26      27.198  -2.061  -2.654  1.00  0.00           C  
ATOM   3981  CG  PRO    26      28.030  -9.373  -8.109  1.00  0.00           C  
ATOM   3982  CD  PRO    26      23.484  -6.971   1.744  1.00  0.00           C  
ATOM   3983  CD  PRO    26      26.326  -3.203  -2.260  1.00  0.00           C  
ATOM   3984  CD  PRO    26      27.085  -8.999  -6.926  1.00  0.00           C  
ATOM   3985  N   HYP    27      27.797  -5.865   0.761  1.00  0.00           N  
ATOM   3986  N   HYP    27      29.161  -5.101  -5.588  1.00  0.00           N  
ATOM   3987  N   HYP    27      30.262 -12.183  -6.100  1.00  0.00           N  
ATOM   3988  CA  HYP    27      28.859  -6.436  -0.030  1.00  0.00           C  
ATOM   3989  CA  HYP    27      30.100  -6.208  -5.817  1.00  0.00           C  
ATOM   3990  CA  HYP    27      31.625 -12.312  -5.650  1.00  0.00           C  
ATOM   3991  C   HYP    27      28.873  -7.949  -0.210  1.00  0.00           C  
ATOM   3992  C   HYP    27      31.103  -6.555  -4.657  1.00  0.00           C  
ATOM   3993  C   HYP    27      32.565 -11.274  -6.165  1.00  0.00           C  
ATOM   3994  O   HYP    27      28.876  -8.672   0.797  1.00  0.00           O  
ATOM   3995  O   HYP    27      31.601  -5.633  -3.996  1.00  0.00           O  
ATOM   3996  O   HYP    27      32.460 -10.606  -7.270  1.00  0.00           O  
ATOM   3997  CB  HYP    27      30.187  -5.904   0.509  1.00  0.00           C  
ATOM   3998  CB  HYP    27      30.781  -5.856  -7.155  1.00  0.00           C  
ATOM   3999  CB  HYP    27      31.975 -13.756  -6.073  1.00  0.00           C  
ATOM   4000  CG  HYP    27      29.738  -4.444   0.972  1.00  0.00           C  
ATOM   4001  CG  HYP    27      29.784  -4.974  -7.887  1.00  0.00           C  
ATOM   4002  CG  HYP    27      30.692 -14.499  -6.033  1.00  0.00           C  
ATOM   4003  CD2 HYP    27      28.343  -4.762   1.536  1.00  0.00           C  
ATOM   4004  CD2 HYP    27      29.194  -4.204  -6.741  1.00  0.00           C  
ATOM   4005  CD2 HYP    27      29.737 -13.498  -6.551  1.00  0.00           C  
ATOM   4006  OD1 HYP    27      29.624  -3.629  -0.125  1.00  0.00           O  
ATOM   4007  OD1 HYP    27      28.807  -5.731  -8.488  1.00  0.00           O  
ATOM   4008  OD1 HYP    27      30.328 -14.735  -4.642  1.00  0.00           O  
ATOM   4009  N   GLY    28      29.003  -8.414  -1.466  1.00  0.00           N  
ATOM   4010  N   GLY    28      31.551  -7.757  -4.402  1.00  0.00           N  
ATOM   4011  N   GLY    28      33.604 -11.036  -5.430  1.00  0.00           N  
ATOM   4012  CA  GLY    28      29.177  -9.865  -1.791  1.00  0.00           C  
ATOM   4013  CA  GLY    28      32.469  -8.136  -3.269  1.00  0.00           C  
ATOM   4014  CA  GLY    28      34.659  -9.985  -5.677  1.00  0.00           C  
ATOM   4015  C   GLY    28      30.450 -10.572  -1.202  1.00  0.00           C  
ATOM   4016  C   GLY    28      33.810  -7.444  -3.214  1.00  0.00           C  
ATOM   4017  C   GLY    28      35.568 -10.182  -6.837  1.00  0.00           C  
ATOM   4018  O   GLY    28      31.326  -9.953  -0.579  1.00  0.00           O  
ATOM   4019  O   GLY    28      34.219  -6.800  -4.185  1.00  0.00           O  
ATOM   4020  O   GLY    28      35.455 -11.259  -7.449  1.00  0.00           O  
ATOM   4021  N   PRO    29      30.494 -11.887  -1.452  1.00  0.00           N  
ATOM   4022  N   PRO    29      34.601  -7.631  -2.136  1.00  0.00           N  
ATOM   4023  N   PRO    29      36.473  -9.186  -7.148  1.00  0.00           N  
ATOM   4024  CA  PRO    29      31.717 -12.698  -1.041  1.00  0.00           C  
ATOM   4025  CA  PRO    29      35.933  -7.045  -2.020  1.00  0.00           C  
ATOM   4026  CA  PRO    29      37.558  -9.344  -8.211  1.00  0.00           C  
ATOM   4027  C   PRO    29      33.043 -12.241  -1.693  1.00  0.00           C  
ATOM   4028  C   PRO    29      36.984  -7.880  -2.776  1.00  0.00           C  
ATOM   4029  C   PRO    29      38.884  -9.958  -7.691  1.00  0.00           C  
ATOM   4030  O   PRO    29      33.119 -11.586  -2.713  1.00  0.00           O  
ATOM   4031  O   PRO    29      36.754  -9.059  -3.057  1.00  0.00           O  
ATOM   4032  O   PRO    29      39.128 -10.041  -6.435  1.00  0.00           O  
ATOM   4033  CB  PRO    29      31.426 -14.171  -1.406  1.00  0.00           C  
ATOM   4034  CB  PRO    29      36.169  -7.047  -0.491  1.00  0.00           C  
ATOM   4035  CB  PRO    29      37.849  -7.908  -8.649  1.00  0.00           C  
ATOM   4036  CG  PRO    29      29.938 -14.160  -1.303  1.00  0.00           C  
ATOM   4037  CG  PRO    29      35.285  -8.252  -0.009  1.00  0.00           C  
ATOM   4038  CG  PRO    29      37.717  -7.107  -7.402  1.00  0.00           C  
ATOM   4039  CD  PRO    29      29.508 -12.792  -1.889  1.00  0.00           C  
ATOM   4040  CD  PRO    29      34.098  -8.273  -0.999  1.00  0.00           C  
ATOM   4041  CD  PRO    29      36.620  -7.826  -6.582  1.00  0.00           C  
ATOM   4042  N   HYP    30      34.193 -12.611  -1.095  1.00  0.00           N  
ATOM   4043  N   HYP    30      38.226  -7.350  -2.951  1.00  0.00           N  
ATOM   4044  N   HYP    30      39.836 -10.380  -8.571  1.00  0.00           N  
ATOM   4045  CA  HYP    30      35.618 -12.218  -1.496  1.00  0.00           C  
ATOM   4046  CA  HYP    30      39.237  -8.104  -3.659  1.00  0.00           C  
ATOM   4047  CA  HYP    30      41.143 -11.000  -8.195  1.00  0.00           C  
ATOM   4048  C   HYP    30      35.871 -12.595  -2.957  1.00  0.00           C  
ATOM   4049  C   HYP    30      39.918  -9.215  -2.925  1.00  0.00           C  
ATOM   4050  C   HYP    30      42.081  -9.914  -7.575  1.00  0.00           C  
ATOM   4051  O   HYP    30      35.131 -13.397  -3.603  1.00  0.00           O  
ATOM   4052  O   HYP    30      40.219  -9.027  -1.761  1.00  0.00           O  
ATOM   4053  O   HYP    30      41.963  -8.782  -7.999  1.00  0.00           O  
ATOM   4054  CB  HYP    30      36.616 -12.794  -0.500  1.00  0.00           C  
ATOM   4055  CB  HYP    30      40.326  -7.071  -3.991  1.00  0.00           C  
ATOM   4056  CB  HYP    30      41.662 -11.609  -9.525  1.00  0.00           C  
ATOM   4057  CG  HYP    30      35.712 -12.866   0.709  1.00  0.00           C  
ATOM   4058  CG  HYP    30      39.603  -5.735  -3.742  1.00  0.00           C  
ATOM   4059  CG  HYP    30      40.435 -11.704 -10.396  1.00  0.00           C  
ATOM   4060  CD2 HYP    30      34.374 -13.309   0.177  1.00  0.00           C  
ATOM   4061  CD2 HYP    30      38.549  -6.008  -2.703  1.00  0.00           C  
ATOM   4062  CD2 HYP    30      39.666 -10.461 -10.066  1.00  0.00           C  
ATOM   4063  OD1 HYP    30      35.586 -11.618   1.230  1.00  0.00           O  
ATOM   4064  OD1 HYP    30      38.978  -5.345  -4.908  1.00  0.00           O  
ATOM   4065  OD1 HYP    30      39.661 -12.866 -10.138  1.00  0.00           O  
ATOM   4066  N   GLY    31      36.893 -12.008  -3.599  1.00  0.00           N  
ATOM   4067  N   GLY    31      40.322 -10.400  -3.447  1.00  0.00           N  
ATOM   4068  N   GLY    31      42.986 -10.343  -6.686  1.00  0.00           N  
ATOM   4069  CA  GLY    31      37.537 -12.682  -4.716  1.00  0.00           C  
ATOM   4070  CA  GLY    31      40.875 -11.564  -2.772  1.00  0.00           C  
ATOM   4071  CA  GLY    31      43.869  -9.465  -5.998  1.00  0.00           C  
ATOM   4072  C   GLY    31      38.426 -13.864  -4.262  1.00  0.00           C  
ATOM   4073  C   GLY    31      41.662 -12.420  -3.770  1.00  0.00           C  
ATOM   4074  C   GLY    31      44.727  -8.458  -6.736  1.00  0.00           C  
ATOM   4075  O   GLY    31      38.576 -14.234  -3.088  1.00  0.00           O  
ATOM   4076  O   GLY    31      41.535 -12.189  -4.983  1.00  0.00           O  
ATOM   4077  O   GLY    31      45.005  -8.660  -7.899  1.00  0.00           O  
ATOM   4078  N   NH2    32      39.212 -14.317  -5.196  1.00  0.00           N  
ATOM   4079  N   NH2    32      42.520 -13.244  -3.219  1.00  0.00           N  
ATOM   4080  N   NH2    32      45.229  -7.474  -6.011  1.00  0.00           N  
TER    4081      NH2    32 
END
ATOM   4082  C   ACE     1     -41.865  17.464  -5.041  1.00  0.00           C  
ATOM   4083  C   ACE     1     -41.078  12.797  -0.951  1.00  0.00           C  
ATOM   4084  C   ACE     1     -37.482  14.937   2.183  1.00  0.00           C  
ATOM   4085  O   ACE     1     -41.765  16.231  -5.254  1.00  0.00           O  
ATOM   4086  O   ACE     1     -40.912  12.526   0.242  1.00  0.00           O  
ATOM   4087  O   ACE     1     -36.563  15.798   2.331  1.00  0.00           O  
ATOM   4088  CH3 ACE     1     -43.211  18.101  -4.719  1.00  0.00           C  
ATOM   4089  CH3 ACE     1     -41.751  14.101  -1.310  1.00  0.00           C  
ATOM   4090  CH3 ACE     1     -38.339  15.214   0.954  1.00  0.00           C  
ATOM   4091  N   PRO     2     -40.753  18.159  -4.957  1.00  0.00           N  
ATOM   4092  N   PRO     2     -40.768  11.917  -1.879  1.00  0.00           N  
ATOM   4093  N   PRO     2     -37.628  13.811   2.949  1.00  0.00           N  
ATOM   4094  CA  PRO     2     -39.356  17.623  -5.264  1.00  0.00           C  
ATOM   4095  CA  PRO     2     -39.912  10.767  -1.669  1.00  0.00           C  
ATOM   4096  CA  PRO     2     -36.680  13.517   4.013  1.00  0.00           C  
ATOM   4097  C   PRO     2     -38.785  16.684  -4.180  1.00  0.00           C  
ATOM   4098  C   PRO     2     -38.591  11.184  -1.118  1.00  0.00           C  
ATOM   4099  C   PRO     2     -35.328  13.059   3.489  1.00  0.00           C  
ATOM   4100  O   PRO     2     -38.809  17.004  -3.015  1.00  0.00           O  
ATOM   4101  O   PRO     2     -38.184  12.367  -1.289  1.00  0.00           O  
ATOM   4102  O   PRO     2     -35.144  12.810   2.290  1.00  0.00           O  
ATOM   4103  CB  PRO     2     -38.533  18.881  -5.342  1.00  0.00           C  
ATOM   4104  CB  PRO     2     -39.751  10.119  -3.089  1.00  0.00           C  
ATOM   4105  CB  PRO     2     -37.265  12.358   4.797  1.00  0.00           C  
ATOM   4106  CG  PRO     2     -39.137  19.928  -4.451  1.00  0.00           C  
ATOM   4107  CG  PRO     2     -40.981  10.548  -3.802  1.00  0.00           C  
ATOM   4108  CG  PRO     2     -38.760  12.411   4.493  1.00  0.00           C  
ATOM   4109  CD  PRO     2     -40.611  19.607  -4.822  1.00  0.00           C  
ATOM   4110  CD  PRO     2     -41.223  11.925  -3.293  1.00  0.00           C  
ATOM   4111  CD  PRO     2     -38.724  12.838   3.015  1.00  0.00           C  
ATOM   4112  N   HYP     3     -38.001  15.656  -4.549  1.00  0.00           N  
ATOM   4113  N   HYP     3     -37.784  10.354  -0.436  1.00  0.00           N  
ATOM   4114  N   HYP     3     -34.261  12.887   4.290  1.00  0.00           N  
ATOM   4115  CA  HYP     3     -37.227  14.696  -3.719  1.00  0.00           C  
ATOM   4116  CA  HYP     3     -36.593  10.872   0.118  1.00  0.00           C  
ATOM   4117  CA  HYP     3     -32.952  12.672   3.738  1.00  0.00           C  
ATOM   4118  C   HYP     3     -36.225  15.402  -2.753  1.00  0.00           C  
ATOM   4119  C   HYP     3     -35.482  11.199  -0.922  1.00  0.00           C  
ATOM   4120  C   HYP     3     -32.759  11.194   3.085  1.00  0.00           C  
ATOM   4121  O   HYP     3     -35.868  16.533  -2.976  1.00  0.00           O  
ATOM   4122  O   HYP     3     -35.602  11.049  -2.120  1.00  0.00           O  
ATOM   4123  O   HYP     3     -33.430  10.187   3.363  1.00  0.00           O  
ATOM   4124  CB  HYP     3     -36.487  13.701  -4.570  1.00  0.00           C  
ATOM   4125  CB  HYP     3     -36.027   9.741   0.989  1.00  0.00           C  
ATOM   4126  CB  HYP     3     -32.045  12.948   4.966  1.00  0.00           C  
ATOM   4127  CG  HYP     3     -37.506  13.611  -5.774  1.00  0.00           C  
ATOM   4128  CG  HYP     3     -37.204   8.813   1.075  1.00  0.00           C  
ATOM   4129  CG  HYP     3     -32.798  13.939   5.816  1.00  0.00           C  
ATOM   4130  CD2 HYP     3     -37.946  15.069  -5.863  1.00  0.00           C  
ATOM   4131  CD2 HYP     3     -38.011   8.998  -0.211  1.00  0.00           C  
ATOM   4132  CD2 HYP     3     -34.222  13.332   5.648  1.00  0.00           C  
ATOM   4133  OD1 HYP     3     -38.497  12.736  -5.475  1.00  0.00           O  
ATOM   4134  OD1 HYP     3     -38.089   9.088   2.134  1.00  0.00           O  
ATOM   4135  OD1 HYP     3     -32.723  15.228   5.273  1.00  0.00           O  
ATOM   4136  N   GLY     4     -35.751  14.734  -1.709  1.00  0.00           N  
ATOM   4137  N   GLY     4     -34.364  11.724  -0.411  1.00  0.00           N  
ATOM   4138  N   GLY     4     -31.830  11.047   2.181  1.00  0.00           N  
ATOM   4139  CA  GLY     4     -35.030  15.316  -0.638  1.00  0.00           C  
ATOM   4140  CA  GLY     4     -33.345  12.274  -1.347  1.00  0.00           C  
ATOM   4141  CA  GLY     4     -31.614   9.819   1.396  1.00  0.00           C  
ATOM   4142  C   GLY     4     -33.480  15.591  -0.856  1.00  0.00           C  
ATOM   4143  C   GLY     4     -32.379  11.235  -1.839  1.00  0.00           C  
ATOM   4144  C   GLY     4     -30.641   8.862   2.104  1.00  0.00           C  
ATOM   4145  O   GLY     4     -32.966  15.368  -1.916  1.00  0.00           O  
ATOM   4146  O   GLY     4     -32.492  10.036  -1.547  1.00  0.00           O  
ATOM   4147  O   GLY     4     -30.348   9.024   3.288  1.00  0.00           O  
ATOM   4148  N   PRO     5     -32.783  15.950   0.231  1.00  0.00           N  
ATOM   4149  N   PRO     5     -31.327  11.588  -2.633  1.00  0.00           N  
ATOM   4150  N   PRO     5     -30.263   7.707   1.435  1.00  0.00           N  
ATOM   4151  CA  PRO     5     -31.356  16.251   0.275  1.00  0.00           C  
ATOM   4152  CA  PRO     5     -30.175  10.780  -3.072  1.00  0.00           C  
ATOM   4153  CA  PRO     5     -29.521   6.691   2.102  1.00  0.00           C  
ATOM   4154  C   PRO     5     -30.598  14.862   0.585  1.00  0.00           C  
ATOM   4155  C   PRO     5     -29.246  10.202  -1.929  1.00  0.00           C  
ATOM   4156  C   PRO     5     -28.030   7.036   2.395  1.00  0.00           C  
ATOM   4157  O   PRO     5     -31.251  13.887   0.976  1.00  0.00           O  
ATOM   4158  O   PRO     5     -29.366  10.674  -0.758  1.00  0.00           O  
ATOM   4159  O   PRO     5     -27.494   8.083   1.942  1.00  0.00           O  
ATOM   4160  CB  PRO     5     -31.122  17.353   1.403  1.00  0.00           C  
ATOM   4161  CB  PRO     5     -29.232  11.762  -3.757  1.00  0.00           C  
ATOM   4162  CB  PRO     5     -29.531   5.519   1.093  1.00  0.00           C  
ATOM   4163  CG  PRO     5     -32.407  17.240   2.240  1.00  0.00           C  
ATOM   4164  CG  PRO     5     -30.160  12.837  -4.231  1.00  0.00           C  
ATOM   4165  CG  PRO     5     -30.899   5.771   0.537  1.00  0.00           C  
ATOM   4166  CD  PRO     5     -33.432  16.384   1.463  1.00  0.00           C  
ATOM   4167  CD  PRO     5     -31.143  12.904  -3.157  1.00  0.00           C  
ATOM   4168  CD  PRO     5     -30.962   7.260   0.223  1.00  0.00           C  
ATOM   4169  N   HYP     6     -29.270  14.860   0.414  1.00  0.00           N  
ATOM   4170  N   HYP     6     -28.281   9.356  -2.285  1.00  0.00           N  
ATOM   4171  N   HYP     6     -27.315   6.110   3.179  1.00  0.00           N  
ATOM   4172  CA  HYP     6     -28.521  13.601   0.597  1.00  0.00           C  
ATOM   4173  CA  HYP     6     -27.350   8.845  -1.280  1.00  0.00           C  
ATOM   4174  CA  HYP     6     -25.911   6.186   3.294  1.00  0.00           C  
ATOM   4175  C   HYP     6     -28.332  13.127   2.070  1.00  0.00           C  
ATOM   4176  C   HYP     6     -26.382   9.941  -0.867  1.00  0.00           C  
ATOM   4177  C   HYP     6     -25.170   6.253   1.948  1.00  0.00           C  
ATOM   4178  O   HYP     6     -28.455  13.985   3.030  1.00  0.00           O  
ATOM   4179  O   HYP     6     -26.111  10.879  -1.697  1.00  0.00           O  
ATOM   4180  O   HYP     6     -25.614   5.633   0.958  1.00  0.00           O  
ATOM   4181  CB  HYP     6     -27.149  13.919  -0.043  1.00  0.00           C  
ATOM   4182  CB  HYP     6     -26.727   7.587  -1.954  1.00  0.00           C  
ATOM   4183  CB  HYP     6     -25.523   4.973   4.081  1.00  0.00           C  
ATOM   4184  CG  HYP     6     -27.277  15.143  -0.982  1.00  0.00           C  
ATOM   4185  CG  HYP     6     -27.680   7.258  -3.029  1.00  0.00           C  
ATOM   4186  CG  HYP     6     -26.797   4.583   4.927  1.00  0.00           C  
ATOM   4187  CD2 HYP     6     -28.423  15.849  -0.255  1.00  0.00           C  
ATOM   4188  CD2 HYP     6     -28.020   8.677  -3.521  1.00  0.00           C  
ATOM   4189  CD2 HYP     6     -27.866   4.967   3.892  1.00  0.00           C  
ATOM   4190  OD1 HYP     6     -27.648  14.752  -2.289  1.00  0.00           O  
ATOM   4191  OD1 HYP     6     -28.684   6.397  -2.620  1.00  0.00           O  
ATOM   4192  OD1 HYP     6     -26.916   5.291   6.158  1.00  0.00           O  
ATOM   4193  N   GLY     7     -28.185  11.837   2.273  1.00  0.00           N  
ATOM   4194  N   GLY     7     -25.973   9.851   0.388  1.00  0.00           N  
ATOM   4195  N   GLY     7     -24.192   7.089   1.851  1.00  0.00           N  
ATOM   4196  CA  GLY     7     -28.039  11.174   3.576  1.00  0.00           C  
ATOM   4197  CA  GLY     7     -25.006  10.813   1.012  1.00  0.00           C  
ATOM   4198  CA  GLY     7     -23.508   7.445   0.567  1.00  0.00           C  
ATOM   4199  C   GLY     7     -26.653  11.215   4.308  1.00  0.00           C  
ATOM   4200  C   GLY     7     -23.669  10.924   0.253  1.00  0.00           C  
ATOM   4201  C   GLY     7     -22.556   6.322   0.010  1.00  0.00           C  
ATOM   4202  O   GLY     7     -25.853  12.138   3.990  1.00  0.00           O  
ATOM   4203  O   GLY     7     -23.524  10.266  -0.804  1.00  0.00           O  
ATOM   4204  O   GLY     7     -22.413   5.269   0.592  1.00  0.00           O  
ATOM   4205  N   PRO     8     -26.339  10.220   5.087  1.00  0.00           N  
ATOM   4206  N   PRO     8     -22.747  11.750   0.744  1.00  0.00           N  
ATOM   4207  N   PRO     8     -21.855   6.579  -1.069  1.00  0.00           N  
ATOM   4208  CA  PRO     8     -25.080  10.088   5.827  1.00  0.00           C  
ATOM   4209  CA  PRO     8     -21.349  11.800   0.211  1.00  0.00           C  
ATOM   4210  CA  PRO     8     -20.996   5.545  -1.793  1.00  0.00           C  
ATOM   4211  C   PRO     8     -24.000   9.865   4.802  1.00  0.00           C  
ATOM   4212  C   PRO     8     -20.568  10.467   0.253  1.00  0.00           C  
ATOM   4213  C   PRO     8     -19.811   5.183  -0.886  1.00  0.00           C  
ATOM   4214  O   PRO     8     -24.255   9.142   3.836  1.00  0.00           O  
ATOM   4215  O   PRO     8     -20.793   9.672   1.127  1.00  0.00           O  
ATOM   4216  O   PRO     8     -19.320   5.980  -0.118  1.00  0.00           O  
ATOM   4217  CB  PRO     8     -25.256   8.985   6.912  1.00  0.00           C  
ATOM   4218  CB  PRO     8     -20.672  12.790   1.140  1.00  0.00           C  
ATOM   4219  CB  PRO     8     -20.645   6.217  -3.083  1.00  0.00           C  
ATOM   4220  CG  PRO     8     -26.749   8.828   7.056  1.00  0.00           C  
ATOM   4221  CG  PRO     8     -21.755  13.681   1.679  1.00  0.00           C  
ATOM   4222  CG  PRO     8     -21.739   7.238  -3.368  1.00  0.00           C  
ATOM   4223  CD  PRO     8     -27.116   9.110   5.584  1.00  0.00           C  
ATOM   4224  CD  PRO     8     -22.901  12.608   1.879  1.00  0.00           C  
ATOM   4225  CD  PRO     8     -22.056   7.701  -1.965  1.00  0.00           C  
ATOM   4226  N   HYP     9     -22.691  10.145   5.101  1.00  0.00           N  
ATOM   4227  N   HYP     9     -19.549  10.233  -0.624  1.00  0.00           N  
ATOM   4228  N   HYP     9     -19.156   4.003  -1.125  1.00  0.00           N  
ATOM   4229  CA  HYP     9     -21.641   9.659   4.306  1.00  0.00           C  
ATOM   4230  CA  HYP     9     -18.612   9.087  -0.620  1.00  0.00           C  
ATOM   4231  CA  HYP     9     -17.846   3.686  -0.521  1.00  0.00           C  
ATOM   4232  C   HYP     9     -21.571   8.099   4.215  1.00  0.00           C  
ATOM   4233  C   HYP     9     -17.960   8.901   0.735  1.00  0.00           C  
ATOM   4234  C   HYP     9     -16.753   4.718  -0.723  1.00  0.00           C  
ATOM   4235  O   HYP     9     -21.934   7.384   5.149  1.00  0.00           O  
ATOM   4236  O   HYP     9     -17.796   9.824   1.533  1.00  0.00           O  
ATOM   4237  O   HYP     9     -16.837   5.463  -1.757  1.00  0.00           O  
ATOM   4238  CB  HYP     9     -20.371  10.345   4.819  1.00  0.00           C  
ATOM   4239  CB  HYP     9     -17.507   9.408  -1.713  1.00  0.00           C  
ATOM   4240  CB  HYP     9     -17.393   2.325  -1.111  1.00  0.00           C  
ATOM   4241  CG  HYP     9     -20.768  11.443   5.833  1.00  0.00           C  
ATOM   4242  CG  HYP     9     -18.381  10.203  -2.746  1.00  0.00           C  
ATOM   4243  CG  HYP     9     -18.669   1.711  -1.615  1.00  0.00           C  
ATOM   4244  CD2 HYP     9     -22.224  11.059   6.161  1.00  0.00           C  
ATOM   4245  CD2 HYP     9     -19.352  11.037  -1.872  1.00  0.00           C  
ATOM   4246  CD2 HYP     9     -19.558   2.915  -2.010  1.00  0.00           C  
ATOM   4247  OD1 HYP     9     -20.830  12.705   5.253  1.00  0.00           O  
ATOM   4248  OD1 HYP     9     -19.038   9.219  -3.510  1.00  0.00           O  
ATOM   4249  OD1 HYP     9     -19.324   0.961  -0.561  1.00  0.00           O  
ATOM   4250  N   GLY    10     -21.125   7.608   3.110  1.00  0.00           N  
ATOM   4251  N   GLY    10     -17.409   7.725   1.015  1.00  0.00           N  
ATOM   4252  N   GLY    10     -15.703   4.778   0.123  1.00  0.00           N  
ATOM   4253  CA  GLY    10     -20.851   6.203   2.938  1.00  0.00           C  
ATOM   4254  CA  GLY    10     -16.719   7.428   2.294  1.00  0.00           C  
ATOM   4255  CA  GLY    10     -14.473   5.551  -0.193  1.00  0.00           C  
ATOM   4256  C   GLY    10     -19.599   5.637   3.644  1.00  0.00           C  
ATOM   4257  C   GLY    10     -15.169   7.836   2.262  1.00  0.00           C  
ATOM   4258  C   GLY    10     -13.584   4.910  -1.326  1.00  0.00           C  
ATOM   4259  O   GLY    10     -18.867   6.399   4.257  1.00  0.00           O  
ATOM   4260  O   GLY    10     -14.643   8.308   1.193  1.00  0.00           O  
ATOM   4261  O   GLY    10     -13.854   3.740  -1.681  1.00  0.00           O  
ATOM   4262  N   PRO    11     -19.218   4.340   3.563  1.00  0.00           N  
ATOM   4263  N   PRO    11     -14.435   7.639   3.329  1.00  0.00           N  
ATOM   4264  N   PRO    11     -12.544   5.681  -1.753  1.00  0.00           N  
ATOM   4265  CA  PRO    11     -18.274   3.641   4.434  1.00  0.00           C  
ATOM   4266  CA  PRO    11     -13.086   8.171   3.425  1.00  0.00           C  
ATOM   4267  CA  PRO    11     -11.558   5.281  -2.707  1.00  0.00           C  
ATOM   4268  C   PRO    11     -16.796   3.704   3.886  1.00  0.00           C  
ATOM   4269  C   PRO    11     -12.068   7.243   2.742  1.00  0.00           C  
ATOM   4270  C   PRO    11     -10.397   4.484  -2.031  1.00  0.00           C  
ATOM   4271  O   PRO    11     -16.543   3.927   2.725  1.00  0.00           O  
ATOM   4272  O   PRO    11     -12.297   6.085   2.446  1.00  0.00           O  
ATOM   4273  O   PRO    11     -10.387   4.397  -0.824  1.00  0.00           O  
ATOM   4274  CB  PRO    11     -18.894   2.268   4.576  1.00  0.00           C  
ATOM   4275  CB  PRO    11     -12.899   8.270   4.933  1.00  0.00           C  
ATOM   4276  CB  PRO    11     -11.073   6.621  -3.323  1.00  0.00           C  
ATOM   4277  CG  PRO    11     -19.395   1.994   3.170  1.00  0.00           C  
ATOM   4278  CG  PRO    11     -13.592   6.989   5.405  1.00  0.00           C  
ATOM   4279  CG  PRO    11     -11.083   7.486  -1.983  1.00  0.00           C  
ATOM   4280  CD  PRO    11     -19.965   3.319   2.776  1.00  0.00           C  
ATOM   4281  CD  PRO    11     -14.816   7.012   4.598  1.00  0.00           C  
ATOM   4282  CD  PRO    11     -12.325   7.107  -1.239  1.00  0.00           C  
ATOM   4283  N   HYP    12     -15.800   3.167   4.658  1.00  0.00           N  
ATOM   4284  N   HYP    12     -10.799   7.686   2.608  1.00  0.00           N  
ATOM   4285  N   HYP    12      -9.466   3.922  -2.758  1.00  0.00           N  
ATOM   4286  CA  HYP    12     -14.402   3.276   4.343  1.00  0.00           C  
ATOM   4287  CA  HYP    12      -9.670   6.933   2.083  1.00  0.00           C  
ATOM   4288  CA  HYP    12      -8.476   2.985  -2.224  1.00  0.00           C  
ATOM   4289  C   HYP    12     -13.945   2.652   3.087  1.00  0.00           C  
ATOM   4290  C   HYP    12      -9.476   5.697   2.956  1.00  0.00           C  
ATOM   4291  C   HYP    12      -7.514   3.729  -1.355  1.00  0.00           C  
ATOM   4292  O   HYP    12     -14.332   1.499   2.815  1.00  0.00           O  
ATOM   4293  O   HYP    12      -9.597   5.660   4.202  1.00  0.00           O  
ATOM   4294  O   HYP    12      -7.102   4.856  -1.572  1.00  0.00           O  
ATOM   4295  CB  HYP    12     -13.618   2.779   5.597  1.00  0.00           C  
ATOM   4296  CB  HYP    12      -8.430   7.796   2.000  1.00  0.00           C  
ATOM   4297  CB  HYP    12      -7.731   2.332  -3.389  1.00  0.00           C  
ATOM   4298  CG  HYP    12     -14.627   3.125   6.701  1.00  0.00           C  
ATOM   4299  CG  HYP    12      -9.079   9.136   1.861  1.00  0.00           C  
ATOM   4300  CG  HYP    12      -8.593   2.557  -4.604  1.00  0.00           C  
ATOM   4301  CD2 HYP    12     -15.938   2.807   6.026  1.00  0.00           C  
ATOM   4302  CD2 HYP    12     -10.337   9.045   2.774  1.00  0.00           C  
ATOM   4303  CD2 HYP    12      -9.389   3.791  -4.266  1.00  0.00           C  
ATOM   4304  OD1 HYP    12     -14.661   4.494   7.115  1.00  0.00           O  
ATOM   4305  OD1 HYP    12      -9.640   9.393   0.594  1.00  0.00           O  
ATOM   4306  OD1 HYP    12      -9.550   1.582  -4.664  1.00  0.00           O  
ATOM   4307  N   GLY    13     -13.125   3.342   2.382  1.00  0.00           N  
ATOM   4308  N   GLY    13      -9.310   4.618   2.233  1.00  0.00           N  
ATOM   4309  N   GLY    13      -7.138   3.120  -0.256  1.00  0.00           N  
ATOM   4310  CA  GLY    13     -12.387   2.807   1.223  1.00  0.00           C  
ATOM   4311  CA  GLY    13      -9.022   3.378   2.885  1.00  0.00           C  
ATOM   4312  CA  GLY    13      -6.024   3.494   0.696  1.00  0.00           C  
ATOM   4313  C   GLY    13     -11.578   1.493   1.395  1.00  0.00           C  
ATOM   4314  C   GLY    13      -7.591   3.332   3.578  1.00  0.00           C  
ATOM   4315  C   GLY    13      -4.692   3.601   0.034  1.00  0.00           C  
ATOM   4316  O   GLY    13     -11.248   1.116   2.521  1.00  0.00           O  
ATOM   4317  O   GLY    13      -6.850   4.292   3.578  1.00  0.00           O  
ATOM   4318  O   GLY    13      -4.478   3.167  -1.093  1.00  0.00           O  
ATOM   4319  N   PRO    14     -11.347   0.674   0.321  1.00  0.00           N  
ATOM   4320  N   PRO    14      -7.303   2.191   4.286  1.00  0.00           N  
ATOM   4321  N   PRO    14      -3.692   4.162   0.805  1.00  0.00           N  
ATOM   4322  CA  PRO    14     -10.665  -0.585   0.434  1.00  0.00           C  
ATOM   4323  CA  PRO    14      -6.100   1.899   4.985  1.00  0.00           C  
ATOM   4324  CA  PRO    14      -2.383   4.313   0.134  1.00  0.00           C  
ATOM   4325  C   PRO    14      -9.170  -0.488   0.823  1.00  0.00           C  
ATOM   4326  C   PRO    14      -4.878   1.638   4.092  1.00  0.00           C  
ATOM   4327  C   PRO    14      -1.472   3.114   0.083  1.00  0.00           C  
ATOM   4328  O   PRO    14      -8.462   0.494   0.572  1.00  0.00           O  
ATOM   4329  O   PRO    14      -5.012   1.237   2.911  1.00  0.00           O  
ATOM   4330  O   PRO    14      -1.830   2.078   0.599  1.00  0.00           O  
ATOM   4331  CB  PRO    14     -10.827  -1.329  -0.921  1.00  0.00           C  
ATOM   4332  CB  PRO    14      -6.358   0.731   5.907  1.00  0.00           C  
ATOM   4333  CB  PRO    14      -1.756   5.426   1.036  1.00  0.00           C  
ATOM   4334  CG  PRO    14     -10.951  -0.189  -1.877  1.00  0.00           C  
ATOM   4335  CG  PRO    14      -7.581   0.016   5.297  1.00  0.00           C  
ATOM   4336  CG  PRO    14      -2.265   5.104   2.450  1.00  0.00           C  
ATOM   4337  CD  PRO    14     -11.640   0.896  -1.083  1.00  0.00           C  
ATOM   4338  CD  PRO    14      -8.209   1.052   4.416  1.00  0.00           C  
ATOM   4339  CD  PRO    14      -3.773   4.761   2.109  1.00  0.00           C  
ATOM   4340  N   HYP    15      -8.550  -1.533   1.350  1.00  0.00           N  
ATOM   4341  N   HYP    15      -3.646   1.683   4.591  1.00  0.00           N  
ATOM   4342  N   HYP    15      -0.307   3.175  -0.619  1.00  0.00           N  
ATOM   4343  CA  HYP    15      -7.138  -1.707   1.487  1.00  0.00           C  
ATOM   4344  CA  HYP    15      -2.446   1.351   3.885  1.00  0.00           C  
ATOM   4345  CA  HYP    15       0.454   1.947  -0.828  1.00  0.00           C  
ATOM   4346  C   HYP    15      -6.289  -1.338   0.240  1.00  0.00           C  
ATOM   4347  C   HYP    15      -2.423  -0.041   3.293  1.00  0.00           C  
ATOM   4348  C   HYP    15       1.086   1.475   0.520  1.00  0.00           C  
ATOM   4349  O   HYP    15      -6.538  -1.825  -0.858  1.00  0.00           O  
ATOM   4350  O   HYP    15      -2.852  -0.943   4.062  1.00  0.00           O  
ATOM   4351  O   HYP    15       1.213   2.218   1.480  1.00  0.00           O  
ATOM   4352  CB  HYP    15      -6.928  -3.247   1.811  1.00  0.00           C  
ATOM   4353  CB  HYP    15      -1.243   1.509   4.837  1.00  0.00           C  
ATOM   4354  CB  HYP    15       1.547   2.313  -1.895  1.00  0.00           C  
ATOM   4355  CG  HYP    15      -8.166  -3.721   2.466  1.00  0.00           C  
ATOM   4356  CG  HYP    15      -1.832   2.328   5.970  1.00  0.00           C  
ATOM   4357  CG  HYP    15       1.157   3.719  -2.481  1.00  0.00           C  
ATOM   4358  CD2 HYP    15      -9.239  -2.805   1.820  1.00  0.00           C  
ATOM   4359  CD2 HYP    15      -3.345   2.088   6.037  1.00  0.00           C  
ATOM   4360  CD2 HYP    15       0.229   4.252  -1.434  1.00  0.00           C  
ATOM   4361  OD1 HYP    15      -8.119  -3.440   3.885  1.00  0.00           O  
ATOM   4362  OD1 HYP    15      -1.535   3.739   5.747  1.00  0.00           O  
ATOM   4363  OD1 HYP    15       0.629   3.460  -3.738  1.00  0.00           O  
ATOM   4364  N   GLY    16      -5.372  -0.402   0.420  1.00  0.00           N  
ATOM   4365  N   GLY    16      -1.848  -0.296   2.097  1.00  0.00           N  
ATOM   4366  N   GLY    16       1.763   0.284   0.483  1.00  0.00           N  
ATOM   4367  CA  GLY    16      -4.566   0.133  -0.640  1.00  0.00           C  
ATOM   4368  CA  GLY    16      -1.589  -1.659   1.587  1.00  0.00           C  
ATOM   4369  CA  GLY    16       2.247  -0.327   1.631  1.00  0.00           C  
ATOM   4370  C   GLY    16      -3.694  -0.808  -1.442  1.00  0.00           C  
ATOM   4371  C   GLY    16      -0.457  -2.470   2.292  1.00  0.00           C  
ATOM   4372  C   GLY    16       3.652   0.211   2.071  1.00  0.00           C  
ATOM   4373  O   GLY    16      -3.653  -2.006  -1.154  1.00  0.00           O  
ATOM   4374  O   GLY    16       0.197  -2.009   3.242  1.00  0.00           O  
ATOM   4375  O   GLY    16       4.401   0.770   1.247  1.00  0.00           O  
ATOM   4376  N   PRO    17      -2.886  -0.399  -2.443  1.00  0.00           N  
ATOM   4377  N   PRO    17      -0.268  -3.702   1.876  1.00  0.00           N  
ATOM   4378  N   PRO    17       4.049  -0.197   3.288  1.00  0.00           N  
ATOM   4379  CA  PRO    17      -2.061  -1.298  -3.344  1.00  0.00           C  
ATOM   4380  CA  PRO    17       0.789  -4.586   2.391  1.00  0.00           C  
ATOM   4381  CA  PRO    17       5.439   0.042   3.662  1.00  0.00           C  
ATOM   4382  C   PRO    17      -0.755  -1.737  -2.662  1.00  0.00           C  
ATOM   4383  C   PRO    17       2.254  -4.273   2.076  1.00  0.00           C  
ATOM   4384  C   PRO    17       6.445  -0.558   2.665  1.00  0.00           C  
ATOM   4385  O   PRO    17      -0.344  -1.140  -1.706  1.00  0.00           O  
ATOM   4386  O   PRO    17       2.623  -3.616   1.085  1.00  0.00           O  
ATOM   4387  O   PRO    17       6.157  -1.626   2.114  1.00  0.00           O  
ATOM   4388  CB  PRO    17      -1.718  -0.329  -4.508  1.00  0.00           C  
ATOM   4389  CB  PRO    17       0.365  -5.932   1.866  1.00  0.00           C  
ATOM   4390  CB  PRO    17       5.607  -0.672   5.062  1.00  0.00           C  
ATOM   4391  CG  PRO    17      -1.817   1.110  -3.874  1.00  0.00           C  
ATOM   4392  CG  PRO    17      -0.246  -5.696   0.464  1.00  0.00           C  
ATOM   4393  CG  PRO    17       4.167  -0.575   5.605  1.00  0.00           C  
ATOM   4394  CD  PRO    17      -2.958   0.967  -2.906  1.00  0.00           C  
ATOM   4395  CD  PRO    17      -1.004  -4.358   0.792  1.00  0.00           C  
ATOM   4396  CD  PRO    17       3.295  -0.842   4.329  1.00  0.00           C  
ATOM   4397  N   HYP    18      -0.145  -2.860  -3.111  1.00  0.00           N  
ATOM   4398  N   HYP    18       3.147  -4.731   2.938  1.00  0.00           N  
ATOM   4399  N   HYP    18       7.601   0.017   2.496  1.00  0.00           N  
ATOM   4400  CA  HYP    18       1.047  -3.349  -2.401  1.00  0.00           C  
ATOM   4401  CA  HYP    18       4.625  -4.462   2.812  1.00  0.00           C  
ATOM   4402  CA  HYP    18       8.676  -0.669   1.734  1.00  0.00           C  
ATOM   4403  C   HYP    18       2.280  -2.492  -2.473  1.00  0.00           C  
ATOM   4404  C   HYP    18       5.251  -5.174   1.677  1.00  0.00           C  
ATOM   4405  C   HYP    18       9.069  -1.937   2.474  1.00  0.00           C  
ATOM   4406  O   HYP    18       2.501  -1.727  -3.404  1.00  0.00           O  
ATOM   4407  O   HYP    18       5.004  -6.353   1.404  1.00  0.00           O  
ATOM   4408  O   HYP    18       8.875  -2.077   3.699  1.00  0.00           O  
ATOM   4409  CB  HYP    18       1.206  -4.747  -3.022  1.00  0.00           C  
ATOM   4410  CB  HYP    18       5.314  -5.020   4.092  1.00  0.00           C  
ATOM   4411  CB  HYP    18       9.850   0.298   1.733  1.00  0.00           C  
ATOM   4412  CG  HYP    18      -0.149  -5.178  -3.620  1.00  0.00           C  
ATOM   4413  CG  HYP    18       4.154  -5.152   5.062  1.00  0.00           C  
ATOM   4414  CG  HYP    18       9.177   1.705   1.858  1.00  0.00           C  
ATOM   4415  CD2 HYP    18      -0.638  -3.820  -4.185  1.00  0.00           C  
ATOM   4416  CD2 HYP    18       2.943  -5.448   4.213  1.00  0.00           C  
ATOM   4417  CD2 HYP    18       8.099   1.402   2.931  1.00  0.00           C  
ATOM   4418  OD1 HYP    18      -1.102  -5.639  -2.694  1.00  0.00           O  
ATOM   4419  OD1 HYP    18       4.119  -4.026   5.923  1.00  0.00           O  
ATOM   4420  OD1 HYP    18       8.695   2.128   0.669  1.00  0.00           O  
ATOM   4421  N   GLY    19       3.174  -2.621  -1.471  1.00  0.00           N  
ATOM   4422  N   GLY    19       6.087  -4.446   0.975  1.00  0.00           N  
ATOM   4423  N   GLY    19       9.602  -2.896   1.689  1.00  0.00           N  
ATOM   4424  CA  GLY    19       4.345  -1.742  -1.265  1.00  0.00           C  
ATOM   4425  CA  GLY    19       6.847  -4.902  -0.180  1.00  0.00           C  
ATOM   4426  CA  GLY    19      10.171  -4.138   2.240  1.00  0.00           C  
ATOM   4427  C   GLY    19       5.534  -2.034  -2.168  1.00  0.00           C  
ATOM   4428  C   GLY    19       8.025  -5.926   0.063  1.00  0.00           C  
ATOM   4429  C   GLY    19      11.431  -4.151   3.085  1.00  0.00           C  
ATOM   4430  O   GLY    19       5.570  -3.079  -2.816  1.00  0.00           O  
ATOM   4431  O   GLY    19       8.304  -6.233   1.253  1.00  0.00           O  
ATOM   4432  O   GLY    19      12.032  -3.099   3.408  1.00  0.00           O  
ATOM   4433  N   PRO    20       6.467  -1.079  -2.162  1.00  0.00           N  
ATOM   4434  N   PRO    20       8.590  -6.504  -0.997  1.00  0.00           N  
ATOM   4435  N   PRO    20      11.958  -5.347   3.376  1.00  0.00           N  
ATOM   4436  CA  PRO    20       7.562  -1.067  -3.102  1.00  0.00           C  
ATOM   4437  CA  PRO    20       9.555  -7.651  -0.976  1.00  0.00           C  
ATOM   4438  CA  PRO    20      13.143  -5.603   4.166  1.00  0.00           C  
ATOM   4439  C   PRO    20       8.799  -1.893  -2.506  1.00  0.00           C  
ATOM   4440  C   PRO    20      10.912  -7.081  -0.557  1.00  0.00           C  
ATOM   4441  C   PRO    20      14.478  -5.403   3.391  1.00  0.00           C  
ATOM   4442  O   PRO    20       8.765  -2.193  -1.279  1.00  0.00           O  
ATOM   4443  O   PRO    20      11.132  -5.880  -0.641  1.00  0.00           O  
ATOM   4444  O   PRO    20      14.440  -5.387   2.144  1.00  0.00           O  
ATOM   4445  CB  PRO    20       7.897   0.372  -3.453  1.00  0.00           C  
ATOM   4446  CB  PRO    20       9.575  -8.162  -2.417  1.00  0.00           C  
ATOM   4447  CB  PRO    20      13.071  -7.049   4.670  1.00  0.00           C  
ATOM   4448  CG  PRO    20       7.696   1.079  -2.071  1.00  0.00           C  
ATOM   4449  CG  PRO    20       9.518  -6.743  -3.129  1.00  0.00           C  
ATOM   4450  CG  PRO    20      11.592  -7.398   4.521  1.00  0.00           C  
ATOM   4451  CD  PRO    20       6.409   0.318  -1.654  1.00  0.00           C  
ATOM   4452  CD  PRO    20       8.449  -6.036  -2.361  1.00  0.00           C  
ATOM   4453  CD  PRO    20      11.229  -6.618   3.256  1.00  0.00           C  
ATOM   4454  N   HYP    21       9.861  -2.177  -3.282  1.00  0.00           N  
ATOM   4455  N   HYP    21      11.802  -7.996  -0.129  1.00  0.00           N  
ATOM   4456  N   HYP    21      15.644  -5.350   4.075  1.00  0.00           N  
ATOM   4457  CA  HYP    21      10.973  -2.972  -2.812  1.00  0.00           C  
ATOM   4458  CA  HYP    21      13.173  -7.704   0.236  1.00  0.00           C  
ATOM   4459  CA  HYP    21      16.979  -5.413   3.421  1.00  0.00           C  
ATOM   4460  C   HYP    21      11.796  -2.362  -1.671  1.00  0.00           C  
ATOM   4461  C   HYP    21      13.796  -6.917  -0.901  1.00  0.00           C  
ATOM   4462  C   HYP    21      17.181  -6.626   2.477  1.00  0.00           C  
ATOM   4463  O   HYP    21      11.876  -1.154  -1.535  1.00  0.00           O  
ATOM   4464  O   HYP    21      13.604  -7.187  -2.081  1.00  0.00           O  
ATOM   4465  O   HYP    21      16.700  -7.715   2.710  1.00  0.00           O  
ATOM   4466  CB  HYP    21      11.781  -3.232  -4.077  1.00  0.00           C  
ATOM   4467  CB  HYP    21      13.814  -9.071   0.392  1.00  0.00           C  
ATOM   4468  CB  HYP    21      17.975  -5.453   4.593  1.00  0.00           C  
ATOM   4469  CG  HYP    21      10.844  -3.042  -5.258  1.00  0.00           C  
ATOM   4470  CG  HYP    21      12.652  -9.952   0.949  1.00  0.00           C  
ATOM   4471  CG  HYP    21      17.252  -4.763   5.774  1.00  0.00           C  
ATOM   4472  CD2 HYP    21       9.999  -1.925  -4.748  1.00  0.00           C  
ATOM   4473  CD2 HYP    21      11.456  -9.364   0.273  1.00  0.00           C  
ATOM   4474  CD2 HYP    21      15.892  -5.478   5.494  1.00  0.00           C  
ATOM   4475  OD1 HYP    21      10.046  -4.176  -5.585  1.00  0.00           O  
ATOM   4476  OD1 HYP    21      12.673  -9.781   2.309  1.00  0.00           O  
ATOM   4477  OD1 HYP    21      17.157  -3.364   5.499  1.00  0.00           O  
ATOM   4478  N   GLY    22      12.361  -3.207  -0.798  1.00  0.00           N  
ATOM   4479  N   GLY    22      14.655  -6.006  -0.568  1.00  0.00           N  
ATOM   4480  N   GLY    22      17.950  -6.457   1.420  1.00  0.00           N  
ATOM   4481  CA  GLY    22      13.139  -2.709   0.419  1.00  0.00           C  
ATOM   4482  CA  GLY    22      15.302  -5.066  -1.530  1.00  0.00           C  
ATOM   4483  CA  GLY    22      18.151  -7.479   0.398  1.00  0.00           C  
ATOM   4484  C   GLY    22      14.589  -2.176   0.218  1.00  0.00           C  
ATOM   4485  C   GLY    22      16.323  -5.649  -2.517  1.00  0.00           C  
ATOM   4486  C   GLY    22      19.313  -8.413   0.729  1.00  0.00           C  
ATOM   4487  O   GLY    22      15.016  -1.888  -0.897  1.00  0.00           O  
ATOM   4488  O   GLY    22      16.319  -6.878  -2.757  1.00  0.00           O  
ATOM   4489  O   GLY    22      19.830  -8.420   1.857  1.00  0.00           O  
ATOM   4490  N   PRO    23      15.319  -1.947   1.309  1.00  0.00           N  
ATOM   4491  N   PRO    23      17.140  -4.785  -3.071  1.00  0.00           N  
ATOM   4492  N   PRO    23      19.810  -9.152  -0.280  1.00  0.00           N  
ATOM   4493  CA  PRO    23      16.693  -1.395   1.330  1.00  0.00           C  
ATOM   4494  CA  PRO    23      18.189  -5.193  -4.017  1.00  0.00           C  
ATOM   4495  CA  PRO    23      20.800 -10.209  -0.193  1.00  0.00           C  
ATOM   4496  C   PRO    23      17.785  -2.341   0.767  1.00  0.00           C  
ATOM   4497  C   PRO    23      19.412  -5.664  -3.305  1.00  0.00           C  
ATOM   4498  C   PRO    23      22.206  -9.577  -0.069  1.00  0.00           C  
ATOM   4499  O   PRO    23      17.642  -3.607   0.696  1.00  0.00           O  
ATOM   4500  O   PRO    23      19.531  -5.535  -2.101  1.00  0.00           O  
ATOM   4501  O   PRO    23      22.363  -8.405  -0.386  1.00  0.00           O  
ATOM   4502  CB  PRO    23      17.184  -1.124   2.820  1.00  0.00           C  
ATOM   4503  CB  PRO    23      18.483  -4.001  -4.884  1.00  0.00           C  
ATOM   4504  CB  PRO    23      20.662 -11.068  -1.411  1.00  0.00           C  
ATOM   4505  CG  PRO    23      15.818  -0.948   3.445  1.00  0.00           C  
ATOM   4506  CG  PRO    23      18.312  -2.901  -3.911  1.00  0.00           C  
ATOM   4507  CG  PRO    23      19.382 -10.630  -2.011  1.00  0.00           C  
ATOM   4508  CD  PRO    23      14.839  -1.919   2.660  1.00  0.00           C  
ATOM   4509  CD  PRO    23      17.112  -3.277  -3.029  1.00  0.00           C  
ATOM   4510  CD  PRO    23      19.202  -9.227  -1.633  1.00  0.00           C  
ATOM   4511  N   HYP    24      18.904  -1.768   0.267  1.00  0.00           N  
ATOM   4512  N   HYP    24      20.351  -6.339  -3.942  1.00  0.00           N  
ATOM   4513  N   HYP    24      23.174 -10.439   0.309  1.00  0.00           N  
ATOM   4514  CA  HYP    24      20.038  -2.633  -0.159  1.00  0.00           C  
ATOM   4515  CA  HYP    24      21.626  -6.765  -3.283  1.00  0.00           C  
ATOM   4516  CA  HYP    24      24.609  -9.971   0.284  1.00  0.00           C  
ATOM   4517  C   HYP    24      20.647  -3.463   1.010  1.00  0.00           C  
ATOM   4518  C   HYP    24      22.374  -5.552  -2.702  1.00  0.00           C  
ATOM   4519  C   HYP    24      25.047  -9.571  -1.214  1.00  0.00           C  
ATOM   4520  O   HYP    24      20.597  -3.175   2.178  1.00  0.00           O  
ATOM   4521  O   HYP    24      22.223  -4.423  -3.266  1.00  0.00           O  
ATOM   4522  O   HYP    24      24.462 -10.069  -2.179  1.00  0.00           O  
ATOM   4523  CB  HYP    24      21.126  -1.737  -0.718  1.00  0.00           C  
ATOM   4524  CB  HYP    24      22.425  -7.490  -4.371  1.00  0.00           C  
ATOM   4525  CB  HYP    24      25.375 -11.208   0.722  1.00  0.00           C  
ATOM   4526  CG  HYP    24      20.420  -0.438  -0.935  1.00  0.00           C  
ATOM   4527  CG  HYP    24      21.355  -8.161  -5.267  1.00  0.00           C  
ATOM   4528  CG  HYP    24      24.308 -11.843   1.682  1.00  0.00           C  
ATOM   4529  CD2 HYP    24      19.241  -0.395   0.076  1.00  0.00           C  
ATOM   4530  CD2 HYP    24      20.198  -7.083  -5.198  1.00  0.00           C  
ATOM   4531  CD2 HYP    24      23.023 -11.713   0.914  1.00  0.00           C  
ATOM   4532  OD1 HYP    24      19.853  -0.355  -2.237  1.00  0.00           O  
ATOM   4533  OD1 HYP    24      20.923  -9.329  -4.678  1.00  0.00           O  
ATOM   4534  OD1 HYP    24      24.340 -11.205   2.949  1.00  0.00           O  
ATOM   4535  N   GLY    25      21.149  -4.623   0.620  1.00  0.00           N  
ATOM   4536  N   GLY    25      23.287  -5.806  -1.777  1.00  0.00           N  
ATOM   4537  N   GLY    25      26.056  -8.712  -1.214  1.00  0.00           N  
ATOM   4538  CA  GLY    25      21.690  -5.614   1.508  1.00  0.00           C  
ATOM   4539  CA  GLY    25      24.270  -4.893  -1.189  1.00  0.00           C  
ATOM   4540  CA  GLY    25      26.359  -8.132  -2.456  1.00  0.00           C  
ATOM   4541  C   GLY    25      23.172  -5.321   2.007  1.00  0.00           C  
ATOM   4542  C   GLY    25      25.484  -4.726  -2.199  1.00  0.00           C  
ATOM   4543  C   GLY    25      27.155  -9.035  -3.470  1.00  0.00           C  
ATOM   4544  O   GLY    25      23.772  -4.330   1.684  1.00  0.00           O  
ATOM   4545  O   GLY    25      25.512  -5.368  -3.235  1.00  0.00           O  
ATOM   4546  O   GLY    25      27.501 -10.115  -3.237  1.00  0.00           O  
ATOM   4547  N   PRO    26      23.822  -6.217   2.841  1.00  0.00           N  
ATOM   4548  N   PRO    26      26.509  -3.888  -1.931  1.00  0.00           N  
ATOM   4549  N   PRO    26      27.515  -8.441  -4.659  1.00  0.00           N  
ATOM   4550  CA  PRO    26      25.220  -6.092   3.305  1.00  0.00           C  
ATOM   4551  CA  PRO    26      27.575  -3.599  -2.928  1.00  0.00           C  
ATOM   4552  CA  PRO    26      28.321  -9.141  -5.645  1.00  0.00           C  
ATOM   4553  C   PRO    26      26.320  -6.386   2.177  1.00  0.00           C  
ATOM   4554  C   PRO    26      28.712  -4.632  -3.133  1.00  0.00           C  
ATOM   4555  C   PRO    26      29.678  -9.630  -5.183  1.00  0.00           C  
ATOM   4556  O   PRO    26      26.001  -6.909   1.125  1.00  0.00           O  
ATOM   4557  O   PRO    26      28.777  -5.607  -2.315  1.00  0.00           O  
ATOM   4558  O   PRO    26      30.440  -8.871  -4.561  1.00  0.00           O  
ATOM   4559  CB  PRO    26      25.323  -7.100   4.378  1.00  0.00           C  
ATOM   4560  CB  PRO    26      28.097  -2.329  -2.357  1.00  0.00           C  
ATOM   4561  CB  PRO    26      28.516  -8.156  -6.765  1.00  0.00           C  
ATOM   4562  CG  PRO    26      24.294  -8.193   4.067  1.00  0.00           C  
ATOM   4563  CG  PRO    26      27.921  -2.374  -0.854  1.00  0.00           C  
ATOM   4564  CG  PRO    26      27.251  -7.347  -6.731  1.00  0.00           C  
ATOM   4565  CD  PRO    26      23.138  -7.459   3.304  1.00  0.00           C  
ATOM   4566  CD  PRO    26      26.613  -3.088  -0.693  1.00  0.00           C  
ATOM   4567  CD  PRO    26      26.828  -7.322  -5.289  1.00  0.00           C  
ATOM   4568  N   HYP    27      27.581  -5.950   2.450  1.00  0.00           N  
ATOM   4569  N   HYP    27      29.634  -4.429  -4.066  1.00  0.00           N  
ATOM   4570  N   HYP    27      30.212 -10.793  -5.693  1.00  0.00           N  
ATOM   4571  CA  HYP    27      28.640  -5.992   1.420  1.00  0.00           C  
ATOM   4572  CA  HYP    27      30.660  -5.372  -4.271  1.00  0.00           C  
ATOM   4573  CA  HYP    27      31.587 -11.182  -5.588  1.00  0.00           C  
ATOM   4574  C   HYP    27      28.942  -7.432   0.922  1.00  0.00           C  
ATOM   4575  C   HYP    27      31.619  -5.721  -3.092  1.00  0.00           C  
ATOM   4576  C   HYP    27      32.556 -10.145  -6.004  1.00  0.00           C  
ATOM   4577  O   HYP    27      28.719  -8.430   1.675  1.00  0.00           O  
ATOM   4578  O   HYP    27      32.082  -4.829  -2.381  1.00  0.00           O  
ATOM   4579  O   HYP    27      32.382  -9.648  -7.094  1.00  0.00           O  
ATOM   4580  CB  HYP    27      29.858  -5.353   2.105  1.00  0.00           C  
ATOM   4581  CB  HYP    27      31.509  -4.760  -5.354  1.00  0.00           C  
ATOM   4582  CB  HYP    27      31.812 -12.365  -6.555  1.00  0.00           C  
ATOM   4583  CG  HYP    27      29.262  -4.356   3.067  1.00  0.00           C  
ATOM   4584  CG  HYP    27      30.517  -3.986  -6.195  1.00  0.00           C  
ATOM   4585  CG  HYP    27      30.421 -13.016  -6.680  1.00  0.00           C  
ATOM   4586  CD2 HYP    27      28.083  -5.250   3.624  1.00  0.00           C  
ATOM   4587  CD2 HYP    27      29.676  -3.391  -5.058  1.00  0.00           C  
ATOM   4588  CD2 HYP    27      29.555 -11.724  -6.548  1.00  0.00           C  
ATOM   4589  OD1 HYP    27      28.710  -3.255   2.336  1.00  0.00           O  
ATOM   4590  OD1 HYP    27      29.815  -4.881  -7.104  1.00  0.00           O  
ATOM   4591  OD1 HYP    27      30.294 -13.905  -5.593  1.00  0.00           O  
ATOM   4592  N   GLY    28      29.334  -7.617  -0.351  1.00  0.00           N  
ATOM   4593  N   GLY    28      31.990  -7.002  -2.976  1.00  0.00           N  
ATOM   4594  N   GLY    28      33.531  -9.859  -5.125  1.00  0.00           N  
ATOM   4595  CA  GLY    28      29.486  -8.943  -0.962  1.00  0.00           C  
ATOM   4596  CA  GLY    28      32.876  -7.494  -1.923  1.00  0.00           C  
ATOM   4597  CA  GLY    28      34.466  -8.820  -5.358  1.00  0.00           C  
ATOM   4598  C   GLY    28      30.762  -9.719  -0.564  1.00  0.00           C  
ATOM   4599  C   GLY    28      34.359  -7.113  -2.113  1.00  0.00           C  
ATOM   4600  C   GLY    28      35.442  -8.998  -6.573  1.00  0.00           C  
ATOM   4601  O   GLY    28      31.501  -9.284   0.286  1.00  0.00           O  
ATOM   4602  O   GLY    28      34.709  -6.611  -3.203  1.00  0.00           O  
ATOM   4603  O   GLY    28      35.314 -10.002  -7.199  1.00  0.00           O  
ATOM   4604  N   PRO    29      30.946 -10.943  -1.080  1.00  0.00           N  
ATOM   4605  N   PRO    29      35.300  -7.489  -1.220  1.00  0.00           N  
ATOM   4606  N   PRO    29      36.347  -8.049  -6.894  1.00  0.00           N  
ATOM   4607  CA  PRO    29      31.901 -11.912  -0.641  1.00  0.00           C  
ATOM   4608  CA  PRO    29      36.659  -7.087  -1.395  1.00  0.00           C  
ATOM   4609  CA  PRO    29      37.223  -7.883  -8.052  1.00  0.00           C  
ATOM   4610  C   PRO    29      33.240 -11.672  -1.438  1.00  0.00           C  
ATOM   4611  C   PRO    29      37.432  -7.918  -2.447  1.00  0.00           C  
ATOM   4612  C   PRO    29      38.445  -8.843  -8.032  1.00  0.00           C  
ATOM   4613  O   PRO    29      33.236 -11.125  -2.522  1.00  0.00           O  
ATOM   4614  O   PRO    29      36.850  -8.942  -2.816  1.00  0.00           O  
ATOM   4615  O   PRO    29      38.726  -9.360  -6.941  1.00  0.00           O  
ATOM   4616  CB  PRO    29      31.277 -13.298  -0.990  1.00  0.00           C  
ATOM   4617  CB  PRO    29      37.364  -7.150  -0.095  1.00  0.00           C  
ATOM   4618  CB  PRO    29      37.672  -6.412  -7.998  1.00  0.00           C  
ATOM   4619  CG  PRO    29      30.346 -12.970  -2.209  1.00  0.00           C  
ATOM   4620  CG  PRO    29      36.143  -7.366   0.938  1.00  0.00           C  
ATOM   4621  CG  PRO    29      36.627  -5.686  -7.176  1.00  0.00           C  
ATOM   4622  CD  PRO    29      29.892 -11.564  -1.837  1.00  0.00           C  
ATOM   4623  CD  PRO    29      34.976  -7.965   0.104  1.00  0.00           C  
ATOM   4624  CD  PRO    29      36.399  -6.763  -6.166  1.00  0.00           C  
ATOM   4625  N   HYP    30      34.440 -12.123  -0.886  1.00  0.00           N  
ATOM   4626  N   HYP    30      38.626  -7.499  -2.957  1.00  0.00           N  
ATOM   4627  N   HYP    30      39.301  -8.937  -9.108  1.00  0.00           N  
ATOM   4628  CA  HYP    30      35.778 -11.893  -1.541  1.00  0.00           C  
ATOM   4629  CA  HYP    30      39.374  -8.143  -4.060  1.00  0.00           C  
ATOM   4630  CA  HYP    30      40.467  -9.803  -9.044  1.00  0.00           C  
ATOM   4631  C   HYP    30      35.882 -12.476  -2.951  1.00  0.00           C  
ATOM   4632  C   HYP    30      39.983  -9.442  -3.589  1.00  0.00           C  
ATOM   4633  C   HYP    30      41.655  -9.291  -8.125  1.00  0.00           C  
ATOM   4634  O   HYP    30      35.156 -13.388  -3.358  1.00  0.00           O  
ATOM   4635  O   HYP    30      40.330  -9.538  -2.423  1.00  0.00           O  
ATOM   4636  O   HYP    30      41.896  -8.065  -7.932  1.00  0.00           O  
ATOM   4637  CB  HYP    30      36.784 -12.665  -0.643  1.00  0.00           C  
ATOM   4638  CB  HYP    30      40.386  -7.142  -4.691  1.00  0.00           C  
ATOM   4639  CB  HYP    30      40.902  -9.785 -10.527  1.00  0.00           C  
ATOM   4640  CG  HYP    30      36.034 -12.700   0.733  1.00  0.00           C  
ATOM   4641  CG  HYP    30      39.987  -5.777  -4.056  1.00  0.00           C  
ATOM   4642  CG  HYP    30      39.932  -9.131 -11.412  1.00  0.00           C  
ATOM   4643  CD2 HYP    30      34.594 -12.854   0.375  1.00  0.00           C  
ATOM   4644  CD2 HYP    30      39.323  -6.225  -2.718  1.00  0.00           C  
ATOM   4645  CD2 HYP    30      39.216  -8.244 -10.384  1.00  0.00           C  
ATOM   4646  OD1 HYP    30      36.236 -11.400   1.388  1.00  0.00           O  
ATOM   4647  OD1 HYP    30      39.118  -4.995  -4.815  1.00  0.00           O  
ATOM   4648  OD1 HYP    30      39.148 -10.205 -12.011  1.00  0.00           O  
ATOM   4649  N   GLY    31      36.722 -11.830  -3.789  1.00  0.00           N  
ATOM   4650  N   GLY    31      40.093 -10.415  -4.465  1.00  0.00           N  
ATOM   4651  N   GLY    31      42.494 -10.146  -7.556  1.00  0.00           N  
ATOM   4652  CA  GLY    31      36.921 -12.121  -5.197  1.00  0.00           C  
ATOM   4653  CA  GLY    31      40.650 -11.745  -4.138  1.00  0.00           C  
ATOM   4654  CA  GLY    31      43.725  -9.815  -6.777  1.00  0.00           C  
ATOM   4655  C   GLY    31      37.469 -13.495  -5.502  1.00  0.00           C  
ATOM   4656  C   GLY    31      40.722 -12.661  -5.394  1.00  0.00           C  
ATOM   4657  C   GLY    31      44.227 -10.880  -5.844  1.00  0.00           C  
ATOM   4658  O   GLY    31      38.180 -14.097  -4.697  1.00  0.00           O  
ATOM   4659  O   GLY    31      40.434 -12.293  -6.518  1.00  0.00           O  
ATOM   4660  O   GLY    31      44.162 -12.092  -5.965  1.00  0.00           O  
ATOM   4661  N   NH2    32      37.289 -13.931  -6.695  1.00  0.00           N  
ATOM   4662  N   NH2    32      41.165 -13.914  -5.225  1.00  0.00           N  
ATOM   4663  N   NH2    32      44.891 -10.471  -4.769  1.00  0.00           N  
TER    4664      NH2    32 
END
ATOM   4665  C   ACE     1     -42.387   8.666  -8.600  1.00  0.00           C  
ATOM   4666  C   ACE     1     -42.151   5.416  -3.773  1.00  0.00           C  
ATOM   4667  C   ACE     1     -40.172   7.423   0.451  1.00  0.00           C  
ATOM   4668  O   ACE     1     -41.689   7.659  -8.721  1.00  0.00           O  
ATOM   4669  O   ACE     1     -42.421   4.919  -2.674  1.00  0.00           O  
ATOM   4670  O   ACE     1     -39.792   8.448   1.003  1.00  0.00           O  
ATOM   4671  CH3 ACE     1     -43.820   8.578  -8.974  1.00  0.00           C  
ATOM   4672  CH3 ACE     1     -42.845   6.723  -4.249  1.00  0.00           C  
ATOM   4673  CH3 ACE     1     -41.082   7.509  -0.757  1.00  0.00           C  
ATOM   4674  N   PRO     2     -41.852   9.848  -8.218  1.00  0.00           N  
ATOM   4675  N   PRO     2     -41.182   4.943  -4.641  1.00  0.00           N  
ATOM   4676  N   PRO     2     -39.772   6.225   0.961  1.00  0.00           N  
ATOM   4677  CA  PRO     2     -40.474  10.149  -7.805  1.00  0.00           C  
ATOM   4678  CA  PRO     2     -40.215   3.925  -4.200  1.00  0.00           C  
ATOM   4679  CA  PRO     2     -38.967   6.073   2.157  1.00  0.00           C  
ATOM   4680  C   PRO     2     -39.987   9.636  -6.380  1.00  0.00           C  
ATOM   4681  C   PRO     2     -39.094   4.368  -3.308  1.00  0.00           C  
ATOM   4682  C   PRO     2     -37.497   6.537   1.960  1.00  0.00           C  
ATOM   4683  O   PRO     2     -40.697   9.539  -5.411  1.00  0.00           O  
ATOM   4684  O   PRO     2     -38.958   5.617  -3.286  1.00  0.00           O  
ATOM   4685  O   PRO     2     -36.935   6.499   0.812  1.00  0.00           O  
ATOM   4686  CB  PRO     2     -40.390  11.747  -7.900  1.00  0.00           C  
ATOM   4687  CB  PRO     2     -39.669   3.414  -5.564  1.00  0.00           C  
ATOM   4688  CB  PRO     2     -38.973   4.591   2.495  1.00  0.00           C  
ATOM   4689  CG  PRO     2     -41.788  12.115  -7.455  1.00  0.00           C  
ATOM   4690  CG  PRO     2     -39.614   4.619  -6.447  1.00  0.00           C  
ATOM   4691  CG  PRO     2     -40.348   4.128   1.963  1.00  0.00           C  
ATOM   4692  CD  PRO     2     -42.620  11.108  -8.174  1.00  0.00           C  
ATOM   4693  CD  PRO     2     -40.934   5.305  -6.067  1.00  0.00           C  
ATOM   4694  CD  PRO     2     -40.405   4.928   0.676  1.00  0.00           C  
ATOM   4695  N   HYP     3     -38.785   9.068  -6.265  1.00  0.00           N  
ATOM   4696  N   HYP     3     -38.241   3.514  -2.656  1.00  0.00           N  
ATOM   4697  N   HYP     3     -36.800   6.967   3.055  1.00  0.00           N  
ATOM   4698  CA  HYP     3     -38.383   8.181  -5.112  1.00  0.00           C  
ATOM   4699  CA  HYP     3     -37.243   4.059  -1.629  1.00  0.00           C  
ATOM   4700  CA  HYP     3     -35.415   7.478   2.933  1.00  0.00           C  
ATOM   4701  C   HYP     3     -38.164   8.955  -3.776  1.00  0.00           C  
ATOM   4702  C   HYP     3     -36.051   4.857  -2.192  1.00  0.00           C  
ATOM   4703  C   HYP     3     -34.402   6.347   2.602  1.00  0.00           C  
ATOM   4704  O   HYP     3     -38.186  10.246  -3.736  1.00  0.00           O  
ATOM   4705  O   HYP     3     -35.690   4.778  -3.353  1.00  0.00           O  
ATOM   4706  O   HYP     3     -34.667   5.228   3.061  1.00  0.00           O  
ATOM   4707  CB  HYP     3     -37.047   7.585  -5.489  1.00  0.00           C  
ATOM   4708  CB  HYP     3     -36.710   2.824  -0.945  1.00  0.00           C  
ATOM   4709  CB  HYP     3     -35.022   8.051   4.259  1.00  0.00           C  
ATOM   4710  CG  HYP     3     -36.396   8.750  -6.316  1.00  0.00           C  
ATOM   4711  CG  HYP     3     -37.741   1.772  -1.112  1.00  0.00           C  
ATOM   4712  CG  HYP     3     -36.362   8.533   4.812  1.00  0.00           C  
ATOM   4713  CD2 HYP     3     -37.625   9.186  -7.154  1.00  0.00           C  
ATOM   4714  CD2 HYP     3     -38.214   2.113  -2.598  1.00  0.00           C  
ATOM   4715  CD2 HYP     3     -37.368   7.388   4.368  1.00  0.00           C  
ATOM   4716  OD1 HYP     3     -35.318   8.204  -7.037  1.00  0.00           O  
ATOM   4717  OD1 HYP     3     -38.696   1.946  -0.136  1.00  0.00           O  
ATOM   4718  OD1 HYP     3     -36.832   9.763   4.179  1.00  0.00           O  
ATOM   4719  N   GLY     4     -37.781   8.296  -2.727  1.00  0.00           N  
ATOM   4720  N   GLY     4     -35.455   5.691  -1.423  1.00  0.00           N  
ATOM   4721  N   GLY     4     -33.310   6.637   1.894  1.00  0.00           N  
ATOM   4722  CA  GLY     4     -37.535   8.867  -1.374  1.00  0.00           C  
ATOM   4723  CA  GLY     4     -34.432   6.598  -1.943  1.00  0.00           C  
ATOM   4724  CA  GLY     4     -32.422   5.570   1.346  1.00  0.00           C  
ATOM   4725  C   GLY     4     -36.168   9.551  -1.236  1.00  0.00           C  
ATOM   4726  C   GLY     4     -33.140   5.877  -2.137  1.00  0.00           C  
ATOM   4727  C   GLY     4     -31.320   5.113   2.355  1.00  0.00           C  
ATOM   4728  O   GLY     4     -35.225   9.428  -2.079  1.00  0.00           O  
ATOM   4729  O   GLY     4     -32.896   4.750  -1.646  1.00  0.00           O  
ATOM   4730  O   GLY     4     -31.186   5.712   3.458  1.00  0.00           O  
ATOM   4731  N   PRO     5     -36.012  10.271  -0.061  1.00  0.00           N  
ATOM   4732  N   PRO     5     -32.271   6.361  -3.012  1.00  0.00           N  
ATOM   4733  N   PRO     5     -30.519   4.071   2.060  1.00  0.00           N  
ATOM   4734  CA  PRO     5     -34.792  11.024   0.285  1.00  0.00           C  
ATOM   4735  CA  PRO     5     -31.020   5.658  -3.498  1.00  0.00           C  
ATOM   4736  CA  PRO     5     -29.562   3.359   2.988  1.00  0.00           C  
ATOM   4737  C   PRO     5     -33.503  10.184   0.182  1.00  0.00           C  
ATOM   4738  C   PRO     5     -29.912   5.500  -2.476  1.00  0.00           C  
ATOM   4739  C   PRO     5     -28.144   3.967   2.925  1.00  0.00           C  
ATOM   4740  O   PRO     5     -33.544   9.025   0.602  1.00  0.00           O  
ATOM   4741  O   PRO     5     -29.791   6.289  -1.574  1.00  0.00           O  
ATOM   4742  O   PRO     5     -27.757   4.414   1.872  1.00  0.00           O  
ATOM   4743  CB  PRO     5     -35.015  11.516   1.731  1.00  0.00           C  
ATOM   4744  CB  PRO     5     -30.565   6.460  -4.754  1.00  0.00           C  
ATOM   4745  CB  PRO     5     -29.541   1.942   2.480  1.00  0.00           C  
ATOM   4746  CG  PRO     5     -36.529  11.816   1.662  1.00  0.00           C  
ATOM   4747  CG  PRO     5     -30.949   7.988  -4.353  1.00  0.00           C  
ATOM   4748  CG  PRO     5     -29.600   2.067   0.923  1.00  0.00           C  
ATOM   4749  CD  PRO     5     -37.061  10.615   0.912  1.00  0.00           C  
ATOM   4750  CD  PRO     5     -32.320   7.633  -3.715  1.00  0.00           C  
ATOM   4751  CD  PRO     5     -30.722   3.197   0.871  1.00  0.00           C  
ATOM   4752  N   HYP     6     -32.361  10.705  -0.403  1.00  0.00           N  
ATOM   4753  N   HYP     6     -29.028   4.501  -2.716  1.00  0.00           N  
ATOM   4754  N   HYP     6     -27.292   3.785   3.975  1.00  0.00           N  
ATOM   4755  CA  HYP     6     -31.108   9.976  -0.547  1.00  0.00           C  
ATOM   4756  CA  HYP     6     -27.894   4.267  -1.846  1.00  0.00           C  
ATOM   4757  CA  HYP     6     -25.861   4.113   3.954  1.00  0.00           C  
ATOM   4758  C   HYP     6     -30.611   9.383   0.782  1.00  0.00           C  
ATOM   4759  C   HYP     6     -26.907   5.420  -1.770  1.00  0.00           C  
ATOM   4760  C   HYP     6     -24.998   3.631   2.753  1.00  0.00           C  
ATOM   4761  O   HYP     6     -30.931   9.924   1.871  1.00  0.00           O  
ATOM   4762  O   HYP     6     -26.727   6.174  -2.735  1.00  0.00           O  
ATOM   4763  O   HYP     6     -25.119   2.509   2.229  1.00  0.00           O  
ATOM   4764  CB  HYP     6     -30.087  11.017  -1.096  1.00  0.00           C  
ATOM   4765  CB  HYP     6     -27.168   2.974  -2.398  1.00  0.00           C  
ATOM   4766  CB  HYP     6     -25.372   3.459   5.252  1.00  0.00           C  
ATOM   4767  CG  HYP     6     -31.012  11.861  -1.903  1.00  0.00           C  
ATOM   4768  CG  HYP     6     -28.216   2.434  -3.390  1.00  0.00           C  
ATOM   4769  CG  HYP     6     -26.584   3.514   6.224  1.00  0.00           C  
ATOM   4770  CD2 HYP     6     -32.176  11.985  -0.948  1.00  0.00           C  
ATOM   4771  CD2 HYP     6     -28.904   3.706  -3.907  1.00  0.00           C  
ATOM   4772  CD2 HYP     6     -27.677   3.223   5.226  1.00  0.00           C  
ATOM   4773  OD1 HYP     6     -31.227  11.357  -3.189  1.00  0.00           O  
ATOM   4774  OD1 HYP     6     -29.027   1.594  -2.695  1.00  0.00           O  
ATOM   4775  OD1 HYP     6     -26.709   4.816   6.780  1.00  0.00           O  
ATOM   4776  N   GLY     7     -29.795   8.359   0.713  1.00  0.00           N  
ATOM   4777  N   GLY     7     -26.416   5.663  -0.533  1.00  0.00           N  
ATOM   4778  N   GLY     7     -24.227   4.586   2.285  1.00  0.00           N  
ATOM   4779  CA  GLY     7     -29.087   7.739   1.784  1.00  0.00           C  
ATOM   4780  CA  GLY     7     -25.721   6.893  -0.223  1.00  0.00           C  
ATOM   4781  CA  GLY     7     -23.275   4.528   1.141  1.00  0.00           C  
ATOM   4782  C   GLY     7     -27.838   8.503   2.285  1.00  0.00           C  
ATOM   4783  C   GLY     7     -24.354   7.089  -0.945  1.00  0.00           C  
ATOM   4784  C   GLY     7     -22.083   3.524   1.166  1.00  0.00           C  
ATOM   4785  O   GLY     7     -27.286   9.324   1.511  1.00  0.00           O  
ATOM   4786  O   GLY     7     -23.787   6.138  -1.473  1.00  0.00           O  
ATOM   4787  O   GLY     7     -21.713   3.013   2.229  1.00  0.00           O  
ATOM   4788  N   PRO     8     -27.244   8.273   3.512  1.00  0.00           N  
ATOM   4789  N   PRO     8     -23.845   8.358  -1.048  1.00  0.00           N  
ATOM   4790  N   PRO     8     -21.462   3.377   0.010  1.00  0.00           N  
ATOM   4791  CA  PRO     8     -26.046   8.959   4.073  1.00  0.00           C  
ATOM   4792  CA  PRO     8     -22.550   8.617  -1.718  1.00  0.00           C  
ATOM   4793  CA  PRO     8     -20.327   2.420  -0.124  1.00  0.00           C  
ATOM   4794  C   PRO     8     -24.646   8.360   3.760  1.00  0.00           C  
ATOM   4795  C   PRO     8     -21.461   7.622  -1.205  1.00  0.00           C  
ATOM   4796  C   PRO     8     -18.984   3.023   0.145  1.00  0.00           C  
ATOM   4797  O   PRO     8     -24.599   7.131   3.654  1.00  0.00           O  
ATOM   4798  O   PRO     8     -21.490   7.327  -0.001  1.00  0.00           O  
ATOM   4799  O   PRO     8     -18.877   4.210   0.432  1.00  0.00           O  
ATOM   4800  CB  PRO     8     -26.250   9.139   5.592  1.00  0.00           C  
ATOM   4801  CB  PRO     8     -22.226  10.113  -1.338  1.00  0.00           C  
ATOM   4802  CB  PRO     8     -20.473   1.941  -1.609  1.00  0.00           C  
ATOM   4803  CG  PRO     8     -27.019   7.813   5.888  1.00  0.00           C  
ATOM   4804  CG  PRO     8     -23.647  10.742  -1.402  1.00  0.00           C  
ATOM   4805  CG  PRO     8     -20.900   3.305  -2.241  1.00  0.00           C  
ATOM   4806  CD  PRO     8     -27.918   7.689   4.684  1.00  0.00           C  
ATOM   4807  CD  PRO     8     -24.462   9.635  -0.686  1.00  0.00           C  
ATOM   4808  CD  PRO     8     -21.896   3.934  -1.289  1.00  0.00           C  
ATOM   4809  N   HYP     9     -23.587   9.134   3.693  1.00  0.00           N  
ATOM   4810  N   HYP     9     -20.480   7.284  -2.016  1.00  0.00           N  
ATOM   4811  N   HYP     9     -17.852   2.295   0.198  1.00  0.00           N  
ATOM   4812  CA  HYP     9     -22.292   8.706   3.151  1.00  0.00           C  
ATOM   4813  CA  HYP     9     -19.155   6.740  -1.582  1.00  0.00           C  
ATOM   4814  CA  HYP     9     -16.476   2.743   0.447  1.00  0.00           C  
ATOM   4815  C   HYP     9     -21.651   7.359   3.586  1.00  0.00           C  
ATOM   4816  C   HYP     9     -18.540   7.537  -0.408  1.00  0.00           C  
ATOM   4817  C   HYP     9     -15.961   3.771  -0.529  1.00  0.00           C  
ATOM   4818  O   HYP     9     -21.738   7.036   4.770  1.00  0.00           O  
ATOM   4819  O   HYP     9     -18.599   8.763  -0.428  1.00  0.00           O  
ATOM   4820  O   HYP     9     -16.090   3.683  -1.743  1.00  0.00           O  
ATOM   4821  CB  HYP     9     -21.274   9.881   3.424  1.00  0.00           C  
ATOM   4822  CB  HYP     9     -18.332   6.791  -2.889  1.00  0.00           C  
ATOM   4823  CB  HYP     9     -15.518   1.527   0.609  1.00  0.00           C  
ATOM   4824  CG  HYP     9     -22.218  11.078   3.370  1.00  0.00           C  
ATOM   4825  CG  HYP     9     -19.336   6.915  -4.042  1.00  0.00           C  
ATOM   4826  CG  HYP     9     -16.562   0.455   0.811  1.00  0.00           C  
ATOM   4827  CD2 HYP     9     -23.506  10.570   4.081  1.00  0.00           C  
ATOM   4828  CD2 HYP     9     -20.613   7.446  -3.428  1.00  0.00           C  
ATOM   4829  CD2 HYP     9     -17.751   0.902  -0.020  1.00  0.00           C  
ATOM   4830  OD1 HYP     9     -22.380  11.500   2.052  1.00  0.00           O  
ATOM   4831  OD1 HYP     9     -19.438   5.611  -4.593  1.00  0.00           O  
ATOM   4832  OD1 HYP     9     -16.859   0.438   2.255  1.00  0.00           O  
ATOM   4833  N   GLY    10     -20.958   6.668   2.699  1.00  0.00           N  
ATOM   4834  N   GLY    10     -17.839   6.934   0.535  1.00  0.00           N  
ATOM   4835  N   GLY    10     -15.291   4.861  -0.042  1.00  0.00           N  
ATOM   4836  CA  GLY    10     -20.255   5.417   3.108  1.00  0.00           C  
ATOM   4837  CA  GLY    10     -17.164   7.570   1.704  1.00  0.00           C  
ATOM   4838  CA  GLY    10     -14.581   5.870  -0.789  1.00  0.00           C  
ATOM   4839  C   GLY    10     -18.954   5.510   3.927  1.00  0.00           C  
ATOM   4840  C   GLY    10     -15.927   8.505   1.417  1.00  0.00           C  
ATOM   4841  C   GLY    10     -13.207   5.383  -1.264  1.00  0.00           C  
ATOM   4842  O   GLY    10     -18.389   6.573   4.160  1.00  0.00           O  
ATOM   4843  O   GLY    10     -15.716   8.826   0.227  1.00  0.00           O  
ATOM   4844  O   GLY    10     -12.774   4.239  -0.954  1.00  0.00           O  
ATOM   4845  N   PRO    11     -18.289   4.389   4.258  1.00  0.00           N  
ATOM   4846  N   PRO    11     -15.233   9.003   2.402  1.00  0.00           N  
ATOM   4847  N   PRO    11     -12.322   6.141  -1.961  1.00  0.00           N  
ATOM   4848  CA  PRO    11     -17.134   4.345   5.105  1.00  0.00           C  
ATOM   4849  CA  PRO    11     -13.863   9.657   2.379  1.00  0.00           C  
ATOM   4850  CA  PRO    11     -11.150   5.591  -2.703  1.00  0.00           C  
ATOM   4851  C   PRO    11     -15.898   4.910   4.440  1.00  0.00           C  
ATOM   4852  C   PRO    11     -12.638   8.795   1.915  1.00  0.00           C  
ATOM   4853  C   PRO    11     -10.108   5.066  -1.720  1.00  0.00           C  
ATOM   4854  O   PRO    11     -15.795   4.927   3.237  1.00  0.00           O  
ATOM   4855  O   PRO    11     -12.617   7.545   2.064  1.00  0.00           O  
ATOM   4856  O   PRO    11      -9.975   5.501  -0.566  1.00  0.00           O  
ATOM   4857  CB  PRO    11     -16.902   2.852   5.452  1.00  0.00           C  
ATOM   4858  CB  PRO    11     -13.594  10.101   3.810  1.00  0.00           C  
ATOM   4859  CB  PRO    11     -10.590   6.803  -3.476  1.00  0.00           C  
ATOM   4860  CG  PRO    11     -18.367   2.332   5.368  1.00  0.00           C  
ATOM   4861  CG  PRO    11     -14.994  10.268   4.357  1.00  0.00           C  
ATOM   4862  CG  PRO    11     -11.884   7.629  -3.677  1.00  0.00           C  
ATOM   4863  CD  PRO    11     -18.742   3.027   4.027  1.00  0.00           C  
ATOM   4864  CD  PRO    11     -15.768   9.025   3.799  1.00  0.00           C  
ATOM   4865  CD  PRO    11     -12.605   7.521  -2.353  1.00  0.00           C  
ATOM   4866  N   HYP    12     -14.797   5.236   5.161  1.00  0.00           N  
ATOM   4867  N   HYP    12     -11.594   9.327   1.244  1.00  0.00           N  
ATOM   4868  N   HYP    12      -9.148   4.201  -2.186  1.00  0.00           N  
ATOM   4869  CA  HYP    12     -13.505   5.571   4.552  1.00  0.00           C  
ATOM   4870  CA  HYP    12     -10.410   8.511   0.856  1.00  0.00           C  
ATOM   4871  CA  HYP    12      -7.898   3.919  -1.475  1.00  0.00           C  
ATOM   4872  C   HYP    12     -12.920   4.364   3.747  1.00  0.00           C  
ATOM   4873  C   HYP    12      -9.891   7.860   2.167  1.00  0.00           C  
ATOM   4874  C   HYP    12      -7.107   5.158  -1.101  1.00  0.00           C  
ATOM   4875  O   HYP    12     -13.337   3.268   4.076  1.00  0.00           O  
ATOM   4876  O   HYP    12     -10.235   8.335   3.266  1.00  0.00           O  
ATOM   4877  O   HYP    12      -7.215   6.180  -1.727  1.00  0.00           O  
ATOM   4878  CB  HYP    12     -12.627   5.863   5.697  1.00  0.00           C  
ATOM   4879  CB  HYP    12      -9.419   9.518   0.316  1.00  0.00           C  
ATOM   4880  CB  HYP    12      -7.036   3.006  -2.399  1.00  0.00           C  
ATOM   4881  CG  HYP    12     -13.556   6.205   6.863  1.00  0.00           C  
ATOM   4882  CG  HYP    12     -10.308  10.637  -0.194  1.00  0.00           C  
ATOM   4883  CG  HYP    12      -8.132   2.350  -3.273  1.00  0.00           C  
ATOM   4884  CD2 HYP    12     -14.765   5.361   6.614  1.00  0.00           C  
ATOM   4885  CD2 HYP    12     -11.515  10.677   0.702  1.00  0.00           C  
ATOM   4886  CD2 HYP    12      -9.176   3.432  -3.464  1.00  0.00           C  
ATOM   4887  OD1 HYP    12     -13.872   7.607   6.952  1.00  0.00           O  
ATOM   4888  OD1 HYP    12     -10.666  10.333  -1.555  1.00  0.00           O  
ATOM   4889  OD1 HYP    12      -8.757   1.291  -2.671  1.00  0.00           O  
ATOM   4890  N   GLY    13     -12.132   4.583   2.715  1.00  0.00           N  
ATOM   4891  N   GLY    13      -9.176   6.774   1.988  1.00  0.00           N  
ATOM   4892  N   GLY    13      -6.367   5.142  -0.011  1.00  0.00           N  
ATOM   4893  CA  GLY    13     -11.592   3.517   2.023  1.00  0.00           C  
ATOM   4894  CA  GLY    13      -8.560   5.937   2.991  1.00  0.00           C  
ATOM   4895  CA  GLY    13      -5.661   6.319   0.543  1.00  0.00           C  
ATOM   4896  C   GLY    13     -10.471   2.776   2.820  1.00  0.00           C  
ATOM   4897  C   GLY    13      -7.318   6.412   3.691  1.00  0.00           C  
ATOM   4898  C   GLY    13      -4.370   6.550  -0.309  1.00  0.00           C  
ATOM   4899  O   GLY    13     -10.084   3.141   3.887  1.00  0.00           O  
ATOM   4900  O   GLY    13      -6.809   7.491   3.314  1.00  0.00           O  
ATOM   4901  O   GLY    13      -4.006   5.830  -1.211  1.00  0.00           O  
ATOM   4902  N   PRO    14     -10.005   1.712   2.183  1.00  0.00           N  
ATOM   4903  N   PRO    14      -6.826   5.656   4.632  1.00  0.00           N  
ATOM   4904  N   PRO    14      -3.619   7.536   0.191  1.00  0.00           N  
ATOM   4905  CA  PRO    14      -8.835   0.942   2.663  1.00  0.00           C  
ATOM   4906  CA  PRO    14      -5.538   5.993   5.304  1.00  0.00           C  
ATOM   4907  CA  PRO    14      -2.376   8.052  -0.378  1.00  0.00           C  
ATOM   4908  C   PRO    14      -7.538   1.792   2.651  1.00  0.00           C  
ATOM   4909  C   PRO    14      -4.343   5.851   4.372  1.00  0.00           C  
ATOM   4910  C   PRO    14      -1.314   6.882  -0.417  1.00  0.00           C  
ATOM   4911  O   PRO    14      -7.475   2.817   1.947  1.00  0.00           O  
ATOM   4912  O   PRO    14      -4.506   5.121   3.381  1.00  0.00           O  
ATOM   4913  O   PRO    14      -1.247   6.093   0.530  1.00  0.00           O  
ATOM   4914  CB  PRO    14      -8.707  -0.264   1.749  1.00  0.00           C  
ATOM   4915  CB  PRO    14      -5.442   5.002   6.503  1.00  0.00           C  
ATOM   4916  CB  PRO    14      -1.926   9.310   0.460  1.00  0.00           C  
ATOM   4917  CG  PRO    14      -9.126   0.234   0.382  1.00  0.00           C  
ATOM   4918  CG  PRO    14      -6.911   4.602   6.739  1.00  0.00           C  
ATOM   4919  CG  PRO    14      -3.278   9.774   0.993  1.00  0.00           C  
ATOM   4920  CD  PRO    14     -10.190   1.258   0.810  1.00  0.00           C  
ATOM   4921  CD  PRO    14      -7.527   4.622   5.324  1.00  0.00           C  
ATOM   4922  CD  PRO    14      -4.015   8.509   1.229  1.00  0.00           C  
ATOM   4923  N   HYP    15      -6.456   1.281   3.280  1.00  0.00           N  
ATOM   4924  N   HYP    15      -3.150   6.416   4.734  1.00  0.00           N  
ATOM   4925  N   HYP    15      -0.439   6.821  -1.406  1.00  0.00           N  
ATOM   4926  CA  HYP    15      -5.161   1.917   3.129  1.00  0.00           C  
ATOM   4927  CA  HYP    15      -1.862   6.115   4.015  1.00  0.00           C  
ATOM   4928  CA  HYP    15       0.568   5.711  -1.561  1.00  0.00           C  
ATOM   4929  C   HYP    15      -4.668   1.870   1.641  1.00  0.00           C  
ATOM   4930  C   HYP    15      -1.440   4.610   3.862  1.00  0.00           C  
ATOM   4931  C   HYP    15       1.550   5.532  -0.397  1.00  0.00           C  
ATOM   4932  O   HYP    15      -5.091   1.001   0.868  1.00  0.00           O  
ATOM   4933  O   HYP    15      -1.821   3.744   4.632  1.00  0.00           O  
ATOM   4934  O   HYP    15       1.954   6.590   0.125  1.00  0.00           O  
ATOM   4935  CB  HYP    15      -4.251   1.080   4.007  1.00  0.00           C  
ATOM   4936  CB  HYP    15      -0.839   6.931   4.810  1.00  0.00           C  
ATOM   4937  CB  HYP    15       1.366   6.059  -2.854  1.00  0.00           C  
ATOM   4938  CG  HYP    15      -5.174   0.569   5.110  1.00  0.00           C  
ATOM   4939  CG  HYP    15      -1.566   8.114   5.409  1.00  0.00           C  
ATOM   4940  CG  HYP    15       0.431   6.895  -3.683  1.00  0.00           C  
ATOM   4941  CD2 HYP    15      -6.447   0.336   4.333  1.00  0.00           C  
ATOM   4942  CD2 HYP    15      -2.947   7.416   5.753  1.00  0.00           C  
ATOM   4943  CD2 HYP    15      -0.340   7.669  -2.581  1.00  0.00           C
[truncated: 71,722 more chars]
