# Supplementary material for: Non-linearity of the collagen triple helix in solution and implications for collagen function
Source: Biochem J. 2017 Jun 16;474(13):2203–17. doi: 10.1042/BCJ20170217 (PMC5632799; doi:10.1042/BCJ20170217)
Supplement: Supplementary Information [file BCJ-474-2203-s3.pdb]

ATOM      1  N   PRO     2     -24.250   8.560 -36.690  1.00  0.00           N  
ATOM      2  N   PRO     2     -21.660  12.850 -33.850  1.00  0.00           N  
ATOM      3  N   PRO     2     -16.900  12.970 -32.730  1.00  0.00           N  
ATOM      4  CA  PRO     2     -23.600   7.560 -35.870  1.00  0.00           C  
ATOM      5  CA  PRO     2     -21.960  12.880 -32.380  1.00  0.00           C  
ATOM      6  CA  PRO     2     -16.460  13.480 -31.480  1.00  0.00           C  
ATOM      7  C   PRO     2     -22.640   8.090 -34.840  1.00  0.00           C  
ATOM      8  C   PRO     2     -20.840  12.400 -31.480  1.00  0.00           C  
ATOM      9  C   PRO     2     -16.200  12.390 -30.430  1.00  0.00           C  
ATOM     10  O   PRO     2     -22.140   9.230 -34.930  1.00  0.00           O  
ATOM     11  O   PRO     2     -19.910  11.870 -32.100  1.00  0.00           O  
ATOM     12  O   PRO     2     -16.960  11.440 -30.320  1.00  0.00           O  
ATOM     13  CB  PRO     2     -22.910   6.600 -36.860  1.00  0.00           C  
ATOM     14  CB  PRO     2     -23.350  12.210 -32.310  1.00  0.00           C  
ATOM     15  CB  PRO     2     -17.530  14.480 -31.150  1.00  0.00           C  
ATOM     16  CG  PRO     2     -23.940   6.510 -37.990  1.00  0.00           C  
ATOM     17  CG  PRO     2     -24.020  12.730 -33.550  1.00  0.00           C  
ATOM     18  CG  PRO     2     -17.830  15.110 -32.500  1.00  0.00           C  
ATOM     19  CD  PRO     2     -24.690   7.860 -37.940  1.00  0.00           C  
ATOM     20  CD  PRO     2     -22.910  12.800 -34.600  1.00  0.00           C  
ATOM     21  CD  PRO     2     -17.800  13.890 -33.410  1.00  0.00           C  
ATOM     22  N   HYP     3     -22.360   7.310 -33.750  1.00  0.00           N  
ATOM     23  N   HYP     3     -20.850  12.630 -30.110  1.00  0.00           N  
ATOM     24  N   HYP     3     -15.210  12.600 -29.480  1.00  0.00           N  
ATOM     25  CA  HYP     3     -21.440   7.630 -32.800  1.00  0.00           C  
ATOM     26  CA  HYP     3     -19.970  11.920 -29.200  1.00  0.00           C  
ATOM     27  CA  HYP     3     -14.940  11.590 -28.450  1.00  0.00           C  
ATOM     28  C   HYP     3     -20.050   7.980 -33.360  1.00  0.00           C  
ATOM     29  C   HYP     3     -19.910  10.370 -29.470  1.00  0.00           C  
ATOM     30  C   HYP     3     -16.230  11.220 -27.610  1.00  0.00           C  
ATOM     31  O   HYP     3     -19.570   7.390 -34.340  1.00  0.00           O  
ATOM     32  O   HYP     3     -20.840   9.860 -30.140  1.00  0.00           O  
ATOM     33  O   HYP     3     -17.220  11.920 -27.550  1.00  0.00           O  
ATOM     34  CB  HYP     3     -21.290   6.400 -31.880  1.00  0.00           C  
ATOM     35  CB  HYP     3     -20.430  12.270 -27.840  1.00  0.00           C  
ATOM     36  CB  HYP     3     -13.780  12.120 -27.660  1.00  0.00           C  
ATOM     37  CG  HYP     3     -22.720   5.810 -31.940  1.00  0.00           C  
ATOM     38  CG  HYP     3     -21.130  13.640 -28.000  1.00  0.00           C  
ATOM     39  CG  HYP     3     -13.010  13.050 -28.630  1.00  0.00           C  
ATOM     40  CD2 HYP     3     -23.070   6.150 -33.350  1.00  0.00           C  
ATOM     41  CD2 HYP     3     -21.780  13.480 -29.390  1.00  0.00           C  
ATOM     42  CD2 HYP     3     -14.220  13.720 -29.340  1.00  0.00           C  
ATOM     43  OD1 HYP     3     -23.390   6.440 -30.840  1.00  0.00           O  
ATOM     44  OD1 HYP     3     -20.220  14.710 -28.010  1.00  0.00           O  
ATOM     45  OD1 HYP     3     -12.280  12.310 -29.560  1.00  0.00           O  
ATOM     46  N   GLY     4     -19.460   8.820 -32.610  1.00  0.00           N  
ATOM     47  N   GLY     4     -18.920   9.700 -28.900  1.00  0.00           N  
ATOM     48  N   GLY     4     -16.190  10.080 -26.990  1.00  0.00           N  
ATOM     49  CA  GLY     4     -17.960   9.010 -32.700  1.00  0.00           C  
ATOM     50  CA  GLY     4     -18.770   8.270 -28.750  1.00  0.00           C  
ATOM     51  CA  GLY     4     -17.090   9.690 -25.900  1.00  0.00           C  
ATOM     52  C   GLY     4     -17.100   8.000 -32.010  1.00  0.00           C  
ATOM     53  C   GLY     4     -19.140   7.690 -27.340  1.00  0.00           C  
ATOM     54  C   GLY     4     -16.780  10.300 -24.550  1.00  0.00           C  
ATOM     55  O   GLY     4     -17.600   6.920 -31.600  1.00  0.00           O  
ATOM     56  O   GLY     4     -19.650   8.350 -26.430  1.00  0.00           O  
ATOM     57  O   GLY     4     -15.900  11.100 -24.510  1.00  0.00           O  
ATOM     58  N   PRO     5     -15.750   8.250 -31.810  1.00  0.00           N  
ATOM     59  N   PRO     5     -18.840   6.370 -27.150  1.00  0.00           N  
ATOM     60  N   PRO     5     -17.530  10.060 -23.480  1.00  0.00           N  
ATOM     61  CA  PRO     5     -14.900   7.240 -31.160  1.00  0.00           C  
ATOM     62  CA  PRO     5     -19.030   5.610 -25.890  1.00  0.00           C  
ATOM     63  CA  PRO     5     -17.090  10.320 -22.080  1.00  0.00           C  
ATOM     64  C   PRO     5     -14.890   7.360 -29.660  1.00  0.00           C  
ATOM     65  C   PRO     5     -17.980   5.850 -24.840  1.00  0.00           C  
ATOM     66  C   PRO     5     -15.780   9.540 -21.610  1.00  0.00           C  
ATOM     67  O   PRO     5     -15.320   8.370 -29.070  1.00  0.00           O  
ATOM     68  O   PRO     5     -16.790   6.290 -25.180  1.00  0.00           O  
ATOM     69  O   PRO     5     -15.420   8.590 -22.310  1.00  0.00           O  
ATOM     70  CB  PRO     5     -13.500   7.590 -31.810  1.00  0.00           C  
ATOM     71  CB  PRO     5     -19.040   4.140 -26.340  1.00  0.00           C  
ATOM     72  CB  PRO     5     -18.310   9.880 -21.200  1.00  0.00           C  
ATOM     73  CG  PRO     5     -13.480   9.170 -31.830  1.00  0.00           C  
ATOM     74  CG  PRO     5     -18.290   4.020 -27.610  1.00  0.00           C  
ATOM     75  CG  PRO     5     -19.520  10.000 -22.120  1.00  0.00           C  
ATOM     76  CD  PRO     5     -14.920   9.470 -32.100  1.00  0.00           C  
ATOM     77  CD  PRO     5     -18.490   5.440 -28.240  1.00  0.00           C  
ATOM     78  CD  PRO     5     -18.820   9.480 -23.420  1.00  0.00           C  
ATOM     79  N   HYP     6     -14.340   6.310 -29.010  1.00  0.00           N  
ATOM     80  N   HYP     6     -18.150   5.390 -23.560  1.00  0.00           N  
ATOM     81  N   HYP     6     -15.020   9.860 -20.570  1.00  0.00           N  
ATOM     82  CA  HYP     6     -14.260   6.280 -27.550  1.00  0.00           C  
ATOM     83  CA  HYP     6     -17.240   5.720 -22.510  1.00  0.00           C  
ATOM     84  CA  HYP     6     -13.980   9.000 -19.960  1.00  0.00           C  
ATOM     85  C   HYP     6     -13.650   7.470 -26.870  1.00  0.00           C  
ATOM     86  C   HYP     6     -15.940   4.990 -22.800  1.00  0.00           C  
ATOM     87  C   HYP     6     -14.540   7.630 -19.600  1.00  0.00           C  
ATOM     88  O   HYP     6     -12.720   7.980 -27.440  1.00  0.00           O  
ATOM     89  O   HYP     6     -15.960   3.890 -23.350  1.00  0.00           O  
ATOM     90  O   HYP     6     -15.740   7.410 -19.530  1.00  0.00           O  
ATOM     91  CB  HYP     6     -13.450   5.000 -27.150  1.00  0.00           C  
ATOM     92  CB  HYP     6     -17.930   5.170 -21.270  1.00  0.00           C  
ATOM     93  CB  HYP     6     -13.730   9.740 -18.640  1.00  0.00           C  
ATOM     94  CG  HYP     6     -13.470   4.130 -28.450  1.00  0.00           C  
ATOM     95  CG  HYP     6     -19.420   5.000 -21.590  1.00  0.00           C  
ATOM     96  CG  HYP     6     -13.970  11.220 -18.900  1.00  0.00           C  
ATOM     97  CD2 HYP     6     -13.600   5.200 -29.560  1.00  0.00           C  
ATOM     98  CD2 HYP     6     -19.300   4.680 -23.020  1.00  0.00           C  
ATOM     99  CD2 HYP     6     -15.230  11.060 -19.760  1.00  0.00           C  
ATOM    100  OD1 HYP     6     -14.610   3.280 -28.400  1.00  0.00           O  
ATOM    101  OD1 HYP     6     -20.140   6.140 -21.360  1.00  0.00           O  
ATOM    102  OD1 HYP     6     -12.930  11.700 -19.650  1.00  0.00           O  
ATOM    103  N   GLY     7     -14.220   7.880 -25.720  1.00  0.00           N  
ATOM    104  N   GLY     7     -14.750   5.520 -22.470  1.00  0.00           N  
ATOM    105  N   GLY     7     -13.710   6.670 -19.160  1.00  0.00           N  
ATOM    106  CA  GLY     7     -13.510   8.900 -24.910  1.00  0.00           C  
ATOM    107  CA  GLY     7     -13.430   4.900 -22.770  1.00  0.00           C  
ATOM    108  CA  GLY     7     -14.090   5.430 -18.510  1.00  0.00           C  
ATOM    109  C   GLY     7     -12.200   8.340 -24.180  1.00  0.00           C  
ATOM    110  C   GLY     7     -13.060   3.810 -21.680  1.00  0.00           C  
ATOM    111  C   GLY     7     -14.220   5.500 -16.960  1.00  0.00           C  
ATOM    112  O   GLY     7     -11.700   7.260 -24.550  1.00  0.00           O  
ATOM    113  O   GLY     7     -13.880   3.310 -20.920  1.00  0.00           O  
ATOM    114  O   GLY     7     -14.070   6.570 -16.420  1.00  0.00           O  
ATOM    115  N   PRO     8     -11.650   9.170 -23.190  1.00  0.00           N  
ATOM    116  N   PRO     8     -11.780   3.410 -21.630  1.00  0.00           N  
ATOM    117  N   PRO     8     -14.290   4.340 -16.270  1.00  0.00           N  
ATOM    118  CA  PRO     8     -10.380   8.870 -22.490  1.00  0.00           C  
ATOM    119  CA  PRO     8     -11.430   2.160 -20.820  1.00  0.00           C  
ATOM    120  CA  PRO     8     -14.420   4.290 -14.810  1.00  0.00           C  
ATOM    121  C   PRO     8     -10.500   7.670 -21.480  1.00  0.00           C  
ATOM    122  C   PRO     8     -11.420   2.550 -19.330  1.00  0.00           C  
ATOM    123  C   PRO     8     -13.050   4.340 -14.070  1.00  0.00           C  
ATOM    124  O   PRO     8     -11.580   7.160 -21.220  1.00  0.00           O  
ATOM    125  O   PRO     8     -11.320   3.720 -18.970  1.00  0.00           O  
ATOM    126  O   PRO     8     -12.070   4.170 -14.780  1.00  0.00           O  
ATOM    127  CB  PRO     8      -9.910  10.060 -21.720  1.00  0.00           C  
ATOM    128  CB  PRO     8      -9.960   1.890 -21.270  1.00  0.00           C  
ATOM    129  CB  PRO     8     -15.250   3.070 -14.570  1.00  0.00           C  
ATOM    130  CG  PRO     8     -10.640  11.180 -22.430  1.00  0.00           C  
ATOM    131  CG  PRO     8      -9.940   2.610 -22.640  1.00  0.00           C  
ATOM    132  CG  PRO     8     -14.690   2.180 -15.680  1.00  0.00           C  
ATOM    133  CD  PRO     8     -11.950  10.570 -22.870  1.00  0.00           C  
ATOM    134  CD  PRO     8     -10.800   3.820 -22.540  1.00  0.00           C  
ATOM    135  CD  PRO     8     -14.770   3.110 -16.910  1.00  0.00           C  
ATOM    136  N   HYP     9      -9.280   7.270 -20.860  1.00  0.00           N  
ATOM    137  N   HYP     9     -11.340   1.500 -18.470  1.00  0.00           N  
ATOM    138  N   HYP     9     -13.000   4.520 -12.710  1.00  0.00           N  
ATOM    139  CA  HYP     9      -9.310   6.450 -19.680  1.00  0.00           C  
ATOM    140  CA  HYP     9     -10.910   1.740 -17.100  1.00  0.00           C  
ATOM    141  CA  HYP     9     -11.800   4.420 -11.980  1.00  0.00           C  
ATOM    142  C   HYP     9     -10.010   7.140 -18.510  1.00  0.00           C  
ATOM    143  C   HYP     9      -9.600   2.580 -17.020  1.00  0.00           C  
ATOM    144  C   HYP     9     -10.990   3.180 -12.210  1.00  0.00           C  
ATOM    145  O   HYP     9      -9.970   8.340 -18.420  1.00  0.00           O  
ATOM    146  O   HYP     9      -8.720   2.400 -17.860  1.00  0.00           O  
ATOM    147  O   HYP     9     -11.580   2.090 -12.300  1.00  0.00           O  
ATOM    148  CB  HYP     9      -7.850   6.250 -19.320  1.00  0.00           C  
ATOM    149  CB  HYP     9     -10.670   0.340 -16.510  1.00  0.00           C  
ATOM    150  CB  HYP     9     -12.180   4.460 -10.450  1.00  0.00           C  
ATOM    151  CG  HYP     9      -7.050   6.290 -20.690  1.00  0.00           C  
ATOM    152  CG  HYP     9     -11.530  -0.640 -17.320  1.00  0.00           C  
ATOM    153  CG  HYP     9     -13.560   5.120 -10.460  1.00  0.00           C  
ATOM    154  CD2 HYP     9      -7.890   7.470 -21.180  1.00  0.00           C  
ATOM    155  CD2 HYP     9     -11.470   0.030 -18.720  1.00  0.00           C  
ATOM    156  CD2 HYP     9     -14.130   4.640 -11.820  1.00  0.00           C  
ATOM    157  OD1 HYP     9      -7.250   5.110 -21.440  1.00  0.00           O  
ATOM    158  OD1 HYP     9     -12.780  -0.620 -16.650  1.00  0.00           O  
ATOM    159  OD1 HYP     9     -13.340   6.520 -10.390  1.00  0.00           O  
ATOM    160  N   GLY    10     -10.580   6.420 -17.570  1.00  0.00           N  
ATOM    161  N   GLY    10      -9.590   3.520 -16.070  1.00  0.00           N  
ATOM    162  N   GLY    10      -9.660   3.180 -12.340  1.00  0.00           N  
ATOM    163  CA  GLY    10     -11.100   6.930 -16.280  1.00  0.00           C  
ATOM    164  CA  GLY    10      -8.360   4.320 -15.710  1.00  0.00           C  
ATOM    165  CA  GLY    10      -8.710   2.070 -12.590  1.00  0.00           C  
ATOM    166  C   GLY    10     -10.080   7.390 -15.240  1.00  0.00           C  
ATOM    167  C   GLY    10      -7.110   3.540 -15.360  1.00  0.00           C  
ATOM    168  C   GLY    10      -8.620   1.130 -11.380  1.00  0.00           C  
ATOM    169  O   GLY    10      -8.850   7.250 -15.520  1.00  0.00           O  
ATOM    170  O   GLY    10      -7.270   2.280 -15.110  1.00  0.00           O  
ATOM    171  O   GLY    10      -9.010   1.470 -10.240  1.00  0.00           O  
ATOM    172  N   PRO    11     -10.550   7.870 -14.060  1.00  0.00           N  
ATOM    173  N   PRO    11      -5.890   4.120 -15.400  1.00  0.00           N  
ATOM    174  N   PRO    11      -8.170  -0.120 -11.700  1.00  0.00           N  
ATOM    175  CA  PRO    11      -9.710   8.400 -12.930  1.00  0.00           C  
ATOM    176  CA  PRO    11      -4.660   3.490 -15.140  1.00  0.00           C  
ATOM    177  CA  PRO    11      -8.050  -1.100 -10.690  1.00  0.00           C  
ATOM    178  C   PRO    11      -8.640   7.370 -12.560  1.00  0.00           C  
ATOM    179  C   PRO    11      -4.740   2.820 -13.750  1.00  0.00           C  
ATOM    180  C   PRO    11      -7.180  -0.610  -9.520  1.00  0.00           C  
ATOM    181  O   PRO    11      -8.900   6.170 -12.660  1.00  0.00           O  
ATOM    182  O   PRO    11      -5.500   3.300 -12.900  1.00  0.00           O  
ATOM    183  O   PRO    11      -6.210   0.130  -9.800  1.00  0.00           O  
ATOM    184  CB  PRO    11     -10.670   8.650 -11.770  1.00  0.00           C  
ATOM    185  CB  PRO    11      -3.500   4.620 -15.240  1.00  0.00           C  
ATOM    186  CB  PRO    11      -7.280  -2.310 -11.300  1.00  0.00           C  
ATOM    187  CG  PRO    11     -11.970   8.920 -12.620  1.00  0.00           C  
ATOM    188  CG  PRO    11      -4.300   5.790 -14.790  1.00  0.00           C  
ATOM    189  CG  PRO    11      -7.640  -2.110 -12.740  1.00  0.00           C  
ATOM    190  CD  PRO    11     -11.950   8.020 -13.760  1.00  0.00           C  
ATOM    191  CD  PRO    11      -5.730   5.600 -15.360  1.00  0.00           C  
ATOM    192  CD  PRO    11      -7.440  -0.590 -12.890  1.00  0.00           C  
ATOM    193  N   HYP    12      -7.460   7.790 -12.160  1.00  0.00           N  
ATOM    194  N   HYP    12      -3.980   1.690 -13.520  1.00  0.00           N  
ATOM    195  N   HYP    12      -7.320  -1.090  -8.310  1.00  0.00           N  
ATOM    196  CA  HYP    12      -6.430   6.970 -11.590  1.00  0.00           C  
ATOM    197  CA  HYP    12      -3.910   1.000 -12.210  1.00  0.00           C  
ATOM    198  CA  HYP    12      -6.450  -0.720  -7.110  1.00  0.00           C  
ATOM    199  C   HYP    12      -6.930   6.110 -10.450  1.00  0.00           C  
ATOM    200  C   HYP    12      -3.500   2.000 -11.150  1.00  0.00           C  
ATOM    201  C   HYP    12      -4.950  -1.090  -7.280  1.00  0.00           C  
ATOM    202  O   HYP    12      -7.600   6.560  -9.590  1.00  0.00           O  
ATOM    203  O   HYP    12      -2.690   2.890 -11.390  1.00  0.00           O  
ATOM    204  O   HYP    12      -4.730  -1.980  -8.090  1.00  0.00           O  
ATOM    205  CB  HYP    12      -5.380   7.930 -11.010  1.00  0.00           C  
ATOM    206  CB  HYP    12      -2.930  -0.110 -12.360  1.00  0.00           C  
ATOM    207  CB  HYP    12      -7.060  -1.420  -5.920  1.00  0.00           C  
ATOM    208  CG  HYP    12      -5.520   9.160 -11.860  1.00  0.00           C  
ATOM    209  CG  HYP    12      -3.140  -0.500 -13.810  1.00  0.00           C  
ATOM    210  CG  HYP    12      -8.530  -1.530  -6.310  1.00  0.00           C  
ATOM    211  CD2 HYP    12      -7.050   9.220 -12.020  1.00  0.00           C  
ATOM    212  CD2 HYP    12      -3.380   0.850 -14.490  1.00  0.00           C  
ATOM    213  CD2 HYP    12      -8.390  -1.940  -7.790  1.00  0.00           C  
ATOM    214  OD1 HYP    12      -4.980   8.880 -13.120  1.00  0.00           O  
ATOM    215  OD1 HYP    12      -4.300  -1.300 -13.900  1.00  0.00           O  
ATOM    216  OD1 HYP    12      -9.220  -0.270  -6.160  1.00  0.00           O  
ATOM    217  N   GLY    13      -6.530   4.790 -10.420  1.00  0.00           N  
ATOM    218  N   GLY    13      -3.920   1.770  -9.870  1.00  0.00           N  
ATOM    219  N   GLY    13      -4.100  -0.460  -6.540  1.00  0.00           N  
ATOM    220  CA  GLY    13      -7.000   3.810  -9.430  1.00  0.00           C  
ATOM    221  CA  GLY    13      -3.690   2.590  -8.670  1.00  0.00           C  
ATOM    222  CA  GLY    13      -2.700  -0.730  -6.650  1.00  0.00           C  
ATOM    223  C   GLY    13      -6.770   4.090  -7.990  1.00  0.00           C  
ATOM    224  C   GLY    13      -2.250   2.540  -8.120  1.00  0.00           C  
ATOM    225  C   GLY    13      -2.190  -2.090  -6.110  1.00  0.00           C  
ATOM    226  O   GLY    13      -5.820   4.780  -7.650  1.00  0.00           O  
ATOM    227  O   GLY    13      -1.400   1.690  -8.500  1.00  0.00           O  
ATOM    228  O   GLY    13      -2.980  -2.970  -5.700  1.00  0.00           O  
ATOM    229  N   PRO    14      -7.560   3.500  -7.040  1.00  0.00           N  
ATOM    230  N   PRO    14      -1.840   3.480  -7.230  1.00  0.00           N  
ATOM    231  N   PRO    14      -0.800  -2.180  -6.060  1.00  0.00           N  
ATOM    232  CA  PRO    14      -7.240   3.630  -5.600  1.00  0.00           C  
ATOM    233  CA  PRO    14      -0.520   3.540  -6.580  1.00  0.00           C  
ATOM    234  CA  PRO    14      -0.220  -3.270  -5.330  1.00  0.00           C  
ATOM    235  C   PRO    14      -5.910   2.920  -5.140  1.00  0.00           C  
ATOM    236  C   PRO    14      -0.370   2.550  -5.340  1.00  0.00           C  
ATOM    237  C   PRO    14      -0.250  -3.110  -3.840  1.00  0.00           C  
ATOM    238  O   PRO    14      -5.500   1.920  -5.660  1.00  0.00           O  
ATOM    239  O   PRO    14      -1.280   1.950  -4.860  1.00  0.00           O  
ATOM    240  O   PRO    14      -0.210  -1.990  -3.390  1.00  0.00           O  
ATOM    241  CB  PRO    14      -8.440   3.050  -4.890  1.00  0.00           C  
ATOM    242  CB  PRO    14      -0.420   5.020  -6.140  1.00  0.00           C  
ATOM    243  CB  PRO    14       1.230  -3.270  -5.840  1.00  0.00           C  
ATOM    244  CG  PRO    14      -9.640   3.450  -5.800  1.00  0.00           C  
ATOM    245  CG  PRO    14      -1.590   5.700  -6.830  1.00  0.00           C  
ATOM    246  CG  PRO    14       1.510  -1.770  -6.010  1.00  0.00           C  
ATOM    247  CD  PRO    14      -8.950   3.070  -7.160  1.00  0.00           C  
ATOM    248  CD  PRO    14      -2.610   4.610  -6.940  1.00  0.00           C  
ATOM    249  CD  PRO    14       0.170  -1.270  -6.640  1.00  0.00           C  
ATOM    250  N   HYP    15      -5.370   3.360  -3.960  1.00  0.00           N  
ATOM    251  N   HYP    15       0.840   2.340  -4.720  1.00  0.00           N  
ATOM    252  N   HYP    15      -0.250  -4.240  -3.030  1.00  0.00           N  
ATOM    253  CA  HYP    15      -4.270   2.760  -3.200  1.00  0.00           C  
ATOM    254  CA  HYP    15       1.120   1.360  -3.710  1.00  0.00           C  
ATOM    255  CA  HYP    15      -0.380  -4.250  -1.520  1.00  0.00           C  
ATOM    256  C   HYP    15      -4.440   1.260  -2.890  1.00  0.00           C  
ATOM    257  C   HYP    15       0.380   1.630  -2.410  1.00  0.00           C  
ATOM    258  C   HYP    15       0.850  -3.550  -0.900  1.00  0.00           C  
ATOM    259  O   HYP    15      -5.580   0.810  -2.780  1.00  0.00           O  
ATOM    260  O   HYP    15       0.310   2.750  -1.920  1.00  0.00           O  
ATOM    261  O   HYP    15       1.930  -3.540  -1.500  1.00  0.00           O  
ATOM    262  CB  HYP    15      -4.180   3.500  -1.910  1.00  0.00           C  
ATOM    263  CB  HYP    15       2.650   1.310  -3.520  1.00  0.00           C  
ATOM    264  CB  HYP    15      -0.370  -5.690  -1.130  1.00  0.00           C  
ATOM    265  CG  HYP    15      -4.580   4.890  -2.310  1.00  0.00           C  
ATOM    266  CG  HYP    15       3.050   2.660  -4.100  1.00  0.00           C  
ATOM    267  CG  HYP    15      -1.050  -6.290  -2.380  1.00  0.00           C  
ATOM    268  CD2 HYP    15      -5.700   4.650  -3.320  1.00  0.00           C  
ATOM    269  CD2 HYP    15       2.020   3.030  -5.130  1.00  0.00           C  
ATOM    270  CD2 HYP    15      -0.330  -5.660  -3.460  1.00  0.00           C  
ATOM    271  OD1 HYP    15      -3.460   5.460  -2.940  1.00  0.00           O  
ATOM    272  OD1 HYP    15       4.330   2.700  -4.630  1.00  0.00           O  
ATOM    273  OD1 HYP    15      -2.390  -6.040  -2.570  1.00  0.00           O  
ATOM    274  N   GLY    16      -3.300   0.510  -2.800  1.00  0.00           N  
ATOM    275  N   GLY    16      -0.110   0.530  -1.850  1.00  0.00           N  
ATOM    276  N   GLY    16       0.650  -3.000   0.300  1.00  0.00           N  
ATOM    277  CA  GLY    16      -3.330  -0.880  -2.670  1.00  0.00           C  
ATOM    278  CA  GLY    16      -0.870   0.520  -0.550  1.00  0.00           C  
ATOM    279  CA  GLY    16       1.700  -2.110   0.900  1.00  0.00           C  
ATOM    280  C   GLY    16      -3.760  -1.250  -1.200  1.00  0.00           C  
ATOM    281  C   GLY    16      -0.060   1.010   0.630  1.00  0.00           C  
ATOM    282  C   GLY    16       3.080  -2.670   1.350  1.00  0.00           C  
ATOM    283  O   GLY    16      -3.940  -0.320  -0.360  1.00  0.00           O  
ATOM    284  O   GLY    16       1.130   1.050   0.610  1.00  0.00           O  
ATOM    285  O   GLY    16       3.190  -3.880   1.410  1.00  0.00           O  
ATOM    286  N   PRO    17      -3.910  -2.510  -0.780  1.00  0.00           N  
ATOM    287  N   PRO    17      -0.770   1.450   1.710  1.00  0.00           N  
ATOM    288  N   PRO    17       4.110  -1.870   1.710  1.00  0.00           N  
ATOM    289  CA  PRO    17      -4.040  -2.810   0.690  1.00  0.00           C  
ATOM    290  CA  PRO    17      -0.190   1.950   2.890  1.00  0.00           C  
ATOM    291  CA  PRO    17       5.410  -2.290   2.240  1.00  0.00           C  
ATOM    292  C   PRO    17      -2.840  -2.460   1.620  1.00  0.00           C  
ATOM    293  C   PRO    17       0.740   0.980   3.600  1.00  0.00           C  
ATOM    294  C   PRO    17       5.300  -2.610   3.750  1.00  0.00           C  
ATOM    295  O   PRO    17      -1.790  -2.270   1.070  1.00  0.00           O  
ATOM    296  O   PRO    17       0.600  -0.240   3.390  1.00  0.00           O  
ATOM    297  O   PRO    17       4.390  -2.120   4.400  1.00  0.00           O  
ATOM    298  CB  PRO    17      -4.450  -4.350   0.760  1.00  0.00           C  
ATOM    299  CB  PRO    17      -1.310   2.500   3.800  1.00  0.00           C  
ATOM    300  CB  PRO    17       6.350  -1.130   2.010  1.00  0.00           C  
ATOM    301  CG  PRO    17      -5.090  -4.590  -0.610  1.00  0.00           C  
ATOM    302  CG  PRO    17      -2.450   1.560   3.470  1.00  0.00           C  
ATOM    303  CG  PRO    17       5.440   0.060   2.090  1.00  0.00           C  
ATOM    304  CD  PRO    17      -4.430  -3.590  -1.560  1.00  0.00           C  
ATOM    305  CD  PRO    17      -2.240   1.430   1.950  1.00  0.00           C  
ATOM    306  CD  PRO    17       4.090  -0.450   1.670  1.00  0.00           C  
ATOM    307  N   HYP    18      -3.030  -2.560   2.960  1.00  0.00           N  
ATOM    308  N   HYP    18       1.780   1.450   4.340  1.00  0.00           N  
ATOM    309  N   HYP    18       6.310  -3.260   4.380  1.00  0.00           N  
ATOM    310  CA  HYP    18      -2.000  -2.380   3.890  1.00  0.00           C  
ATOM    311  CA  HYP    18       2.670   0.620   5.030  1.00  0.00           C  
ATOM    312  CA  HYP    18       6.370  -3.650   5.780  1.00  0.00           C  
ATOM    313  C   HYP    18      -0.930  -3.480   3.790  1.00  0.00           C  
ATOM    314  C   HYP    18       2.000  -0.160   6.170  1.00  0.00           C  
ATOM    315  C   HYP    18       6.110  -2.470   6.660  1.00  0.00           C  
ATOM    316  O   HYP    18      -1.240  -4.660   3.480  1.00  0.00           O  
ATOM    317  O   HYP    18       0.990   0.220   6.760  1.00  0.00           O  
ATOM    318  O   HYP    18       6.480  -1.370   6.410  1.00  0.00           O  
ATOM    319  CB  HYP    18      -2.710  -2.420   5.250  1.00  0.00           C  
ATOM    320  CB  HYP    18       3.790   1.540   5.580  1.00  0.00           C  
ATOM    321  CB  HYP    18       7.740  -4.240   6.050  1.00  0.00           C  
ATOM    322  CG  HYP    18      -4.180  -2.110   5.000  1.00  0.00           C  
ATOM    323  CG  HYP    18       3.610   2.910   4.890  1.00  0.00           C  
ATOM    324  CG  HYP    18       8.230  -4.630   4.660  1.00  0.00           C  
ATOM    325  CD2 HYP    18      -4.350  -2.660   3.610  1.00  0.00           C  
ATOM    326  CD2 HYP    18       2.020   2.860   4.570  1.00  0.00           C  
ATOM    327  CD2 HYP    18       7.580  -3.590   3.690  1.00  0.00           C  
ATOM    328  OD1 HYP    18      -4.480  -0.730   5.060  1.00  0.00           O  
ATOM    329  OD1 HYP    18       4.360   2.960   3.730  1.00  0.00           O  
ATOM    330  OD1 HYP    18       7.770  -5.950   4.330  1.00  0.00           O  
ATOM    331  N   GLY    19       0.340  -3.110   4.010  1.00  0.00           N  
ATOM    332  N   GLY    19       2.520  -1.350   6.390  1.00  0.00           N  
ATOM    333  N   GLY    19       5.390  -2.800   7.740  1.00  0.00           N  
ATOM    334  CA  GLY    19       1.530  -4.020   3.930  1.00  0.00           C  
ATOM    335  CA  GLY    19       1.960  -2.400   7.280  1.00  0.00           C  
ATOM    336  CA  GLY    19       5.210  -1.840   8.870  1.00  0.00           C  
ATOM    337  C   GLY    19       1.460  -5.050   5.040  1.00  0.00           C  
ATOM    338  C   GLY    19       1.770  -2.170   8.770  1.00  0.00           C  
ATOM    339  C   GLY    19       6.490  -1.310   9.640  1.00  0.00           C  
ATOM    340  O   GLY    19       0.670  -4.960   5.970  1.00  0.00           O  
ATOM    341  O   GLY    19       2.250  -1.060   9.240  1.00  0.00           O  
ATOM    342  O   GLY    19       7.620  -1.830   9.320  1.00  0.00           O  
ATOM    343  N   PRO    20       2.410  -6.010   4.940  1.00  0.00           N  
ATOM    344  N   PRO    20       1.160  -3.080   9.550  1.00  0.00           N  
ATOM    345  N   PRO    20       6.420  -0.360  10.630  1.00  0.00           N  
ATOM    346  CA  PRO    20       2.540  -6.970   5.990  1.00  0.00           C  
ATOM    347  CA  PRO    20       1.250  -3.180  11.040  1.00  0.00           C  
ATOM    348  CA  PRO    20       7.630   0.100  11.420  1.00  0.00           C  
ATOM    349  C   PRO    20       3.150  -6.400   7.330  1.00  0.00           C  
ATOM    350  C   PRO    20       2.660  -3.150  11.660  1.00  0.00           C  
ATOM    351  C   PRO    20       8.410  -1.050  12.200  1.00  0.00           C  
ATOM    352  O   PRO    20       3.780  -5.360   7.290  1.00  0.00           O  
ATOM    353  O   PRO    20       3.580  -3.610  11.030  1.00  0.00           O  
ATOM    354  O   PRO    20       7.890  -2.180  12.380  1.00  0.00           O  
ATOM    355  CB  PRO    20       3.380  -8.010   5.340  1.00  0.00           C  
ATOM    356  CB  PRO    20       0.630  -4.550  11.420  1.00  0.00           C  
ATOM    357  CB  PRO    20       7.080   1.210  12.300  1.00  0.00           C  
ATOM    358  CG  PRO    20       4.320  -7.170   4.520  1.00  0.00           C  
ATOM    359  CG  PRO    20      -0.270  -4.790  10.170  1.00  0.00           C  
ATOM    360  CG  PRO    20       5.780   1.610  11.530  1.00  0.00           C  
ATOM    361  CD  PRO    20       3.390  -6.120   3.880  1.00  0.00           C  
ATOM    362  CD  PRO    20       0.390  -4.150   9.000  1.00  0.00           C  
ATOM    363  CD  PRO    20       5.150   0.360  10.910  1.00  0.00           C  
ATOM    364  N   HYP    21       3.080  -7.040   8.510  1.00  0.00           N  
ATOM    365  N   HYP    21       2.740  -2.700  12.910  1.00  0.00           N  
ATOM    366  N   HYP    21       9.650  -0.760  12.630  1.00  0.00           N  
ATOM    367  CA  HYP    21       3.740  -6.730   9.760  1.00  0.00           C  
ATOM    368  CA  HYP    21       3.970  -2.530  13.660  1.00  0.00           C  
ATOM    369  CA  HYP    21      10.440  -1.740  13.320  1.00  0.00           C  
ATOM    370  C   HYP    21       5.200  -6.460   9.560  1.00  0.00           C  
ATOM    371  C   HYP    21       4.670  -3.870  13.760  1.00  0.00           C  
ATOM    372  C   HYP    21      10.040  -2.020  14.800  1.00  0.00           C  
ATOM    373  O   HYP    21       5.900  -7.110   8.780  1.00  0.00           O  
ATOM    374  O   HYP    21       4.050  -4.880  13.910  1.00  0.00           O  
ATOM    375  O   HYP    21       9.670  -1.040  15.550  1.00  0.00           O  
ATOM    376  CB  HYP    21       3.500  -7.960  10.680  1.00  0.00           C  
ATOM    377  CB  HYP    21       3.530  -2.230  15.120  1.00  0.00           C  
ATOM    378  CB  HYP    21      11.880  -1.290  13.320  1.00  0.00           C  
ATOM    379  CG  HYP    21       2.230  -8.580  10.160  1.00  0.00           C  
ATOM    380  CG  HYP    21       2.340  -1.490  14.860  1.00  0.00           C  
ATOM    381  CG  HYP    21      11.830  -0.170  12.250  1.00  0.00           C  
ATOM    382  CD2 HYP    21       2.520  -8.420   8.680  1.00  0.00           C  
ATOM    383  CD2 HYP    21       1.680  -2.380  13.860  1.00  0.00           C  
ATOM    384  CD2 HYP    21      10.410   0.420  12.350  1.00  0.00           C  
ATOM    385  OD1 HYP    21       1.100  -7.880  10.630  1.00  0.00           O  
ATOM    386  OD1 HYP    21       2.490  -0.190  14.270  1.00  0.00           O  
ATOM    387  OD1 HYP    21      12.040  -0.740  10.950  1.00  0.00           O  
ATOM    388  N   GLY    22       5.670  -5.480  10.280  1.00  0.00           N  
ATOM    389  N   GLY    22       6.000  -3.790  13.890  1.00  0.00           N  
ATOM    390  N   GLY    22      10.000  -3.310  15.180  1.00  0.00           N  
ATOM    391  CA  GLY    22       6.970  -4.830  10.010  1.00  0.00           C  
ATOM    392  CA  GLY    22       6.860  -4.930  14.030  1.00  0.00           C  
ATOM    393  CA  GLY    22       9.260  -3.680  16.330  1.00  0.00           C  
ATOM    394  C   GLY    22       8.070  -5.500  10.680  1.00  0.00           C  
ATOM    395  C   GLY    22       6.730  -5.750  15.240  1.00  0.00           C  
ATOM    396  C   GLY    22       9.930  -3.180  17.680  1.00  0.00           C  
ATOM    397  O   GLY    22       7.860  -6.480  11.420  1.00  0.00           O  
ATOM    398  O   GLY    22       6.580  -5.180  16.300  1.00  0.00           O  
ATOM    399  O   GLY    22      11.090  -2.710  17.720  1.00  0.00           O  
ATOM    400  N   PRO    23       9.370  -5.100  10.420  1.00  0.00           N  
ATOM    401  N   PRO    23       6.940  -7.060  15.090  1.00  0.00           N  
ATOM    402  N   PRO    23       9.150  -3.120  18.780  1.00  0.00           N  
ATOM    403  CA  PRO    23      10.510  -5.910  10.840  1.00  0.00           C  
ATOM    404  CA  PRO    23       7.060  -7.960  16.260  1.00  0.00           C  
ATOM    405  CA  PRO    23       9.620  -2.710  20.120  1.00  0.00           C  
ATOM    406  C   PRO    23      10.750  -6.030  12.290  1.00  0.00           C  
ATOM    407  C   PRO    23       8.260  -7.710  17.220  1.00  0.00           C  
ATOM    408  C   PRO    23      10.850  -3.500  20.570  1.00  0.00           C  
ATOM    409  O   PRO    23      10.320  -5.140  13.070  1.00  0.00           O  
ATOM    410  O   PRO    23       9.330  -7.320  16.750  1.00  0.00           O  
ATOM    411  O   PRO    23      11.030  -4.690  20.250  1.00  0.00           O  
ATOM    412  CB  PRO    23      11.690  -5.350  10.130  1.00  0.00           C  
ATOM    413  CB  PRO    23       7.200  -9.410  15.690  1.00  0.00           C  
ATOM    414  CB  PRO    23       8.510  -2.950  21.060  1.00  0.00           C  
ATOM    415  CG  PRO    23      11.180  -4.530   9.000  1.00  0.00           C  
ATOM    416  CG  PRO    23       6.410  -9.280  14.420  1.00  0.00           C  
ATOM    417  CG  PRO    23       7.240  -2.700  20.120  1.00  0.00           C  
ATOM    418  CD  PRO    23       9.790  -4.070   9.460  1.00  0.00           C  
ATOM    419  CD  PRO    23       6.870  -7.920  13.930  1.00  0.00           C  
ATOM    420  CD  PRO    23       7.710  -3.270  18.790  1.00  0.00           C  
ATOM    421  N   HYP    24      11.490  -7.070  12.730  1.00  0.00           N  
ATOM    422  N   HYP    24       8.100  -7.890  18.510  1.00  0.00           N  
ATOM    423  N   HYP    24      11.690  -2.920  21.460  1.00  0.00           N  
ATOM    424  CA  HYP    24      11.460  -7.390  14.140  1.00  0.00           C  
ATOM    425  CA  HYP    24       9.120  -7.430  19.540  1.00  0.00           C  
ATOM    426  CA  HYP    24      12.740  -3.760  22.140  1.00  0.00           C  
ATOM    427  C   HYP    24      12.230  -6.410  14.970  1.00  0.00           C  
ATOM    428  C   HYP    24      10.490  -8.120  19.520  1.00  0.00           C  
ATOM    429  C   HYP    24      12.220  -4.890  23.050  1.00  0.00           C  
ATOM    430  O   HYP    24      13.160  -5.810  14.460  1.00  0.00           O  
ATOM    431  O   HYP    24      10.490  -9.290  19.180  1.00  0.00           O  
ATOM    432  O   HYP    24      11.250  -4.660  23.770  1.00  0.00           O  
ATOM    433  CB  HYP    24      12.130  -8.700  14.170  1.00  0.00           C  
ATOM    434  CB  HYP    24       8.520  -7.630  20.880  1.00  0.00           C  
ATOM    435  CB  HYP    24      13.730  -2.710  22.760  1.00  0.00           C  
ATOM    436  CG  HYP    24      11.890  -9.400  12.820  1.00  0.00           C  
ATOM    437  CG  HYP    24       7.040  -7.450  20.570  1.00  0.00           C  
ATOM    438  CG  HYP    24      12.790  -1.560  23.020  1.00  0.00           C  
ATOM    439  CD2 HYP    24      12.020  -8.170  11.950  1.00  0.00           C  
ATOM    440  CD2 HYP    24       6.950  -8.300  19.280  1.00  0.00           C  
ATOM    441  CD2 HYP    24      11.860  -1.520  21.820  1.00  0.00           C  
ATOM    442  OD1 HYP    24      10.590  -9.890  12.780  1.00  0.00           O  
ATOM    443  OD1 HYP    24       6.640  -6.160  20.400  1.00  0.00           O  
ATOM    444  OD1 HYP    24      13.510  -0.330  23.120  1.00  0.00           O  
ATOM    445  N   GLY    25      11.950  -6.200  16.250  1.00  0.00           N  
ATOM    446  N   GLY    25      11.590  -7.410  19.930  1.00  0.00           N  
ATOM    447  N   GLY    25      12.910  -6.030  23.140  1.00  0.00           N  
ATOM    448  CA  GLY    25      12.630  -5.240  17.050  1.00  0.00           C  
ATOM    449  CA  GLY    25      12.980  -7.930  19.760  1.00  0.00           C  
ATOM    450  CA  GLY    25      12.640  -7.100  24.080  1.00  0.00           C  
ATOM    451  C   GLY    25      14.110  -5.520  17.410  1.00  0.00           C  
ATOM    452  C   GLY    25      13.580  -8.980  20.810  1.00  0.00           C  
ATOM    453  C   GLY    25      12.940  -6.660  25.550  1.00  0.00           C  
ATOM    454  O   GLY    25      14.520  -6.650  17.410  1.00  0.00           O  
ATOM    455  O   GLY    25      12.870  -9.380  21.720  1.00  0.00           O  
ATOM    456  O   GLY    25      13.350  -5.490  25.830  1.00  0.00           O  
ATOM    457  N   PRO    26      14.820  -4.450  17.760  1.00  0.00           N  
ATOM    458  N   PRO    26      14.780  -9.490  20.720  1.00  0.00           N  
ATOM    459  N   PRO    26      12.640  -7.470  26.590  1.00  0.00           N  
ATOM    460  CA  PRO    26      16.230  -4.560  18.210  1.00  0.00           C  
ATOM    461  CA  PRO    26      15.420 -10.320  21.700  1.00  0.00           C  
ATOM    462  CA  PRO    26      12.850  -7.070  28.010  1.00  0.00           C  
ATOM    463  C   PRO    26      16.300  -5.010  19.660  1.00  0.00           C  
ATOM    464  C   PRO    26      15.530  -9.640  23.080  1.00  0.00           C  
ATOM    465  C   PRO    26      14.240  -6.780  28.490  1.00  0.00           C  
ATOM    466  O   PRO    26      15.270  -5.020  20.350  1.00  0.00           O  
ATOM    467  O   PRO    26      15.680  -8.430  23.130  1.00  0.00           O  
ATOM    468  O   PRO    26      15.170  -7.290  27.800  1.00  0.00           O  
ATOM    469  CB  PRO    26      16.830  -3.150  18.050  1.00  0.00           C  
ATOM    470  CB  PRO    26      16.800 -10.620  21.180  1.00  0.00           C  
ATOM    471  CB  PRO    26      12.190  -8.150  28.830  1.00  0.00           C  
ATOM    472  CG  PRO    26      15.640  -2.270  18.310  1.00  0.00           C  
ATOM    473  CG  PRO    26      16.640 -10.390  19.750  1.00  0.00           C  
ATOM    474  CG  PRO    26      12.230  -9.350  27.930  1.00  0.00           C  
ATOM    475  CD  PRO    26      14.520  -3.030  17.630  1.00  0.00           C  
ATOM    476  CD  PRO    26      15.690  -9.210  19.680  1.00  0.00           C  
ATOM    477  CD  PRO    26      12.060  -8.790  26.460  1.00  0.00           C  
ATOM    478  N   HYP    27      17.460  -5.580  20.000  1.00  0.00           N  
ATOM    479  N   HYP    27      15.620 -10.470  24.180  1.00  0.00           N  
ATOM    480  N   HYP    27      14.430  -5.930  29.440  1.00  0.00           N  
ATOM    481  CA  HYP    27      17.630  -6.240  21.360  1.00  0.00           C  
ATOM    482  CA  HYP    27      15.820  -9.890  25.560  1.00  0.00           C  
ATOM    483  CA  HYP    27      15.860  -5.520  29.750  1.00  0.00           C  
ATOM    484  C   HYP    27      17.390  -5.280  22.500  1.00  0.00           C  
ATOM    485  C   HYP    27      17.170  -9.100  25.590  1.00  0.00           C  
ATOM    486  C   HYP    27      16.850  -6.620  30.330  1.00  0.00           C  
ATOM    487  O   HYP    27      17.660  -4.110  22.450  1.00  0.00           O  
ATOM    488  O   HYP    27      17.980  -9.270  24.700  1.00  0.00           O  
ATOM    489  O   HYP    27      16.400  -7.770  30.520  1.00  0.00           O  
ATOM    490  CB  HYP    27      19.000  -6.920  21.400  1.00  0.00           C  
ATOM    491  CB  HYP    27      16.050 -11.120  26.390  1.00  0.00           C  
ATOM    492  CB  HYP    27      15.720  -4.450  30.850  1.00  0.00           C  
ATOM    493  CG  HYP    27      19.750  -5.960  20.350  1.00  0.00           C  
ATOM    494  CG  HYP    27      15.240 -12.190  25.720  1.00  0.00           C  
ATOM    495  CG  HYP    27      14.270  -3.850  30.550  1.00  0.00           C  
ATOM    496  CD2 HYP    27      18.700  -5.640  19.250  1.00  0.00           C  
ATOM    497  CD2 HYP    27      15.480 -11.900  24.250  1.00  0.00           C  
ATOM    498  CD2 HYP    27      13.530  -5.120  30.190  1.00  0.00           C  
ATOM    499  OD1 HYP    27      20.930  -6.460  19.740  1.00  0.00           O  
ATOM    500  OD1 HYP    27      13.880 -11.860  26.060  1.00  0.00           O  
ATOM    501  OD1 HYP    27      14.160  -2.800  29.630  1.00  0.00           O  
ATOM    502  N   GLY    28      16.890  -5.860  23.570  1.00  0.00           N  
ATOM    503  N   GLY    28      17.380  -8.270  26.640  1.00  0.00           N  
ATOM    504  N   GLY    28      18.100  -6.200  30.420  1.00  0.00           N  
ATOM    505  CA  GLY    28      16.550  -5.190  24.840  1.00  0.00           C  
ATOM    506  CA  GLY    28      18.670  -7.540  26.740  1.00  0.00           C  
ATOM    507  CA  GLY    28      19.160  -7.170  30.730  1.00  0.00           C  
ATOM    508  C   GLY    28      17.690  -4.480  25.490  1.00  0.00           C  
ATOM    509  C   GLY    28      19.880  -8.340  27.280  1.00  0.00           C  
ATOM    510  C   GLY    28      18.970  -7.990  32.020  1.00  0.00           C  
ATOM    511  O   GLY    28      18.850  -4.840  25.210  1.00  0.00           O  
ATOM    512  O   GLY    28      19.680  -9.490  27.670  1.00  0.00           O  
ATOM    513  O   GLY    28      18.840  -7.450  33.100  1.00  0.00           O  
ATOM    514  N   PRO    29      17.450  -3.490  26.390  1.00  0.00           N  
ATOM    515  N   PRO    29      21.130  -7.840  27.200  1.00  0.00           N  
ATOM    516  N   PRO    29      18.920  -9.330  32.010  1.00  0.00           N  
ATOM    517  CA  PRO    29      18.460  -2.720  27.010  1.00  0.00           C  
ATOM    518  CA  PRO    29      22.310  -8.540  27.590  1.00  0.00           C  
ATOM    519  CA  PRO    29      18.810 -10.130  33.250  1.00  0.00           C  
ATOM    520  C   PRO    29      19.330  -3.410  28.050  1.00  0.00           C  
ATOM    521  C   PRO    29      22.560  -8.380  29.080  1.00  0.00           C  
ATOM    522  C   PRO    29      20.100 -10.340  33.990  1.00  0.00           C  
ATOM    523  O   PRO    29      18.920  -4.320  28.780  1.00  0.00           O  
ATOM    524  O   PRO    29      22.260  -7.350  29.730  1.00  0.00           O  
ATOM    525  O   PRO    29      21.180 -10.170  33.380  1.00  0.00           O  
ATOM    526  CB  PRO    29      17.650  -1.520  27.530  1.00  0.00           C  
ATOM    527  CB  PRO    29      23.410  -7.700  26.810  1.00  0.00           C  
ATOM    528  CB  PRO    29      18.140 -11.450  32.720  1.00  0.00           C  
ATOM    529  CG  PRO    29      16.300  -1.440  26.800  1.00  0.00           C  
ATOM    530  CG  PRO    29      22.890  -6.280  26.600  1.00  0.00           C  
ATOM    531  CG  PRO    29      18.650 -11.580  31.330  1.00  0.00           C  
ATOM    532  CD  PRO    29      16.100  -2.880  26.470  1.00  0.00           C  
ATOM    533  CD  PRO    29      21.380  -6.520  26.700  1.00  0.00           C  
ATOM    534  CD  PRO    29      18.870 -10.190  30.810  1.00  0.00           C  
ATOM    535  N   HYP    30      20.570  -2.930  28.110  1.00  0.00           N  
ATOM    536  N   HYP    30      23.210  -9.360  29.710  1.00  0.00           N  
ATOM    537  N   HYP    30      20.140 -10.660  35.290  1.00  0.00           N  
ATOM    538  CA  HYP    30      21.590  -3.500  29.040  1.00  0.00           C  
ATOM    539  CA  HYP    30      23.100  -9.490  31.150  1.00  0.00           C  
ATOM    540  CA  HYP    30      21.400 -10.820  35.970  1.00  0.00           C  
ATOM    541  C   HYP    30      21.200  -3.560  30.530  1.00  0.00           C  
ATOM    542  C   HYP    30      23.820  -8.420  31.960  1.00  0.00           C  
ATOM    543  C   HYP    30      22.120 -12.120  35.470  1.00  0.00           C  
ATOM    544  O   HYP    30      20.380  -2.790  30.950  1.00  0.00           O  
ATOM    545  O   HYP    30      24.720  -7.680  31.460  1.00  0.00           O  
ATOM    546  O   HYP    30      21.480 -13.120  35.110  1.00  0.00           O  
ATOM    547  CB  HYP    30      22.750  -2.480  28.900  1.00  0.00           C  
ATOM    548  CB  HYP    30      23.800 -10.800  31.420  1.00  0.00           C  
ATOM    549  CB  HYP    30      21.040 -10.810  37.420  1.00  0.00           C  
ATOM    550  CG  HYP    30      22.720  -1.980  27.480  1.00  0.00           C  
ATOM    551  CG  HYP    30      23.590 -11.660  30.150  1.00  0.00           C  
ATOM    552  CG  HYP    30      19.570 -10.490  37.540  1.00  0.00           C  
ATOM    553  CD2 HYP    30      21.180  -1.790  27.410  1.00  0.00           C  
ATOM    554  CD2 HYP    30      23.810 -10.550  29.120  1.00  0.00           C  
ATOM    555  CD2 HYP    30      19.010 -10.850  36.140  1.00  0.00           C  
ATOM    556  OD1 HYP    30      23.170  -3.010  26.500  1.00  0.00           O  
ATOM    557  OD1 HYP    30      22.280 -12.140  30.110  1.00  0.00           O  
ATOM    558  OD1 HYP    30      19.420  -9.040  37.720  1.00  0.00           O  
ATOM    559  N   GLY    31      21.760  -4.600  31.180  1.00  0.00           N  
ATOM    560  N   GLY    31      23.500  -8.380  33.260  1.00  0.00           N  
ATOM    561  N   GLY    31      23.440 -12.030  35.550  1.00  0.00           N  
ATOM    562  CA  GLY    31      21.360  -4.990  32.510  1.00  0.00           C  
ATOM    563  CA  GLY    31      23.850  -7.330  34.230  1.00  0.00           C  
ATOM    564  CA  GLY    31      24.430 -13.070  34.960  1.00  0.00           C  
ATOM    565  C   GLY    31      22.070  -4.060  33.570  1.00  0.00           C  
ATOM    566  C   GLY    31      25.330  -7.420  34.590  1.00  0.00           C  
ATOM    567  C   GLY    31      25.860 -12.930  35.480  1.00  0.00           C  
ATOM    568  OC1 GLY    31      23.070  -3.340  33.300  1.00  0.00           O  
ATOM    569  OC1 GLY    31      25.890  -6.370  34.870  1.00  0.00           O  
ATOM    570  OC1 GLY    31      26.820 -13.360  34.760  1.00  0.00           O  
ATOM    571  OC2 GLY    31      21.510  -3.980  34.690  1.00  0.00           O  
ATOM    572  OC2 GLY    31      25.900  -8.500  34.870  1.00  0.00           O  
ATOM    573  OC2 GLY    31      26.000 -12.570  36.640  1.00  0.00           O  
TER     574      GLY    31 
END
ATOM    575  N   PRO     2     -27.199   5.441 -34.629  1.00  0.00           N  
ATOM    576  N   PRO     2     -26.222  11.529 -31.303  1.00  0.00           N  
ATOM    577  N   PRO     2     -17.501  14.773 -31.211  1.00  0.00           N  
ATOM    578  CA  PRO     2     -26.192   4.593 -33.916  1.00  0.00           C  
ATOM    579  CA  PRO     2     -26.408  10.770 -30.025  1.00  0.00           C  
ATOM    580  CA  PRO     2     -17.964  14.817 -29.835  1.00  0.00           C  
ATOM    581  C   PRO     2     -25.421   5.306 -32.808  1.00  0.00           C  
ATOM    582  C   PRO     2     -25.051  10.259 -29.444  1.00  0.00           C  
ATOM    583  C   PRO     2     -18.030  13.467 -29.212  1.00  0.00           C  
ATOM    584  O   PRO     2     -25.511   6.517 -32.688  1.00  0.00           O  
ATOM    585  O   PRO     2     -23.989  10.268 -30.166  1.00  0.00           O  
ATOM    586  O   PRO     2     -19.066  12.830 -29.509  1.00  0.00           O  
ATOM    587  CB  PRO     2     -25.247   4.012 -34.943  1.00  0.00           C  
ATOM    588  CB  PRO     2     -27.343   9.624 -30.474  1.00  0.00           C  
ATOM    589  CB  PRO     2     -19.341  15.528 -29.970  1.00  0.00           C  
ATOM    590  CG  PRO     2     -25.960   4.230 -36.279  1.00  0.00           C  
ATOM    591  CG  PRO     2     -26.848   9.306 -31.912  1.00  0.00           C  
ATOM    592  CG  PRO     2     -18.972  16.684 -30.885  1.00  0.00           C  
ATOM    593  CD  PRO     2     -27.275   4.892 -35.958  1.00  0.00           C  
ATOM    594  CD  PRO     2     -26.540  10.670 -32.480  1.00  0.00           C  
ATOM    595  CD  PRO     2     -18.130  15.902 -31.902  1.00  0.00           C  
ATOM    596  N   HYP     3     -24.625   4.590 -31.994  1.00  0.00           N  
ATOM    597  N   HYP     3     -25.178   9.892 -28.114  1.00  0.00           N  
ATOM    598  N   HYP     3     -16.991  13.079 -28.437  1.00  0.00           N  
ATOM    599  CA  HYP     3     -23.765   5.289 -31.051  1.00  0.00           C  
ATOM    600  CA  HYP     3     -24.001   9.548 -27.277  1.00  0.00           C  
ATOM    601  CA  HYP     3     -16.838  11.714 -27.972  1.00  0.00           C  
ATOM    602  C   HYP     3     -22.795   6.282 -31.698  1.00  0.00           C  
ATOM    603  C   HYP     3     -23.117   8.469 -27.876  1.00  0.00           C  
ATOM    604  C   HYP     3     -17.902  11.309 -26.974  1.00  0.00           C  
ATOM    605  O   HYP     3     -22.449   6.120 -32.843  1.00  0.00           O  
ATOM    606  O   HYP     3     -23.547   7.501 -28.459  1.00  0.00           O  
ATOM    607  O   HYP     3     -18.572  12.133 -26.279  1.00  0.00           O  
ATOM    608  CB  HYP     3     -22.924   4.271 -30.302  1.00  0.00           C  
ATOM    609  CB  HYP     3     -24.552   9.203 -25.913  1.00  0.00           C  
ATOM    610  CB  HYP     3     -15.532  11.838 -27.237  1.00  0.00           C  
ATOM    611  CG  HYP     3     -23.925   3.043 -30.356  1.00  0.00           C  
ATOM    612  CG  HYP     3     -25.866   9.937 -25.765  1.00  0.00           C  
ATOM    613  CG  HYP     3     -14.666  12.859 -27.939  1.00  0.00           C  
ATOM    614  CD2 HYP     3     -24.491   3.172 -31.776  1.00  0.00           C  
ATOM    615  CD2 HYP     3     -26.391   9.809 -27.215  1.00  0.00           C  
ATOM    616  CD2 HYP     3     -15.767  13.840 -28.211  1.00  0.00           C  
ATOM    617  OD1 HYP     3     -24.865   3.208 -29.306  1.00  0.00           O  
ATOM    618  OD1 HYP     3     -25.735  11.318 -25.389  1.00  0.00           O  
ATOM    619  OD1 HYP     3     -14.232  12.344 -29.197  1.00  0.00           O  
ATOM    620  N   GLY     4     -22.294   7.267 -30.954  1.00  0.00           N  
ATOM    621  N   GLY     4     -21.820   8.627 -27.540  1.00  0.00           N  
ATOM    622  N   GLY     4     -17.987   9.999 -26.628  1.00  0.00           N  
ATOM    623  CA  GLY     4     -21.239   8.232 -31.466  1.00  0.00           C  
ATOM    624  CA  GLY     4     -20.831   7.557 -27.798  1.00  0.00           C  
ATOM    625  CA  GLY     4     -18.635   9.344 -25.447  1.00  0.00           C  
ATOM    626  C   GLY     4     -19.778   7.747 -31.126  1.00  0.00           C  
ATOM    627  C   GLY     4     -20.559   6.719 -26.562  1.00  0.00           C  
ATOM    628  C   GLY     4     -18.016   9.758 -24.137  1.00  0.00           C  
ATOM    629  O   GLY     4     -19.540   6.559 -30.724  1.00  0.00           O  
ATOM    630  O   GLY     4     -20.977   7.125 -25.487  1.00  0.00           O  
ATOM    631  O   GLY     4     -17.025  10.502 -24.189  1.00  0.00           O  
ATOM    632  N   PRO     5     -18.756   8.562 -31.332  1.00  0.00           N  
ATOM    633  N   PRO     5     -19.672   5.701 -26.650  1.00  0.00           N  
ATOM    634  N   PRO     5     -18.564   9.474 -22.947  1.00  0.00           N  
ATOM    635  CA  PRO     5     -17.357   8.161 -31.324  1.00  0.00           C  
ATOM    636  CA  PRO     5     -19.407   4.811 -25.490  1.00  0.00           C  
ATOM    637  CA  PRO     5     -18.018   9.917 -21.673  1.00  0.00           C  
ATOM    638  C   PRO     5     -16.947   7.752 -29.851  1.00  0.00           C  
ATOM    639  C   PRO     5     -18.193   5.339 -24.656  1.00  0.00           C  
ATOM    640  C   PRO     5     -16.516   9.417 -21.346  1.00  0.00           C  
ATOM    641  O   PRO     5     -17.507   8.267 -28.942  1.00  0.00           O  
ATOM    642  O   PRO     5     -17.507   6.293 -24.988  1.00  0.00           O  
ATOM    643  O   PRO     5     -15.994   8.469 -21.951  1.00  0.00           O  
ATOM    644  CB  PRO     5     -16.513   9.368 -31.812  1.00  0.00           C  
ATOM    645  CB  PRO     5     -19.025   3.470 -26.196  1.00  0.00           C  
ATOM    646  CB  PRO     5     -18.984   9.304 -20.650  1.00  0.00           C  
ATOM    647  CG  PRO     5     -17.436  10.505 -31.467  1.00  0.00           C  
ATOM    648  CG  PRO     5     -18.303   3.935 -27.521  1.00  0.00           C  
ATOM    649  CG  PRO     5     -20.259   9.049 -21.361  1.00  0.00           C  
ATOM    650  CD  PRO     5     -18.838   9.928 -31.758  1.00  0.00           C  
ATOM    651  CD  PRO     5     -19.088   5.196 -27.891  1.00  0.00           C  
ATOM    652  CD  PRO     5     -19.756   8.654 -22.738  1.00  0.00           C  
ATOM    653  N   HYP     6     -15.967   6.873 -29.674  1.00  0.00           N  
ATOM    654  N   HYP     6     -17.834   4.749 -23.494  1.00  0.00           N  
ATOM    655  N   HYP     6     -15.816  10.212 -20.478  1.00  0.00           N  
ATOM    656  CA  HYP     6     -15.418   6.579 -28.322  1.00  0.00           C  
ATOM    657  CA  HYP     6     -16.592   5.170 -22.754  1.00  0.00           C  
ATOM    658  CA  HYP     6     -14.463   9.711 -20.158  1.00  0.00           C  
ATOM    659  C   HYP     6     -14.963   7.767 -27.525  1.00  0.00           C  
ATOM    660  C   HYP     6     -15.266   4.782 -23.437  1.00  0.00           C  
ATOM    661  C   HYP     6     -14.530   8.233 -19.569  1.00  0.00           C  
ATOM    662  O   HYP     6     -14.419   8.715 -28.085  1.00  0.00           O  
ATOM    663  O   HYP     6     -15.244   3.678 -24.086  1.00  0.00           O  
ATOM    664  O   HYP     6     -15.512   7.859 -18.962  1.00  0.00           O  
ATOM    665  CB  HYP     6     -14.224   5.701 -28.615  1.00  0.00           C  
ATOM    666  CB  HYP     6     -16.664   4.381 -21.402  1.00  0.00           C  
ATOM    667  CB  HYP     6     -14.022  10.655 -19.015  1.00  0.00           C  
ATOM    668  CG  HYP     6     -14.537   4.990 -29.936  1.00  0.00           C  
ATOM    669  CG  HYP     6     -18.098   4.035 -21.273  1.00  0.00           C  
ATOM    670  CG  HYP     6     -14.683  11.987 -19.390  1.00  0.00           C  
ATOM    671  CD2 HYP     6     -15.178   6.136 -30.685  1.00  0.00           C  
ATOM    672  CD2 HYP     6     -18.589   3.740 -22.734  1.00  0.00           C  
ATOM    673  CD2 HYP     6     -16.103  11.576 -19.993  1.00  0.00           C  
ATOM    674  OD1 HYP     6     -15.564   3.984 -29.742  1.00  0.00           O  
ATOM    675  OD1 HYP     6     -18.850   5.192 -20.810  1.00  0.00           O  
ATOM    676  OD1 HYP     6     -13.870  12.491 -20.461  1.00  0.00           O  
ATOM    677  N   GLY     7     -15.206   7.689 -26.248  1.00  0.00           N  
ATOM    678  N   GLY     7     -14.206   5.590 -23.201  1.00  0.00           N  
ATOM    679  N   GLY     7     -13.456   7.477 -19.784  1.00  0.00           N  
ATOM    680  CA  GLY     7     -14.768   8.645 -25.205  1.00  0.00           C  
ATOM    681  CA  GLY     7     -12.817   5.214 -23.673  1.00  0.00           C  
ATOM    682  CA  GLY     7     -13.394   6.105 -19.398  1.00  0.00           C  
ATOM    683  C   GLY     7     -13.236   8.490 -25.051  1.00  0.00           C  
ATOM    684  C   GLY     7     -12.087   4.223 -22.798  1.00  0.00           C  
ATOM    685  C   GLY     7     -13.405   5.818 -17.890  1.00  0.00           C  
ATOM    686  O   GLY     7     -12.610   7.612 -25.650  1.00  0.00           O  
ATOM    687  O   GLY     7     -12.717   3.515 -22.016  1.00  0.00           O  
ATOM    688  O   GLY     7     -13.351   6.775 -17.048  1.00  0.00           O  
ATOM    689  N   PRO     8     -12.639   9.424 -24.225  1.00  0.00           N  
ATOM    690  N   PRO     8     -10.761   4.053 -23.003  1.00  0.00           N  
ATOM    691  N   PRO     8     -13.610   4.526 -17.438  1.00  0.00           N  
ATOM    692  CA  PRO     8     -11.218   9.419 -23.870  1.00  0.00           C  
ATOM    693  CA  PRO     8      -9.905   3.070 -22.372  1.00  0.00           C  
ATOM    694  CA  PRO     8     -13.622   4.102 -16.056  1.00  0.00           C  
ATOM    695  C   PRO     8     -10.825   8.564 -22.669  1.00  0.00           C  
ATOM    696  C   PRO     8      -9.982   3.218 -20.823  1.00  0.00           C  
ATOM    697  C   PRO     8     -12.243   4.082 -15.339  1.00  0.00           C  
ATOM    698  O   PRO     8     -11.578   7.855 -22.055  1.00  0.00           O  
ATOM    699  O   PRO     8     -10.113   4.383 -20.334  1.00  0.00           O  
ATOM    700  O   PRO     8     -11.235   4.028 -15.986  1.00  0.00           O  
ATOM    701  CB  PRO     8     -10.960  10.937 -23.623  1.00  0.00           C  
ATOM    702  CB  PRO     8      -8.475   3.271 -22.910  1.00  0.00           C  
ATOM    703  CB  PRO     8     -14.148   2.607 -16.082  1.00  0.00           C  
ATOM    704  CG  PRO     8     -12.318  11.441 -23.017  1.00  0.00           C  
ATOM    705  CG  PRO     8      -8.701   3.903 -24.252  1.00  0.00           C  
ATOM    706  CG  PRO     8     -13.614   2.092 -17.353  1.00  0.00           C  
ATOM    707  CD  PRO     8     -13.311  10.679 -23.853  1.00  0.00           C  
ATOM    708  CD  PRO     8      -9.980   4.712 -24.036  1.00  0.00           C  
ATOM    709  CD  PRO     8     -13.745   3.334 -18.315  1.00  0.00           C  
ATOM    710  N   HYP     9      -9.501   8.513 -22.417  1.00  0.00           N  
ATOM    711  N   HYP     9      -9.738   2.153 -20.004  1.00  0.00           N  
ATOM    712  N   HYP     9     -12.241   4.080 -14.011  1.00  0.00           N  
ATOM    713  CA  HYP     9      -8.949   7.633 -21.404  1.00  0.00           C  
ATOM    714  CA  HYP     9      -9.710   2.327 -18.616  1.00  0.00           C  
ATOM    715  CA  HYP     9     -11.110   3.924 -13.172  1.00  0.00           C  
ATOM    716  C   HYP     9      -9.387   7.990 -20.003  1.00  0.00           C  
ATOM    717  C   HYP     9      -8.481   3.081 -18.139  1.00  0.00           C  
ATOM    718  C   HYP     9     -10.218   2.702 -13.415  1.00  0.00           C  
ATOM    719  O   HYP     9      -9.697   9.113 -19.635  1.00  0.00           O  
ATOM    720  O   HYP     9      -7.495   3.267 -18.868  1.00  0.00           O  
ATOM    721  O   HYP     9     -10.674   1.614 -13.759  1.00  0.00           O  
ATOM    722  CB  HYP     9      -7.419   7.921 -21.492  1.00  0.00           C  
ATOM    723  CB  HYP     9      -9.583   0.936 -18.022  1.00  0.00           C  
ATOM    724  CB  HYP     9     -11.570   3.951 -11.727  1.00  0.00           C  
ATOM    725  CG  HYP     9      -7.201   8.269 -22.948  1.00  0.00           C  
ATOM    726  CG  HYP     9     -10.185   0.010 -19.089  1.00  0.00           C  
ATOM    727  CG  HYP     9     -12.930   4.713 -11.776  1.00  0.00           C  
ATOM    728  CD2 HYP     9      -8.394   9.178 -23.095  1.00  0.00           C  
ATOM    729  CD2 HYP     9      -9.756   0.742 -20.396  1.00  0.00           C  
ATOM    730  CD2 HYP     9     -13.427   4.387 -13.149  1.00  0.00           C  
ATOM    731  OD1 HYP     9      -7.335   7.166 -23.896  1.00  0.00           O  
ATOM    732  OD1 HYP     9     -11.559  -0.112 -19.016  1.00  0.00           O  
ATOM    733  OD1 HYP     9     -12.710   6.090 -11.474  1.00  0.00           O  
ATOM    734  N   GLY    10      -9.378   6.973 -19.152  1.00  0.00           N  
ATOM    735  N   GLY    10      -8.531   3.558 -16.895  1.00  0.00           N  
ATOM    736  N   GLY    10      -8.914   2.955 -13.360  1.00  0.00           N  
ATOM    737  CA  GLY    10      -9.746   7.084 -17.761  1.00  0.00           C  
ATOM    738  CA  GLY    10      -7.465   4.371 -16.267  1.00  0.00           C  
ATOM    739  CA  GLY    10      -7.954   1.882 -13.618  1.00  0.00           C  
ATOM    740  C   GLY    10      -8.759   7.727 -16.686  1.00  0.00           C  
ATOM    741  C   GLY    10      -6.149   3.671 -16.089  1.00  0.00           C  
ATOM    742  C   GLY    10      -7.652   0.785 -12.482  1.00  0.00           C  
ATOM    743  O   GLY    10      -7.608   7.954 -16.952  1.00  0.00           O  
ATOM    744  O   GLY    10      -6.220   2.373 -16.094  1.00  0.00           O  
ATOM    745  O   GLY    10      -8.141   0.839 -11.376  1.00  0.00           O  
ATOM    746  N   PRO    11      -9.273   8.005 -15.443  1.00  0.00           N  
ATOM    747  N   PRO    11      -5.020   4.380 -15.826  1.00  0.00           N  
ATOM    748  N   PRO    11      -6.796  -0.166 -12.904  1.00  0.00           N  
ATOM    749  CA  PRO    11      -8.501   8.351 -14.307  1.00  0.00           C  
ATOM    750  CA  PRO    11      -3.647   3.757 -15.490  1.00  0.00           C  
ATOM    751  CA  PRO    11      -6.507  -1.269 -11.980  1.00  0.00           C  
ATOM    752  C   PRO    11      -7.870   7.210 -13.507  1.00  0.00           C  
ATOM    753  C   PRO    11      -3.707   3.056 -14.189  1.00  0.00           C  
ATOM    754  C   PRO    11      -5.902  -0.816 -10.666  1.00  0.00           C  
ATOM    755  O   PRO    11      -8.345   6.053 -13.535  1.00  0.00           O  
ATOM    756  O   PRO    11      -4.665   3.263 -13.435  1.00  0.00           O  
ATOM    757  O   PRO    11      -4.910  -0.084 -10.699  1.00  0.00           O  
ATOM    758  CB  PRO    11      -9.571   9.058 -13.493  1.00  0.00           C  
ATOM    759  CB  PRO    11      -2.720   4.904 -15.484  1.00  0.00           C  
ATOM    760  CB  PRO    11      -5.594  -2.142 -12.778  1.00  0.00           C  
ATOM    761  CG  PRO    11     -10.775   8.181 -13.673  1.00  0.00           C  
ATOM    762  CG  PRO    11      -3.297   5.843 -16.500  1.00  0.00           C  
ATOM    763  CG  PRO    11      -5.786  -1.822 -14.277  1.00  0.00           C  
ATOM    764  CD  PRO    11     -10.685   7.677 -15.092  1.00  0.00           C  
ATOM    765  CD  PRO    11      -4.769   5.765 -16.088  1.00  0.00           C  
ATOM    766  CD  PRO    11      -6.084  -0.277 -14.134  1.00  0.00           C  
ATOM    767  N   HYP    12      -6.738   7.488 -12.840  1.00  0.00           N  
ATOM    768  N   HYP    12      -2.667   2.230 -13.817  1.00  0.00           N  
ATOM    769  N   HYP    12      -6.371  -1.334  -9.495  1.00  0.00           N  
ATOM    770  CA  HYP    12      -5.913   6.377 -12.344  1.00  0.00           C  
ATOM    771  CA  HYP    12      -2.652   1.467 -12.545  1.00  0.00           C  
ATOM    772  CA  HYP    12      -5.855  -1.006  -8.212  1.00  0.00           C  
ATOM    773  C   HYP    12      -6.705   5.480 -11.358  1.00  0.00           C  
ATOM    774  C   HYP    12      -2.539   2.385 -11.316  1.00  0.00           C  
ATOM    775  C   HYP    12      -4.311  -1.319  -8.077  1.00  0.00           C  
ATOM    776  O   HYP    12      -7.708   5.832 -10.748  1.00  0.00           O  
ATOM    777  O   HYP    12      -1.854   3.397 -11.460  1.00  0.00           O  
ATOM    778  O   HYP    12      -3.758  -2.273  -8.602  1.00  0.00           O  
ATOM    779  CB  HYP    12      -4.744   7.061 -11.571  1.00  0.00           C  
ATOM    780  CB  HYP    12      -1.616   0.343 -12.649  1.00  0.00           C  
ATOM    781  CB  HYP    12      -6.673  -1.833  -7.238  1.00  0.00           C  
ATOM    782  CG  HYP    12      -4.737   8.544 -12.077  1.00  0.00           C  
ATOM    783  CG  HYP    12      -1.729   0.085 -14.166  1.00  0.00           C  
ATOM    784  CG  HYP    12      -8.022  -2.155  -7.944  1.00  0.00           C  
ATOM    785  CD2 HYP    12      -6.175   8.832 -12.621  1.00  0.00           C  
ATOM    786  CD2 HYP    12      -1.869   1.499 -14.786  1.00  0.00           C  
ATOM    787  CD2 HYP    12      -7.500  -2.312  -9.355  1.00  0.00           C  
ATOM    788  OD1 HYP    12      -3.735   8.606 -13.113  1.00  0.00           O  
ATOM    789  OD1 HYP    12      -2.840  -0.729 -14.471  1.00  0.00           O  
ATOM    790  OD1 HYP    12      -9.029  -1.148  -7.854  1.00  0.00           O  
ATOM    791  N   GLY    13      -6.179   4.278 -11.156  1.00  0.00           N  
ATOM    792  N   GLY    13      -2.961   1.896 -10.192  1.00  0.00           N  
ATOM    793  N   GLY    13      -3.612  -0.629  -7.171  1.00  0.00           N  
ATOM    794  CA  GLY    13      -6.566   3.220 -10.229  1.00  0.00           C  
ATOM    795  CA  GLY    13      -2.843   2.547  -8.843  1.00  0.00           C  
ATOM    796  CA  GLY    13      -2.108  -0.795  -6.937  1.00  0.00           C  
ATOM    797  C   GLY    13      -6.289   3.564  -8.738  1.00  0.00           C  
ATOM    798  C   GLY    13      -1.446   2.547  -8.104  1.00  0.00           C  
ATOM    799  C   GLY    13      -1.700  -2.006  -6.048  1.00  0.00           C  
ATOM    800  O   GLY    13      -5.455   4.446  -8.427  1.00  0.00           O  
ATOM    801  O   GLY    13      -0.631   1.624  -8.452  1.00  0.00           O  
ATOM    802  O   GLY    13      -2.591  -2.784  -5.630  1.00  0.00           O  
ATOM    803  N   PRO    14      -7.128   2.973  -7.806  1.00  0.00           N  
ATOM    804  N   PRO    14      -1.335   3.348  -7.009  1.00  0.00           N  
ATOM    805  N   PRO    14      -0.367  -2.186  -5.812  1.00  0.00           N  
ATOM    806  CA  PRO    14      -6.990   3.284  -6.385  1.00  0.00           C  
ATOM    807  CA  PRO    14      -0.229   3.398  -6.045  1.00  0.00           C  
ATOM    808  CA  PRO    14       0.148  -3.392  -5.147  1.00  0.00           C  
ATOM    809  C   PRO    14      -5.768   2.611  -5.719  1.00  0.00           C  
ATOM    810  C   PRO    14      -0.207   2.129  -5.103  1.00  0.00           C  
ATOM    811  C   PRO    14      -0.209  -3.281  -3.665  1.00  0.00           C  
ATOM    812  O   PRO    14      -5.176   1.669  -6.324  1.00  0.00           O  
ATOM    813  O   PRO    14      -1.259   1.565  -4.818  1.00  0.00           O  
ATOM    814  O   PRO    14      -0.231  -2.181  -3.056  1.00  0.00           O  
ATOM    815  CB  PRO    14      -8.367   2.837  -5.776  1.00  0.00           C  
ATOM    816  CB  PRO    14      -0.464   4.584  -5.119  1.00  0.00           C  
ATOM    817  CB  PRO    14       1.630  -3.411  -5.409  1.00  0.00           C  
ATOM    818  CG  PRO    14      -8.810   1.716  -6.698  1.00  0.00           C  
ATOM    819  CG  PRO    14      -1.232   5.535  -6.027  1.00  0.00           C  
ATOM    820  CG  PRO    14       1.989  -2.005  -5.701  1.00  0.00           C  
ATOM    821  CD  PRO    14      -8.280   2.072  -8.080  1.00  0.00           C  
ATOM    822  CD  PRO    14      -2.058   4.582  -6.839  1.00  0.00           C  
ATOM    823  CD  PRO    14       0.741  -1.392  -6.384  1.00  0.00           C  
ATOM    824  N   HYP    15      -5.342   3.132  -4.603  1.00  0.00           N  
ATOM    825  N   HYP    15       0.917   1.776  -4.488  1.00  0.00           N  
ATOM    826  N   HYP    15      -0.291  -4.422  -2.937  1.00  0.00           N  
ATOM    827  CA  HYP    15      -4.111   2.599  -3.921  1.00  0.00           C  
ATOM    828  CA  HYP    15       0.953   0.846  -3.407  1.00  0.00           C  
ATOM    829  CA  HYP    15      -0.117  -4.535  -1.495  1.00  0.00           C  
ATOM    830  C   HYP    15      -4.413   1.168  -3.381  1.00  0.00           C  
ATOM    831  C   HYP    15       0.079   1.215  -2.164  1.00  0.00           C  
ATOM    832  C   HYP    15       1.081  -3.754  -0.933  1.00  0.00           C  
ATOM    833  O   HYP    15      -5.593   0.928  -3.106  1.00  0.00           O  
ATOM    834  O   HYP    15      -0.267   2.387  -1.971  1.00  0.00           O  
ATOM    835  O   HYP    15       2.233  -3.808  -1.302  1.00  0.00           O  
ATOM    836  CB  HYP    15      -3.809   3.520  -2.766  1.00  0.00           C  
ATOM    837  CB  HYP    15       2.372   0.654  -2.922  1.00  0.00           C  
ATOM    838  CB  HYP    15       0.086  -6.030  -1.086  1.00  0.00           C  
ATOM    839  CG  HYP    15      -4.754   4.718  -2.877  1.00  0.00           C  
ATOM    840  CG  HYP    15       2.892   2.052  -3.199  1.00  0.00           C  
ATOM    841  CG  HYP    15      -0.718  -6.722  -2.221  1.00  0.00           C  
ATOM    842  CD2 HYP    15      -5.900   4.108  -3.662  1.00  0.00           C  
ATOM    843  CD2 HYP    15       2.215   2.443  -4.526  1.00  0.00           C  
ATOM    844  CD2 HYP    15      -0.397  -5.771  -3.491  1.00  0.00           C  
ATOM    845  OD1 HYP    15      -4.162   5.766  -3.569  1.00  0.00           O  
ATOM    846  OD1 HYP    15       4.206   2.237  -3.514  1.00  0.00           O  
ATOM    847  OD1 HYP    15      -2.135  -6.876  -1.900  1.00  0.00           O  
ATOM    848  N   GLY    16      -3.457   0.338  -3.208  1.00  0.00           N  
ATOM    849  N   GLY    16      -0.387   0.237  -1.377  1.00  0.00           N  
ATOM    850  N   GLY    16       0.727  -3.038   0.134  1.00  0.00           N  
ATOM    851  CA  GLY    16      -3.601  -1.087  -2.783  1.00  0.00           C  
ATOM    852  CA  GLY    16      -1.028   0.581  -0.093  1.00  0.00           C  
ATOM    853  CA  GLY    16       1.591  -2.181   0.934  1.00  0.00           C  
ATOM    854  C   GLY    16      -3.972  -1.272  -1.274  1.00  0.00           C  
ATOM    855  C   GLY    16      -0.038   0.975   1.044  1.00  0.00           C  
ATOM    856  C   GLY    16       2.790  -2.950   1.540  1.00  0.00           C  
ATOM    857  O   GLY    16      -4.087  -0.360  -0.513  1.00  0.00           O  
ATOM    858  O   GLY    16       1.176   0.937   0.837  1.00  0.00           O  
ATOM    859  O   GLY    16       2.838  -4.194   1.759  1.00  0.00           O  
ATOM    860  N   PRO    17      -4.246  -2.459  -0.818  1.00  0.00           N  
ATOM    861  N   PRO    17      -0.507   1.284   2.229  1.00  0.00           N  
ATOM    862  N   PRO    17       3.972  -2.303   1.673  1.00  0.00           N  
ATOM    863  CA  PRO    17      -4.493  -2.705   0.610  1.00  0.00           C  
ATOM    864  CA  PRO    17       0.292   1.793   3.373  1.00  0.00           C  
ATOM    865  CA  PRO    17       5.149  -2.917   2.318  1.00  0.00           C  
ATOM    866  C   PRO    17      -3.283  -2.718   1.493  1.00  0.00           C  
ATOM    867  C   PRO    17       0.858   0.750   4.317  1.00  0.00           C  
ATOM    868  C   PRO    17       4.938  -3.221   3.829  1.00  0.00           C  
ATOM    869  O   PRO    17      -2.202  -2.903   0.981  1.00  0.00           O  
ATOM    870  O   PRO    17       0.341  -0.384   4.322  1.00  0.00           O  
ATOM    871  O   PRO    17       3.979  -2.680   4.409  1.00  0.00           O  
ATOM    872  CB  PRO    17      -5.201  -4.068   0.624  1.00  0.00           C  
ATOM    873  CB  PRO    17      -0.745   2.787   3.987  1.00  0.00           C  
ATOM    874  CB  PRO    17       6.278  -1.990   1.921  1.00  0.00           C  
ATOM    875  CG  PRO    17      -4.628  -4.901  -0.583  1.00  0.00           C  
ATOM    876  CG  PRO    17      -2.034   1.997   3.961  1.00  0.00           C  
ATOM    877  CG  PRO    17       5.587  -0.588   1.887  1.00  0.00           C  
ATOM    878  CD  PRO    17      -4.372  -3.738  -1.635  1.00  0.00           C  
ATOM    879  CD  PRO    17      -1.944   1.371   2.548  1.00  0.00           C  
ATOM    880  CD  PRO    17       4.251  -0.943   1.207  1.00  0.00           C  
ATOM    881  N   HYP    18      -3.445  -2.438   2.798  1.00  0.00           N  
ATOM    882  N   HYP    18       1.911   1.030   5.087  1.00  0.00           N  
ATOM    883  N   HYP    18       5.776  -4.122   4.359  1.00  0.00           N  
ATOM    884  CA  HYP    18      -2.397  -2.301   3.753  1.00  0.00           C  
ATOM    885  CA  HYP    18       2.722   0.027   5.948  1.00  0.00           C  
ATOM    886  CA  HYP    18       5.855  -4.419   5.843  1.00  0.00           C  
ATOM    887  C   HYP    18      -1.473  -3.514   3.721  1.00  0.00           C  
ATOM    888  C   HYP    18       1.777  -0.720   6.935  1.00  0.00           C  
ATOM    889  C   HYP    18       5.890  -3.220   6.764  1.00  0.00           C  
ATOM    890  O   HYP    18      -1.925  -4.705   3.648  1.00  0.00           O  
ATOM    891  O   HYP    18       0.816  -0.164   7.466  1.00  0.00           O  
ATOM    892  O   HYP    18       6.416  -2.154   6.389  1.00  0.00           O  
ATOM    893  CB  HYP    18      -2.980  -2.258   5.142  1.00  0.00           C  
ATOM    894  CB  HYP    18       3.754   0.787   6.662  1.00  0.00           C  
ATOM    895  CB  HYP    18       7.100  -5.349   5.947  1.00  0.00           C  
ATOM    896  CG  HYP    18      -4.424  -1.717   4.939  1.00  0.00           C  
ATOM    897  CG  HYP    18       3.953   2.071   5.837  1.00  0.00           C  
ATOM    898  CG  HYP    18       7.165  -6.033   4.578  1.00  0.00           C  
ATOM    899  CD2 HYP    18      -4.762  -2.378   3.604  1.00  0.00           C  
ATOM    900  CD2 HYP    18       2.527   2.331   5.279  1.00  0.00           C  
ATOM    901  CD2 HYP    18       6.737  -4.950   3.646  1.00  0.00           C  
ATOM    902  OD1 HYP    18      -4.464  -0.335   4.755  1.00  0.00           O  
ATOM    903  OD1 HYP    18       4.860   1.822   4.798  1.00  0.00           O  
ATOM    904  OD1 HYP    18       6.193  -7.160   4.375  1.00  0.00           O  
ATOM    905  N   GLY    19      -0.204  -3.256   4.050  1.00  0.00           N  
ATOM    906  N   GLY    19       2.075  -1.933   7.242  1.00  0.00           N  
ATOM    907  N   GLY    19       5.493  -3.387   8.004  1.00  0.00           N  
ATOM    908  CA  GLY    19       0.792  -4.317   4.235  1.00  0.00           C  
ATOM    909  CA  GLY    19       1.413  -2.663   8.354  1.00  0.00           C  
ATOM    910  CA  GLY    19       5.343  -2.354   9.092  1.00  0.00           C  
ATOM    911  C   GLY    19       0.690  -5.116   5.567  1.00  0.00           C  
ATOM    912  C   GLY    19       1.724  -2.147   9.794  1.00  0.00           C  
ATOM    913  C   GLY    19       6.699  -1.896   9.683  1.00  0.00           C  
ATOM    914  O   GLY    19      -0.195  -4.805   6.440  1.00  0.00           O  
ATOM    915  O   GLY    19       2.503  -1.241   9.937  1.00  0.00           O  
ATOM    916  O   GLY    19       7.754  -2.347   9.272  1.00  0.00           O  
ATOM    917  N   PRO    20       1.592  -6.133   5.749  1.00  0.00           N  
ATOM    918  N   PRO    20       1.067  -2.733  10.802  1.00  0.00           N  
ATOM    919  N   PRO    20       6.607  -1.074  10.715  1.00  0.00           N  
ATOM    920  CA  PRO    20       1.558  -6.921   6.939  1.00  0.00           C  
ATOM    921  CA  PRO    20       1.152  -2.501  12.265  1.00  0.00           C  
ATOM    922  CA  PRO    20       7.779  -0.539  11.460  1.00  0.00           C  
ATOM    923  C   PRO    20       2.395  -6.283   8.047  1.00  0.00           C  
ATOM    924  C   PRO    20       2.579  -2.656  12.785  1.00  0.00           C  
ATOM    925  C   PRO    20       8.439  -1.524  12.408  1.00  0.00           C  
ATOM    926  O   PRO    20       3.184  -5.316   7.845  1.00  0.00           O  
ATOM    927  O   PRO    20       3.343  -3.485  12.288  1.00  0.00           O  
ATOM    928  O   PRO    20       7.669  -2.266  13.039  1.00  0.00           O  
ATOM    929  CB  PRO    20       2.152  -8.224   6.493  1.00  0.00           C  
ATOM    930  CB  PRO    20       0.164  -3.503  12.973  1.00  0.00           C  
ATOM    931  CB  PRO    20       7.261   0.646  12.283  1.00  0.00           C  
ATOM    932  CG  PRO    20       3.210  -7.877   5.468  1.00  0.00           C  
ATOM    933  CG  PRO    20      -0.952  -3.673  11.986  1.00  0.00           C  
ATOM    934  CG  PRO    20       6.033   1.006  11.531  1.00  0.00           C  
ATOM    935  CD  PRO    20       2.628  -6.577   4.826  1.00  0.00           C  
ATOM    936  CD  PRO    20      -0.078  -3.701  10.671  1.00  0.00           C  
ATOM    937  CD  PRO    20       5.453  -0.294  11.096  1.00  0.00           C  
ATOM    938  N   HYP    21       2.369  -6.902   9.357  1.00  0.00           N  
ATOM    939  N   HYP    21       2.947  -1.930  13.834  1.00  0.00           N  
ATOM    940  N   HYP    21       9.754  -1.481  12.631  1.00  0.00           N  
ATOM    941  CA  HYP    21       3.046  -6.388  10.455  1.00  0.00           C  
ATOM    942  CA  HYP    21       4.257  -1.989  14.498  1.00  0.00           C  
ATOM    943  CA  HYP    21      10.351  -2.297  13.640  1.00  0.00           C  
ATOM    944  C   HYP    21       4.535  -6.236  10.202  1.00  0.00           C  
ATOM    945  C   HYP    21       4.513  -3.368  15.069  1.00  0.00           C  
ATOM    946  C   HYP    21       9.524  -2.217  14.979  1.00  0.00           C  
ATOM    947  O   HYP    21       5.104  -6.639   9.205  1.00  0.00           O  
ATOM    948  O   HYP    21       3.580  -3.989  15.577  1.00  0.00           O  
ATOM    949  O   HYP    21       8.911  -1.209  15.251  1.00  0.00           O  
ATOM    950  CB  HYP    21       2.731  -7.310  11.566  1.00  0.00           C  
ATOM    951  CB  HYP    21       4.217  -0.933  15.636  1.00  0.00           C  
ATOM    952  CB  HYP    21      11.757  -1.783  13.863  1.00  0.00           C  
ATOM    953  CG  HYP    21       1.317  -7.747  11.281  1.00  0.00           C  
ATOM    954  CG  HYP    21       3.141   0.073  15.165  1.00  0.00           C  
ATOM    955  CG  HYP    21      12.076  -1.325  12.407  1.00  0.00           C  
ATOM    956  CD2 HYP    21       1.524  -7.983   9.799  1.00  0.00           C  
ATOM    957  CD2 HYP    21       2.147  -0.889  14.487  1.00  0.00           C  
ATOM    958  CD2 HYP    21      10.762  -0.704  11.958  1.00  0.00           C  
ATOM    959  OD1 HYP    21       0.363  -6.748  11.480  1.00  0.00           O  
ATOM    960  OD1 HYP    21       3.737   1.064  14.366  1.00  0.00           O  
ATOM    961  OD1 HYP    21      12.291  -2.480  11.635  1.00  0.00           O  
ATOM    962  N   GLY    22       5.227  -5.552  11.238  1.00  0.00           N  
ATOM    963  N   GLY    22       5.745  -3.856  14.841  1.00  0.00           N  
ATOM    964  N   GLY    22       9.585  -3.266  15.794  1.00  0.00           N  
ATOM    965  CA  GLY    22       6.579  -5.212  11.010  1.00  0.00           C  
ATOM    966  CA  GLY    22       5.962  -5.309  15.072  1.00  0.00           C  
ATOM    967  CA  GLY    22       8.815  -3.413  17.036  1.00  0.00           C  
ATOM    968  C   GLY    22       7.503  -6.293  11.588  1.00  0.00           C  
ATOM    969  C   GLY    22       5.989  -5.707  16.516  1.00  0.00           C  
ATOM    970  C   GLY    22       9.465  -2.571  18.162  1.00  0.00           C  
ATOM    971  O   GLY    22       6.945  -7.166  12.268  1.00  0.00           O  
ATOM    972  O   GLY    22       5.904  -4.871  17.429  1.00  0.00           O  
ATOM    973  O   GLY    22      10.439  -1.912  17.870  1.00  0.00           O  
ATOM    974  N   PRO    23       8.790  -6.076  11.589  1.00  0.00           N  
ATOM    975  N   PRO    23       6.165  -7.027  16.784  1.00  0.00           N  
ATOM    976  N   PRO    23       8.828  -2.417  19.253  1.00  0.00           N  
ATOM    977  CA  PRO    23       9.739  -6.973  12.247  1.00  0.00           C  
ATOM    978  CA  PRO    23       6.227  -7.621  18.125  1.00  0.00           C  
ATOM    979  CA  PRO    23       9.300  -1.710  20.459  1.00  0.00           C  
ATOM    980  C   PRO    23       9.786  -6.859  13.820  1.00  0.00           C  
ATOM    981  C   PRO    23       7.407  -7.040  18.996  1.00  0.00           C  
ATOM    982  C   PRO    23      10.440  -2.480  21.117  1.00  0.00           C  
ATOM    983  O   PRO    23       9.483  -5.790  14.312  1.00  0.00           O  
ATOM    984  O   PRO    23       8.426  -6.606  18.505  1.00  0.00           O  
ATOM    985  O   PRO    23      10.544  -3.746  20.960  1.00  0.00           O  
ATOM    986  CB  PRO    23      11.072  -6.737  11.504  1.00  0.00           C  
ATOM    987  CB  PRO    23       6.392  -9.154  17.865  1.00  0.00           C  
ATOM    988  CB  PRO    23       8.097  -1.549  21.355  1.00  0.00           C  
ATOM    989  CG  PRO    23      10.965  -5.331  10.973  1.00  0.00           C  
ATOM    990  CG  PRO    23       5.766  -9.350  16.591  1.00  0.00           C  
ATOM    991  CG  PRO    23       7.157  -2.730  21.023  1.00  0.00           C  
ATOM    992  CD  PRO    23       9.483  -5.201  10.633  1.00  0.00           C  
ATOM    993  CD  PRO    23       6.151  -8.127  15.814  1.00  0.00           C  
ATOM    994  CD  PRO    23       7.503  -3.068  19.566  1.00  0.00           C  
ATOM    995  N   HYP    24      10.280  -7.816  14.584  1.00  0.00           N  
ATOM    996  N   HYP    24       7.289  -7.037  20.368  1.00  0.00           N  
ATOM    997  N   HYP    24      11.255  -1.757  21.903  1.00  0.00           N  
ATOM    998  CA  HYP    24      10.631  -7.658  15.992  1.00  0.00           C  
ATOM    999  CA  HYP    24       8.263  -6.621  21.306  1.00  0.00           C  
ATOM   1000  CA  HYP    24      12.468  -2.349  22.469  1.00  0.00           C  
ATOM   1001  C   HYP    24      11.379  -6.348  16.293  1.00  0.00           C  
ATOM   1002  C   HYP    24       9.482  -7.447  21.020  1.00  0.00           C  
ATOM   1003  C   HYP    24      12.111  -3.527  23.401  1.00  0.00           C  
ATOM   1004  O   HYP    24      12.096  -5.848  15.455  1.00  0.00           O  
ATOM   1005  O   HYP    24       9.318  -8.568  20.554  1.00  0.00           O  
ATOM   1006  O   HYP    24      11.170  -3.513  24.182  1.00  0.00           O  
ATOM   1007  CB  HYP    24      11.452  -8.871  16.326  1.00  0.00           C  
ATOM   1008  CB  HYP    24       7.715  -6.868  22.702  1.00  0.00           C  
ATOM   1009  CB  HYP    24      13.192  -1.167  23.068  1.00  0.00           C  
ATOM   1010  CG  HYP    24      10.862 -10.026  15.414  1.00  0.00           C  
ATOM   1011  CG  HYP    24       6.215  -6.865  22.480  1.00  0.00           C  
ATOM   1012  CG  HYP    24      12.841  -0.038  22.148  1.00  0.00           C  
ATOM   1013  CD2 HYP    24      10.500  -9.200  14.128  1.00  0.00           C  
ATOM   1014  CD2 HYP    24       6.149  -7.541  21.116  1.00  0.00           C  
ATOM   1015  CD2 HYP    24      11.412  -0.299  21.813  1.00  0.00           C  
ATOM   1016  OD1 HYP    24       9.712 -10.544  16.100  1.00  0.00           O  
ATOM   1017  OD1 HYP    24       5.767  -5.511  22.334  1.00  0.00           O  
ATOM   1018  OD1 HYP    24      13.666   0.052  20.909  1.00  0.00           O  
ATOM   1019  N   GLY    25      11.236  -5.836  17.523  1.00  0.00           N  
ATOM   1020  N   GLY    25      10.618  -6.818  21.283  1.00  0.00           N  
ATOM   1021  N   GLY    25      13.011  -4.558  23.351  1.00  0.00           N  
ATOM   1022  CA  GLY    25      12.040  -4.677  18.026  1.00  0.00           C  
ATOM   1023  CA  GLY    25      12.035  -7.241  21.057  1.00  0.00           C  
ATOM   1024  CA  GLY    25      12.883  -5.718  24.289  1.00  0.00           C  
ATOM   1025  C   GLY    25      13.433  -5.079  18.307  1.00  0.00           C  
ATOM   1026  C   GLY    25      12.553  -8.214  21.980  1.00  0.00           C  
ATOM   1027  C   GLY    25      13.203  -5.416  25.745  1.00  0.00           C  
ATOM   1028  O   GLY    25      13.806  -6.289  18.290  1.00  0.00           O  
ATOM   1029  O   GLY    25      11.982  -8.479  23.072  1.00  0.00           O  
ATOM   1030  O   GLY    25      13.780  -4.359  26.011  1.00  0.00           O  
ATOM   1031  N   PRO    26      14.344  -4.052  18.541  1.00  0.00           N  
ATOM   1032  N   PRO    26      13.804  -8.684  21.783  1.00  0.00           N  
ATOM   1033  N   PRO    26      12.879  -6.283  26.631  1.00  0.00           N  
ATOM   1034  CA  PRO    26      15.802  -4.242  18.954  1.00  0.00           C  
ATOM   1035  CA  PRO    26      14.395  -9.680  22.691  1.00  0.00           C  
ATOM   1036  CA  PRO    26      13.185  -6.174  28.085  1.00  0.00           C  
ATOM   1037  C   PRO    26      16.031  -4.907  20.322  1.00  0.00           C  
ATOM   1038  C   PRO    26      15.318  -8.989  23.742  1.00  0.00           C  
ATOM   1039  C   PRO    26      14.743  -6.043  28.331  1.00  0.00           C  
ATOM   1040  O   PRO    26      15.204  -4.689  21.164  1.00  0.00           O  
ATOM   1041  O   PRO    26      15.385  -7.770  23.728  1.00  0.00           O  
ATOM   1042  O   PRO    26      15.587  -6.444  27.509  1.00  0.00           O  
ATOM   1043  CB  PRO    26      16.466  -2.867  18.802  1.00  0.00           C  
ATOM   1044  CB  PRO    26      15.193 -10.515  21.750  1.00  0.00           C  
ATOM   1045  CB  PRO    26      12.713  -7.471  28.745  1.00  0.00           C  
ATOM   1046  CG  PRO    26      15.329  -1.940  19.058  1.00  0.00           C  
ATOM   1047  CG  PRO    26      15.645  -9.549  20.619  1.00  0.00           C  
ATOM   1048  CG  PRO    26      12.748  -8.487  27.521  1.00  0.00           C  
ATOM   1049  CD  PRO    26      14.150  -2.623  18.366  1.00  0.00           C  
ATOM   1050  CD  PRO    26      14.505  -8.570  20.428  1.00  0.00           C  
ATOM   1051  CD  PRO    26      12.453  -7.612  26.300  1.00  0.00           C  
ATOM   1052  N   HYP    27      17.148  -5.590  20.648  1.00  0.00           N  
ATOM   1053  N   HYP    27      15.978  -9.740  24.677  1.00  0.00           N  
ATOM   1054  N   HYP    27      15.097  -5.491  29.482  1.00  0.00           N  
ATOM   1055  CA  HYP    27      17.658  -5.896  21.990  1.00  0.00           C  
ATOM   1056  CA  HYP    27      16.768  -9.255  25.758  1.00  0.00           C  
ATOM   1057  CA  HYP    27      16.432  -5.612  30.078  1.00  0.00           C  
ATOM   1058  C   HYP    27      17.446  -4.736  22.983  1.00  0.00           C  
ATOM   1059  C   HYP    27      18.032  -8.502  25.308  1.00  0.00           C  
ATOM   1060  C   HYP    27      17.066  -6.982  29.886  1.00  0.00           C  
ATOM   1061  O   HYP    27      17.784  -3.576  22.633  1.00  0.00           O  
ATOM   1062  O   HYP    27      18.542  -8.807  24.203  1.00  0.00           O  
ATOM   1063  O   HYP    27      16.421  -8.043  29.782  1.00  0.00           O  
ATOM   1064  CB  HYP    27      19.081  -6.360  21.950  1.00  0.00           C  
ATOM   1065  CB  HYP    27      17.103 -10.424  26.674  1.00  0.00           C  
ATOM   1066  CB  HYP    27      16.254  -5.328  31.686  1.00  0.00           C  
ATOM   1067  CG  HYP    27      19.517  -5.715  20.623  1.00  0.00           C  
ATOM   1068  CG  HYP    27      16.033 -11.505  26.266  1.00  0.00           C  
ATOM   1069  CG  HYP    27      15.109  -4.355  31.716  1.00  0.00           C  
ATOM   1070  CD2 HYP    27      18.272  -5.879  19.761  1.00  0.00           C  
ATOM   1071  CD2 HYP    27      15.756 -11.125  24.797  1.00  0.00           C  
ATOM   1072  CD2 HYP    27      14.199  -4.984  30.570  1.00  0.00           C  
ATOM   1073  OD1 HYP    27      20.608  -6.402  20.003  1.00  0.00           O  
ATOM   1074  OD1 HYP    27      14.815 -11.319  27.014  1.00  0.00           O  
ATOM   1075  OD1 HYP    27      15.567  -3.069  31.397  1.00  0.00           O  
ATOM   1076  N   GLY    28      16.763  -4.984  24.120  1.00  0.00           N  
ATOM   1077  N   GLY    28      18.545  -7.625  26.210  1.00  0.00           N  
ATOM   1078  N   GLY    28      18.380  -7.017  29.646  1.00  0.00           N  
ATOM   1079  CA  GLY    28      16.608  -4.120  25.270  1.00  0.00           C  
ATOM   1080  CA  GLY    28      19.924  -7.094  26.093  1.00  0.00           C  
ATOM   1081  CA  GLY    28      19.084  -8.359  29.525  1.00  0.00           C  
ATOM   1082  C   GLY    28      17.930  -3.606  25.868  1.00  0.00           C  
ATOM   1083  C   GLY    28      21.049  -8.073  26.627  1.00  0.00           C  
ATOM   1084  C   GLY    28      18.926  -9.220  30.821  1.00  0.00           C  
ATOM   1085  O   GLY    28      19.025  -3.854  25.298  1.00  0.00           O  
ATOM   1086  O   GLY    28      20.793  -9.253  26.952  1.00  0.00           O  
ATOM   1087  O   GLY    28      18.483  -8.753  31.882  1.00  0.00           O  
ATOM   1088  N   PRO    29      17.801  -2.828  26.906  1.00  0.00           N  
ATOM   1089  N   PRO    29      22.294  -7.618  26.546  1.00  0.00           N  
ATOM   1090  N   PRO    29      19.372 -10.454  30.809  1.00  0.00           N  
ATOM   1091  CA  PRO    29      18.880  -2.367  27.706  1.00  0.00           C  
ATOM   1092  CA  PRO    29      23.440  -8.378  27.033  1.00  0.00           C  
ATOM   1093  CA  PRO    29      19.335 -11.342  31.988  1.00  0.00           C  
ATOM   1094  C   PRO    29      19.767  -3.481  28.361  1.00  0.00           C  
ATOM   1095  C   PRO    29      23.391  -8.441  28.588  1.00  0.00           C  
ATOM   1096  C   PRO    29      20.645 -11.340  32.900  1.00  0.00           C  
ATOM   1097  O   PRO    29      19.294  -4.641  28.443  1.00  0.00           O  
ATOM   1098  O   PRO    29      22.816  -7.579  29.194  1.00  0.00           O  
ATOM   1099  O   PRO    29      21.631 -10.575  32.670  1.00  0.00           O  
ATOM   1100  CB  PRO    29      18.397  -1.322  28.713  1.00  0.00           C  
ATOM   1101  CB  PRO    29      24.627  -7.534  26.605  1.00  0.00           C  
ATOM   1102  CB  PRO    29      19.006 -12.680  31.361  1.00  0.00           C  
ATOM   1103  CG  PRO    29      17.065  -0.872  28.155  1.00  0.00           C  
ATOM   1104  CG  PRO    29      24.107  -6.012  26.611  1.00  0.00           C  
ATOM   1105  CG  PRO    29      19.850 -12.704  30.078  1.00  0.00           C  
ATOM   1106  CD  PRO    29      16.574  -2.111  27.342  1.00  0.00           C  
ATOM   1107  CD  PRO    29      22.716  -6.272  26.124  1.00  0.00           C  
ATOM   1108  CD  PRO    29      19.796 -11.186  29.668  1.00  0.00           C  
ATOM   1109  N   HYP    30      21.048  -3.240  28.758  1.00  0.00           N  
ATOM   1110  N   HYP    30      24.018  -9.457  29.171  1.00  0.00           N  
ATOM   1111  N   HYP    30      20.752 -12.162  33.972  1.00  0.00           N  
ATOM   1112  CA  HYP    30      21.867  -4.224  29.551  1.00  0.00           C  
ATOM   1113  CA  HYP    30      23.827  -9.774  30.549  1.00  0.00           C  
ATOM   1114  CA  HYP    30      21.971 -12.291  34.821  1.00  0.00           C  
ATOM   1115  C   HYP    30      21.271  -4.632  30.899  1.00  0.00           C  
ATOM   1116  C   HYP    30      24.463  -8.789  31.561  1.00  0.00           C  
ATOM   1117  C   HYP    30      23.174 -12.996  34.176  1.00  0.00           C  
ATOM   1118  O   HYP    30      20.463  -3.863  31.451  1.00  0.00           O  
ATOM   1119  O   HYP    30      25.508  -8.146  31.295  1.00  0.00           O  
ATOM   1120  O   HYP    30      23.016 -13.978  33.555  1.00  0.00           O  
ATOM   1121  CB  HYP    30      23.160  -3.430  29.890  1.00  0.00           C  
ATOM   1122  CB  HYP    30      24.413 -11.200  30.804  1.00  0.00           C  
ATOM   1123  CB  HYP    30      21.482 -13.043  35.987  1.00  0.00           C  
ATOM   1124  CG  HYP    30      23.213  -2.228  28.887  1.00  0.00           C  
ATOM   1125  CG  HYP    30      24.453 -11.717  29.365  1.00  0.00           C  
ATOM   1126  CG  HYP    30      20.026 -12.667  36.068  1.00  0.00           C  
ATOM   1127  CD2 HYP    30      21.730  -1.933  28.688  1.00  0.00           C  
ATOM   1128  CD2 HYP    30      24.779 -10.511  28.517  1.00  0.00           C  
ATOM   1129  CD2 HYP    30      19.531 -12.544  34.655  1.00  0.00           C  
ATOM   1130  OD1 HYP    30      23.842  -2.774  27.681  1.00  0.00           O  
ATOM   1131  OD1 HYP    30      23.222 -12.211  28.918  1.00  0.00           O  
ATOM   1132  OD1 HYP    30      19.967 -11.476  36.728  1.00  0.00           O  
ATOM   1133  N   GLY    31      21.603  -5.894  31.220  1.00  0.00           N  
ATOM   1134  N   GLY    31      23.880  -8.785  32.765  1.00  0.00           N  
ATOM   1135  N   GLY    31      24.379 -12.499  34.312  1.00  0.00           N  
ATOM   1136  CA  GLY    31      21.097  -6.700  32.320  1.00  0.00           C  
ATOM   1137  CA  GLY    31      24.509  -8.155  33.968  1.00  0.00           C  
ATOM   1138  CA  GLY    31      25.635 -13.204  33.796  1.00  0.00           C  
ATOM   1139  C   GLY    31      21.317  -6.191  33.660  1.00  0.00           C  
ATOM   1140  C   GLY    31      24.652  -9.154  35.109  1.00  0.00           C  
ATOM   1141  C   GLY    31      26.281 -14.144  34.699  1.00  0.00           C  
ATOM   1142  OC1 GLY    31      22.308  -5.510  33.893  1.00  0.00           O  
ATOM   1143  OC1 GLY    31      25.632  -9.923  35.207  1.00  0.00           O  
ATOM   1144  OC1 GLY    31      27.243 -13.758  35.363  1.00  0.00           O  
ATOM   1145  OC2 GLY    31      20.490  -6.568  34.495  1.00  0.00           O  
ATOM   1146  OC2 GLY    31      23.724  -9.168  35.957  1.00  0.00           O  
ATOM   1147  OC2 GLY    31      25.896 -15.307  34.607  1.00  0.00           O  
TER    1148      GLY    31 
END
ATOM   1149  N   PRO     2     -22.034  10.223 -38.271  1.00  0.00           N  
ATOM   1150  N   PRO     2     -23.015  14.368 -32.389  1.00  0.00           N  
ATOM   1151  N   PRO     2     -16.135  16.494 -31.415  1.00  0.00           N  
ATOM   1152  CA  PRO     2     -22.439   9.531 -36.992  1.00  0.00           C  
ATOM   1153  CA  PRO     2     -22.929  14.307 -30.938  1.00  0.00           C  
ATOM   1154  CA  PRO     2     -15.292  16.063 -30.323  1.00  0.00           C  
ATOM   1155  C   PRO     2     -21.855  10.275 -35.729  1.00  0.00           C  
ATOM   1156  C   PRO     2     -21.542  13.667 -30.444  1.00  0.00           C  
ATOM   1157  C   PRO     2     -15.505  14.515 -29.888  1.00  0.00           C  
ATOM   1158  O   PRO     2     -21.021  11.192 -35.990  1.00  0.00           O  
ATOM   1159  O   PRO     2     -20.913  13.003 -31.238  1.00  0.00           O  
ATOM   1160  O   PRO     2     -16.594  13.949 -30.098  1.00  0.00           O  
ATOM   1161  CB  PRO     2     -21.919   8.100 -37.272  1.00  0.00           C  
ATOM   1162  CB  PRO     2     -24.117  13.472 -30.467  1.00  0.00           C  
ATOM   1163  CB  PRO     2     -15.666  16.985 -29.159  1.00  0.00           C  
ATOM   1164  CG  PRO     2     -22.394   7.889 -38.712  1.00  0.00           C  
ATOM   1165  CG  PRO     2     -25.192  13.986 -31.450  1.00  0.00           C  
ATOM   1166  CG  PRO     2     -15.642  18.319 -29.928  1.00  0.00           C  
ATOM   1167  CD  PRO     2     -21.973   9.209 -39.351  1.00  0.00           C  
ATOM   1168  CD  PRO     2     -24.374  14.141 -32.769  1.00  0.00           C  
ATOM   1169  CD  PRO     2     -16.195  17.979 -31.311  1.00  0.00           C  
ATOM   1170  N   HYP     3     -22.241   9.993 -34.457  1.00  0.00           N  
ATOM   1171  N   HYP     3     -21.149  13.902 -29.144  1.00  0.00           N  
ATOM   1172  N   HYP     3     -14.437  13.935 -29.303  1.00  0.00           N  
ATOM   1173  CA  HYP     3     -21.538  10.370 -33.257  1.00  0.00           C  
ATOM   1174  CA  HYP     3     -19.983  13.217 -28.585  1.00  0.00           C  
ATOM   1175  CA  HYP     3     -14.423  12.519 -28.740  1.00  0.00           C  
ATOM   1176  C   HYP     3     -20.018  10.189 -33.335  1.00  0.00           C  
ATOM   1177  C   HYP     3     -19.944  11.711 -28.829  1.00  0.00           C  
ATOM   1178  C   HYP     3     -15.471  12.266 -27.630  1.00  0.00           C  
ATOM   1179  O   HYP     3     -19.523   9.280 -33.991  1.00  0.00           O  
ATOM   1180  O   HYP     3     -20.967  11.002 -28.887  1.00  0.00           O  
ATOM   1181  O   HYP     3     -16.072  13.240 -27.242  1.00  0.00           O  
ATOM   1182  CB  HYP     3     -22.023   9.280 -32.252  1.00  0.00           C  
ATOM   1183  CB  HYP     3     -19.940  13.673 -27.092  1.00  0.00           C  
ATOM   1184  CB  HYP     3     -13.092  12.356 -28.174  1.00  0.00           C  
ATOM   1185  CG  HYP     3     -23.441   9.094 -32.520  1.00  0.00           C  
ATOM   1186  CG  HYP     3     -20.529  15.039 -27.210  1.00  0.00           C  
ATOM   1187  CG  HYP     3     -12.160  13.232 -29.075  1.00  0.00           C  
ATOM   1188  CD2 HYP     3     -23.311   9.029 -34.075  1.00  0.00           C  
ATOM   1189  CD2 HYP     3     -21.751  14.661 -28.081  1.00  0.00           C  
ATOM   1190  CD2 HYP     3     -13.031  14.437 -29.411  1.00  0.00           C  
ATOM   1191  OD1 HYP     3     -24.181  10.287 -31.946  1.00  0.00           O  
ATOM   1192  OD1 HYP     3     -19.567  15.945 -27.816  1.00  0.00           O  
ATOM   1193  OD1 HYP     3     -11.847  12.485 -30.275  1.00  0.00           O  
ATOM   1194  N   GLY     4     -19.217  11.037 -32.702  1.00  0.00           N  
ATOM   1195  N   GLY     4     -18.742  11.180 -29.031  1.00  0.00           N  
ATOM   1196  N   GLY     4     -15.563  11.013 -27.162  1.00  0.00           N  
ATOM   1197  CA  GLY     4     -17.745  11.128 -32.806  1.00  0.00           C  
ATOM   1198  CA  GLY     4     -18.638   9.693 -29.141  1.00  0.00           C  
ATOM   1199  CA  GLY     4     -16.331  10.666 -26.101  1.00  0.00           C  
ATOM   1200  C   GLY     4     -17.001   9.877 -32.286  1.00  0.00           C  
ATOM   1201  C   GLY     4     -18.843   8.834 -27.876  1.00  0.00           C  
ATOM   1202  C   GLY     4     -15.626  10.653 -24.716  1.00  0.00           C  
ATOM   1203  O   GLY     4     -17.641   8.899 -31.932  1.00  0.00           O  
ATOM   1204  O   GLY     4     -19.193   9.332 -26.851  1.00  0.00           O  
ATOM   1205  O   GLY     4     -14.380  10.833 -24.700  1.00  0.00           O  
ATOM   1206  N   PRO     5     -15.666   9.950 -32.298  1.00  0.00           N  
ATOM   1207  N   PRO     5     -18.561   7.501 -27.960  1.00  0.00           N  
ATOM   1208  N   PRO     5     -16.393  10.597 -23.567  1.00  0.00           N  
ATOM   1209  CA  PRO     5     -14.792   8.814 -31.941  1.00  0.00           C  
ATOM   1210  CA  PRO     5     -18.615   6.405 -26.952  1.00  0.00           C  
ATOM   1211  CA  PRO     5     -15.850  10.870 -22.222  1.00  0.00           C  
ATOM   1212  C   PRO     5     -14.755   8.449 -30.396  1.00  0.00           C  
ATOM   1213  C   PRO     5     -17.532   6.568 -25.829  1.00  0.00           C  
ATOM   1214  C   PRO     5     -14.803   9.864 -21.802  1.00  0.00           C  
ATOM   1215  O   PRO     5     -15.063   9.444 -29.672  1.00  0.00           O  
ATOM   1216  O   PRO     5     -16.447   7.089 -26.041  1.00  0.00           O  
ATOM   1217  O   PRO     5     -14.945   8.723 -22.330  1.00  0.00           O  
ATOM   1218  CB  PRO     5     -13.393   9.301 -32.319  1.00  0.00           C  
ATOM   1219  CB  PRO     5     -18.379   5.069 -27.750  1.00  0.00           C  
ATOM   1220  CB  PRO     5     -17.069  10.896 -21.307  1.00  0.00           C  
ATOM   1221  CG  PRO     5     -13.617  10.453 -33.304  1.00  0.00           C  
ATOM   1222  CG  PRO     5     -18.737   5.374 -29.234  1.00  0.00           C  
ATOM   1223  CG  PRO     5     -18.219  11.175 -22.258  1.00  0.00           C  
ATOM   1224  CD  PRO     5     -14.961  10.989 -32.928  1.00  0.00           C  
ATOM   1225  CD  PRO     5     -18.212   6.842 -29.268  1.00  0.00           C  
ATOM   1226  CD  PRO     5     -17.821  10.420 -23.494  1.00  0.00           C  
ATOM   1227  N   HYP     6     -14.276   7.211 -29.992  1.00  0.00           N  
ATOM   1228  N   HYP     6     -17.870   6.177 -24.588  1.00  0.00           N  
ATOM   1229  N   HYP     6     -13.878  10.133 -20.893  1.00  0.00           N  
ATOM   1230  CA  HYP     6     -14.074   6.703 -28.620  1.00  0.00           C  
ATOM   1231  CA  HYP     6     -17.048   6.302 -23.406  1.00  0.00           C  
ATOM   1232  CA  HYP     6     -13.073   9.152 -20.142  1.00  0.00           C  
ATOM   1233  C   HYP     6     -13.249   7.598 -27.643  1.00  0.00           C  
ATOM   1234  C   HYP     6     -15.782   5.410 -23.477  1.00  0.00           C  
ATOM   1235  C   HYP     6     -13.860   7.959 -19.660  1.00  0.00           C  
ATOM   1236  O   HYP     6     -12.410   8.434 -28.025  1.00  0.00           O  
ATOM   1237  O   HYP     6     -15.676   4.410 -24.188  1.00  0.00           O  
ATOM   1238  O   HYP     6     -15.076   8.010 -19.349  1.00  0.00           O  
ATOM   1239  CB  HYP     6     -13.626   5.257 -28.784  1.00  0.00           C  
ATOM   1240  CB  HYP     6     -17.897   5.828 -22.244  1.00  0.00           C  
ATOM   1241  CB  HYP     6     -12.576   9.910 -18.955  1.00  0.00           C  
ATOM   1242  CG  HYP     6     -14.100   4.875 -30.200  1.00  0.00           C  
ATOM   1243  CG  HYP     6     -18.764   4.746 -22.841  1.00  0.00           C  
ATOM   1244  CG  HYP     6     -12.632  11.355 -19.345  1.00  0.00           C  
ATOM   1245  CD2 HYP     6     -13.959   6.180 -30.921  1.00  0.00           C  
ATOM   1246  CD2 HYP     6     -19.035   5.383 -24.228  1.00  0.00           C  
ATOM   1247  CD2 HYP     6     -13.813  11.377 -20.222  1.00  0.00           C  
ATOM   1248  OD1 HYP     6     -15.445   4.496 -30.200  1.00  0.00           O  
ATOM   1249  OD1 HYP     6     -19.976   4.544 -22.086  1.00  0.00           O  
ATOM   1250  OD1 HYP     6     -11.370  11.627 -19.978  1.00  0.00           O  
ATOM   1251  N   GLY     7     -13.485   7.465 -26.353  1.00  0.00           N  
ATOM   1252  N   GLY     7     -14.811   5.804 -22.695  1.00  0.00           N  
ATOM   1253  N   GLY     7     -13.079   6.853 -19.594  1.00  0.00           N  
ATOM   1254  CA  GLY     7     -12.835   8.217 -25.299  1.00  0.00           C  
ATOM   1255  CA  GLY     7     -13.393   5.306 -22.824  1.00  0.00           C  
ATOM   1256  CA  GLY     7     -13.510   5.496 -19.203  1.00  0.00           C  
ATOM   1257  C   GLY     7     -11.341   7.738 -24.990  1.00  0.00           C  
ATOM   1258  C   GLY     7     -13.145   3.788 -22.443  1.00  0.00           C  
ATOM   1259  C   GLY     7     -13.746   5.281 -17.673  1.00  0.00           C  
ATOM   1260  O   GLY     7     -10.896   6.659 -25.399  1.00  0.00           O  
ATOM   1261  O   GLY     7     -14.076   3.157 -21.920  1.00  0.00           O  
ATOM   1262  O   GLY     7     -13.735   6.185 -16.830  1.00  0.00           O  
ATOM   1263  N   PRO     8     -10.625   8.506 -24.113  1.00  0.00           N  
ATOM   1264  N   PRO     8     -11.976   3.126 -22.715  1.00  0.00           N  
ATOM   1265  N   PRO     8     -14.148   4.056 -17.273  1.00  0.00           N  
ATOM   1266  CA  PRO     8      -9.422   8.063 -23.412  1.00  0.00           C  
ATOM   1267  CA  PRO     8     -11.541   1.818 -22.107  1.00  0.00           C  
ATOM   1268  CA  PRO     8     -14.482   3.706 -15.920  1.00  0.00           C  
ATOM   1269  C   PRO     8      -9.552   7.143 -22.193  1.00  0.00           C  
ATOM   1270  C   PRO     8     -11.289   1.930 -20.596  1.00  0.00           C  
ATOM   1271  C   PRO     8     -13.191   3.339 -15.086  1.00  0.00           C  
ATOM   1272  O   PRO     8     -10.702   6.982 -21.691  1.00  0.00           O  
ATOM   1273  O   PRO     8     -11.173   3.044 -20.074  1.00  0.00           O  
ATOM   1274  O   PRO     8     -12.109   3.196 -15.658  1.00  0.00           O  
ATOM   1275  CB  PRO     8      -8.667   9.332 -23.130  1.00  0.00           C  
ATOM   1276  CB  PRO     8     -10.306   1.437 -23.020  1.00  0.00           C  
ATOM   1277  CB  PRO     8     -15.200   2.444 -16.109  1.00  0.00           C  
ATOM   1278  CG  PRO     8      -9.709  10.335 -22.908  1.00  0.00           C  
ATOM   1279  CG  PRO     8      -9.733   2.770 -23.454  1.00  0.00           C  
ATOM   1280  CG  PRO     8     -14.537   1.735 -17.346  1.00  0.00           C  
ATOM   1281  CD  PRO     8     -10.937   9.863 -23.703  1.00  0.00           C  
ATOM   1282  CD  PRO     8     -10.941   3.650 -23.669  1.00  0.00           C  
ATOM   1283  CD  PRO     8     -14.179   2.915 -18.171  1.00  0.00           C  
ATOM   1284  N   HYP     9      -8.436   6.423 -21.777  1.00  0.00           N  
ATOM   1285  N   HYP     9     -11.116   0.820 -19.799  1.00  0.00           N  
ATOM   1286  N   HYP     9     -13.224   3.403 -13.736  1.00  0.00           N  
ATOM   1287  CA  HYP     9      -8.502   5.471 -20.698  1.00  0.00           C  
ATOM   1288  CA  HYP     9     -10.743   0.824 -18.399  1.00  0.00           C  
ATOM   1289  CA  HYP     9     -12.043   3.220 -12.840  1.00  0.00           C  
ATOM   1290  C   HYP     9      -8.954   5.956 -19.329  1.00  0.00           C  
ATOM   1291  C   HYP     9      -9.337   1.272 -18.055  1.00  0.00           C  
ATOM   1292  C   HYP     9     -11.355   1.795 -13.050  1.00  0.00           C  
ATOM   1293  O   HYP     9      -8.660   7.092 -18.972  1.00  0.00           O  
ATOM   1294  O   HYP     9      -8.435   1.323 -18.850  1.00  0.00           O  
ATOM   1295  O   HYP     9     -12.017   0.800 -13.296  1.00  0.00           O  
ATOM   1296  CB  HYP     9      -7.087   4.769 -20.617  1.00  0.00           C  
ATOM   1297  CB  HYP     9     -10.783  -0.670 -18.053  1.00  0.00           C  
ATOM   1298  CB  HYP     9     -12.644   3.298 -11.417  1.00  0.00           C  
ATOM   1299  CG  HYP     9      -6.434   5.207 -21.963  1.00  0.00           C  
ATOM   1300  CG  HYP     9     -11.782  -1.313 -18.970  1.00  0.00           C  
ATOM   1301  CG  HYP     9     -13.885   4.171 -11.543  1.00  0.00           C  
ATOM   1302  CD2 HYP     9      -7.128   6.559 -22.305  1.00  0.00           C  
ATOM   1303  CD2 HYP     9     -11.425  -0.537 -20.241  1.00  0.00           C  
ATOM   1304  CD2 HYP     9     -14.340   3.851 -12.950  1.00  0.00           C  
ATOM   1305  OD1 HYP     9      -6.779   4.259 -22.940  1.00  0.00           O  
ATOM   1306  OD1 HYP     9     -13.133  -1.165 -18.607  1.00  0.00           O  
ATOM   1307  OD1 HYP     9     -13.384   5.509 -11.561  1.00  0.00           O  
ATOM   1308  N   GLY    10      -9.795   5.200 -18.643  1.00  0.00           N  
ATOM   1309  N   GLY    10      -9.158   1.710 -16.779  1.00  0.00           N  
ATOM   1310  N   GLY    10     -10.004   1.748 -13.012  1.00  0.00           N  
ATOM   1311  CA  GLY    10     -10.313   5.572 -17.392  1.00  0.00           C  
ATOM   1312  CA  GLY    10      -7.960   2.363 -16.252  1.00  0.00           C  
ATOM   1313  CA  GLY    10      -9.341   0.424 -12.842  1.00  0.00           C  
ATOM   1314  C   GLY    10      -9.261   5.727 -16.264  1.00  0.00           C  
ATOM   1315  C   GLY    10      -6.900   1.447 -15.553  1.00  0.00           C  
ATOM   1316  C   GLY    10      -9.546  -0.343 -11.556  1.00  0.00           C  
ATOM   1317  O   GLY    10      -8.039   5.391 -16.387  1.00  0.00           O  
ATOM   1318  O   GLY    10      -7.090   0.185 -15.525  1.00  0.00           O  
ATOM   1319  O   GLY    10     -10.324   0.169 -10.744  1.00  0.00           O  
ATOM   1320  N   PRO    11      -9.658   6.443 -15.198  1.00  0.00           N  
ATOM   1321  N   PRO    11      -5.775   1.989 -15.039  1.00  0.00           N  
ATOM   1322  N   PRO    11      -8.812  -1.402 -11.306  1.00  0.00           N  
ATOM   1323  CA  PRO    11      -8.805   6.747 -14.046  1.00  0.00           C  
ATOM   1324  CA  PRO    11      -4.762   1.240 -14.306  1.00  0.00           C  
ATOM   1325  CA  PRO    11      -8.924  -2.282 -10.139  1.00  0.00           C  
ATOM   1326  C   PRO    11      -8.370   5.463 -13.296  1.00  0.00           C  
ATOM   1327  C   PRO    11      -5.257   0.651 -12.986  1.00  0.00           C  
ATOM   1328  C   PRO    11      -8.227  -1.712  -8.881  1.00  0.00           C  
ATOM   1329  O   PRO    11      -8.928   4.410 -13.543  1.00  0.00           O  
ATOM   1330  O   PRO    11      -6.104   1.332 -12.402  1.00  0.00           O  
ATOM   1331  O   PRO    11      -7.472  -0.740  -8.961  1.00  0.00           O  
ATOM   1332  CB  PRO    11      -9.738   7.591 -13.092  1.00  0.00           C  
ATOM   1333  CB  PRO    11      -3.706   2.244 -13.970  1.00  0.00           C  
ATOM   1334  CB  PRO    11      -8.359  -3.606 -10.535  1.00  0.00           C  
ATOM   1335  CG  PRO    11     -11.093   7.126 -13.385  1.00  0.00           C  
ATOM   1336  CG  PRO    11      -3.880   3.355 -15.070  1.00  0.00           C  
ATOM   1337  CG  PRO    11      -8.408  -3.611 -12.044  1.00  0.00           C  
ATOM   1338  CD  PRO    11     -11.028   6.827 -14.867  1.00  0.00           C  
ATOM   1339  CD  PRO    11      -5.406   3.373 -15.179  1.00  0.00           C  
ATOM   1340  CD  PRO    11      -8.117  -2.150 -12.329  1.00  0.00           C  
ATOM   1341  N   HYP    12      -7.323   5.572 -12.469  1.00  0.00           N  
ATOM   1342  N   HYP    12      -4.726  -0.468 -12.534  1.00  0.00           N  
ATOM   1343  N   HYP    12      -8.309  -2.437  -7.766  1.00  0.00           N  
ATOM   1344  CA  HYP    12      -6.761   4.464 -11.675  1.00  0.00           C  
ATOM   1345  CA  HYP    12      -4.533  -0.826 -11.141  1.00  0.00           C  
ATOM   1346  CA  HYP    12      -7.521  -2.216  -6.556  1.00  0.00           C  
ATOM   1347  C   HYP    12      -7.823   4.065 -10.620  1.00  0.00           C  
ATOM   1348  C   HYP    12      -4.259   0.399 -10.263  1.00  0.00           C  
ATOM   1349  C   HYP    12      -5.982  -2.210  -6.853  1.00  0.00           C  
ATOM   1350  O   HYP    12      -8.542   4.930 -10.118  1.00  0.00           O  
ATOM   1351  O   HYP    12      -3.502   1.272 -10.599  1.00  0.00           O  
ATOM   1352  O   HYP    12      -5.465  -2.878  -7.733  1.00  0.00           O  
ATOM   1353  CB  HYP    12      -5.414   4.886 -11.132  1.00  0.00           C  
ATOM   1354  CB  HYP    12      -3.419  -1.902 -11.007  1.00  0.00           C  
ATOM   1355  CB  HYP    12      -7.830  -3.393  -5.607  1.00  0.00           C  
ATOM   1356  CG  HYP    12      -5.121   6.244 -11.864  1.00  0.00           C  
ATOM   1357  CG  HYP    12      -3.541  -2.607 -12.329  1.00  0.00           C  
ATOM   1358  CG  HYP    12      -9.309  -3.624  -5.932  1.00  0.00           C  
ATOM   1359  CD2 HYP    12      -6.572   6.790 -12.219  1.00  0.00           C  
ATOM   1360  CD2 HYP    12      -3.858  -1.373 -13.249  1.00  0.00           C  
ATOM   1361  CD2 HYP    12      -9.256  -3.564  -7.428  1.00  0.00           C  
ATOM   1362  OD1 HYP    12      -4.327   6.105 -13.074  1.00  0.00           O  
ATOM   1363  OD1 HYP    12      -4.622  -3.589 -12.241  1.00  0.00           O  
ATOM   1364  OD1 HYP    12     -10.171  -2.561  -5.485  1.00  0.00           O  
ATOM   1365  N   GLY    13      -7.761   2.787 -10.238  1.00  0.00           N  
ATOM   1366  N   GLY    13      -4.807   0.492  -9.118  1.00  0.00           N  
ATOM   1367  N   GLY    13      -5.279  -1.403  -6.028  1.00  0.00           N  
ATOM   1368  CA  GLY    13      -8.663   2.350  -9.212  1.00  0.00           C  
ATOM   1369  CA  GLY    13      -4.549   1.622  -8.203  1.00  0.00           C  
ATOM   1370  CA  GLY    13      -3.828  -1.229  -6.066  1.00  0.00           C  
ATOM   1371  C   GLY    13      -8.185   2.727  -7.805  1.00  0.00           C  
ATOM   1372  C   GLY    13      -3.228   1.650  -7.484  1.00  0.00           C  
ATOM   1373  C   GLY    13      -3.154  -2.671  -5.597  1.00  0.00           C  
ATOM   1374  O   GLY    13      -7.252   3.469  -7.666  1.00  0.00           O  
ATOM   1375  O   GLY    13      -2.211   1.029  -7.763  1.00  0.00           O  
ATOM   1376  O   GLY    13      -3.839  -3.645  -5.237  1.00  0.00           O  
ATOM   1377  N   PRO    14      -8.950   2.393  -6.762  1.00  0.00           N  
ATOM   1378  N   PRO    14      -3.181   2.560  -6.510  1.00  0.00           N  
ATOM   1379  N   PRO    14      -1.836  -2.717  -5.596  1.00  0.00           N  
ATOM   1380  CA  PRO    14      -8.706   2.858  -5.358  1.00  0.00           C  
ATOM   1381  CA  PRO    14      -1.883   2.940  -5.878  1.00  0.00           C  
ATOM   1382  CA  PRO    14      -1.075  -3.844  -5.019  1.00  0.00           C  
ATOM   1383  C   PRO    14      -7.562   2.011  -4.739  1.00  0.00           C  
ATOM   1384  C   PRO    14      -1.590   1.884  -4.705  1.00  0.00           C  
ATOM   1385  C   PRO    14      -0.829  -3.664  -3.489  1.00  0.00           C  
ATOM   1386  O   PRO    14      -7.061   1.086  -5.444  1.00  0.00           O  
ATOM   1387  O   PRO    14      -2.565   1.395  -4.073  1.00  0.00           O  
ATOM   1388  O   PRO    14      -0.858  -2.536  -2.980  1.00  0.00           O  
ATOM   1389  CB  PRO    14     -10.056   2.700  -4.665  1.00  0.00           C  
ATOM   1390  CB  PRO    14      -2.057   4.335  -5.343  1.00  0.00           C  
ATOM   1391  CB  PRO    14       0.241  -3.858  -5.833  1.00  0.00           C  
ATOM   1392  CG  PRO    14     -10.683   1.454  -5.311  1.00  0.00           C  
ATOM   1393  CG  PRO    14      -3.565   4.301  -4.874  1.00  0.00           C  
ATOM   1394  CG  PRO    14       0.515  -2.367  -6.188  1.00  0.00           C  
ATOM   1395  CD  PRO    14     -10.244   1.628  -6.755  1.00  0.00           C  
ATOM   1396  CD  PRO    14      -4.196   3.394  -5.978  1.00  0.00           C  
ATOM   1397  CD  PRO    14      -0.951  -1.818  -6.334  1.00  0.00           C  
ATOM   1398  N   HYP    15      -7.125   2.295  -3.475  1.00  0.00           N  
ATOM   1399  N   HYP    15      -0.338   1.639  -4.303  1.00  0.00           N  
ATOM   1400  N   HYP    15      -0.564  -4.701  -2.687  1.00  0.00           N  
ATOM   1401  CA  HYP    15      -5.826   1.847  -2.965  1.00  0.00           C  
ATOM   1402  CA  HYP    15       0.037   0.658  -3.322  1.00  0.00           C  
ATOM   1403  CA  HYP    15      -0.343  -4.684  -1.242  1.00  0.00           C  
ATOM   1404  C   HYP    15      -5.816   0.260  -2.825  1.00  0.00           C  
ATOM   1405  C   HYP    15      -0.593   0.938  -1.988  1.00  0.00           C  
ATOM   1406  C   HYP    15       0.843  -3.741  -0.691  1.00  0.00           C  
ATOM   1407  O   HYP    15      -6.801  -0.462  -2.705  1.00  0.00           O  
ATOM   1408  O   HYP    15      -0.738   2.077  -1.599  1.00  0.00           O  
ATOM   1409  O   HYP    15       1.891  -3.659  -1.270  1.00  0.00           O  
ATOM   1410  CB  HYP    15      -5.684   2.543  -1.559  1.00  0.00           C  
ATOM   1411  CB  HYP    15       1.567   0.684  -3.177  1.00  0.00           C  
ATOM   1412  CB  HYP    15       0.175  -6.127  -0.853  1.00  0.00           C  
ATOM   1413  CG  HYP    15      -6.533   3.769  -1.717  1.00  0.00           C  
ATOM   1414  CG  HYP    15       2.048   1.421  -4.417  1.00  0.00           C  
ATOM   1415  CG  HYP    15      -0.564  -6.965  -1.915  1.00  0.00           C  
ATOM   1416  CD2 HYP    15      -7.672   3.359  -2.564  1.00  0.00           C  
ATOM   1417  CD2 HYP    15       0.875   2.432  -4.645  1.00  0.00           C  
ATOM   1418  CD2 HYP    15      -0.481  -6.095  -3.159  1.00  0.00           C  
ATOM   1419  OD1 HYP    15      -5.790   4.800  -2.401  1.00  0.00           O  
ATOM   1420  OD1 HYP    15       2.240   0.483  -5.444  1.00  0.00           O  
ATOM   1421  OD1 HYP    15      -1.893  -7.266  -1.555  1.00  0.00           O  
ATOM   1422  N   GLY    16      -4.553  -0.190  -2.724  1.00  0.00           N  
ATOM   1423  N   GLY    16      -0.896  -0.115  -1.287  1.00  0.00           N  
ATOM   1424  N   GLY    16       0.685  -3.106   0.472  1.00  0.00           N  
ATOM   1425  CA  GLY    16      -4.290  -1.627  -2.444  1.00  0.00           C  
ATOM   1426  CA  GLY    16      -1.754  -0.051  -0.107  1.00  0.00           C  
ATOM   1427  CA  GLY    16       1.573  -2.081   0.989  1.00  0.00           C  
ATOM   1428  C   GLY    16      -4.666  -2.131  -0.996  1.00  0.00           C  
ATOM   1429  C   GLY    16      -0.968   0.334   1.168  1.00  0.00           C  
ATOM   1430  C   GLY    16       2.975  -2.569   1.487  1.00  0.00           C  
ATOM   1431  O   GLY    16      -4.903  -1.374  -0.003  1.00  0.00           O  
ATOM   1432  O   GLY    16       0.248   0.581   1.099  1.00  0.00           O  
ATOM   1433  O   GLY    16       3.420  -3.718   1.502  1.00  0.00           O  
ATOM   1434  N   PRO    17      -4.696  -3.435  -0.801  1.00  0.00           N  
ATOM   1435  N   PRO    17      -1.665   0.413   2.291  1.00  0.00           N  
ATOM   1436  N   PRO    17       3.721  -1.594   1.979  1.00  0.00           N  
ATOM   1437  CA  PRO    17      -4.578  -4.145   0.499  1.00  0.00           C  
ATOM   1438  CA  PRO    17      -1.074   1.001   3.500  1.00  0.00           C  
ATOM   1439  CA  PRO    17       5.055  -1.662   2.589  1.00  0.00           C  
ATOM   1440  C   PRO    17      -3.406  -3.678   1.386  1.00  0.00           C  
ATOM   1441  C   PRO    17      -0.022   0.140   4.237  1.00  0.00           C  
ATOM   1442  C   PRO    17       4.885  -2.226   4.050  1.00  0.00           C  
ATOM   1443  O   PRO    17      -2.437  -3.065   0.852  1.00  0.00           O  
ATOM   1444  O   PRO    17      -0.043  -1.084   4.005  1.00  0.00           O  
ATOM   1445  O   PRO    17       3.774  -2.332   4.608  1.00  0.00           O  
ATOM   1446  CB  PRO    17      -4.505  -5.635   0.161  1.00  0.00           C  
ATOM   1447  CB  PRO    17      -2.267   1.307   4.422  1.00  0.00           C  
ATOM   1448  CB  PRO    17       5.779  -0.318   2.517  1.00  0.00           C  
ATOM   1449  CG  PRO    17      -5.260  -5.722  -1.137  1.00  0.00           C  
ATOM   1450  CG  PRO    17      -3.300   0.278   3.939  1.00  0.00           C  
ATOM   1451  CG  PRO    17       4.561   0.539   2.625  1.00  0.00           C  
ATOM   1452  CD  PRO    17      -4.941  -4.364  -1.848  1.00  0.00           C  
ATOM   1453  CD  PRO    17      -3.124   0.156   2.446  1.00  0.00           C  
ATOM   1454  CD  PRO    17       3.481  -0.188   1.785  1.00  0.00           C  
ATOM   1455  N   HYP    18      -3.345  -4.137   2.704  1.00  0.00           N  
ATOM   1456  N   HYP    18       0.667   0.685   5.230  1.00  0.00           N  
ATOM   1457  N   HYP    18       6.008  -2.592   4.727  1.00  0.00           N  
ATOM   1458  CA  HYP    18      -2.252  -3.689   3.621  1.00  0.00           C  
ATOM   1459  CA  HYP    18       1.425  -0.131   6.171  1.00  0.00           C  
ATOM   1460  CA  HYP    18       5.915  -3.141   6.051  1.00  0.00           C  
ATOM   1461  C   HYP    18      -0.944  -4.407   3.370  1.00  0.00           C  
ATOM   1462  C   HYP    18       0.499  -1.198   6.857  1.00  0.00           C  
ATOM   1463  C   HYP    18       5.625  -2.089   7.098  1.00  0.00           C  
ATOM   1464  O   HYP    18      -0.894  -5.308   2.572  1.00  0.00           O  
ATOM   1465  O   HYP    18      -0.764  -1.036   7.040  1.00  0.00           O  
ATOM   1466  O   HYP    18       5.993  -0.931   6.905  1.00  0.00           O  
ATOM   1467  CB  HYP    18      -2.815  -4.169   5.011  1.00  0.00           C  
ATOM   1468  CB  HYP    18       2.109   0.838   7.200  1.00  0.00           C  
ATOM   1469  CB  HYP    18       7.195  -3.794   6.441  1.00  0.00           C  
ATOM   1470  CG  HYP    18      -4.293  -3.892   4.954  1.00  0.00           C  
ATOM   1471  CG  HYP    18       2.178   2.111   6.302  1.00  0.00           C  
ATOM   1472  CG  HYP    18       7.898  -3.929   5.099  1.00  0.00           C  
ATOM   1473  CD2 HYP    18      -4.489  -4.502   3.576  1.00  0.00           C  
ATOM   1474  CD2 HYP    18       0.880   2.149   5.577  1.00  0.00           C  
ATOM   1475  CD2 HYP    18       7.382  -2.709   4.379  1.00  0.00           C  
ATOM   1476  OD1 HYP    18      -4.582  -2.464   5.043  1.00  0.00           O  
ATOM   1477  OD1 HYP    18       3.342   2.079   5.479  1.00  0.00           O  
ATOM   1478  OD1 HYP    18       7.506  -5.201   4.565  1.00  0.00           O  
ATOM   1479  N   GLY    19       0.172  -3.927   3.916  1.00  0.00           N  
ATOM   1480  N   GLY    19       1.123  -2.347   7.215  1.00  0.00           N  
ATOM   1481  N   GLY    19       5.051  -2.512   8.224  1.00  0.00           N  
ATOM   1482  CA  GLY    19       1.425  -4.606   3.998  1.00  0.00           C  
ATOM   1483  CA  GLY    19       0.616  -3.282   8.209  1.00  0.00           C  
ATOM   1484  CA  GLY    19       4.677  -1.725   9.354  1.00  0.00           C  
ATOM   1485  C   GLY    19       1.690  -5.457   5.190  1.00  0.00           C  
ATOM   1486  C   GLY    19       0.986  -2.764   9.582  1.00  0.00           C  
ATOM   1487  C   GLY    19       5.816  -1.128  10.168  1.00  0.00           C  
ATOM   1488  O   GLY    19       0.765  -5.599   6.088  1.00  0.00           O  
ATOM   1489  O   GLY    19       1.492  -1.667   9.725  1.00  0.00           O  
ATOM   1490  O   GLY    19       7.005  -1.418   9.983  1.00  0.00           O  
ATOM   1491  N   PRO    20       2.898  -6.038   5.223  1.00  0.00           N  
ATOM   1492  N   PRO    20       0.733  -3.602  10.661  1.00  0.00           N  
ATOM   1493  N   PRO    20       5.477  -0.196  11.085  1.00  0.00           N  
ATOM   1494  CA  PRO    20       3.256  -6.918   6.321  1.00  0.00           C  
ATOM   1495  CA  PRO    20       0.755  -3.118  12.022  1.00  0.00           C  
ATOM   1496  CA  PRO    20       6.538   0.407  11.951  1.00  0.00           C  
ATOM   1497  C   PRO    20       3.329  -6.229   7.717  1.00  0.00           C  
ATOM   1498  C   PRO    20       2.200  -3.057  12.575  1.00  0.00           C  
ATOM   1499  C   PRO    20       7.322  -0.578  12.817  1.00  0.00           C  
ATOM   1500  O   PRO    20       3.550  -4.990   7.629  1.00  0.00           O  
ATOM   1501  O   PRO    20       3.087  -3.640  11.939  1.00  0.00           O  
ATOM   1502  O   PRO    20       6.700  -1.537  13.324  1.00  0.00           O  
ATOM   1503  CB  PRO    20       4.652  -7.387   6.022  1.00  0.00           C  
ATOM   1504  CB  PRO    20      -0.106  -4.114  12.812  1.00  0.00           C  
ATOM   1505  CB  PRO    20       5.848   1.394  12.889  1.00  0.00           C  
ATOM   1506  CG  PRO    20       4.673  -7.325   4.489  1.00  0.00           C  
ATOM   1507  CG  PRO    20       0.213  -5.431  12.046  1.00  0.00           C  
ATOM   1508  CG  PRO    20       4.643   1.792  12.068  1.00  0.00           C  
ATOM   1509  CD  PRO    20       3.980  -6.009   4.204  1.00  0.00           C  
ATOM   1510  CD  PRO    20       0.146  -4.943  10.577  1.00  0.00           C  
ATOM   1511  CD  PRO    20       4.223   0.417  11.353  1.00  0.00           C  
ATOM   1512  N   HYP    21       3.325  -6.926   8.880  1.00  0.00           N  
ATOM   1513  N   HYP    21       2.449  -2.570  13.753  1.00  0.00           N  
ATOM   1514  N   HYP    21       8.574  -0.209  13.126  1.00  0.00           N  
ATOM   1515  CA  HYP    21       3.776  -6.325  10.176  1.00  0.00           C  
ATOM   1516  CA  HYP    21       3.765  -2.515  14.359  1.00  0.00           C  
ATOM   1517  CA  HYP    21       9.456  -1.046  13.969  1.00  0.00           C  
ATOM   1518  C   HYP    21       5.153  -5.767  10.026  1.00  0.00           C  
ATOM   1519  C   HYP    21       4.511  -3.831  14.603  1.00  0.00           C  
ATOM   1520  C   HYP    21       8.928  -1.111  15.403  1.00  0.00           C  
ATOM   1521  O   HYP    21       5.952  -6.221   9.213  1.00  0.00           O  
ATOM   1522  O   HYP    21       3.919  -4.881  14.787  1.00  0.00           O  
ATOM   1523  O   HYP    21       8.440  -0.065  15.875  1.00  0.00           O  
ATOM   1524  CB  HYP    21       3.875  -7.514  11.099  1.00  0.00           C  
ATOM   1525  CB  HYP    21       3.616  -1.815  15.717  1.00  0.00           C  
ATOM   1526  CB  HYP    21      10.839  -0.340  13.978  1.00  0.00           C  
ATOM   1527  CG  HYP    21       2.929  -8.539  10.562  1.00  0.00           C  
ATOM   1528  CG  HYP    21       2.569  -0.811  15.455  1.00  0.00           C  
ATOM   1529  CG  HYP    21      10.839   0.285  12.566  1.00  0.00           C  
ATOM   1530  CD2 HYP    21       3.013  -8.326   9.051  1.00  0.00           C  
ATOM   1531  CD2 HYP    21       1.564  -1.648  14.561  1.00  0.00           C  
ATOM   1532  CD2 HYP    21       9.413   0.842  12.575  1.00  0.00           C  
ATOM   1533  OD1 HYP    21       1.578  -8.143  10.894  1.00  0.00           O  
ATOM   1534  OD1 HYP    21       3.040   0.319  14.784  1.00  0.00           O  
ATOM   1535  OD1 HYP    21      11.035  -0.736  11.574  1.00  0.00           O  
ATOM   1536  N   GLY    22       5.494  -4.854  10.961  1.00  0.00           N  
ATOM   1537  N   GLY    22       5.840  -3.825  14.614  1.00  0.00           N  
ATOM   1538  N   GLY    22       9.084  -2.224  16.112  1.00  0.00           N  
ATOM   1539  CA  GLY    22       6.807  -4.329  11.179  1.00  0.00           C  
ATOM   1540  CA  GLY    22       6.686  -4.881  14.989  1.00  0.00           C  
ATOM   1541  CA  GLY    22       8.732  -2.275  17.507  1.00  0.00           C  
ATOM   1542  C   GLY    22       7.787  -5.431  11.593  1.00  0.00           C  
ATOM   1543  C   GLY    22       6.750  -5.247  16.472  1.00  0.00           C  
ATOM   1544  C   GLY    22       9.627  -1.491  18.451  1.00  0.00           C  
ATOM   1545  O   GLY    22       7.516  -6.368  12.336  1.00  0.00           O  
ATOM   1546  O   GLY    22       6.537  -4.493  17.379  1.00  0.00           O  
ATOM   1547  O   GLY    22      10.623  -0.947  17.977  1.00  0.00           O  
ATOM   1548  N   PRO    23       9.001  -5.315  11.151  1.00  0.00           N  
ATOM   1549  N   PRO    23       7.186  -6.513  16.707  1.00  0.00           N  
ATOM   1550  N   PRO    23       9.376  -1.498  19.760  1.00  0.00           N  
ATOM   1551  CA  PRO    23      10.094  -6.063  11.743  1.00  0.00           C  
ATOM   1552  CA  PRO    23       7.293  -6.987  18.098  1.00  0.00           C  
ATOM   1553  CA  PRO    23      10.271  -0.995  20.755  1.00  0.00           C  
ATOM   1554  C   PRO    23      10.200  -5.819  13.247  1.00  0.00           C  
ATOM   1555  C   PRO    23       8.412  -6.381  18.827  1.00  0.00           C  
ATOM   1556  C   PRO    23      11.459  -1.876  20.927  1.00  0.00           C  
ATOM   1557  O   PRO    23       9.798  -4.734  13.765  1.00  0.00           O  
ATOM   1558  O   PRO    23       9.223  -5.650  18.301  1.00  0.00           O  
ATOM   1559  O   PRO    23      11.529  -2.994  20.415  1.00  0.00           O  
ATOM   1560  CB  PRO    23      11.389  -5.655  10.985  1.00  0.00           C  
ATOM   1561  CB  PRO    23       7.535  -8.457  17.896  1.00  0.00           C  
ATOM   1562  CB  PRO    23       9.533  -1.085  22.127  1.00  0.00           C  
ATOM   1563  CG  PRO    23      11.094  -4.216  10.668  1.00  0.00           C  
ATOM   1564  CG  PRO    23       8.343  -8.524  16.590  1.00  0.00           C  
ATOM   1565  CG  PRO    23       8.620  -2.313  21.861  1.00  0.00           C  
ATOM   1566  CD  PRO    23       9.545  -4.267  10.337  1.00  0.00           C  
ATOM   1567  CD  PRO    23       7.565  -7.566  15.717  1.00  0.00           C  
ATOM   1568  CD  PRO    23       8.180  -2.021  20.415  1.00  0.00           C  
ATOM   1569  N   HYP    24      10.944  -6.726  13.946  1.00  0.00           N  
ATOM   1570  N   HYP    24       8.495  -6.630  20.130  1.00  0.00           N  
ATOM   1571  N   HYP    24      12.523  -1.461  21.624  1.00  0.00           N  
ATOM   1572  CA  HYP    24      11.373  -6.507  15.280  1.00  0.00           C  
ATOM   1573  CA  HYP    24       9.733  -6.452  20.831  1.00  0.00           C  
ATOM   1574  CA  HYP    24      13.678  -2.309  21.897  1.00  0.00           C  
ATOM   1575  C   HYP    24      11.970  -5.152  15.552  1.00  0.00           C  
ATOM   1576  C   HYP    24      10.936  -7.222  20.307  1.00  0.00           C  
ATOM   1577  C   HYP    24      13.324  -3.580  22.762  1.00  0.00           C  
ATOM   1578  O   HYP    24      12.761  -4.549  14.718  1.00  0.00           O  
ATOM   1579  O   HYP    24      10.886  -8.395  19.843  1.00  0.00           O  
ATOM   1580  O   HYP    24      12.297  -3.638  23.444  1.00  0.00           O  
ATOM   1581  CB  HYP    24      12.392  -7.594  15.579  1.00  0.00           C  
ATOM   1582  CB  HYP    24       9.379  -6.856  22.292  1.00  0.00           C  
ATOM   1583  CB  HYP    24      14.660  -1.422  22.574  1.00  0.00           C  
ATOM   1584  CG  HYP    24      11.963  -8.821  14.657  1.00  0.00           C  
ATOM   1585  CG  HYP    24       7.844  -6.711  22.409  1.00  0.00           C  
ATOM   1586  CG  HYP    24      14.228  -0.031  22.174  1.00  0.00           C  
ATOM   1587  CD2 HYP    24      11.416  -8.060  13.473  1.00  0.00           C  
ATOM   1588  CD2 HYP    24       7.452  -7.048  21.010  1.00  0.00           C  
ATOM   1589  CD2 HYP    24      12.745  -0.212  22.181  1.00  0.00           C  
ATOM   1590  OD1 HYP    24      11.008  -9.572  15.334  1.00  0.00           O  
ATOM   1591  OD1 HYP    24       7.620  -5.376  22.779  1.00  0.00           O  
ATOM   1592  OD1 HYP    24      14.625   0.310  20.825  1.00  0.00           O  
ATOM   1593  N   GLY    25      11.758  -4.565  16.710  1.00  0.00           N  
ATOM   1594  N   GLY    25      12.087  -6.574  20.278  1.00  0.00           N  
ATOM   1595  N   GLY    25      14.118  -4.619  22.662  1.00  0.00           N  
ATOM   1596  CA  GLY    25      12.538  -3.410  17.235  1.00  0.00           C  
ATOM   1597  CA  GLY    25      13.322  -7.021  19.595  1.00  0.00           C  
ATOM   1598  CA  GLY    25      13.946  -5.947  23.241  1.00  0.00           C  
ATOM   1599  C   GLY    25      14.080  -3.731  17.316  1.00  0.00           C  
ATOM   1600  C   GLY    25      14.186  -8.040  20.461  1.00  0.00           C  
ATOM   1601  C   GLY    25      14.097  -5.911  24.782  1.00  0.00           C  
ATOM   1602  O   GLY    25      14.464  -4.955  17.099  1.00  0.00           O  
ATOM   1603  O   GLY    25      13.628  -8.572  21.437  1.00  0.00           O  
ATOM   1604  O   GLY    25      14.259  -4.815  25.415  1.00  0.00           O  
ATOM   1605  N   PRO    26      14.917  -2.906  17.867  1.00  0.00           N  
ATOM   1606  N   PRO    26      15.374  -8.340  20.016  1.00  0.00           N  
ATOM   1607  N   PRO    26      13.907  -7.078  25.443  1.00  0.00           N  
ATOM   1608  CA  PRO    26      16.337  -3.185  18.024  1.00  0.00           C  
ATOM   1609  CA  PRO    26      16.266  -9.434  20.669  1.00  0.00           C  
ATOM   1610  CA  PRO    26      14.147  -7.267  26.830  1.00  0.00           C  
ATOM   1611  C   PRO    26      16.662  -4.007  19.245  1.00  0.00           C  
ATOM   1612  C   PRO    26      16.703  -9.095  22.132  1.00  0.00           C  
ATOM   1613  C   PRO    26      15.644  -7.090  27.120  1.00  0.00           C  
ATOM   1614  O   PRO    26      15.732  -4.241  20.062  1.00  0.00           O  
ATOM   1615  O   PRO    26      16.861  -7.923  22.432  1.00  0.00           O  
ATOM   1616  O   PRO    26      16.481  -6.942  26.234  1.00  0.00           O  
ATOM   1617  CB  PRO    26      16.915  -1.780  18.141  1.00  0.00           C  
ATOM   1618  CB  PRO    26      17.427  -9.594  19.702  1.00  0.00           C  
ATOM   1619  CB  PRO    26      13.614  -8.680  27.204  1.00  0.00           C  
ATOM   1620  CG  PRO    26      16.000  -0.685  17.611  1.00  0.00           C  
ATOM   1621  CG  PRO    26      16.910  -9.104  18.344  1.00  0.00           C  
ATOM   1622  CG  PRO    26      13.855  -9.395  25.900  1.00  0.00           C  
ATOM   1623  CD  PRO    26      14.696  -1.472  17.784  1.00  0.00           C  
ATOM   1624  CD  PRO    26      15.970  -7.949  18.711  1.00  0.00           C  
ATOM   1625  CD  PRO    26      13.671  -8.336  24.790  1.00  0.00           C  
ATOM   1626  N   HYP    27      17.930  -4.434  19.467  1.00  0.00           N  
ATOM   1627  N   HYP    27      17.022 -10.077  22.971  1.00  0.00           N  
ATOM   1628  N   HYP    27      16.078  -7.071  28.364  1.00  0.00           N  
ATOM   1629  CA  HYP    27      18.303  -5.139  20.712  1.00  0.00           C  
ATOM   1630  CA  HYP    27      17.853  -9.695  24.119  1.00  0.00           C  
ATOM   1631  CA  HYP    27      17.447  -6.910  28.749  1.00  0.00           C  
ATOM   1632  C   HYP    27      18.022  -4.248  21.902  1.00  0.00           C  
ATOM   1633  C   HYP    27      19.127  -8.838  23.787  1.00  0.00           C  
ATOM   1634  C   HYP    27      18.417  -7.991  28.147  1.00  0.00           C  
ATOM   1635  O   HYP    27      18.108  -3.012  21.850  1.00  0.00           O  
ATOM   1636  O   HYP    27      19.870  -8.943  22.780  1.00  0.00           O  
ATOM   1637  O   HYP    27      18.085  -9.206  27.976  1.00  0.00           O  
ATOM   1638  CB  HYP    27      19.750  -5.438  20.590  1.00  0.00           C  
ATOM   1639  CB  HYP    27      18.336 -11.008  24.675  1.00  0.00           C  
ATOM   1640  CB  HYP    27      17.389  -6.902  30.265  1.00  0.00           C  
ATOM   1641  CG  HYP    27      19.950  -5.523  19.060  1.00  0.00           C  
ATOM   1642  CG  HYP    27      18.399 -11.949  23.542  1.00  0.00           C  
ATOM   1643  CG  HYP    27      15.962  -6.553  30.596  1.00  0.00           C  
ATOM   1644  CD2 HYP    27      18.966  -4.429  18.590  1.00  0.00           C  
ATOM   1645  CD2 HYP    27      17.072 -11.517  22.802  1.00  0.00           C  
ATOM   1646  CD2 HYP    27      15.169  -7.075  29.505  1.00  0.00           C  
ATOM   1647  OD1 HYP    27      19.522  -6.817  18.670  1.00  0.00           O  
ATOM   1648  OD1 HYP    27      18.341 -13.360  23.751  1.00  0.00           O  
ATOM   1649  OD1 HYP    27      15.798  -5.142  30.776  1.00  0.00           O  
ATOM   1650  N   GLY    28      17.678  -4.881  23.001  1.00  0.00           N  
ATOM   1651  N   GLY    28      19.341  -7.917  24.719  1.00  0.00           N  
ATOM   1652  N   GLY    28      19.691  -7.539  28.055  1.00  0.00           N  
ATOM   1653  CA  GLY    28      17.240  -4.349  24.288  1.00  0.00           C  
ATOM   1654  CA  GLY    28      20.414  -6.931  24.698  1.00  0.00           C  
ATOM   1655  CA  GLY    28      20.857  -8.410  27.840  1.00  0.00           C  
ATOM   1656  C   GLY    28      18.377  -3.799  25.140  1.00  0.00           C  
ATOM   1657  C   GLY    28      21.831  -7.569  24.769  1.00  0.00           C  
ATOM   1658  C   GLY    28      21.216  -9.430  29.016  1.00  0.00           C  
ATOM   1659  O   GLY    28      19.540  -3.883  24.732  1.00  0.00           O  
ATOM   1660  O   GLY    28      22.046  -8.797  24.830  1.00  0.00           O  
ATOM   1661  O   GLY    28      21.122  -9.018  30.231  1.00  0.00           O  
ATOM   1662  N   PRO    29      18.133  -3.215  26.336  1.00  0.00           N  
ATOM   1663  N   PRO    29      22.898  -6.749  24.599  1.00  0.00           N  
ATOM   1664  N   PRO    29      21.728 -10.630  28.820  1.00  0.00           N  
ATOM   1665  CA  PRO    29      19.175  -2.639  27.174  1.00  0.00           C  
ATOM   1666  CA  PRO    29      24.274  -7.208  24.601  1.00  0.00           C  
ATOM   1667  CA  PRO    29      21.972 -11.513  29.914  1.00  0.00           C  
ATOM   1668  C   PRO    29      20.003  -3.757  27.806  1.00  0.00           C  
ATOM   1669  C   PRO    29      24.731  -7.611  25.971  1.00  0.00           C  
ATOM   1670  C   PRO    29      23.191 -11.105  30.779  1.00  0.00           C  
ATOM   1671  O   PRO    29      19.827  -4.940  27.506  1.00  0.00           O  
ATOM   1672  O   PRO    29      24.131  -7.303  26.988  1.00  0.00           O  
ATOM   1673  O   PRO    29      24.132 -10.489  30.269  1.00  0.00           O  
ATOM   1674  CB  PRO    29      18.297  -1.904  28.259  1.00  0.00           C  
ATOM   1675  CB  PRO    29      25.088  -6.041  24.071  1.00  0.00           C  
ATOM   1676  CB  PRO    29      22.333 -12.831  29.187  1.00  0.00           C  
ATOM   1677  CG  PRO    29      17.155  -2.885  28.492  1.00  0.00           C  
ATOM   1678  CG  PRO    29      24.285  -4.782  24.417  1.00  0.00           C  
ATOM   1679  CG  PRO    29      22.954 -12.461  27.843  1.00  0.00           C  
ATOM   1680  CD  PRO    29      16.845  -3.276  27.057  1.00  0.00           C  
ATOM   1681  CD  PRO    29      22.867  -5.303  24.350  1.00  0.00           C  
ATOM   1682  CD  PRO    29      22.179 -11.122  27.539  1.00  0.00           C  
ATOM   1683  N   HYP    30      21.124  -3.449  28.475  1.00  0.00           N  
ATOM   1684  N   HYP    30      25.909  -8.365  26.104  1.00  0.00           N  
ATOM   1685  N   HYP    30      23.210 -11.487  32.050  1.00  0.00           N  
ATOM   1686  CA  HYP    30      21.900  -4.442  29.186  1.00  0.00           C  
ATOM   1687  CA  HYP    30      26.486  -8.806  27.407  1.00  0.00           C  
ATOM   1688  CA  HYP    30      24.045 -10.845  33.028  1.00  0.00           C  
ATOM   1689  C   HYP    30      21.185  -4.939  30.447  1.00  0.00           C  
ATOM   1690  C   HYP    30      26.962  -7.687  28.298  1.00  0.00           C  
ATOM   1691  C   HYP    30      25.544 -11.107  32.808  1.00  0.00           C  
ATOM   1692  O   HYP    30      20.200  -4.279  30.895  1.00  0.00           O  
ATOM   1693  O   HYP    30      27.158  -6.575  27.803  1.00  0.00           O  
ATOM   1694  O   HYP    30      25.932 -12.283  32.817  1.00  0.00           O  
ATOM   1695  CB  HYP    30      23.166  -3.805  29.662  1.00  0.00           C  
ATOM   1696  CB  HYP    30      27.598  -9.807  27.004  1.00  0.00           C  
ATOM   1697  CB  HYP    30      23.588 -11.318  34.369  1.00  0.00           C  
ATOM   1698  CG  HYP    30      23.281  -2.530  28.828  1.00  0.00           C  
ATOM   1699  CG  HYP    30      27.200 -10.261  25.621  1.00  0.00           C  
ATOM   1700  CG  HYP    30      22.126 -11.543  34.095  1.00  0.00           C  
ATOM   1701  CD2 HYP    30      21.797  -2.162  28.585  1.00  0.00           C  
ATOM   1702  CD2 HYP    30      26.648  -8.970  25.028  1.00  0.00           C  
ATOM   1703  CD2 HYP    30      22.184 -12.284  32.788  1.00  0.00           C  
ATOM   1704  OD1 HYP    30      23.970  -2.926  27.653  1.00  0.00           O  
ATOM   1705  OD1 HYP    30      26.318 -11.327  25.720  1.00  0.00           O  
ATOM   1706  OD1 HYP    30      21.277 -10.361  33.962  1.00  0.00           O  
ATOM   1707  N   GLY    31      21.620  -6.024  31.001  1.00  0.00           N  
ATOM   1708  N   GLY    31      27.128  -8.000  29.608  1.00  0.00           N  
ATOM   1709  N   GLY    31      26.338 -10.057  32.540  1.00  0.00           N  
ATOM   1710  CA  GLY    31      21.187  -6.636  32.260  1.00  0.00           C  
ATOM   1711  CA  GLY    31      27.522  -7.039  30.667  1.00  0.00           C  
ATOM   1712  CA  GLY    31      27.787 -10.179  32.223  1.00  0.00           C  
ATOM   1713  C   GLY    31      21.555  -5.942  33.497  1.00  0.00           C  
ATOM   1714  C   GLY    31      28.962  -6.527  30.699  1.00  0.00           C  
ATOM   1715  C   GLY    31      28.540 -10.672  33.451  1.00  0.00           C  
ATOM   1716  OC1 GLY    31      22.763  -5.865  33.677  1.00  0.00           O  
ATOM   1717  OC1 GLY    31      29.667  -6.572  29.717  1.00  0.00           O  
ATOM   1718  OC1 GLY    31      28.442  -9.971  34.465  1.00  0.00           O  
ATOM   1719  OC2 GLY    31      20.654  -5.638  34.310  1.00  0.00           O  
ATOM   1720  OC2 GLY    31      29.332  -5.926  31.712  1.00  0.00           O  
ATOM   1721  OC2 GLY    31      29.392 -11.540  33.348  1.00  0.00           O  
TER    1722      GLY    31 
END
ATOM   1723  N   PRO     2     -22.262   7.139 -37.964  1.00  0.00           N  
ATOM   1724  N   PRO     2     -24.049  10.905 -32.404  1.00  0.00           N  
ATOM   1725  N   PRO     2     -17.928  13.282 -31.568  1.00  0.00           N  
ATOM   1726  CA  PRO     2     -22.189   6.246 -36.757  1.00  0.00           C  
ATOM   1727  CA  PRO     2     -23.824  10.749 -30.966  1.00  0.00           C  
ATOM   1728  CA  PRO     2     -17.036  13.514 -30.395  1.00  0.00           C  
ATOM   1729  C   PRO     2     -21.744   7.063 -35.555  1.00  0.00           C  
ATOM   1730  C   PRO     2     -22.370  10.462 -30.635  1.00  0.00           C  
ATOM   1731  C   PRO     2     -16.513  12.169 -29.824  1.00  0.00           C  
ATOM   1732  O   PRO     2     -21.416   8.241 -35.794  1.00  0.00           O  
ATOM   1733  O   PRO     2     -21.753   9.815 -31.413  1.00  0.00           O  
ATOM   1734  O   PRO     2     -17.313  11.241 -29.994  1.00  0.00           O  
ATOM   1735  CB  PRO     2     -21.273   5.021 -37.224  1.00  0.00           C  
ATOM   1736  CB  PRO     2     -24.793   9.614 -30.456  1.00  0.00           C  
ATOM   1737  CB  PRO     2     -17.803  14.456 -29.423  1.00  0.00           C  
ATOM   1738  CG  PRO     2     -21.908   4.820 -38.591  1.00  0.00           C  
ATOM   1739  CG  PRO     2     -25.865   9.579 -31.509  1.00  0.00           C  
ATOM   1740  CG  PRO     2     -18.896  15.095 -30.301  1.00  0.00           C  
ATOM   1741  CD  PRO     2     -22.047   6.270 -39.173  1.00  0.00           C  
ATOM   1742  CD  PRO     2     -24.965   9.764 -32.717  1.00  0.00           C  
ATOM   1743  CD  PRO     2     -19.170  13.942 -31.182  1.00  0.00           C  
ATOM   1744  N   HYP     3     -21.617   6.529 -34.286  1.00  0.00           N  
ATOM   1745  N   HYP     3     -21.874  10.686 -29.434  1.00  0.00           N  
ATOM   1746  N   HYP     3     -15.381  12.109 -29.116  1.00  0.00           N  
ATOM   1747  CA  HYP     3     -20.842   7.196 -33.204  1.00  0.00           C  
ATOM   1748  CA  HYP     3     -20.490  10.491 -29.103  1.00  0.00           C  
ATOM   1749  CA  HYP     3     -14.967  10.805 -28.513  1.00  0.00           C  
ATOM   1750  C   HYP     3     -19.368   7.446 -33.445  1.00  0.00           C  
ATOM   1751  C   HYP     3     -20.138   8.998 -29.125  1.00  0.00           C  
ATOM   1752  C   HYP     3     -15.718  10.446 -27.346  1.00  0.00           C  
ATOM   1753  O   HYP     3     -18.777   6.848 -34.315  1.00  0.00           O  
ATOM   1754  O   HYP     3     -21.001   8.157 -28.992  1.00  0.00           O  
ATOM   1755  O   HYP     3     -16.447  11.264 -26.748  1.00  0.00           O  
ATOM   1756  CB  HYP     3     -20.924   6.234 -32.027  1.00  0.00           C  
ATOM   1757  CB  HYP     3     -20.339  11.044 -27.691  1.00  0.00           C  
ATOM   1758  CB  HYP     3     -13.487  11.114 -28.173  1.00  0.00           C  
ATOM   1759  CG  HYP     3     -22.192   5.480 -32.281  1.00  0.00           C  
ATOM   1760  CG  HYP     3     -21.383  12.113 -27.585  1.00  0.00           C  
ATOM   1761  CG  HYP     3     -13.034  12.220 -28.994  1.00  0.00           C  
ATOM   1762  CD2 HYP     3     -22.278   5.354 -33.759  1.00  0.00           C  
ATOM   1763  CD2 HYP     3     -22.552  11.452 -28.349  1.00  0.00           C  
ATOM   1764  CD2 HYP     3     -14.333  13.075 -29.159  1.00  0.00           C  
ATOM   1765  OD1 HYP     3     -23.196   6.250 -31.740  1.00  0.00           O  
ATOM   1766  OD1 HYP     3     -21.026  13.239 -28.353  1.00  0.00           O  
ATOM   1767  OD1 HYP     3     -12.723  11.716 -30.322  1.00  0.00           O  
ATOM   1768  N   GLY     4     -18.764   8.381 -32.683  1.00  0.00           N  
ATOM   1769  N   GLY     4     -18.859   8.634 -29.476  1.00  0.00           N  
ATOM   1770  N   GLY     4     -15.748   9.138 -27.000  1.00  0.00           N  
ATOM   1771  CA  GLY     4     -17.387   8.875 -32.878  1.00  0.00           C  
ATOM   1772  CA  GLY     4     -18.245   7.271 -29.549  1.00  0.00           C  
ATOM   1773  CA  GLY     4     -16.523   8.639 -25.893  1.00  0.00           C  
ATOM   1774  C   GLY     4     -16.343   7.823 -32.410  1.00  0.00           C  
ATOM   1775  C   GLY     4     -18.415   6.441 -28.259  1.00  0.00           C  
ATOM   1776  C   GLY     4     -16.069   9.184 -24.529  1.00  0.00           C  
ATOM   1777  O   GLY     4     -16.698   6.694 -32.077  1.00  0.00           O  
ATOM   1778  O   GLY     4     -18.702   6.968 -27.187  1.00  0.00           O  
ATOM   1779  O   GLY     4     -14.853   9.511 -24.411  1.00  0.00           O  
ATOM   1780  N   PRO     5     -15.025   8.212 -32.439  1.00  0.00           N  
ATOM   1781  N   PRO     5     -18.131   5.116 -28.391  1.00  0.00           N  
ATOM   1782  N   PRO     5     -16.961   9.156 -23.523  1.00  0.00           N  
ATOM   1783  CA  PRO     5     -13.949   7.314 -32.005  1.00  0.00           C  
ATOM   1784  CA  PRO     5     -18.263   4.261 -27.248  1.00  0.00           C  
ATOM   1785  CA  PRO     5     -16.572   9.157 -22.108  1.00  0.00           C  
ATOM   1786  C   PRO     5     -14.088   6.744 -30.512  1.00  0.00           C  
ATOM   1787  C   PRO     5     -17.219   4.632 -26.171  1.00  0.00           C  
ATOM   1788  C   PRO     5     -15.358   8.361 -21.669  1.00  0.00           C  
ATOM   1789  O   PRO     5     -14.806   7.321 -29.711  1.00  0.00           O  
ATOM   1790  O   PRO     5     -16.116   5.055 -26.498  1.00  0.00           O  
ATOM   1791  O   PRO     5     -15.008   7.339 -22.343  1.00  0.00           O  
ATOM   1792  CB  PRO     5     -12.642   8.083 -32.258  1.00  0.00           C  
ATOM   1793  CB  PRO     5     -17.953   2.871 -27.786  1.00  0.00           C  
ATOM   1794  CB  PRO     5     -17.824   8.702 -21.382  1.00  0.00           C  
ATOM   1795  CG  PRO     5     -13.047   9.378 -32.993  1.00  0.00           C  
ATOM   1796  CG  PRO     5     -17.054   3.118 -29.056  1.00  0.00           C  
ATOM   1797  CG  PRO     5     -18.891   9.172 -22.318  1.00  0.00           C  
ATOM   1798  CD  PRO     5     -14.523   9.516 -32.757  1.00  0.00           C  
ATOM   1799  CD  PRO     5     -17.559   4.401 -29.553  1.00  0.00           C  
ATOM   1800  CD  PRO     5     -18.280   9.053 -23.713  1.00  0.00           C  
ATOM   1801  N   HYP     6     -13.471   5.608 -30.239  1.00  0.00           N  
ATOM   1802  N   HYP     6     -17.543   4.495 -24.868  1.00  0.00           N  
ATOM   1803  N   HYP     6     -14.891   8.464 -20.430  1.00  0.00           N  
ATOM   1804  CA  HYP     6     -13.539   5.064 -28.880  1.00  0.00           C  
ATOM   1805  CA  HYP     6     -16.587   4.715 -23.735  1.00  0.00           C  
ATOM   1806  CA  HYP     6     -14.181   7.357 -19.813  1.00  0.00           C  
ATOM   1807  C   HYP     6     -12.888   6.040 -27.870  1.00  0.00           C  
ATOM   1808  C   HYP     6     -15.326   3.930 -23.798  1.00  0.00           C  
ATOM   1809  C   HYP     6     -14.996   6.133 -19.527  1.00  0.00           C  
ATOM   1810  O   HYP     6     -11.839   6.662 -28.132  1.00  0.00           O  
ATOM   1811  O   HYP     6     -15.292   2.755 -24.200  1.00  0.00           O  
ATOM   1812  O   HYP     6     -16.221   6.158 -19.444  1.00  0.00           O  
ATOM   1813  CB  HYP     6     -12.763   3.781 -28.904  1.00  0.00           C  
ATOM   1814  CB  HYP     6     -17.399   4.479 -22.425  1.00  0.00           C  
ATOM   1815  CB  HYP     6     -13.543   7.894 -18.499  1.00  0.00           C  
ATOM   1816  CG  HYP     6     -12.699   3.377 -30.377  1.00  0.00           C  
ATOM   1817  CG  HYP     6     -18.849   4.655 -22.943  1.00  0.00           C  
ATOM   1818  CG  HYP     6     -13.665   9.465 -18.578  1.00  0.00           C  
ATOM   1819  CD2 HYP     6     -12.810   4.699 -31.153  1.00  0.00           C  
ATOM   1820  CD2 HYP     6     -18.810   4.094 -24.339  1.00  0.00           C  
ATOM   1821  CD2 HYP     6     -14.918   9.572 -19.512  1.00  0.00           C  
ATOM   1822  OD1 HYP     6     -13.826   2.556 -30.764  1.00  0.00           O  
ATOM   1823  OD1 HYP     6     -19.183   6.050 -22.948  1.00  0.00           O  
ATOM   1824  OD1 HYP     6     -12.488  10.088 -19.107  1.00  0.00           O  
ATOM   1825  N   GLY     7     -13.404   6.224 -26.665  1.00  0.00           N  
ATOM   1826  N   GLY     7     -14.249   4.455 -23.242  1.00  0.00           N  
ATOM   1827  N   GLY     7     -14.363   4.989 -19.281  1.00  0.00           N  
ATOM   1828  CA  GLY     7     -12.983   7.144 -25.554  1.00  0.00           C  
ATOM   1829  CA  GLY     7     -12.887   3.834 -23.163  1.00  0.00           C  
ATOM   1830  CA  GLY     7     -15.007   3.734 -18.917  1.00  0.00           C  
ATOM   1831  C   GLY     7     -11.707   6.784 -24.871  1.00  0.00           C  
ATOM   1832  C   GLY     7     -12.775   2.628 -22.333  1.00  0.00           C  
ATOM   1833  C   GLY     7     -15.020   3.486 -17.434  1.00  0.00           C  
ATOM   1834  O   GLY     7     -11.171   5.659 -25.096  1.00  0.00           O  
ATOM   1835  O   GLY     7     -13.777   2.226 -21.718  1.00  0.00           O  
ATOM   1836  O   GLY     7     -14.893   4.464 -16.642  1.00  0.00           O  
ATOM   1837  N   PRO     8     -11.155   7.627 -23.963  1.00  0.00           N  
ATOM   1838  N   PRO     8     -11.536   2.075 -22.331  1.00  0.00           N  
ATOM   1839  N   PRO     8     -14.970   2.212 -16.928  1.00  0.00           N  
ATOM   1840  CA  PRO     8      -9.921   7.288 -23.261  1.00  0.00           C  
ATOM   1841  CA  PRO     8     -11.130   1.116 -21.351  1.00  0.00           C  
ATOM   1842  CA  PRO     8     -14.993   1.955 -15.477  1.00  0.00           C  
ATOM   1843  C   PRO     8     -10.090   6.477 -21.995  1.00  0.00           C  
ATOM   1844  C   PRO     8     -11.326   1.417 -19.854  1.00  0.00           C  
ATOM   1845  C   PRO     8     -13.725   2.364 -14.656  1.00  0.00           C  
ATOM   1846  O   PRO     8     -11.235   6.289 -21.556  1.00  0.00           O  
ATOM   1847  O   PRO     8     -11.669   2.498 -19.423  1.00  0.00           O  
ATOM   1848  O   PRO     8     -12.596   2.161 -15.066  1.00  0.00           O  
ATOM   1849  CB  PRO     8      -9.326   8.680 -23.058  1.00  0.00           C  
ATOM   1850  CB  PRO     8      -9.612   0.880 -21.607  1.00  0.00           C  
ATOM   1851  CB  PRO     8     -15.116   0.456 -15.417  1.00  0.00           C  
ATOM   1852  CG  PRO     8     -10.591   9.518 -22.648  1.00  0.00           C  
ATOM   1853  CG  PRO     8      -9.610   1.087 -23.125  1.00  0.00           C  
ATOM   1854  CG  PRO     8     -15.531  -0.119 -16.766  1.00  0.00           C  
ATOM   1855  CD  PRO     8     -11.681   8.895 -23.489  1.00  0.00           C  
ATOM   1856  CD  PRO     8     -10.545   2.196 -23.398  1.00  0.00           C  
ATOM   1857  CD  PRO     8     -15.067   0.993 -17.729  1.00  0.00           C  
ATOM   1858  N   HYP     9      -8.979   6.044 -21.387  1.00  0.00           N  
ATOM   1859  N   HYP     9     -11.106   0.376 -19.002  1.00  0.00           N  
ATOM   1860  N   HYP     9     -13.943   2.902 -13.446  1.00  0.00           N  
ATOM   1861  CA  HYP     9      -9.106   5.051 -20.343  1.00  0.00           C  
ATOM   1862  CA  HYP     9     -11.170   0.480 -17.562  1.00  0.00           C  
ATOM   1863  CA  HYP     9     -12.860   3.345 -12.513  1.00  0.00           C  
ATOM   1864  C   HYP     9      -9.556   5.658 -19.042  1.00  0.00           C  
ATOM   1865  C   HYP     9     -10.054   1.457 -17.053  1.00  0.00           C  
ATOM   1866  C   HYP     9     -12.002   2.167 -11.949  1.00  0.00           C  
ATOM   1867  O   HYP     9      -9.371   6.768 -18.653  1.00  0.00           O  
ATOM   1868  O   HYP     9      -9.254   1.912 -17.856  1.00  0.00           O  
ATOM   1869  O   HYP     9     -12.530   1.113 -11.694  1.00  0.00           O  
ATOM   1870  CB  HYP     9      -7.711   4.381 -20.291  1.00  0.00           C  
ATOM   1871  CB  HYP     9     -11.019  -0.872 -16.993  1.00  0.00           C  
ATOM   1872  CB  HYP     9     -13.614   4.082 -11.386  1.00  0.00           C  
ATOM   1873  CG  HYP     9      -7.114   4.651 -21.711  1.00  0.00           C  
ATOM   1874  CG  HYP     9     -11.466  -1.784 -18.099  1.00  0.00           C  
ATOM   1875  CG  HYP     9     -14.921   4.544 -12.040  1.00  0.00           C  
ATOM   1876  CD2 HYP     9      -7.587   6.109 -21.943  1.00  0.00           C  
ATOM   1877  CD2 HYP     9     -11.034  -1.027 -19.394  1.00  0.00           C  
ATOM   1878  CD2 HYP     9     -15.206   3.351 -12.956  1.00  0.00           C  
ATOM   1879  OD1 HYP     9      -7.616   3.720 -22.646  1.00  0.00           O  
ATOM   1880  OD1 HYP     9     -12.871  -1.925 -18.203  1.00  0.00           O  
ATOM   1881  OD1 HYP     9     -14.675   5.778 -12.738  1.00  0.00           O  
ATOM   1882  N   GLY    10     -10.260   4.826 -18.277  1.00  0.00           N  
ATOM   1883  N   GLY    10      -9.969   1.749 -15.759  1.00  0.00           N  
ATOM   1884  N   GLY    10     -10.713   2.371 -11.767  1.00  0.00           N  
ATOM   1885  CA  GLY    10     -10.892   5.096 -16.995  1.00  0.00           C  
ATOM   1886  CA  GLY    10      -8.838   2.494 -15.195  1.00  0.00           C  
ATOM   1887  CA  GLY    10      -9.759   1.340 -11.515  1.00  0.00           C  
ATOM   1888  C   GLY    10      -9.888   5.658 -15.918  1.00  0.00           C  
ATOM   1889  C   GLY    10      -7.716   1.642 -14.526  1.00  0.00           C  
ATOM   1890  C   GLY    10      -9.812   0.603 -10.199  1.00  0.00           C  
ATOM   1891  O   GLY    10      -8.674   5.449 -16.076  1.00  0.00           O  
ATOM   1892  O   GLY    10      -7.967   0.488 -14.092  1.00  0.00           O  
ATOM   1893  O   GLY    10     -10.460   1.088  -9.323  1.00  0.00           O  
ATOM   1894  N   PRO    11     -10.409   6.384 -14.892  1.00  0.00           N  
ATOM   1895  N   PRO    11      -6.504   2.224 -14.368  1.00  0.00           N  
ATOM   1896  N   PRO    11      -8.947  -0.396 -10.024  1.00  0.00           N  
ATOM   1897  CA  PRO    11      -9.489   7.068 -13.976  1.00  0.00           C  
ATOM   1898  CA  PRO    11      -5.330   1.579 -13.792  1.00  0.00           C  
ATOM   1899  CA  PRO    11      -8.953  -1.126  -8.822  1.00  0.00           C  
ATOM   1900  C   PRO    11      -8.778   6.015 -12.981  1.00  0.00           C  
ATOM   1901  C   PRO    11      -5.311   1.587 -12.242  1.00  0.00           C  
ATOM   1902  C   PRO    11      -8.097  -0.471  -7.730  1.00  0.00           C  
ATOM   1903  O   PRO    11      -9.342   4.920 -12.842  1.00  0.00           O  
ATOM   1904  O   PRO    11      -6.141   2.259 -11.623  1.00  0.00           O  
ATOM   1905  O   PRO    11      -7.200   0.380  -8.051  1.00  0.00           O  
ATOM   1906  CB  PRO    11     -10.299   8.215 -13.305  1.00  0.00           C  
ATOM   1907  CB  PRO    11      -4.188   2.420 -14.342  1.00  0.00           C  
ATOM   1908  CB  PRO    11      -8.472  -2.485  -9.194  1.00  0.00           C  
ATOM   1909  CG  PRO    11     -11.813   7.718 -13.450  1.00  0.00           C  
ATOM   1910  CG  PRO    11      -4.693   3.863 -14.299  1.00  0.00           C  
ATOM   1911  CG  PRO    11      -7.484  -2.114 -10.283  1.00  0.00           C  
ATOM   1912  CD  PRO    11     -11.774   6.834 -14.691  1.00  0.00           C  
ATOM   1913  CD  PRO    11      -6.187   3.661 -14.684  1.00  0.00           C  
ATOM   1914  CD  PRO    11      -8.312  -1.136 -11.104  1.00  0.00           C  
ATOM   1915  N   HYP    12      -7.585   6.297 -12.495  1.00  0.00           N  
ATOM   1916  N   HYP    12      -4.397   0.786 -11.640  1.00  0.00           N  
ATOM   1917  N   HYP    12      -8.129  -0.916  -6.490  1.00  0.00           N  
ATOM   1918  CA  HYP    12      -6.948   5.510 -11.524  1.00  0.00           C  
ATOM   1919  CA  HYP    12      -4.288   0.775 -10.135  1.00  0.00           C  
ATOM   1920  CA  HYP    12      -7.253  -0.367  -5.435  1.00  0.00           C  
ATOM   1921  C   HYP    12      -7.826   5.213 -10.302  1.00  0.00           C  
ATOM   1922  C   HYP    12      -4.146   2.183  -9.545  1.00  0.00           C  
ATOM   1923  C   HYP    12      -5.726  -0.231  -5.726  1.00  0.00           C  
ATOM   1924  O   HYP    12      -8.734   5.986  -9.889  1.00  0.00           O  
ATOM   1925  O   HYP    12      -3.487   3.005 -10.182  1.00  0.00           O  
ATOM   1926  O   HYP    12      -5.204  -1.042  -6.541  1.00  0.00           O  
ATOM   1927  CB  HYP    12      -5.689   6.295 -11.139  1.00  0.00           C  
ATOM   1928  CB  HYP    12      -3.122  -0.224  -9.773  1.00  0.00           C  
ATOM   1929  CB  HYP    12      -7.462  -1.466  -4.343  1.00  0.00           C  
ATOM   1930  CG  HYP    12      -5.941   7.760 -11.555  1.00  0.00           C  
ATOM   1931  CG  HYP    12      -3.259  -1.144 -10.972  1.00  0.00           C  
ATOM   1932  CG  HYP    12      -8.861  -1.906  -4.488  1.00  0.00           C  
ATOM   1933  CD2 HYP    12      -6.708   7.474 -12.810  1.00  0.00           C  
ATOM   1934  CD2 HYP    12      -3.558  -0.239 -12.160  1.00  0.00           C  
ATOM   1935  CD2 HYP    12      -8.960  -2.029  -5.964  1.00  0.00           C  
ATOM   1936  OD1 HYP    12      -4.748   8.449 -11.883  1.00  0.00           O  
ATOM   1937  OD1 HYP    12      -4.317  -1.977 -10.809  1.00  0.00           O  
ATOM   1938  OD1 HYP    12      -9.648  -0.875  -3.978  1.00  0.00           O  
ATOM   1939  N   GLY    13      -7.651   4.024  -9.713  1.00  0.00           N  
ATOM   1940  N   GLY    13      -4.609   2.432  -8.287  1.00  0.00           N  
ATOM   1941  N   GLY    13      -4.996   0.829  -5.242  1.00  0.00           N  
ATOM   1942  CA  GLY    13      -8.309   3.658  -8.528  1.00  0.00           C  
ATOM   1943  CA  GLY    13      -4.176   3.738  -7.633  1.00  0.00           C  
ATOM   1944  CA  GLY    13      -3.531   1.008  -5.379  1.00  0.00           C  
ATOM   1945  C   GLY    13      -7.900   4.497  -7.315  1.00  0.00           C  
ATOM   1946  C   GLY    13      -2.723   3.893  -7.154  1.00  0.00           C  
ATOM   1947  C   GLY    13      -2.722  -0.127  -4.601  1.00  0.00           C  
ATOM   1948  O   GLY    13      -7.066   5.395  -7.457  1.00  0.00           O  
ATOM   1949  O   GLY    13      -1.907   3.023  -7.314  1.00  0.00           O  
ATOM   1950  O   GLY    13      -3.332  -0.872  -3.838  1.00  0.00           O  
ATOM   1951  N   PRO    14      -8.567   4.319  -6.194  1.00  0.00           N  
ATOM   1952  N   PRO    14      -2.429   4.997  -6.508  1.00  0.00           N  
ATOM   1953  N   PRO    14      -1.416  -0.159  -4.761  1.00  0.00           N  
ATOM   1954  CA  PRO    14      -8.221   4.946  -4.897  1.00  0.00           C  
ATOM   1955  CA  PRO    14      -1.181   5.316  -5.843  1.00  0.00           C  
ATOM   1956  CA  PRO    14      -0.604  -1.182  -4.178  1.00  0.00           C  
ATOM   1957  C   PRO    14      -6.811   4.482  -4.440  1.00  0.00           C  
ATOM   1958  C   PRO    14      -0.931   4.294  -4.718  1.00  0.00           C  
ATOM   1959  C   PRO    14      -0.499  -0.961  -2.670  1.00  0.00           C  
ATOM   1960  O   PRO    14      -6.320   3.491  -4.945  1.00  0.00           O  
ATOM   1961  O   PRO    14      -1.857   3.800  -4.111  1.00  0.00           O  
ATOM   1962  O   PRO    14      -0.510   0.219  -2.314  1.00  0.00           O  
ATOM   1963  CB  PRO    14      -9.331   4.499  -3.926  1.00  0.00           C  
ATOM   1964  CB  PRO    14      -1.377   6.728  -5.219  1.00  0.00           C  
ATOM   1965  CB  PRO    14       0.781  -1.131  -4.903  1.00  0.00           C  
ATOM   1966  CG  PRO    14      -9.496   3.063  -4.508  1.00  0.00           C  
ATOM   1967  CG  PRO    14      -2.277   7.404  -6.238  1.00  0.00           C  
ATOM   1968  CG  PRO    14       0.860   0.335  -5.395  1.00  0.00           C  
ATOM   1969  CD  PRO    14      -9.547   3.264  -6.053  1.00  0.00           C  
ATOM   1970  CD  PRO    14      -3.258   6.256  -6.487  1.00  0.00           C  
ATOM   1971  CD  PRO    14      -0.574   0.699  -5.598  1.00  0.00           C  
ATOM   1972  N   HYP    15      -6.065   5.121  -3.492  1.00  0.00           N  
ATOM   1973  N   HYP    15       0.329   4.027  -4.331  1.00  0.00           N  
ATOM   1974  N   HYP    15      -0.266  -1.984  -1.784  1.00  0.00           N  
ATOM   1975  CA  HYP    15      -4.801   4.662  -2.982  1.00  0.00           C  
ATOM   1976  CA  HYP    15       0.712   3.205  -3.153  1.00  0.00           C  
ATOM   1977  CA  HYP    15       0.015  -1.888  -0.372  1.00  0.00           C  
ATOM   1978  C   HYP    15      -4.852   3.282  -2.404  1.00  0.00           C  
ATOM   1979  C   HYP    15       0.276   3.683  -1.844  1.00  0.00           C  
ATOM   1980  C   HYP    15       1.170  -0.895  -0.147  1.00  0.00           C  
ATOM   1981  O   HYP    15      -5.941   2.748  -2.019  1.00  0.00           O  
ATOM   1982  O   HYP    15       0.266   4.882  -1.511  1.00  0.00           O  
ATOM   1983  O   HYP    15       2.080  -0.930  -0.966  1.00  0.00           O  
ATOM   1984  CB  HYP    15      -4.419   5.671  -1.786  1.00  0.00           C  
ATOM   1985  CB  HYP    15       2.181   3.111  -3.156  1.00  0.00           C  
ATOM   1986  CB  HYP    15       0.265  -3.268   0.207  1.00  0.00           C  
ATOM   1987  CG  HYP    15      -5.175   6.888  -2.310  1.00  0.00           C  
ATOM   1988  CG  HYP    15       2.546   4.430  -3.838  1.00  0.00           C  
ATOM   1989  CG  HYP    15      -0.360  -4.230  -0.883  1.00  0.00           C  
ATOM   1990  CD2 HYP    15      -6.515   6.315  -2.826  1.00  0.00           C  
ATOM   1991  CD2 HYP    15       1.460   4.662  -4.882  1.00  0.00           C  
ATOM   1992  CD2 HYP    15      -0.044  -3.387  -2.100  1.00  0.00           C  
ATOM   1993  OD1 HYP    15      -4.488   7.701  -3.289  1.00  0.00           O  
ATOM   1994  OD1 HYP    15       3.898   4.346  -4.252  1.00  0.00           O  
ATOM   1995  OD1 HYP    15      -1.751  -4.576  -0.795  1.00  0.00           O  
ATOM   1996  N   GLY    16      -3.648   2.701  -2.191  1.00  0.00           N  
ATOM   1997  N   GLY    16      -0.096   2.790  -0.945  1.00  0.00           N  
ATOM   1998  N   GLY    16       1.215  -0.130   0.942  1.00  0.00           N  
ATOM   1999  CA  GLY    16      -3.599   1.351  -1.650  1.00  0.00           C  
ATOM   2000  CA  GLY    16      -0.663   3.062   0.362  1.00  0.00           C  
ATOM   2001  CA  GLY    16       2.263   0.859   1.086  1.00  0.00           C  
ATOM   2002  C   GLY    16      -3.851   1.234  -0.167  1.00  0.00           C  
ATOM   2003  C   GLY    16       0.278   3.756   1.369  1.00  0.00           C  
ATOM   2004  C   GLY    16       3.602   0.268   1.500  1.00  0.00           C  
ATOM   2005  O   GLY    16      -3.933   2.305   0.571  1.00  0.00           O  
ATOM   2006  O   GLY    16       1.414   4.131   1.053  1.00  0.00           O  
ATOM   2007  O   GLY    16       3.799  -0.912   1.656  1.00  0.00           O  
ATOM   2008  N   PRO    17      -3.971   0.004   0.326  1.00  0.00           N  
ATOM   2009  N   PRO    17      -0.057   3.977   2.635  1.00  0.00           N  
ATOM   2010  N   PRO    17       4.614   1.113   1.615  1.00  0.00           N  
ATOM   2011  CA  PRO    17      -4.082  -0.300   1.747  1.00  0.00           C  
ATOM   2012  CA  PRO    17       0.781   4.695   3.616  1.00  0.00           C  
ATOM   2013  CA  PRO    17       5.928   0.808   2.141  1.00  0.00           C  
ATOM   2014  C   PRO    17      -2.775   0.038   2.570  1.00  0.00           C  
ATOM   2015  C   PRO    17       1.602   3.699   4.357  1.00  0.00           C  
ATOM   2016  C   PRO    17       5.842   0.343   3.626  1.00  0.00           C  
ATOM   2017  O   PRO    17      -1.678   0.045   1.941  1.00  0.00           O  
ATOM   2018  O   PRO    17       1.382   2.444   4.237  1.00  0.00           O  
ATOM   2019  O   PRO    17       4.792   0.422   4.316  1.00  0.00           O  
ATOM   2020  CB  PRO    17      -4.458  -1.739   1.881  1.00  0.00           C  
ATOM   2021  CB  PRO    17      -0.272   5.365   4.555  1.00  0.00           C  
ATOM   2022  CB  PRO    17       6.747   2.099   2.034  1.00  0.00           C  
ATOM   2023  CG  PRO    17      -3.702  -2.364   0.746  1.00  0.00           C  
ATOM   2024  CG  PRO    17      -1.433   4.372   4.600  1.00  0.00           C  
ATOM   2025  CG  PRO    17       5.715   3.186   2.100  1.00  0.00           C  
ATOM   2026  CD  PRO    17      -3.833  -1.275  -0.376  1.00  0.00           C  
ATOM   2027  CD  PRO    17      -1.415   3.819   3.165  1.00  0.00           C  
ATOM   2028  CD  PRO    17       4.492   2.608   1.458  1.00  0.00           C  
ATOM   2029  N   HYP    18      -2.838   0.160   3.912  1.00  0.00           N  
ATOM   2030  N   HYP    18       2.525   4.174   5.195  1.00  0.00           N  
ATOM   2031  N   HYP    18       6.978  -0.174   4.263  1.00  0.00           N  
ATOM   2032  CA  HYP    18      -1.603   0.376   4.716  1.00  0.00           C  
ATOM   2033  CA  HYP    18       3.386   3.228   6.016  1.00  0.00           C  
ATOM   2034  CA  HYP    18       6.915  -0.817   5.538  1.00  0.00           C  
ATOM   2035  C   HYP    18      -0.632  -0.789   4.615  1.00  0.00           C  
ATOM   2036  C   HYP    18       2.547   2.200   6.789  1.00  0.00           C  
ATOM   2037  C   HYP    18       6.580   0.192   6.647  1.00  0.00           C  
ATOM   2038  O   HYP    18      -1.029  -1.938   4.466  1.00  0.00           O  
ATOM   2039  O   HYP    18       1.515   2.521   7.423  1.00  0.00           O  
ATOM   2040  O   HYP    18       6.829   1.413   6.438  1.00  0.00           O  
ATOM   2041  CB  HYP    18      -2.167   0.398   6.156  1.00  0.00           C  
ATOM   2042  CB  HYP    18       4.111   4.117   7.042  1.00  0.00           C  
ATOM   2043  CB  HYP    18       8.264  -1.340   5.860  1.00  0.00           C  
ATOM   2044  CG  HYP    18      -3.646   0.747   6.020  1.00  0.00           C  
ATOM   2045  CG  HYP    18       4.204   5.463   6.306  1.00  0.00           C  
ATOM   2046  CG  HYP    18       8.778  -1.676   4.463  1.00  0.00           C  
ATOM   2047  CD2 HYP    18      -4.069  -0.003   4.749  1.00  0.00           C  
ATOM   2048  CD2 HYP    18       2.922   5.501   5.486  1.00  0.00           C  
ATOM   2049  CD2 HYP    18       8.253  -0.524   3.648  1.00  0.00           C  
ATOM   2050  OD1 HYP    18      -3.790   2.174   5.858  1.00  0.00           O  
ATOM   2051  OD1 HYP    18       5.312   5.430   5.424  1.00  0.00           O  
ATOM   2052  OD1 HYP    18       8.463  -3.032   4.095  1.00  0.00           O  
ATOM   2053  N   GLY    19       0.662  -0.522   4.615  1.00  0.00           N  
ATOM   2054  N   GLY    19       2.958   0.950   6.692  1.00  0.00           N  
ATOM   2055  N   GLY    19       6.160  -0.327   7.795  1.00  0.00           N  
ATOM   2056  CA  GLY    19       1.666  -1.516   4.306  1.00  0.00           C  
ATOM   2057  CA  GLY    19       2.516  -0.214   7.433  1.00  0.00           C  
ATOM   2058  CA  GLY    19       6.061   0.496   9.014  1.00  0.00           C  
ATOM   2059  C   GLY    19       1.911  -2.722   5.310  1.00  0.00           C  
ATOM   2060  C   GLY    19       2.521  -0.058   8.951  1.00  0.00           C  
ATOM   2061  C   GLY    19       7.328   0.829   9.795  1.00  0.00           C  
ATOM   2062  O   GLY    19       1.216  -2.865   6.311  1.00  0.00           O  
ATOM   2063  O   GLY    19       3.075   0.942   9.477  1.00  0.00           O  
ATOM   2064  O   GLY    19       8.463   0.524   9.388  1.00  0.00           O  
ATOM   2065  N   PRO    20       2.922  -3.537   4.985  1.00  0.00           N  
ATOM   2066  N   PRO    20       1.878  -0.956   9.748  1.00  0.00           N  
ATOM   2067  N   PRO    20       7.145   1.552  10.936  1.00  0.00           N  
ATOM   2068  CA  PRO    20       3.317  -4.680   5.778  1.00  0.00           C  
ATOM   2069  CA  PRO    20       1.885  -0.908  11.178  1.00  0.00           C  
ATOM   2070  CA  PRO    20       8.208   1.780  11.911  1.00  0.00           C  
ATOM   2071  C   PRO    20       3.974  -4.147   7.081  1.00  0.00           C  
ATOM   2072  C   PRO    20       3.241  -0.952  11.929  1.00  0.00           C  
ATOM   2073  C   PRO    20       8.747   0.538  12.635  1.00  0.00           C  
ATOM   2074  O   PRO    20       4.467  -3.018   7.177  1.00  0.00           O  
ATOM   2075  O   PRO    20       4.188  -1.473  11.289  1.00  0.00           O  
ATOM   2076  O   PRO    20       8.036  -0.468  12.879  1.00  0.00           O  
ATOM   2077  CB  PRO    20       4.126  -5.540   4.889  1.00  0.00           C  
ATOM   2078  CB  PRO    20       1.083  -2.176  11.560  1.00  0.00           C  
ATOM   2079  CB  PRO    20       7.650   2.827  12.943  1.00  0.00           C  
ATOM   2080  CG  PRO    20       4.907  -4.540   4.023  1.00  0.00           C  
ATOM   2081  CG  PRO    20       0.133  -2.477  10.430  1.00  0.00           C  
ATOM   2082  CG  PRO    20       6.395   3.420  12.268  1.00  0.00           C  
ATOM   2083  CD  PRO    20       3.744  -3.515   3.789  1.00  0.00           C  
ATOM   2084  CD  PRO    20       1.002  -2.051   9.267  1.00  0.00           C  
ATOM   2085  CD  PRO    20       5.981   2.254  11.344  1.00  0.00           C  
ATOM   2086  N   HYP    21       4.012  -4.903   8.203  1.00  0.00           N  
ATOM   2087  N   HYP    21       3.323  -0.553  13.199  1.00  0.00           N  
ATOM   2088  N   HYP    21      10.012   0.558  13.095  1.00  0.00           N  
ATOM   2089  CA  HYP    21       4.514  -4.495   9.487  1.00  0.00           C  
ATOM   2090  CA  HYP    21       4.533  -0.696  14.088  1.00  0.00           C  
ATOM   2091  CA  HYP    21      10.630  -0.600  13.741  1.00  0.00           C  
ATOM   2092  C   HYP    21       6.018  -4.105   9.410  1.00  0.00           C  
ATOM   2093  C   HYP    21       5.015  -2.180  14.251  1.00  0.00           C  
ATOM   2094  C   HYP    21      10.043  -0.785  15.159  1.00  0.00           C  
ATOM   2095  O   HYP    21       6.771  -4.802   8.746  1.00  0.00           O  
ATOM   2096  O   HYP    21       4.184  -3.110  14.382  1.00  0.00           O  
ATOM   2097  O   HYP    21       9.760   0.154  15.881  1.00  0.00           O  
ATOM   2098  CB  HYP    21       4.185  -5.598  10.402  1.00  0.00           C  
ATOM   2099  CB  HYP    21       4.025  -0.216  15.443  1.00  0.00           C  
ATOM   2100  CB  HYP    21      12.125  -0.300  13.830  1.00  0.00           C  
ATOM   2101  CG  HYP    21       2.913  -6.195   9.886  1.00  0.00           C  
ATOM   2102  CG  HYP    21       2.948   0.825  15.087  1.00  0.00           C  
ATOM   2103  CG  HYP    21      12.356   0.786  12.792  1.00  0.00           C  
ATOM   2104  CD2 HYP    21       3.271  -6.174   8.406  1.00  0.00           C  
ATOM   2105  CD2 HYP    21       2.246   0.098  13.933  1.00  0.00           C  
ATOM   2106  CD2 HYP    21      11.081   1.557  12.881  1.00  0.00           C  
ATOM   2107  OD1 HYP    21       1.814  -5.266  10.086  1.00  0.00           O  
ATOM   2108  OD1 HYP    21       3.550   2.057  14.704  1.00  0.00           O  
ATOM   2109  OD1 HYP    21      12.531   0.171  11.522  1.00  0.00           O  
ATOM   2110  N   GLY    22       6.378  -3.079  10.203  1.00  0.00           N  
ATOM   2111  N   GLY    22       6.331  -2.409  14.068  1.00  0.00           N  
ATOM   2112  N   GLY    22       9.764  -2.047  15.582  1.00  0.00           N  
ATOM   2113  CA  GLY    22       7.769  -2.652  10.217  1.00  0.00           C  
ATOM   2114  CA  GLY    22       6.915  -3.832  14.047  1.00  0.00           C  
ATOM   2115  CA  GLY    22       9.022  -2.415  16.805  1.00  0.00           C  
ATOM   2116  C   GLY    22       8.765  -3.665  10.800  1.00  0.00           C  
ATOM   2117  C   GLY    22       6.847  -4.739  15.323  1.00  0.00           C  
ATOM   2118  C   GLY    22       9.679  -1.945  18.132  1.00  0.00           C  
ATOM   2119  O   GLY    22       8.341  -4.667  11.346  1.00  0.00           O  
ATOM   2120  O   GLY    22       6.632  -4.192  16.387  1.00  0.00           O  
ATOM   2121  O   GLY    22      10.611  -1.174  18.073  1.00  0.00           O  
ATOM   2122  N   PRO    23      10.074  -3.388  10.750  1.00  0.00           N  
ATOM   2123  N   PRO    23       7.023  -6.089  15.186  1.00  0.00           N  
ATOM   2124  N   PRO    23       9.232  -2.331  19.312  1.00  0.00           N  
ATOM   2125  CA  PRO    23      11.153  -4.215  11.274  1.00  0.00           C  
ATOM   2126  CA  PRO    23       7.163  -6.865  16.358  1.00  0.00           C  
ATOM   2127  CA  PRO    23       9.884  -2.182  20.578  1.00  0.00           C  
ATOM   2128  C   PRO    23      11.089  -4.675  12.752  1.00  0.00           C  
ATOM   2129  C   PRO    23       8.435  -6.491  17.182  1.00  0.00           C  
ATOM   2130  C   PRO    23      11.370  -2.737  20.764  1.00  0.00           C  
ATOM   2131  O   PRO    23      10.631  -3.857  13.540  1.00  0.00           O  
ATOM   2132  O   PRO    23       9.361  -5.836  16.628  1.00  0.00           O  
ATOM   2133  O   PRO    23      11.761  -3.713  20.072  1.00  0.00           O  
ATOM   2134  CB  PRO    23      12.359  -3.373  11.197  1.00  0.00           C  
ATOM   2135  CB  PRO    23       7.337  -8.286  15.756  1.00  0.00           C  
ATOM   2136  CB  PRO    23       9.017  -3.015  21.583  1.00  0.00           C  
ATOM   2137  CG  PRO    23      12.218  -2.714   9.896  1.00  0.00           C  
ATOM   2138  CG  PRO    23       8.066  -8.012  14.459  1.00  0.00           C  
ATOM   2139  CG  PRO    23       7.615  -2.999  20.947  1.00  0.00           C  
ATOM   2140  CD  PRO    23      10.731  -2.379   9.929  1.00  0.00           C  
ATOM   2141  CD  PRO    23       7.404  -6.828  14.042  1.00  0.00           C  
ATOM   2142  CD  PRO    23       7.981  -3.044  19.459  1.00  0.00           C  
ATOM   2143  N   HYP    24      11.726  -5.757  13.190  1.00  0.00           N  
ATOM   2144  N   HYP    24       8.555  -6.941  18.435  1.00  0.00           N  
ATOM   2145  N   HYP    24      12.118  -2.161  21.587  1.00  0.00           N  
ATOM   2146  CA  HYP    24      12.219  -5.864  14.618  1.00  0.00           C  
ATOM   2147  CA  HYP    24       9.799  -6.953  19.290  1.00  0.00           C  
ATOM   2148  CA  HYP    24      13.256  -2.847  22.310  1.00  0.00           C  
ATOM   2149  C   HYP    24      12.892  -4.636  15.126  1.00  0.00           C  
ATOM   2150  C   HYP    24      11.115  -7.297  18.493  1.00  0.00           C  
ATOM   2151  C   HYP    24      12.836  -4.243  22.762  1.00  0.00           C  
ATOM   2152  O   HYP    24      13.699  -4.105  14.430  1.00  0.00           O  
ATOM   2153  O   HYP    24      11.212  -8.197  17.719  1.00  0.00           O  
ATOM   2154  O   HYP    24      11.867  -4.452  23.431  1.00  0.00           O  
ATOM   2155  CB  HYP    24      13.156  -7.097  14.490  1.00  0.00           C  
ATOM   2156  CB  HYP    24       9.513  -7.956  20.413  1.00  0.00           C  
ATOM   2157  CB  HYP    24      13.617  -1.929  23.501  1.00  0.00           C  
ATOM   2158  CG  HYP    24      12.858  -7.883  13.187  1.00  0.00           C  
ATOM   2159  CG  HYP    24       8.032  -7.724  20.598  1.00  0.00           C  
ATOM   2160  CG  HYP    24      13.274  -0.579  22.913  1.00  0.00           C  
ATOM   2161  CD2 HYP    24      12.409  -6.742  12.316  1.00  0.00           C  
ATOM   2162  CD2 HYP    24       7.485  -7.538  19.156  1.00  0.00           C  
ATOM   2163  CD2 HYP    24      11.979  -0.899  22.237  1.00  0.00           C  
ATOM   2164  OD1 HYP    24      11.872  -8.858  13.363  1.00  0.00           O  
ATOM   2165  OD1 HYP    24       7.898  -6.498  21.288  1.00  0.00           O  
ATOM   2166  OD1 HYP    24      14.247  -0.159  21.903  1.00  0.00           O  
ATOM   2167  N   GLY    25      12.568  -4.289  16.366  1.00  0.00           N  
ATOM   2168  N   GLY    25      12.152  -6.595  18.947  1.00  0.00           N  
ATOM   2169  N   GLY    25      13.633  -5.229  22.423  1.00  0.00           N  
ATOM   2170  CA  GLY    25      13.129  -3.190  17.073  1.00  0.00           C  
ATOM   2171  CA  GLY    25      13.533  -7.081  18.770  1.00  0.00           C  
ATOM   2172  CA  GLY    25      13.425  -6.628  22.734  1.00  0.00           C  
ATOM   2173  C   GLY    25      14.463  -3.441  17.728  1.00  0.00           C  
ATOM   2174  C   GLY    25      14.005  -8.258  19.544  1.00  0.00           C  
ATOM   2175  C   GLY    25      13.455  -6.959  24.222  1.00  0.00           C  
ATOM   2176  O   GLY    25      15.081  -4.474  17.428  1.00  0.00           O  
ATOM   2177  O   GLY    25      13.268  -8.760  20.392  1.00  0.00           O  
ATOM   2178  O   GLY    25      13.926  -6.185  25.055  1.00  0.00           O  
ATOM   2179  N   PRO    26      14.945  -2.542  18.571  1.00  0.00           N  
ATOM   2180  N   PRO    26      15.207  -8.865  19.367  1.00  0.00           N  
ATOM   2181  N   PRO    26      12.781  -8.072  24.666  1.00  0.00           N  
ATOM   2182  CA  PRO    26      16.294  -2.703  19.202  1.00  0.00           C  
ATOM   2183  CA  PRO    26      15.597 -10.112  20.067  1.00  0.00           C  
ATOM   2184  CA  PRO    26      12.466  -8.356  26.047  1.00  0.00           C  
ATOM   2185  C   PRO    26      16.613  -3.853  20.150  1.00  0.00           C  
ATOM   2186  C   PRO    26      15.701 -10.007  21.596  1.00  0.00           C  
ATOM   2187  C   PRO    26      13.704  -8.471  27.032  1.00  0.00           C  
ATOM   2188  O   PRO    26      15.700  -4.489  20.626  1.00  0.00           O  
ATOM   2189  O   PRO    26      16.089  -8.953  22.111  1.00  0.00           O  
ATOM   2190  O   PRO    26      14.682  -9.036  26.539  1.00  0.00           O  
ATOM   2191  CB  PRO    26      16.578  -1.344  19.821  1.00  0.00           C  
ATOM   2192  CB  PRO    26      16.964 -10.446  19.545  1.00  0.00           C  
ATOM   2193  CB  PRO    26      11.691  -9.672  25.998  1.00  0.00           C  
ATOM   2194  CG  PRO    26      15.724  -0.420  19.029  1.00  0.00           C  
ATOM   2195  CG  PRO    26      17.515  -8.966  19.392  1.00  0.00           C  
ATOM   2196  CG  PRO    26      10.847  -9.482  24.760  1.00  0.00           C  
ATOM   2197  CD  PRO    26      14.468  -1.174  18.759  1.00  0.00           C  
ATOM   2198  CD  PRO    26      16.364  -8.297  18.747  1.00  0.00           C  
ATOM   2199  CD  PRO    26      11.985  -8.927  23.838  1.00  0.00           C  
ATOM   2200  N   HYP    27      17.912  -4.207  20.302  1.00  0.00           N  
ATOM   2201  N   HYP    27      15.390 -11.087  22.374  1.00  0.00           N  
ATOM   2202  N   HYP    27      13.641  -7.929  28.260  1.00  0.00           N  
ATOM   2203  CA  HYP    27      18.296  -5.373  21.073  1.00  0.00           C  
ATOM   2204  CA  HYP    27      15.638 -11.098  23.821  1.00  0.00           C  
ATOM   2205  CA  HYP    27      14.816  -7.894  29.077  1.00  0.00           C  
ATOM   2206  C   HYP    27      17.935  -5.184  22.519  1.00  0.00           C  
ATOM   2207  C   HYP    27      17.056 -10.644  24.193  1.00  0.00           C  
ATOM   2208  C   HYP    27      15.567  -9.231  29.232  1.00  0.00           C  
ATOM   2209  O   HYP    27      17.908  -4.054  23.063  1.00  0.00           O  
ATOM   2210  O   HYP    27      18.014 -10.538  23.438  1.00  0.00           O  
ATOM   2211  O   HYP    27      14.969 -10.256  29.548  1.00  0.00           O  
ATOM   2212  CB  HYP    27      19.739  -5.598  20.873  1.00  0.00           C  
ATOM   2213  CB  HYP    27      15.260 -12.515  24.291  1.00  0.00           C  
ATOM   2214  CB  HYP    27      14.325  -7.230  30.386  1.00  0.00           C  
ATOM   2215  CG  HYP    27      20.018  -4.832  19.514  1.00  0.00           C  
ATOM   2216  CG  HYP    27      15.233 -13.338  23.040  1.00  0.00           C  
ATOM   2217  CG  HYP    27      13.327  -6.231  29.888  1.00  0.00           C  
ATOM   2218  CD2 HYP    27      19.033  -3.721  19.665  1.00  0.00           C  
ATOM   2219  CD2 HYP    27      14.756 -12.305  22.046  1.00  0.00           C  
ATOM   2220  CD2 HYP    27      12.640  -7.047  28.831  1.00  0.00           C  
ATOM   2221  OD1 HYP    27      19.615  -5.751  18.491  1.00  0.00           O  
ATOM   2222  OD1 HYP    27      14.441 -14.458  23.171  1.00  0.00           O  
ATOM   2223  OD1 HYP    27      13.921  -5.111  29.260  1.00  0.00           O  
ATOM   2224  N   GLY    28      17.501  -6.312  23.054  1.00  0.00           N  
ATOM   2225  N   GLY    28      17.216 -10.484  25.503  1.00  0.00           N  
ATOM   2226  N   GLY    28      16.891  -9.124  29.138  1.00  0.00           N  
ATOM   2227  CA  GLY    28      16.970  -6.361  24.429  1.00  0.00           C  
ATOM   2228  CA  GLY    28      18.400  -9.773  26.005  1.00  0.00           C  
ATOM   2229  CA  GLY    28      17.869 -10.236  29.369  1.00  0.00           C  
ATOM   2230  C   GLY    28      18.131  -6.098  25.391  1.00  0.00           C  
ATOM   2231  C   GLY    28      19.664 -10.635  26.343  1.00  0.00           C  
ATOM   2232  C   GLY    28      17.678 -11.075  30.717  1.00  0.00           C  
ATOM   2233  O   GLY    28      19.213  -6.508  25.029  1.00  0.00           O  
ATOM   2234  O   GLY    28      19.452 -11.858  26.630  1.00  0.00           O  
ATOM   2235  O   GLY    28      17.107 -10.525  31.727  1.00  0.00           O  
ATOM   2236  N   PRO    29      18.032  -5.293  26.485  1.00  0.00           N  
ATOM   2237  N   PRO    29      20.902 -10.118  26.394  1.00  0.00           N  
ATOM   2238  N   PRO    29      18.099 -12.377  30.602  1.00  0.00           N  
ATOM   2239  CA  PRO    29      19.079  -5.034  27.412  1.00  0.00           C  
ATOM   2240  CA  PRO    29      21.986 -10.923  26.911  1.00  0.00           C  
ATOM   2241  CA  PRO    29      17.941 -13.207  31.726  1.00  0.00           C  
ATOM   2242  C   PRO    29      19.548  -6.282  28.245  1.00  0.00           C  
ATOM   2243  C   PRO    29      21.966 -11.269  28.400  1.00  0.00           C  
ATOM   2244  C   PRO    29      19.096 -12.944  32.695  1.00  0.00           C  
ATOM   2245  O   PRO    29      18.863  -7.234  28.347  1.00  0.00           O  
ATOM   2246  O   PRO    29      21.377 -10.496  29.201  1.00  0.00           O  
ATOM   2247  O   PRO    29      20.136 -12.371  32.388  1.00  0.00           O  
ATOM   2248  CB  PRO    29      18.553  -3.950  28.356  1.00  0.00           C  
ATOM   2249  CB  PRO    29      23.250 -10.110  26.602  1.00  0.00           C  
ATOM   2250  CB  PRO    29      18.054 -14.643  31.251  1.00  0.00           C  
ATOM   2251  CG  PRO    29      17.053  -4.215  28.302  1.00  0.00           C  
ATOM   2252  CG  PRO    29      22.821  -9.214  25.415  1.00  0.00           C  
ATOM   2253  CG  PRO    29      19.192 -14.433  30.222  1.00  0.00           C  
ATOM   2254  CD  PRO    29      16.834  -4.618  26.879  1.00  0.00           C  
ATOM   2255  CD  PRO    29      21.367  -8.891  25.822  1.00  0.00           C  
ATOM   2256  CD  PRO    29      18.925 -13.094  29.616  1.00  0.00           C  
ATOM   2257  N   HYP    30      20.800  -6.281  28.820  1.00  0.00           N  
ATOM   2258  N   HYP    30      22.733 -12.302  28.849  1.00  0.00           N  
ATOM   2259  N   HYP    30      19.026 -13.444  33.943  1.00  0.00           N  
ATOM   2260  CA  HYP    30      21.219  -7.343  29.757  1.00  0.00           C  
ATOM   2261  CA  HYP    30      22.703 -12.694  30.278  1.00  0.00           C  
ATOM   2262  CA  HYP    30      20.117 -13.470  34.883  1.00  0.00           C  
ATOM   2263  C   HYP    30      20.356  -7.468  30.945  1.00  0.00           C  
ATOM   2264  C   HYP    30      23.375 -11.645  31.168  1.00  0.00           C  
ATOM   2265  C   HYP    30      21.289 -14.361  34.352  1.00  0.00           C  
ATOM   2266  O   HYP    30      19.700  -6.486  31.201  1.00  0.00           O  
ATOM   2267  O   HYP    30      24.504 -11.249  30.973  1.00  0.00           O  
ATOM   2268  O   HYP    30      21.000 -15.420  33.811  1.00  0.00           O  
ATOM   2269  CB  HYP    30      22.643  -6.969  30.207  1.00  0.00           C  
ATOM   2270  CB  HYP    30      23.450 -14.059  30.380  1.00  0.00           C  
ATOM   2271  CB  HYP    30      19.508 -14.081  36.161  1.00  0.00           C  
ATOM   2272  CG  HYP    30      23.087  -5.809  29.255  1.00  0.00           C  
ATOM   2273  CG  HYP    30      23.456 -14.652  28.984  1.00  0.00           C  
ATOM   2274  CG  HYP    30      18.074 -13.601  36.050  1.00  0.00           C  
ATOM   2275  CD2 HYP    30      21.799  -5.230  28.705  1.00  0.00           C  
ATOM   2276  CD2 HYP    30      23.357 -13.410  28.052  1.00  0.00           C  
ATOM   2277  CD2 HYP    30      17.817 -13.737  34.518  1.00  0.00           C  
ATOM   2278  OD1 HYP    30      24.046  -6.285  28.299  1.00  0.00           O  
ATOM   2279  OD1 HYP    30      22.250 -15.373  28.839  1.00  0.00           O  
ATOM   2280  OD1 HYP    30      17.938 -12.245  36.454  1.00  0.00           O  
ATOM   2281  N   GLY    31      20.376  -8.583  31.695  1.00  0.00           N  
ATOM   2282  N   GLY    31      22.717 -11.349  32.319  1.00  0.00           N  
ATOM   2283  N   GLY    31      22.501 -13.819  34.609  1.00  0.00           N  
ATOM   2284  CA  GLY    31      19.466  -8.835  32.845  1.00  0.00           C  
ATOM   2285  CA  GLY    31      23.057 -10.297  33.272  1.00  0.00           C  
ATOM   2286  CA  GLY    31      23.750 -14.568  34.477  1.00  0.00           C  
ATOM   2287  C   GLY    31      19.971  -8.315  34.121  1.00  0.00           C  
ATOM   2288  C   GLY    31      23.672 -10.669  34.622  1.00  0.00           C  
ATOM   2289  C   GLY    31      24.184 -15.518  35.578  1.00  0.00           C  
ATOM   2290  OC1 GLY    31      20.895  -7.518  34.206  1.00  0.00           O  
ATOM   2291  OC1 GLY    31      22.959 -11.054  35.529  1.00  0.00           O  
ATOM   2292  OC1 GLY    31      24.214 -15.125  36.784  1.00  0.00           O  
ATOM   2293  OC2 GLY    31      19.293  -8.655  35.092  1.00  0.00           O  
ATOM   2294  OC2 GLY    31      24.888 -10.485  34.775  1.00  0.00           O  
ATOM   2295  OC2 GLY    31      24.437 -16.682  35.165  1.00  0.00           O  
TER    2296      GLY    31 
END
ATOM   2297  N   PRO     2     -18.456   4.534 -39.714  1.00  0.00           N  
ATOM   2298  N   PRO     2     -18.969  10.899 -36.166  1.00  0.00           N  
ATOM   2299  N   PRO     2     -16.547  12.605 -33.697  1.00  0.00           N  
ATOM   2300  CA  PRO     2     -17.896   3.881 -38.525  1.00  0.00           C  
ATOM   2301  CA  PRO     2     -19.768   9.976 -35.326  1.00  0.00           C  
ATOM   2302  CA  PRO     2     -15.666  12.954 -32.524  1.00  0.00           C  
ATOM   2303  C   PRO     2     -17.468   4.818 -37.425  1.00  0.00           C  
ATOM   2304  C   PRO     2     -19.062   9.721 -34.022  1.00  0.00           C  
ATOM   2305  C   PRO     2     -14.999  11.843 -31.791  1.00  0.00           C  
ATOM   2306  O   PRO     2     -17.450   5.993 -37.706  1.00  0.00           O  
ATOM   2307  O   PRO     2     -17.857   9.949 -33.940  1.00  0.00           O  
ATOM   2308  O   PRO     2     -15.491  10.702 -31.817  1.00  0.00           O  
ATOM   2309  CB  PRO     2     -16.859   2.915 -38.983  1.00  0.00           C  
ATOM   2310  CB  PRO     2     -20.153   8.764 -36.129  1.00  0.00           C  
ATOM   2311  CB  PRO     2     -16.655  13.702 -31.574  1.00  0.00           C  
ATOM   2312  CG  PRO     2     -17.049   2.816 -40.519  1.00  0.00           C  
ATOM   2313  CG  PRO     2     -20.299   9.427 -37.467  1.00  0.00           C  
ATOM   2314  CG  PRO     2     -17.728  14.199 -32.558  1.00  0.00           C  
ATOM   2315  CD  PRO     2     -18.480   3.379 -40.666  1.00  0.00           C  
ATOM   2316  CD  PRO     2     -19.227  10.488 -37.588  1.00  0.00           C  
ATOM   2317  CD  PRO     2     -17.875  13.022 -33.374  1.00  0.00           C  
ATOM   2318  N   HYP     3     -17.289   4.343 -36.168  1.00  0.00           N  
ATOM   2319  N   HYP     3     -19.746   9.267 -32.991  1.00  0.00           N  
ATOM   2320  N   HYP     3     -13.900  12.016 -30.965  1.00  0.00           N  
ATOM   2321  CA  HYP     3     -16.938   5.202 -34.989  1.00  0.00           C  
ATOM   2322  CA  HYP     3     -19.218   9.024 -31.671  1.00  0.00           C  
ATOM   2323  CA  HYP     3     -13.375  10.912 -30.102  1.00  0.00           C  
ATOM   2324  C   HYP     3     -15.639   5.967 -35.253  1.00  0.00           C  
ATOM   2325  C   HYP     3     -18.035   8.057 -31.737  1.00  0.00           C  
ATOM   2326  C   HYP     3     -14.412  10.443 -29.090  1.00  0.00           C  
ATOM   2327  O   HYP     3     -14.788   5.712 -36.115  1.00  0.00           O  
ATOM   2328  O   HYP     3     -18.006   7.164 -32.598  1.00  0.00           O  
ATOM   2329  O   HYP     3     -15.289  11.252 -28.775  1.00  0.00           O  
ATOM   2330  CB  HYP     3     -16.750   4.300 -33.757  1.00  0.00           C  
ATOM   2331  CB  HYP     3     -20.419   8.321 -30.903  1.00  0.00           C  
ATOM   2332  CB  HYP     3     -12.221  11.509 -29.259  1.00  0.00           C  
ATOM   2333  CG  HYP     3     -17.629   3.101 -34.148  1.00  0.00           C  
ATOM   2334  CG  HYP     3     -21.632   9.060 -31.485  1.00  0.00           C  
ATOM   2335  CG  HYP     3     -11.920  12.786 -30.031  1.00  0.00           C  
ATOM   2336  CD2 HYP     3     -17.590   3.049 -35.664  1.00  0.00           C  
ATOM   2337  CD2 HYP     3     -21.148   9.082 -32.979  1.00  0.00           C  
ATOM   2338  CD2 HYP     3     -13.250  13.254 -30.604  1.00  0.00           C  
ATOM   2339  OD1 HYP     3     -18.962   3.297 -33.640  1.00  0.00           O  
ATOM   2340  OD1 HYP     3     -21.718  10.361 -30.836  1.00  0.00           O  
ATOM   2341  OD1 HYP     3     -11.012  12.652 -31.114  1.00  0.00           O  
ATOM   2342  N   GLY     4     -15.541   7.015 -34.430  1.00  0.00           N  
ATOM   2343  N   GLY     4     -17.185   8.160 -30.709  1.00  0.00           N  
ATOM   2344  N   GLY     4     -14.272   9.272 -28.424  1.00  0.00           N  
ATOM   2345  CA  GLY     4     -14.342   7.765 -34.118  1.00  0.00           C  
ATOM   2346  CA  GLY     4     -16.079   7.165 -30.472  1.00  0.00           C  
ATOM   2347  CA  GLY     4     -15.230   8.754 -27.481  1.00  0.00           C  
ATOM   2348  C   GLY     4     -13.392   7.087 -33.198  1.00  0.00           C  
ATOM   2349  C   GLY     4     -16.581   6.160 -29.397  1.00  0.00           C  
ATOM   2350  C   GLY     4     -15.219   9.344 -26.035  1.00  0.00           C  
ATOM   2351  O   GLY     4     -13.682   5.965 -32.720  1.00  0.00           O  
ATOM   2352  O   GLY     4     -17.436   6.560 -28.625  1.00  0.00           O  
ATOM   2353  O   GLY     4     -14.399  10.168 -25.692  1.00  0.00           O  
ATOM   2354  N   PRO     5     -12.239   7.700 -32.847  1.00  0.00           N  
ATOM   2355  N   PRO     5     -15.949   4.963 -29.307  1.00  0.00           N  
ATOM   2356  N   PRO     5     -16.194   9.013 -25.227  1.00  0.00           N  
ATOM   2357  CA  PRO     5     -11.195   7.003 -32.155  1.00  0.00           C  
ATOM   2358  CA  PRO     5     -16.241   4.044 -28.216  1.00  0.00           C  
ATOM   2359  CA  PRO     5     -16.141   9.427 -23.807  1.00  0.00           C  
ATOM   2360  C   PRO     5     -11.492   6.904 -30.661  1.00  0.00           C  
ATOM   2361  C   PRO     5     -15.687   4.556 -26.893  1.00  0.00           C  
ATOM   2362  C   PRO     5     -15.087   8.664 -22.971  1.00  0.00           C  
ATOM   2363  O   PRO     5     -12.171   7.794 -30.145  1.00  0.00           O  
ATOM   2364  O   PRO     5     -14.735   5.373 -26.946  1.00  0.00           O  
ATOM   2365  O   PRO     5     -14.828   7.512 -23.321  1.00  0.00           O  
ATOM   2366  CB  PRO     5      -9.919   7.762 -32.320  1.00  0.00           C  
ATOM   2367  CB  PRO     5     -15.781   2.684 -28.703  1.00  0.00           C  
ATOM   2368  CB  PRO     5     -17.580   9.066 -23.299  1.00  0.00           C  
ATOM   2369  CG  PRO     5     -10.424   9.219 -32.463  1.00  0.00           C  
ATOM   2370  CG  PRO     5     -14.527   3.128 -29.537  1.00  0.00           C  
ATOM   2371  CG  PRO     5     -17.818   7.742 -24.057  1.00  0.00           C  
ATOM   2372  CD  PRO     5     -11.762   9.000 -33.227  1.00  0.00           C  
ATOM   2373  CD  PRO     5     -14.831   4.518 -30.054  1.00  0.00           C  
ATOM   2374  CD  PRO     5     -17.271   8.014 -25.408  1.00  0.00           C  
ATOM   2375  N   HYP     6     -10.964   5.880 -29.914  1.00  0.00           N  
ATOM   2376  N   HYP     6     -16.018   4.028 -25.730  1.00  0.00           N  
ATOM   2377  N   HYP     6     -14.577   9.225 -21.909  1.00  0.00           N  
ATOM   2378  CA  HYP     6     -11.291   5.451 -28.513  1.00  0.00           C  
ATOM   2379  CA  HYP     6     -15.322   4.263 -24.406  1.00  0.00           C  
ATOM   2380  CA  HYP     6     -13.544   8.620 -21.048  1.00  0.00           C  
ATOM   2381  C   HYP     6     -11.196   6.632 -27.560  1.00  0.00           C  
ATOM   2382  C   HYP     6     -13.827   4.168 -24.334  1.00  0.00           C  
ATOM   2383  C   HYP     6     -13.906   7.171 -20.523  1.00  0.00           C  
ATOM   2384  O   HYP     6     -10.442   7.601 -27.711  1.00  0.00           O  
ATOM   2385  O   HYP     6     -13.169   3.439 -25.141  1.00  0.00           O  
ATOM   2386  O   HYP     6     -15.022   6.786 -20.394  1.00  0.00           O  
ATOM   2387  CB  HYP     6     -10.467   4.161 -28.352  1.00  0.00           C  
ATOM   2388  CB  HYP     6     -16.017   3.307 -23.435  1.00  0.00           C  
ATOM   2389  CB  HYP     6     -13.297   9.651 -19.931  1.00  0.00           C  
ATOM   2390  CG  HYP     6     -10.055   3.717 -29.740  1.00  0.00           C  
ATOM   2391  CG  HYP     6     -17.472   3.080 -23.910  1.00  0.00           C  
ATOM   2392  CG  HYP     6     -13.855  10.999 -20.410  1.00  0.00           C  
ATOM   2393  CD2 HYP     6      -9.932   4.952 -30.490  1.00  0.00           C  
ATOM   2394  CD2 HYP     6     -17.186   3.178 -25.491  1.00  0.00           C  
ATOM   2395  CD2 HYP     6     -14.992  10.563 -21.440  1.00  0.00           C  
ATOM   2396  OD1 HYP     6     -10.988   2.994 -30.410  1.00  0.00           O  
ATOM   2397  OD1 HYP     6     -18.316   4.125 -23.453  1.00  0.00           O  
ATOM   2398  OD1 HYP     6     -12.870  11.788 -21.012  1.00  0.00           O  
ATOM   2399  N   GLY     7     -12.056   6.790 -26.514  1.00  0.00           N  
ATOM   2400  N   GLY     7     -13.301   4.799 -23.261  1.00  0.00           N  
ATOM   2401  N   GLY     7     -12.890   6.394 -20.196  1.00  0.00           N  
ATOM   2402  CA  GLY     7     -11.852   7.633 -25.361  1.00  0.00           C  
ATOM   2403  CA  GLY     7     -11.906   4.469 -22.808  1.00  0.00           C  
ATOM   2404  CA  GLY     7     -13.022   5.045 -19.659  1.00  0.00           C  
ATOM   2405  C   GLY     7     -10.562   7.394 -24.643  1.00  0.00           C  
ATOM   2406  C   GLY     7     -11.593   3.087 -22.106  1.00  0.00           C  
ATOM   2407  C   GLY     7     -13.590   4.824 -18.267  1.00  0.00           C  
ATOM   2408  O   GLY     7     -10.090   6.232 -24.621  1.00  0.00           O  
ATOM   2409  O   GLY     7     -12.483   2.459 -21.537  1.00  0.00           O  
ATOM   2410  O   GLY     7     -13.835   5.773 -17.544  1.00  0.00           O  
ATOM   2411  N   PRO     8     -10.104   8.390 -23.859  1.00  0.00           N  
ATOM   2412  N   PRO     8     -10.307   2.650 -22.107  1.00  0.00           N  
ATOM   2413  N   PRO     8     -13.707   3.525 -17.892  1.00  0.00           N  
ATOM   2414  CA  PRO     8      -8.917   8.364 -23.076  1.00  0.00           C  
ATOM   2415  CA  PRO     8      -9.811   1.662 -21.135  1.00  0.00           C  
ATOM   2416  CA  PRO     8     -14.080   3.108 -16.561  1.00  0.00           C  
ATOM   2417  C   PRO     8      -9.114   7.423 -21.864  1.00  0.00           C  
ATOM   2418  C   PRO     8      -9.846   2.072 -19.641  1.00  0.00           C  
ATOM   2419  C   PRO     8     -13.118   3.646 -15.501  1.00  0.00           C  
ATOM   2420  O   PRO     8     -10.278   7.236 -21.504  1.00  0.00           O  
ATOM   2421  O   PRO     8      -9.771   3.271 -19.322  1.00  0.00           O  
ATOM   2422  O   PRO     8     -11.876   3.589 -15.760  1.00  0.00           O  
ATOM   2423  CB  PRO     8      -8.501   9.777 -22.752  1.00  0.00           C  
ATOM   2424  CB  PRO     8      -8.356   1.495 -21.461  1.00  0.00           C  
ATOM   2425  CB  PRO     8     -13.920   1.584 -16.565  1.00  0.00           C  
ATOM   2426  CG  PRO     8      -9.839  10.431 -22.686  1.00  0.00           C  
ATOM   2427  CG  PRO     8      -8.350   1.905 -22.938  1.00  0.00           C  
ATOM   2428  CG  PRO     8     -14.304   1.265 -17.938  1.00  0.00           C  
ATOM   2429  CD  PRO     8     -10.701   9.697 -23.670  1.00  0.00           C  
ATOM   2430  CD  PRO     8      -9.306   3.033 -22.991  1.00  0.00           C  
ATOM   2431  CD  PRO     8     -13.584   2.343 -18.723  1.00  0.00           C  
ATOM   2432  N   HYP     9      -8.031   6.792 -21.305  1.00  0.00           N  
ATOM   2433  N   HYP     9      -9.885   1.036 -18.747  1.00  0.00           N  
ATOM   2434  N   HYP     9     -13.642   3.977 -14.283  1.00  0.00           N  
ATOM   2435  CA  HYP     9      -8.076   6.022 -19.973  1.00  0.00           C  
ATOM   2436  CA  HYP     9      -9.694   1.243 -17.320  1.00  0.00           C  
ATOM   2437  CA  HYP     9     -12.830   4.055 -13.038  1.00  0.00           C  
ATOM   2438  C   HYP     9      -8.940   6.728 -18.933  1.00  0.00           C  
ATOM   2439  C   HYP     9      -8.615   2.165 -16.820  1.00  0.00           C  
ATOM   2440  C   HYP     9     -11.937   2.811 -12.870  1.00  0.00           C  
ATOM   2441  O   HYP     9      -9.117   7.892 -18.900  1.00  0.00           O  
ATOM   2442  O   HYP     9      -7.537   2.194 -17.410  1.00  0.00           O  
ATOM   2443  O   HYP     9     -12.346   1.759 -13.320  1.00  0.00           O  
ATOM   2444  CB  HYP     9      -6.592   6.143 -19.477  1.00  0.00           C  
ATOM   2445  CB  HYP     9      -9.612  -0.122 -16.728  1.00  0.00           C  
ATOM   2446  CB  HYP     9     -13.855   4.121 -11.840  1.00  0.00           C  
ATOM   2447  CG  HYP     9      -5.831   5.824 -20.788  1.00  0.00           C  
ATOM   2448  CG  HYP     9     -10.518  -0.971 -17.636  1.00  0.00           C  
ATOM   2449  CG  HYP     9     -14.996   4.900 -12.564  1.00  0.00           C  
ATOM   2450  CD2 HYP     9      -6.609   6.781 -21.734  1.00  0.00           C  
ATOM   2451  CD2 HYP     9     -10.167  -0.312 -18.993  1.00  0.00           C  
ATOM   2452  CD2 HYP     9     -15.024   4.387 -14.036  1.00  0.00           C  
ATOM   2453  OD1 HYP     9      -5.986   4.523 -21.057  1.00  0.00           O  
ATOM   2454  OD1 HYP     9     -11.873  -0.905 -17.283  1.00  0.00           O  
ATOM   2455  OD1 HYP     9     -14.703   6.229 -12.364  1.00  0.00           O  
ATOM   2456  N   GLY    10      -9.515   5.909 -18.058  1.00  0.00           N  
ATOM   2457  N   GLY    10      -8.785   2.778 -15.662  1.00  0.00           N  
ATOM   2458  N   GLY    10     -10.692   3.155 -12.485  1.00  0.00           N  
ATOM   2459  CA  GLY    10     -10.475   6.325 -17.009  1.00  0.00           C  
ATOM   2460  CA  GLY    10      -7.854   3.800 -15.158  1.00  0.00           C  
ATOM   2461  CA  GLY    10      -9.537   2.152 -12.282  1.00  0.00           C  
ATOM   2462  C   GLY    10      -9.807   6.794 -15.640  1.00  0.00           C  
ATOM   2463  C   GLY    10      -6.771   3.208 -14.292  1.00  0.00           C  
ATOM   2464  C   GLY    10      -9.852   1.249 -11.097  1.00  0.00           C  
ATOM   2465  O   GLY    10      -8.590   6.885 -15.454  1.00  0.00           O  
ATOM   2466  O   GLY    10      -6.871   1.963 -14.048  1.00  0.00           O  
ATOM   2467  O   GLY    10     -10.776   1.487 -10.361  1.00  0.00           O  
ATOM   2468  N   PRO    11     -10.644   7.190 -14.675  1.00  0.00           N  
ATOM   2469  N   PRO    11      -5.827   4.075 -13.826  1.00  0.00           N  
ATOM   2470  N   PRO    11      -9.033   0.187 -10.856  1.00  0.00           N  
ATOM   2471  CA  PRO    11     -10.240   7.821 -13.427  1.00  0.00           C  
ATOM   2472  CA  PRO    11      -4.676   3.708 -12.886  1.00  0.00           C  
ATOM   2473  CA  PRO    11      -9.195  -0.704  -9.708  1.00  0.00           C  
ATOM   2474  C   PRO    11      -9.388   6.895 -12.541  1.00  0.00           C  
ATOM   2475  C   PRO    11      -5.207   3.379 -11.504  1.00  0.00           C  
ATOM   2476  C   PRO    11      -8.829  -0.202  -8.324  1.00  0.00           C  
ATOM   2477  O   PRO    11      -9.301   5.674 -12.714  1.00  0.00           O  
ATOM   2478  O   PRO    11      -6.343   3.799 -11.211  1.00  0.00           O  
ATOM   2479  O   PRO    11      -7.992   0.750  -8.207  1.00  0.00           O  
ATOM   2480  CB  PRO    11     -11.538   8.065 -12.677  1.00  0.00           C  
ATOM   2481  CB  PRO    11      -3.765   5.012 -12.916  1.00  0.00           C  
ATOM   2482  CB  PRO    11      -8.452  -1.992 -10.093  1.00  0.00           C  
ATOM   2483  CG  PRO    11     -12.536   8.392 -13.742  1.00  0.00           C  
ATOM   2484  CG  PRO    11      -4.692   6.116 -13.455  1.00  0.00           C  
ATOM   2485  CG  PRO    11      -7.226  -1.420 -10.867  1.00  0.00           C  
ATOM   2486  CD  PRO    11     -12.051   7.334 -14.873  1.00  0.00           C  
ATOM   2487  CD  PRO    11      -5.634   5.387 -14.444  1.00  0.00           C  
ATOM   2488  CD  PRO    11      -7.843  -0.219 -11.609  1.00  0.00           C  
ATOM   2489  N   HYP    12      -8.938   7.430 -11.394  1.00  0.00           N  
ATOM   2490  N   HYP    12      -4.550   2.627 -10.637  1.00  0.00           N  
ATOM   2491  N   HYP    12      -9.255  -0.825  -7.227  1.00  0.00           N  
ATOM   2492  CA  HYP    12      -8.354   6.561 -10.329  1.00  0.00           C  
ATOM   2493  CA  HYP    12      -5.112   2.095  -9.409  1.00  0.00           C  
ATOM   2494  CA  HYP    12      -8.747  -0.472  -5.903  1.00  0.00           C  
ATOM   2495  C   HYP    12      -9.425   5.632  -9.646  1.00  0.00           C  
ATOM   2496  C   HYP    12      -5.433   3.179  -8.372  1.00  0.00           C  
ATOM   2497  C   HYP    12      -7.208  -0.498  -5.761  1.00  0.00           C  
ATOM   2498  O   HYP    12     -10.581   6.054  -9.494  1.00  0.00           O  
ATOM   2499  O   HYP    12      -5.001   4.318  -8.487  1.00  0.00           O  
ATOM   2500  O   HYP    12      -6.599  -1.252  -6.395  1.00  0.00           O  
ATOM   2501  CB  HYP    12      -7.766   7.561  -9.305  1.00  0.00           C  
ATOM   2502  CB  HYP    12      -4.006   1.297  -8.793  1.00  0.00           C  
ATOM   2503  CB  HYP    12      -9.387  -1.526  -4.935  1.00  0.00           C  
ATOM   2504  CG  HYP    12      -7.421   8.740 -10.168  1.00  0.00           C  
ATOM   2505  CG  HYP    12      -3.097   0.813  -9.924  1.00  0.00           C  
ATOM   2506  CG  HYP    12     -10.652  -2.037  -5.664  1.00  0.00           C  
ATOM   2507  CD2 HYP    12      -8.647   8.852 -11.106  1.00  0.00           C  
ATOM   2508  CD2 HYP    12      -3.138   2.099 -10.728  1.00  0.00           C  
ATOM   2509  CD2 HYP    12     -10.203  -1.970  -7.144  1.00  0.00           C  
ATOM   2510  OD1 HYP    12      -6.225   8.532 -10.973  1.00  0.00           O  
ATOM   2511  OD1 HYP    12      -3.748  -0.275 -10.521  1.00  0.00           O  
ATOM   2512  OD1 HYP    12     -11.793  -1.163  -5.412  1.00  0.00           O  
ATOM   2513  N   GLY    13      -9.085   4.379  -9.212  1.00  0.00           N  
ATOM   2514  N   GLY    13      -6.275   2.772  -7.417  1.00  0.00           N  
ATOM   2515  N   GLY    13      -6.664   0.425  -4.946  1.00  0.00           N  
ATOM   2516  CA  GLY    13     -10.021   3.634  -8.429  1.00  0.00           C  
ATOM   2517  CA  GLY    13      -6.472   3.663  -6.224  1.00  0.00           C  
ATOM   2518  CA  GLY    13      -5.328   0.668  -4.536  1.00  0.00           C  
ATOM   2519  C   GLY    13     -10.152   4.096  -7.016  1.00  0.00           C  
ATOM   2520  C   GLY    13      -5.216   3.928  -5.423  1.00  0.00           C  
ATOM   2521  C   GLY    13      -4.717  -0.424  -3.693  1.00  0.00           C  
ATOM   2522  O   GLY    13      -9.424   5.050  -6.648  1.00  0.00           O  
ATOM   2523  O   GLY    13      -4.198   3.224  -5.605  1.00  0.00           O  
ATOM   2524  O   GLY    13      -5.409  -1.305  -3.241  1.00  0.00           O  
ATOM   2525  N   PRO    14     -10.914   3.322  -6.139  1.00  0.00           N  
ATOM   2526  N   PRO    14      -5.141   4.961  -4.587  1.00  0.00           N  
ATOM   2527  N   PRO    14      -3.326  -0.403  -3.497  1.00  0.00           N  
ATOM   2528  CA  PRO    14     -11.043   3.765  -4.731  1.00  0.00           C  
ATOM   2529  CA  PRO    14      -3.987   5.247  -3.699  1.00  0.00           C  
ATOM   2530  CA  PRO    14      -2.579  -1.456  -2.805  1.00  0.00           C  
ATOM   2531  C   PRO    14      -9.740   3.497  -3.932  1.00  0.00           C  
ATOM   2532  C   PRO    14      -3.803   4.226  -2.572  1.00  0.00           C  
ATOM   2533  C   PRO    14      -2.628  -1.297  -1.263  1.00  0.00           C  
ATOM   2534  O   PRO    14      -8.952   2.633  -4.344  1.00  0.00           O  
ATOM   2535  O   PRO    14      -4.747   3.531  -2.254  1.00  0.00           O  
ATOM   2536  O   PRO    14      -3.304  -0.339  -0.770  1.00  0.00           O  
ATOM   2537  CB  PRO    14     -12.267   2.996  -4.166  1.00  0.00           C  
ATOM   2538  CB  PRO    14      -4.170   6.718  -3.185  1.00  0.00           C  
ATOM   2539  CB  PRO    14      -1.187  -1.202  -3.362  1.00  0.00           C  
ATOM   2540  CG  PRO    14     -12.900   2.331  -5.440  1.00  0.00           C  
ATOM   2541  CG  PRO    14      -5.735   6.872  -3.141  1.00  0.00           C  
ATOM   2542  CG  PRO    14      -1.086   0.364  -3.480  1.00  0.00           C  
ATOM   2543  CD  PRO    14     -11.745   2.229  -6.439  1.00  0.00           C  
ATOM   2544  CD  PRO    14      -6.159   6.005  -4.359  1.00  0.00           C  
ATOM   2545  CD  PRO    14      -2.496   0.645  -3.992  1.00  0.00           C  
ATOM   2546  N   HYP    15      -9.434   4.135  -2.747  1.00  0.00           N  
ATOM   2547  N   HYP    15      -2.643   4.054  -1.918  1.00  0.00           N  
ATOM   2548  N   HYP    15      -2.109  -2.300  -0.523  1.00  0.00           N  
ATOM   2549  CA  HYP    15      -8.310   3.792  -1.871  1.00  0.00           C  
ATOM   2550  CA  HYP    15      -2.530   3.113  -0.850  1.00  0.00           C  
ATOM   2551  CA  HYP    15      -1.845  -2.148   0.906  1.00  0.00           C  
ATOM   2552  C   HYP    15      -8.179   2.346  -1.396  1.00  0.00           C  
ATOM   2553  C   HYP    15      -3.521   3.344   0.314  1.00  0.00           C  
ATOM   2554  C   HYP    15      -1.066  -0.838   1.272  1.00  0.00           C  
ATOM   2555  O   HYP    15      -9.169   1.600  -1.185  1.00  0.00           O  
ATOM   2556  O   HYP    15      -3.888   4.493   0.554  1.00  0.00           O  
ATOM   2557  O   HYP    15      -0.139  -0.476   0.535  1.00  0.00           O  
ATOM   2558  CB  HYP    15      -8.420   4.718  -0.617  1.00  0.00           C  
ATOM   2559  CB  HYP    15      -1.170   3.337  -0.228  1.00  0.00           C  
ATOM   2560  CB  HYP    15      -1.088  -3.420   1.269  1.00  0.00           C  
ATOM   2561  CG  HYP    15      -9.425   5.786  -1.035  1.00  0.00           C  
ATOM   2562  CG  HYP    15      -0.382   4.036  -1.256  1.00  0.00           C  
ATOM   2563  CG  HYP    15      -1.619  -4.508   0.371  1.00  0.00           C  
ATOM   2564  CD2 HYP    15     -10.257   5.149  -2.156  1.00  0.00           C  
ATOM   2565  CD2 HYP    15      -1.332   4.683  -2.173  1.00  0.00           C  
ATOM   2566  CD2 HYP    15      -1.725  -3.662  -0.900  1.00  0.00           C  
ATOM   2567  OD1 HYP    15      -8.574   6.689  -1.690  1.00  0.00           O  
ATOM   2568  OD1 HYP    15       0.287   3.053  -2.031  1.00  0.00           O  
ATOM   2569  OD1 HYP    15      -2.850  -5.071   0.893  1.00  0.00           O  
ATOM   2570  N   GLY    16      -6.939   1.867  -1.237  1.00  0.00           N  
ATOM   2571  N   GLY    16      -3.847   2.421   1.195  1.00  0.00           N  
ATOM   2572  N   GLY    16      -1.416  -0.138   2.308  1.00  0.00           N  
ATOM   2573  CA  GLY    16      -6.555   0.535  -0.804  1.00  0.00           C  
ATOM   2574  CA  GLY    16      -4.536   2.725   2.507  1.00  0.00           C  
ATOM   2575  CA  GLY    16      -0.724   0.997   2.852  1.00  0.00           C  
ATOM   2576  C   GLY    16      -6.734   0.207   0.699  1.00  0.00           C  
ATOM   2577  C   GLY    16      -3.547   3.184   3.690  1.00  0.00           C  
ATOM   2578  C   GLY    16       0.745   0.856   3.318  1.00  0.00           C  
ATOM   2579  O   GLY    16      -6.978   1.072   1.558  1.00  0.00           O  
ATOM   2580  O   GLY    16      -2.440   3.606   3.410  1.00  0.00           O  
ATOM   2581  O   GLY    16       1.284  -0.271   3.132  1.00  0.00           O  
ATOM   2582  N   PRO    17      -6.430  -1.043   1.063  1.00  0.00           N  
ATOM   2583  N   PRO    17      -3.996   3.248   4.929  1.00  0.00           N  
ATOM   2584  N   PRO    17       1.383   1.900   3.753  1.00  0.00           N  
ATOM   2585  CA  PRO    17      -6.359  -1.504   2.479  1.00  0.00           C  
ATOM   2586  CA  PRO    17      -3.291   3.837   6.030  1.00  0.00           C  
ATOM   2587  CA  PRO    17       2.759   1.751   4.218  1.00  0.00           C  
ATOM   2588  C   PRO    17      -5.171  -1.177   3.344  1.00  0.00           C  
ATOM   2589  C   PRO    17      -2.172   2.801   6.482  1.00  0.00           C  
ATOM   2590  C   PRO    17       2.939   0.851   5.438  1.00  0.00           C  
ATOM   2591  O   PRO    17      -4.160  -0.543   2.919  1.00  0.00           O  
ATOM   2592  O   PRO    17      -2.261   1.597   6.179  1.00  0.00           O  
ATOM   2593  O   PRO    17       2.021   0.742   6.328  1.00  0.00           O  
ATOM   2594  CB  PRO    17      -6.401  -3.029   2.283  1.00  0.00           C  
ATOM   2595  CB  PRO    17      -4.423   4.081   7.092  1.00  0.00           C  
ATOM   2596  CB  PRO    17       3.224   3.178   4.460  1.00  0.00           C  
ATOM   2597  CG  PRO    17      -5.758  -3.204   0.973  1.00  0.00           C  
ATOM   2598  CG  PRO    17      -5.282   2.839   6.842  1.00  0.00           C  
ATOM   2599  CG  PRO    17       2.257   4.111   3.804  1.00  0.00           C  
ATOM   2600  CD  PRO    17      -6.366  -2.098   0.114  1.00  0.00           C  
ATOM   2601  CD  PRO    17      -5.305   2.855   5.320  1.00  0.00           C  
ATOM   2602  CD  PRO    17       0.962   3.268   3.796  1.00  0.00           C  
ATOM   2603  N   HYP    18      -5.449  -1.337   4.626  1.00  0.00           N  
ATOM   2604  N   HYP    18      -1.203   3.264   7.302  1.00  0.00           N  
ATOM   2605  N   HYP    18       4.111   0.176   5.657  1.00  0.00           N  
ATOM   2606  CA  HYP    18      -4.336  -1.119   5.657  1.00  0.00           C  
ATOM   2607  CA  HYP    18      -0.092   2.486   7.798  1.00  0.00           C  
ATOM   2608  CA  HYP    18       4.396  -0.648   6.857  1.00  0.00           C  
ATOM   2609  C   HYP    18      -2.977  -1.842   5.418  1.00  0.00           C  
ATOM   2610  C   HYP    18      -0.482   1.163   8.518  1.00  0.00           C  
ATOM   2611  C   HYP    18       4.121   0.144   8.177  1.00  0.00           C  
ATOM   2612  O   HYP    18      -2.956  -2.877   4.793  1.00  0.00           O  
ATOM   2613  O   HYP    18      -1.581   0.984   8.948  1.00  0.00           O  
ATOM   2614  O   HYP    18       4.279   1.375   8.311  1.00  0.00           O  
ATOM   2615  CB  HYP    18      -4.846  -1.520   7.004  1.00  0.00           C  
ATOM   2616  CB  HYP    18       0.780   3.468   8.658  1.00  0.00           C  
ATOM   2617  CB  HYP    18       5.861  -1.210   6.716  1.00  0.00           C  
ATOM   2618  CG  HYP    18      -6.398  -1.252   6.796  1.00  0.00           C  
ATOM   2619  CG  HYP    18       0.288   4.869   8.240  1.00  0.00           C  
ATOM   2620  CG  HYP    18       6.055  -1.025   5.169  1.00  0.00           C  
ATOM   2621  CD2 HYP    18      -6.636  -1.747   5.388  1.00  0.00           C  
ATOM   2622  CD2 HYP    18      -1.169   4.540   8.013  1.00  0.00           C  
ATOM   2623  CD2 HYP    18       5.291   0.228   4.884  1.00  0.00           C  
ATOM   2624  OD1 HYP    18      -6.672   0.132   6.865  1.00  0.00           O  
ATOM   2625  OD1 HYP    18       0.939   5.416   7.068  1.00  0.00           O  
ATOM   2626  OD1 HYP    18       5.443  -2.110   4.444  1.00  0.00           O  
ATOM   2627  N   GLY    19      -1.866  -1.279   5.916  1.00  0.00           N  
ATOM   2628  N   GLY    19       0.528   0.359   8.742  1.00  0.00           N  
ATOM   2629  N   GLY    19       3.842  -0.568   9.271  1.00  0.00           N  
ATOM   2630  CA  GLY    19      -0.507  -1.876   5.710  1.00  0.00           C  
ATOM   2631  CA  GLY    19       0.385  -1.015   9.418  1.00  0.00           C  
ATOM   2632  CA  GLY    19       3.565   0.040  10.584  1.00  0.00           C  
ATOM   2633  C   GLY    19      -0.188  -3.156   6.461  1.00  0.00           C  
ATOM   2634  C   GLY    19       0.401  -1.017  10.922  1.00  0.00           C  
ATOM   2635  C   GLY    19       4.856   0.483  11.386  1.00  0.00           C  
ATOM   2636  O   GLY    19      -0.980  -3.496   7.370  1.00  0.00           O  
ATOM   2637  O   GLY    19       0.524   0.041  11.500  1.00  0.00           O  
ATOM   2638  O   GLY    19       5.952   0.275  10.886  1.00  0.00           O  
ATOM   2639  N   PRO    20       0.944  -3.857   6.135  1.00  0.00           N  
ATOM   2640  N   PRO    20       0.158  -2.183  11.557  1.00  0.00           N  
ATOM   2641  N   PRO    20       4.787   1.048  12.649  1.00  0.00           N  
ATOM   2642  CA  PRO    20       1.398  -5.029   6.870  1.00  0.00           C  
ATOM   2643  CA  PRO    20       0.276  -2.337  13.043  1.00  0.00           C  
ATOM   2644  CA  PRO    20       5.998   1.477  13.398  1.00  0.00           C  
ATOM   2645  C   PRO    20       2.323  -4.705   8.077  1.00  0.00           C  
ATOM   2646  C   PRO    20       1.757  -2.378  13.570  1.00  0.00           C  
ATOM   2647  C   PRO    20       6.834   0.261  13.814  1.00  0.00           C  
ATOM   2648  O   PRO    20       2.662  -3.559   8.282  1.00  0.00           O  
ATOM   2649  O   PRO    20       2.679  -2.459  12.737  1.00  0.00           O  
ATOM   2650  O   PRO    20       6.316  -0.868  13.986  1.00  0.00           O  
ATOM   2651  CB  PRO    20       2.227  -5.775   5.853  1.00  0.00           C  
ATOM   2652  CB  PRO    20      -0.422  -3.658  13.221  1.00  0.00           C  
ATOM   2653  CB  PRO    20       5.415   2.221  14.595  1.00  0.00           C  
ATOM   2654  CG  PRO    20       2.958  -4.633   5.108  1.00  0.00           C  
ATOM   2655  CG  PRO    20      -0.059  -4.501  12.013  1.00  0.00           C  
ATOM   2656  CG  PRO    20       3.997   1.707  14.761  1.00  0.00           C  
ATOM   2657  CD  PRO    20       1.846  -3.572   5.024  1.00  0.00           C  
ATOM   2658  CD  PRO    20      -0.102  -3.490  10.894  1.00  0.00           C  
ATOM   2659  CD  PRO    20       3.622   1.400  13.298  1.00  0.00           C  
ATOM   2660  N   HYP    21       2.663  -5.654   8.919  1.00  0.00           N  
ATOM   2661  N   HYP    21       2.051  -2.406  14.896  1.00  0.00           N  
ATOM   2662  N   HYP    21       8.093   0.525  14.107  1.00  0.00           N  
ATOM   2663  CA  HYP    21       3.341  -5.343  10.132  1.00  0.00           C  
ATOM   2664  CA  HYP    21       3.427  -2.279  15.369  1.00  0.00           C  
ATOM   2665  CA  HYP    21       9.087  -0.553  14.435  1.00  0.00           C  
ATOM   2666  C   HYP    21       4.753  -4.708   9.932  1.00  0.00           C  
ATOM   2667  C   HYP    21       4.243  -3.584  15.250  1.00  0.00           C  
ATOM   2668  C   HYP    21       8.686  -1.087  15.771  1.00  0.00           C  
ATOM   2669  O   HYP    21       5.540  -5.130   9.055  1.00  0.00           O  
ATOM   2670  O   HYP    21       3.667  -4.639  15.355  1.00  0.00           O  
ATOM   2671  O   HYP    21       8.339  -0.317  16.647  1.00  0.00           O  
ATOM   2672  CB  HYP    21       3.359  -6.634  10.993  1.00  0.00           C  
ATOM   2673  CB  HYP    21       3.259  -1.837  16.853  1.00  0.00           C  
ATOM   2674  CB  HYP    21      10.402   0.152  14.423  1.00  0.00           C  
ATOM   2675  CG  HYP    21       2.359  -7.561  10.329  1.00  0.00           C  
ATOM   2676  CG  HYP    21       1.861  -1.263  16.970  1.00  0.00           C  
ATOM   2677  CG  HYP    21      10.183   1.282  13.433  1.00  0.00           C  
ATOM   2678  CD2 HYP    21       2.391  -7.089   8.864  1.00  0.00           C  
ATOM   2679  CD2 HYP    21       1.067  -2.102  15.974  1.00  0.00           C  
ATOM   2680  CD2 HYP    21       8.845   1.749  13.927  1.00  0.00           C  
ATOM   2681  OD1 HYP    21       1.053  -7.367  10.854  1.00  0.00           O  
ATOM   2682  OD1 HYP    21       1.775   0.115  16.667  1.00  0.00           O  
ATOM   2683  OD1 HYP    21      10.399   0.839  12.097  1.00  0.00           O  
ATOM   2684  N   GLY    22       5.059  -3.703  10.749  1.00  0.00           N  
ATOM   2685  N   GLY    22       5.489  -3.580  14.828  1.00  0.00           N  
ATOM   2686  N   GLY    22       8.662  -2.427  15.923  1.00  0.00           N  
ATOM   2687  CA  GLY    22       6.400  -2.999  10.710  1.00  0.00           C  
ATOM   2688  CA  GLY    22       6.254  -4.812  14.431  1.00  0.00           C  
ATOM   2689  CA  GLY    22       8.454  -3.156  17.156  1.00  0.00           C  
ATOM   2690  C   GLY    22       7.695  -3.804  11.081  1.00  0.00           C  
ATOM   2691  C   GLY    22       6.402  -5.874  15.497  1.00  0.00           C  
ATOM   2692  C   GLY    22       9.405  -2.793  18.379  1.00  0.00           C  
ATOM   2693  O   GLY    22       7.605  -5.039  11.330  1.00  0.00           O  
ATOM   2694  O   GLY    22       6.021  -5.626  16.682  1.00  0.00           O  
ATOM   2695  O   GLY    22      10.419  -2.085  18.248  1.00  0.00           O  
ATOM   2696  N   PRO    23       8.828  -3.090  10.967  1.00  0.00           N  
ATOM   2697  N   PRO    23       7.003  -7.047  15.227  1.00  0.00           N  
ATOM   2698  N   PRO    23       9.036  -3.375  19.583  1.00  0.00           N  
ATOM   2699  CA  PRO    23      10.116  -3.740  11.166  1.00  0.00           C  
ATOM   2700  CA  PRO    23       7.279  -8.039  16.265  1.00  0.00           C  
ATOM   2701  CA  PRO    23       9.645  -3.004  20.955  1.00  0.00           C  
ATOM   2702  C   PRO    23      10.372  -4.312  12.552  1.00  0.00           C  
ATOM   2703  C   PRO    23       8.438  -7.597  17.196  1.00  0.00           C  
ATOM   2704  C   PRO    23      10.986  -3.660  21.238  1.00  0.00           C  
ATOM   2705  O   PRO    23       9.785  -3.889  13.537  1.00  0.00           O  
ATOM   2706  O   PRO    23       9.369  -6.946  16.715  1.00  0.00           O  
ATOM   2707  O   PRO    23      11.340  -4.637  20.627  1.00  0.00           O  
ATOM   2708  CB  PRO    23      11.120  -2.555  11.105  1.00  0.00           C  
ATOM   2709  CB  PRO    23       7.723  -9.340  15.484  1.00  0.00           C  
ATOM   2710  CB  PRO    23       8.610  -3.427  21.949  1.00  0.00           C  
ATOM   2711  CG  PRO    23      10.506  -1.665   9.987  1.00  0.00           C  
ATOM   2712  CG  PRO    23       8.269  -8.792  14.184  1.00  0.00           C  
ATOM   2713  CG  PRO    23       8.025  -4.611  21.299  1.00  0.00           C  
ATOM   2714  CD  PRO    23       9.007  -1.805  10.370  1.00  0.00           C  
ATOM   2715  CD  PRO    23       7.419  -7.498  13.912  1.00  0.00           C  
ATOM   2716  CD  PRO    23       7.848  -4.206  19.865  1.00  0.00           C  
ATOM   2717  N   HYP    24      11.253  -5.333  12.648  1.00  0.00           N  
ATOM   2718  N   HYP    24       8.474  -8.021  18.446  1.00  0.00           N  
ATOM   2719  N   HYP    24      11.784  -3.275  22.233  1.00  0.00           N  
ATOM   2720  CA  HYP    24      11.491  -5.998  13.943  1.00  0.00           C  
ATOM   2721  CA  HYP    24       9.578  -7.780  19.418  1.00  0.00           C  
ATOM   2722  CA  HYP    24      13.064  -3.829  22.634  1.00  0.00           C  
ATOM   2723  C   HYP    24      12.145  -5.106  15.007  1.00  0.00           C  
ATOM   2724  C   HYP    24      10.883  -8.209  18.885  1.00  0.00           C  
ATOM   2725  C   HYP    24      12.915  -5.343  22.903  1.00  0.00           C  
ATOM   2726  O   HYP    24      12.752  -4.117  14.638  1.00  0.00           O  
ATOM   2727  O   HYP    24      11.080  -9.073  18.047  1.00  0.00           O  
ATOM   2728  O   HYP    24      11.916  -5.826  23.434  1.00  0.00           O  
ATOM   2729  CB  HYP    24      12.364  -7.217  13.658  1.00  0.00           C  
ATOM   2730  CB  HYP    24       9.210  -8.679  20.613  1.00  0.00           C  
ATOM   2731  CB  HYP    24      13.569  -3.084  23.870  1.00  0.00           C  
ATOM   2732  CG  HYP    24      12.330  -7.374  12.162  1.00  0.00           C  
ATOM   2733  CG  HYP    24       7.692  -8.835  20.587  1.00  0.00           C  
ATOM   2734  CG  HYP    24      12.828  -1.733  23.743  1.00  0.00           C  
ATOM   2735  CD2 HYP    24      11.911  -6.102  11.535  1.00  0.00           C  
ATOM   2736  CD2 HYP    24       7.460  -8.842  19.086  1.00  0.00           C  
ATOM   2737  CD2 HYP    24      11.535  -2.150  23.127  1.00  0.00           C  
ATOM   2738  OD1 HYP    24      11.295  -8.369  12.022  1.00  0.00           O  
ATOM   2739  OD1 HYP    24       7.115  -7.778  21.264  1.00  0.00           O  
ATOM   2740  OD1 HYP    24      13.489  -0.870  22.845  1.00  0.00           O  
ATOM   2741  N   GLY    25      11.776  -5.357  16.297  1.00  0.00           N  
ATOM   2742  N   GLY    25      11.859  -7.511  19.462  1.00  0.00           N  
ATOM   2743  N   GLY    25      13.962  -6.076  22.551  1.00  0.00           N  
ATOM   2744  CA  GLY    25      12.397  -4.521  17.329  1.00  0.00           C  
ATOM   2745  CA  GLY    25      13.294  -7.539  18.978  1.00  0.00           C  
ATOM   2746  CA  GLY    25      14.008  -7.496  22.676  1.00  0.00           C  
ATOM   2747  C   GLY    25      13.923  -4.368  17.366  1.00  0.00           C  
ATOM   2748  C   GLY    25      14.145  -8.738  19.412  1.00  0.00           C  
ATOM   2749  C   GLY    25      14.234  -7.943  24.131  1.00  0.00           C  
ATOM   2750  O   GLY    25      14.713  -5.175  16.801  1.00  0.00           O  
ATOM   2751  O   GLY    25      13.662  -9.506  20.236  1.00  0.00           O  
ATOM   2752  O   GLY    25      14.481  -7.143  25.007  1.00  0.00           O  
ATOM   2753  N   PRO    26      14.417  -3.245  18.065  1.00  0.00           N  
ATOM   2754  N   PRO    26      15.376  -8.856  18.933  1.00  0.00           N  
ATOM   2755  N   PRO    26      14.233  -9.248  24.445  1.00  0.00           N  
ATOM   2756  CA  PRO    26      15.837  -3.175  18.575  1.00  0.00           C  
ATOM   2757  CA  PRO    26      16.312  -9.875  19.423  1.00  0.00           C  
ATOM   2758  CA  PRO    26      14.670  -9.849  25.715  1.00  0.00           C  
ATOM   2759  C   PRO    26      16.212  -4.331  19.560  1.00  0.00           C  
ATOM   2760  C   PRO    26      17.024  -9.667  20.860  1.00  0.00           C  
ATOM   2761  C   PRO    26      16.037  -9.382  26.318  1.00  0.00           C  
ATOM   2762  O   PRO    26      15.247  -4.937  20.141  1.00  0.00           O  
ATOM   2763  O   PRO    26      16.960  -8.586  21.445  1.00  0.00           O  
ATOM   2764  O   PRO    26      16.971  -9.139  25.562  1.00  0.00           O  
ATOM   2765  CB  PRO    26      15.965  -1.782  19.221  1.00  0.00           C  
ATOM   2766  CB  PRO    26      17.367 -10.078  18.334  1.00  0.00           C  
ATOM   2767  CB  PRO    26      14.778 -11.353  25.356  1.00  0.00           C  
ATOM   2768  CG  PRO    26      14.555  -1.588  19.796  1.00  0.00           C  
ATOM   2769  CG  PRO    26      17.480  -8.654  17.780  1.00  0.00           C  
ATOM   2770  CG  PRO    26      13.703 -11.613  24.301  1.00  0.00           C  
ATOM   2771  CD  PRO    26      13.638  -2.268  18.783  1.00  0.00           C  
ATOM   2772  CD  PRO    26      16.064  -8.163  17.850  1.00  0.00           C  
ATOM   2773  CD  PRO    26      13.694 -10.280  23.528  1.00  0.00           C  
ATOM   2774  N   HYP    27      17.528  -4.640  19.685  1.00  0.00           N  
ATOM   2775  N   HYP    27      17.634 -10.703  21.474  1.00  0.00           N  
ATOM   2776  N   HYP    27      16.098  -9.118  27.679  1.00  0.00           N  
ATOM   2777  CA  HYP    27      18.003  -5.787  20.409  1.00  0.00           C  
ATOM   2778  CA  HYP    27      18.231 -10.719  22.774  1.00  0.00           C  
ATOM   2779  CA  HYP    27      17.380  -8.777  28.262  1.00  0.00           C  
ATOM   2780  C   HYP    27      17.849  -5.384  21.886  1.00  0.00           C  
ATOM   2781  C   HYP    27      19.372  -9.657  22.890  1.00  0.00           C  
ATOM   2782  C   HYP    27      18.623  -9.686  28.023  1.00  0.00           C  
ATOM   2783  O   HYP    27      17.588  -4.234  22.288  1.00  0.00           O  
ATOM   2784  O   HYP    27      19.889  -9.212  21.916  1.00  0.00           O  
ATOM   2785  O   HYP    27      18.505 -10.802  27.473  1.00  0.00           O  
ATOM   2786  CB  HYP    27      19.468  -5.964  20.041  1.00  0.00           C  
ATOM   2787  CB  HYP    27      18.693 -12.121  23.143  1.00  0.00           C  
ATOM   2788  CB  HYP    27      17.162  -8.628  29.827  1.00  0.00           C  
ATOM   2789  CG  HYP    27      19.622  -5.219  18.726  1.00  0.00           C  
ATOM   2790  CG  HYP    27      17.955 -12.939  22.122  1.00  0.00           C  
ATOM   2791  CG  HYP    27      15.661  -8.273  29.748  1.00  0.00           C  
ATOM   2792  CD2 HYP    27      18.631  -4.057  18.907  1.00  0.00           C  
ATOM   2793  CD2 HYP    27      17.781 -12.022  20.918  1.00  0.00           C  
ATOM   2794  CD2 HYP    27      15.026  -9.188  28.608  1.00  0.00           C  
ATOM   2795  OD1 HYP    27      19.422  -6.069  17.646  1.00  0.00           O  
ATOM   2796  OD1 HYP    27      16.766 -13.306  22.705  1.00  0.00           O  
ATOM   2797  OD1 HYP    27      15.499  -6.896  29.417  1.00  0.00           O  
ATOM   2798  N   GLY    28      17.880  -6.330  22.776  1.00  0.00           N  
ATOM   2799  N   GLY    28      19.665  -9.280  24.163  1.00  0.00           N  
ATOM   2800  N   GLY    28      19.760  -9.112  28.402  1.00  0.00           N  
ATOM   2801  CA  GLY    28      17.733  -6.121  24.246  1.00  0.00           C  
ATOM   2802  CA  GLY    28      20.725  -8.357  24.522  1.00  0.00           C  
ATOM   2803  CA  GLY    28      21.074  -9.815  28.360  1.00  0.00           C  
ATOM   2804  C   GLY    28      18.865  -5.375  24.849  1.00  0.00           C  
ATOM   2805  C   GLY    28      22.053  -8.910  24.891  1.00  0.00           C  
ATOM   2806  C   GLY    28      21.233 -10.980  29.305  1.00  0.00           C  
ATOM   2807  O   GLY    28      19.933  -5.207  24.240  1.00  0.00           O  
ATOM   2808  O   GLY    28      22.217 -10.082  25.097  1.00  0.00           O  
ATOM   2809  O   GLY    28      20.950 -10.899  30.533  1.00  0.00           O  
ATOM   2810  N   PRO    29      18.765  -4.982  26.134  1.00  0.00           N  
ATOM   2811  N   PRO    29      23.175  -8.114  24.903  1.00  0.00           N  
ATOM   2812  N   PRO    29      21.552 -12.180  28.787  1.00  0.00           N  
ATOM   2813  CA  PRO    29      19.682  -4.237  27.007  1.00  0.00           C  
ATOM   2814  CA  PRO    29      24.510  -8.532  25.225  1.00  0.00           C  
ATOM   2815  CA  PRO    29      21.601 -13.371  29.586  1.00  0.00           C  
ATOM   2816  C   PRO    29      20.667  -5.245  27.637  1.00  0.00           C  
ATOM   2817  C   PRO    29      24.538  -9.169  26.628  1.00  0.00           C  
ATOM   2818  C   PRO    29      22.696 -13.154  30.697  1.00  0.00           C  
ATOM   2819  O   PRO    29      20.295  -6.474  27.635  1.00  0.00           O  
ATOM   2820  O   PRO    29      24.107  -8.484  27.568  1.00  0.00           O  
ATOM   2821  O   PRO    29      23.723 -12.567  30.432  1.00  0.00           O  
ATOM   2822  CB  PRO    29      18.798  -3.479  27.993  1.00  0.00           C  
ATOM   2823  CB  PRO    29      25.393  -7.301  25.191  1.00  0.00           C  
ATOM   2824  CB  PRO    29      22.041 -14.504  28.668  1.00  0.00           C  
ATOM   2825  CG  PRO    29      17.764  -4.584  28.311  1.00  0.00           C  
ATOM   2826  CG  PRO    29      24.723  -6.382  24.227  1.00  0.00           C  
ATOM   2827  CG  PRO    29      21.314 -14.017  27.378  1.00  0.00           C  
ATOM   2828  CD  PRO    29      17.444  -4.978  26.796  1.00  0.00           C  
ATOM   2829  CD  PRO    29      23.269  -6.651  24.566  1.00  0.00           C  
ATOM   2830  CD  PRO    29      21.573 -12.499  27.388  1.00  0.00           C  
ATOM   2831  N   HYP    30      21.815  -4.831  28.082  1.00  0.00           N  
ATOM   2832  N   HYP    30      25.242 -10.285  26.840  1.00  0.00           N  
ATOM   2833  N   HYP    30      22.486 -13.524  31.981  1.00  0.00           N  
ATOM   2834  CA  HYP    30      22.760  -5.818  28.571  1.00  0.00           C  
ATOM   2835  CA  HYP    30      25.291 -11.014  28.119  1.00  0.00           C  
ATOM   2836  CA  HYP    30      23.292 -13.078  33.110  1.00  0.00           C  
ATOM   2837  C   HYP    30      22.359  -6.320  29.947  1.00  0.00           C  
ATOM   2838  C   HYP    30      26.048 -10.196  29.186  1.00  0.00           C  
ATOM   2839  C   HYP    30      24.777 -13.501  32.999  1.00  0.00           C  
ATOM   2840  O   HYP    30      21.369  -5.973  30.549  1.00  0.00           O  
ATOM   2841  O   HYP    30      26.958  -9.443  28.875  1.00  0.00           O  
ATOM   2842  O   HYP    30      25.058 -14.583  32.366  1.00  0.00           O  
ATOM   2843  CB  HYP    30      24.110  -5.085  28.584  1.00  0.00           C  
ATOM   2844  CB  HYP    30      25.990 -12.343  27.799  1.00  0.00           C  
ATOM   2845  CB  HYP    30      22.635 -13.569  34.348  1.00  0.00           C  
ATOM   2846  CG  HYP    30      23.881  -3.798  27.792  1.00  0.00           C  
ATOM   2847  CG  HYP    30      25.694 -12.592  26.252  1.00  0.00           C  
ATOM   2848  CG  HYP    30      21.184 -13.674  33.927  1.00  0.00           C  
ATOM   2849  CD2 HYP    30      22.386  -3.527  28.105  1.00  0.00           C  
ATOM   2850  CD2 HYP    30      25.744 -11.123  25.791  1.00  0.00           C  
ATOM   2851  CD2 HYP    30      21.238 -14.064  32.442  1.00  0.00           C  
ATOM   2852  OD1 HYP    30      24.122  -4.031  26.411  1.00  0.00           O  
ATOM   2853  OD1 HYP    30      24.404 -13.095  26.080  1.00  0.00           O  
ATOM   2854  OD1 HYP    30      20.488 -12.513  34.215  1.00  0.00           O  
ATOM   2855  N   GLY    31      23.239  -7.178  30.477  1.00  0.00           N  
ATOM   2856  N   GLY    31      25.689 -10.479  30.439  1.00  0.00           N  
ATOM   2857  N   GLY    31      25.713 -12.775  33.659  1.00  0.00           N  
ATOM   2858  CA  GLY    31      22.968  -7.863  31.760  1.00  0.00           C  
ATOM   2859  CA  GLY    31      26.274  -9.932  31.672  1.00  0.00           C  
ATOM   2860  CA  GLY    31      26.979 -13.335  34.119  1.00  0.00           C  
ATOM   2861  C   GLY    31      23.027  -7.025  33.006  1.00  0.00           C  
ATOM   2862  C   GLY    31      27.690 -10.578  32.026  1.00  0.00           C  
ATOM   2863  C   GLY    31      26.985 -13.859  35.515  1.00  0.00           C  
ATOM   2864  OC1 GLY    31      24.062  -6.352  33.326  1.00  0.00           O  
ATOM   2865  OC1 GLY    31      28.014 -11.678  31.567  1.00  0.00           O  
ATOM   2866  OC1 GLY    31      28.105 -13.851  36.134  1.00  0.00           O  
ATOM   2867  OC2 GLY    31      22.083  -7.120  33.873  1.00  0.00           O  
ATOM   2868  OC2 GLY    31      28.351 -10.025  32.877  1.00  0.00           O  
ATOM   2869  OC2 GLY    31      25.985 -14.513  35.938  1.00  0.00           O  
TER    2870      GLY    31 
END
ATOM   2871  N   PRO     2     -25.855   8.567 -36.513  1.00  0.00           N  
ATOM   2872  N   PRO     2     -24.269  14.165 -30.826  1.00  0.00           N  
ATOM   2873  N   PRO     2     -17.982  14.055 -32.396  1.00  0.00           N  
ATOM   2874  CA  PRO     2     -24.749   7.821 -35.884  1.00  0.00           C  
ATOM   2875  CA  PRO     2     -24.309  12.779 -30.280  1.00  0.00           C  
ATOM   2876  CA  PRO     2     -17.856  14.159 -30.907  1.00  0.00           C  
ATOM   2877  C   PRO     2     -24.067   8.544 -34.738  1.00  0.00           C  
ATOM   2878  C   PRO     2     -22.930  12.183 -29.983  1.00  0.00           C  
ATOM   2879  C   PRO     2     -17.590  12.850 -30.195  1.00  0.00           C  
ATOM   2880  O   PRO     2     -23.429   9.587 -34.808  1.00  0.00           O  
ATOM   2881  O   PRO     2     -22.308  11.555 -30.813  1.00  0.00           O  
ATOM   2882  O   PRO     2     -18.468  11.980 -30.265  1.00  0.00           O  
ATOM   2883  CB  PRO     2     -23.804   7.480 -37.058  1.00  0.00           C  
ATOM   2884  CB  PRO     2     -25.031  11.911 -31.360  1.00  0.00           C  
ATOM   2885  CB  PRO     2     -19.175  14.733 -30.439  1.00  0.00           C  
ATOM   2886  CG  PRO     2     -24.807   7.223 -38.221  1.00  0.00           C  
ATOM   2887  CG  PRO     2     -25.490  12.882 -32.462  1.00  0.00           C  
ATOM   2888  CG  PRO     2     -19.138  15.907 -31.381  1.00  0.00           C  
ATOM   2889  CD  PRO     2     -25.875   8.330 -37.997  1.00  0.00           C  
ATOM   2890  CD  PRO     2     -25.300  14.256 -31.891  1.00  0.00           C  
ATOM   2891  CD  PRO     2     -18.808  15.241 -32.703  1.00  0.00           C  
ATOM   2892  N   HYP     3     -24.047   7.844 -33.578  1.00  0.00           N  
ATOM   2893  N   HYP     3     -22.509  12.309 -28.690  1.00  0.00           N  
ATOM   2894  N   HYP     3     -16.441  12.641 -29.513  1.00  0.00           N  
ATOM   2895  CA  HYP     3     -23.159   8.267 -32.519  1.00  0.00           C  
ATOM   2896  CA  HYP     3     -21.274  11.760 -28.080  1.00  0.00           C  
ATOM   2897  CA  HYP     3     -16.139  11.427 -28.712  1.00  0.00           C  
ATOM   2898  C   HYP     3     -21.680   8.257 -32.772  1.00  0.00           C  
ATOM   2899  C   HYP     3     -21.200  10.282 -28.101  1.00  0.00           C  
ATOM   2900  C   HYP     3     -17.017  11.219 -27.474  1.00  0.00           C  
ATOM   2901  O   HYP     3     -21.236   7.296 -33.410  1.00  0.00           O  
ATOM   2902  O   HYP     3     -22.218   9.649 -27.928  1.00  0.00           O  
ATOM   2903  O   HYP     3     -17.831  12.117 -27.203  1.00  0.00           O  
ATOM   2904  CB  HYP     3     -23.539   7.489 -31.300  1.00  0.00           C  
ATOM   2905  CB  HYP     3     -21.239  12.303 -26.704  1.00  0.00           C  
ATOM   2906  CB  HYP     3     -14.669  11.517 -28.243  1.00  0.00           C  
ATOM   2907  CG  HYP     3     -25.015   7.071 -31.558  1.00  0.00           C  
ATOM   2908  CG  HYP     3     -21.998  13.615 -26.692  1.00  0.00           C  
ATOM   2909  CG  HYP     3     -14.009  12.427 -29.233  1.00  0.00           C  
ATOM   2910  CD2 HYP     3     -24.968   6.860 -33.105  1.00  0.00           C  
ATOM   2911  CD2 HYP     3     -23.162  13.164 -27.606  1.00  0.00           C  
ATOM   2912  CD2 HYP     3     -15.196  13.413 -29.605  1.00  0.00           C  
ATOM   2913  OD1 HYP     3     -25.919   8.123 -31.090  1.00  0.00           O  
ATOM   2914  OD1 HYP     3     -21.256  14.606 -27.352  1.00  0.00           O  
ATOM   2915  OD1 HYP     3     -13.465  11.750 -30.394  1.00  0.00           O  
ATOM   2916  N   GLY     4     -20.887   9.241 -32.281  1.00  0.00           N  
ATOM   2917  N   GLY     4     -20.042   9.668 -28.275  1.00  0.00           N  
ATOM   2918  N   GLY     4     -16.968  10.069 -26.762  1.00  0.00           N  
ATOM   2919  CA  GLY     4     -19.371   9.268 -32.323  1.00  0.00           C  
ATOM   2920  CA  GLY     4     -19.924   8.201 -28.304  1.00  0.00           C  
ATOM   2921  CA  GLY     4     -17.638   9.921 -25.556  1.00  0.00           C  
ATOM   2922  C   GLY     4     -18.574   8.188 -31.510  1.00  0.00           C  
ATOM   2923  C   GLY     4     -19.961   7.443 -26.982  1.00  0.00           C  
ATOM   2924  C   GLY     4     -16.940  10.405 -24.318  1.00  0.00           C  
ATOM   2925  O   GLY     4     -19.134   7.193 -31.003  1.00  0.00           O  
ATOM   2926  O   GLY     4     -20.202   8.085 -25.936  1.00  0.00           O  
ATOM   2927  O   GLY     4     -15.909  11.062 -24.268  1.00  0.00           O  
ATOM   2928  N   PRO     5     -17.230   8.230 -31.500  1.00  0.00           N  
ATOM   2929  N   PRO     5     -19.630   6.111 -26.913  1.00  0.00           N  
ATOM   2930  N   PRO     5     -17.605  10.195 -23.184  1.00  0.00           N  
ATOM   2931  CA  PRO     5     -16.352   7.225 -31.074  1.00  0.00           C  
ATOM   2932  CA  PRO     5     -19.590   5.345 -25.683  1.00  0.00           C  
ATOM   2933  CA  PRO     5     -17.006  10.583 -21.857  1.00  0.00           C  
ATOM   2934  C   PRO     5     -16.141   7.208 -29.517  1.00  0.00           C  
ATOM   2935  C   PRO     5     -18.439   5.812 -24.745  1.00  0.00           C  
ATOM   2936  C   PRO     5     -15.913   9.669 -21.325  1.00  0.00           C  
ATOM   2937  O   PRO     5     -16.495   8.212 -28.900  1.00  0.00           O  
ATOM   2938  O   PRO     5     -17.494   6.491 -25.154  1.00  0.00           O  
ATOM   2939  O   PRO     5     -15.785   8.532 -21.744  1.00  0.00           O  
ATOM   2940  CB  PRO     5     -15.005   7.566 -31.720  1.00  0.00           C  
ATOM   2941  CB  PRO     5     -19.483   3.870 -26.154  1.00  0.00           C  
ATOM   2942  CB  PRO     5     -18.244  10.516 -20.966  1.00  0.00           C  
ATOM   2943  CG  PRO     5     -14.894   9.089 -31.677  1.00  0.00           C  
ATOM   2944  CG  PRO     5     -19.882   3.828 -27.620  1.00  0.00           C  
ATOM   2945  CG  PRO     5     -18.991   9.309 -21.461  1.00  0.00           C  
ATOM   2946  CD  PRO     5     -16.402   9.282 -32.037  1.00  0.00           C  
ATOM   2947  CD  PRO     5     -19.313   5.201 -27.991  1.00  0.00           C  
ATOM   2948  CD  PRO     5     -18.881   9.453 -23.015  1.00  0.00           C  
ATOM   2949  N   HYP     6     -15.573   6.086 -28.992  1.00  0.00           N  
ATOM   2950  N   HYP     6     -18.393   5.377 -23.499  1.00  0.00           N  
ATOM   2951  N   HYP     6     -15.132  10.038 -20.274  1.00  0.00           N  
ATOM   2952  CA  HYP     6     -15.247   5.916 -27.541  1.00  0.00           C  
ATOM   2953  CA  HYP     6     -17.314   5.655 -22.516  1.00  0.00           C  
ATOM   2954  CA  HYP     6     -13.947   9.283 -19.801  1.00  0.00           C  
ATOM   2955  C   HYP     6     -14.448   7.036 -26.880  1.00  0.00           C  
ATOM   2956  C   HYP     6     -15.978   4.990 -22.965  1.00  0.00           C  
ATOM   2957  C   HYP     6     -14.409   7.865 -19.207  1.00  0.00           C  
ATOM   2958  O   HYP     6     -13.466   7.537 -27.495  1.00  0.00           O  
ATOM   2959  O   HYP     6     -16.020   4.023 -23.691  1.00  0.00           O  
ATOM   2960  O   HYP     6     -15.565   7.632 -18.807  1.00  0.00           O  
ATOM   2961  CB  HYP     6     -14.700   4.490 -27.314  1.00  0.00           C  
ATOM   2962  CB  HYP     6     -17.781   4.907 -21.243  1.00  0.00           C  
ATOM   2963  CB  HYP     6     -13.333  10.230 -18.753  1.00  0.00           C  
ATOM   2964  CG  HYP     6     -15.190   3.774 -28.554  1.00  0.00           C  
ATOM   2965  CG  HYP     6     -19.240   4.909 -21.436  1.00  0.00           C  
ATOM   2966  CG  HYP     6     -14.595  10.916 -18.185  1.00  0.00           C  
ATOM   2967  CD2 HYP     6     -15.377   4.853 -29.617  1.00  0.00           C  
ATOM   2968  CD2 HYP     6     -19.347   4.511 -22.827  1.00  0.00           C  
ATOM   2969  CD2 HYP     6     -15.295  11.253 -19.498  1.00  0.00           C  
ATOM   2970  OD1 HYP     6     -16.430   3.198 -28.253  1.00  0.00           O  
ATOM   2971  OD1 HYP     6     -19.765   6.229 -21.295  1.00  0.00           O  
ATOM   2972  OD1 HYP     6     -14.255  12.014 -17.333  1.00  0.00           O  
ATOM   2973  N   GLY     7     -14.740   7.368 -25.703  1.00  0.00           N  
ATOM   2974  N   GLY     7     -14.893   5.595 -22.523  1.00  0.00           N  
ATOM   2975  N   GLY     7     -13.516   6.896 -19.066  1.00  0.00           N  
ATOM   2976  CA  GLY     7     -14.130   8.471 -24.918  1.00  0.00           C  
ATOM   2977  CA  GLY     7     -13.516   5.182 -22.812  1.00  0.00           C  
ATOM   2978  CA  GLY     7     -13.841   5.485 -18.653  1.00  0.00           C  
ATOM   2979  C   GLY     7     -12.692   8.199 -24.394  1.00  0.00           C  
ATOM   2980  C   GLY     7     -13.030   3.913 -22.104  1.00  0.00           C  
ATOM   2981  C   GLY     7     -13.859   5.276 -17.141  1.00  0.00           C  
ATOM   2982  O   GLY     7     -12.136   7.183 -24.843  1.00  0.00           O  
ATOM   2983  O   GLY     7     -13.869   3.262 -21.470  1.00  0.00           O  
ATOM   2984  O   GLY     7     -13.756   6.289 -16.441  1.00  0.00           O  
ATOM   2985  N   PRO     8     -12.090   9.143 -23.669  1.00  0.00           N  
ATOM   2986  N   PRO     8     -11.756   3.511 -22.274  1.00  0.00           N  
ATOM   2987  N   PRO     8     -14.167   4.084 -16.627  1.00  0.00           N  
ATOM   2988  CA  PRO     8     -10.773   8.980 -23.203  1.00  0.00           C  
ATOM   2989  CA  PRO     8     -11.186   2.350 -21.557  1.00  0.00           C  
ATOM   2990  CA  PRO     8     -14.072   3.616 -15.285  1.00  0.00           C  
ATOM   2991  C   PRO     8     -10.655   8.027 -21.959  1.00  0.00           C  
ATOM   2992  C   PRO     8     -11.217   2.528 -20.006  1.00  0.00           C  
ATOM   2993  C   PRO     8     -12.692   3.885 -14.601  1.00  0.00           C  
ATOM   2994  O   PRO     8     -11.675   7.690 -21.420  1.00  0.00           O  
ATOM   2995  O   PRO     8     -11.116   3.633 -19.567  1.00  0.00           O  
ATOM   2996  O   PRO     8     -11.619   3.614 -15.150  1.00  0.00           O  
ATOM   2997  CB  PRO     8     -10.380  10.366 -22.947  1.00  0.00           C  
ATOM   2998  CB  PRO     8      -9.752   2.344 -22.118  1.00  0.00           C  
ATOM   2999  CB  PRO     8     -14.357   2.102 -15.321  1.00  0.00           C  
ATOM   3000  CG  PRO     8     -11.574  11.085 -22.397  1.00  0.00           C  
ATOM   3001  CG  PRO     8      -9.813   2.845 -23.571  1.00  0.00           C  
ATOM   3002  CG  PRO     8     -15.192   1.925 -16.508  1.00  0.00           C  
ATOM   3003  CD  PRO     8     -12.646  10.455 -23.260  1.00  0.00           C  
ATOM   3004  CD  PRO     8     -10.782   3.950 -23.326  1.00  0.00           C  
ATOM   3005  CD  PRO     8     -14.565   2.971 -17.454  1.00  0.00           C  
ATOM   3006  N   HYP     9      -9.446   7.562 -21.543  1.00  0.00           N  
ATOM   3007  N   HYP     9     -11.176   1.402 -19.235  1.00  0.00           N  
ATOM   3008  N   HYP     9     -12.641   4.273 -13.300  1.00  0.00           N  
ATOM   3009  CA  HYP     9      -9.390   6.509 -20.470  1.00  0.00           C  
ATOM   3010  CA  HYP     9     -10.781   1.383 -17.842  1.00  0.00           C  
ATOM   3011  CA  HYP     9     -11.386   4.354 -12.561  1.00  0.00           C  
ATOM   3012  C   HYP     9      -9.953   6.940 -19.089  1.00  0.00           C  
ATOM   3013  C   HYP     9      -9.440   2.148 -17.626  1.00  0.00           C  
ATOM   3014  C   HYP     9     -10.615   3.059 -12.630  1.00  0.00           C  
ATOM   3015  O   HYP     9     -10.083   8.131 -18.846  1.00  0.00           O  
ATOM   3016  O   HYP     9      -8.512   2.085 -18.475  1.00  0.00           O  
ATOM   3017  O   HYP     9     -11.262   1.992 -12.751  1.00  0.00           O  
ATOM   3018  CB  HYP     9      -7.927   6.118 -20.275  1.00  0.00           C  
ATOM   3019  CB  HYP     9     -10.507  -0.091 -17.444  1.00  0.00           C  
ATOM   3020  CB  HYP     9     -11.764   4.830 -11.158  1.00  0.00           C  
ATOM   3021  CG  HYP     9      -7.458   6.335 -21.728  1.00  0.00           C  
ATOM   3022  CG  HYP     9     -11.597  -0.715 -18.256  1.00  0.00           C  
ATOM   3023  CG  HYP     9     -13.098   5.515 -11.311  1.00  0.00           C  
ATOM   3024  CD2 HYP     9      -8.234   7.571 -22.276  1.00  0.00           C  
ATOM   3025  CD2 HYP     9     -11.434   0.040 -19.594  1.00  0.00           C  
ATOM   3026  CD2 HYP     9     -13.675   4.607 -12.425  1.00  0.00           C  
ATOM   3027  OD1 HYP     9      -7.631   5.257 -22.644  1.00  0.00           O  
ATOM   3028  OD1 HYP     9     -12.919  -0.558 -17.764  1.00  0.00           O  
ATOM   3029  OD1 HYP     9     -13.031   6.883 -11.739  1.00  0.00           O  
ATOM   3030  N   GLY    10     -10.333   5.977 -18.319  1.00  0.00           N  
ATOM   3031  N   GLY    10      -9.312   2.826 -16.499  1.00  0.00           N  
ATOM   3032  N   GLY    10      -9.283   3.183 -12.779  1.00  0.00           N  
ATOM   3033  CA  GLY    10     -10.607   6.297 -16.908  1.00  0.00           C  
ATOM   3034  CA  GLY    10      -8.116   3.553 -16.134  1.00  0.00           C  
ATOM   3035  CA  GLY    10      -8.476   1.949 -12.949  1.00  0.00           C  
ATOM   3036  C   GLY    10      -9.457   6.811 -16.158  1.00  0.00           C  
ATOM   3037  C   GLY    10      -6.871   2.660 -15.967  1.00  0.00           C  
ATOM   3038  C   GLY    10      -8.429   1.033 -11.741  1.00  0.00           C  
ATOM   3039  O   GLY    10      -8.295   6.662 -16.608  1.00  0.00           O  
ATOM   3040  O   GLY    10      -6.972   1.427 -15.932  1.00  0.00           O  
ATOM   3041  O   GLY    10      -9.067   1.299 -10.724  1.00  0.00           O  
ATOM   3042  N   PRO    11      -9.568   7.538 -15.037  1.00  0.00           N  
ATOM   3043  N   PRO    11      -5.640   3.262 -15.814  1.00  0.00           N  
ATOM   3044  N   PRO    11      -7.775  -0.122 -11.868  1.00  0.00           N  
ATOM   3045  CA  PRO    11      -8.433   8.080 -14.240  1.00  0.00           C  
ATOM   3046  CA  PRO    11      -4.463   2.552 -15.383  1.00  0.00           C  
ATOM   3047  CA  PRO    11      -7.790  -1.022 -10.700  1.00  0.00           C  
ATOM   3048  C   PRO    11      -7.610   6.897 -13.634  1.00  0.00           C  
ATOM   3049  C   PRO    11      -4.539   2.215 -13.858  1.00  0.00           C  
ATOM   3050  C   PRO    11      -7.000  -0.496  -9.547  1.00  0.00           C  
ATOM   3051  O   PRO    11      -8.072   5.766 -13.520  1.00  0.00           O  
ATOM   3052  O   PRO    11      -5.331   2.878 -13.140  1.00  0.00           O  
ATOM   3053  O   PRO    11      -5.981   0.187  -9.747  1.00  0.00           O  
ATOM   3054  CB  PRO    11      -8.979   9.084 -13.249  1.00  0.00           C  
ATOM   3055  CB  PRO    11      -3.312   3.517 -15.672  1.00  0.00           C  
ATOM   3056  CB  PRO    11      -7.239  -2.352 -11.319  1.00  0.00           C  
ATOM   3057  CG  PRO    11     -10.247   8.254 -12.902  1.00  0.00           C  
ATOM   3058  CG  PRO    11      -3.917   4.999 -15.661  1.00  0.00           C  
ATOM   3059  CG  PRO    11      -7.413  -2.230 -12.847  1.00  0.00           C  
ATOM   3060  CD  PRO    11     -10.804   7.848 -14.246  1.00  0.00           C  
ATOM   3061  CD  PRO    11      -5.446   4.718 -15.879  1.00  0.00           C  
ATOM   3062  CD  PRO    11      -7.284  -0.727 -13.082  1.00  0.00           C  
ATOM   3063  N   HYP    12      -6.415   7.254 -13.061  1.00  0.00           N  
ATOM   3064  N   HYP    12      -3.593   1.349 -13.385  1.00  0.00           N  
ATOM   3065  N   HYP    12      -7.401  -0.819  -8.303  1.00  0.00           N  
ATOM   3066  CA  HYP    12      -5.762   6.387 -12.162  1.00  0.00           C  
ATOM   3067  CA  HYP    12      -3.593   0.986 -11.958  1.00  0.00           C  
ATOM   3068  CA  HYP    12      -6.563  -0.615  -7.171  1.00  0.00           C  
ATOM   3069  C   HYP    12      -6.680   5.767 -11.142  1.00  0.00           C  
ATOM   3070  C   HYP    12      -3.112   2.053 -10.999  1.00  0.00           C  
ATOM   3071  C   HYP    12      -5.096  -1.071  -7.475  1.00  0.00           C  
ATOM   3072  O   HYP    12      -7.689   6.302 -10.714  1.00  0.00           O  
ATOM   3073  O   HYP    12      -2.397   2.994 -11.327  1.00  0.00           O  
ATOM   3074  O   HYP    12      -4.838  -2.138  -8.004  1.00  0.00           O  
ATOM   3075  CB  HYP    12      -4.645   7.239 -11.512  1.00  0.00           C  
ATOM   3076  CB  HYP    12      -2.707  -0.272 -11.798  1.00  0.00           C  
ATOM   3077  CB  HYP    12      -7.201  -1.440  -6.022  1.00  0.00           C  
ATOM   3078  CG  HYP    12      -4.268   8.204 -12.655  1.00  0.00           C  
ATOM   3079  CG  HYP    12      -2.735  -0.868 -13.242  1.00  0.00           C  
ATOM   3080  CG  HYP    12      -8.687  -1.445  -6.458  1.00  0.00           C  
ATOM   3081  CD2 HYP    12      -5.627   8.493 -13.316  1.00  0.00           C  
ATOM   3082  CD2 HYP    12      -2.808   0.438 -14.115  1.00  0.00           C  
ATOM   3083  CD2 HYP    12      -8.631  -1.628  -7.930  1.00  0.00           C  
ATOM   3084  OD1 HYP    12      -3.411   7.549 -13.611  1.00  0.00           O  
ATOM   3085  OD1 HYP    12      -3.828  -1.685 -13.503  1.00  0.00           O  
ATOM   3086  OD1 HYP    12      -9.253  -0.176  -6.075  1.00  0.00           O  
ATOM   3087  N   GLY    13      -6.273   4.548 -10.746  1.00  0.00           N  
ATOM   3088  N   GLY    13      -3.557   1.898  -9.745  1.00  0.00           N  
ATOM   3089  N   GLY    13      -4.127  -0.311  -6.969  1.00  0.00           N  
ATOM   3090  CA  GLY    13      -7.005   3.722  -9.810  1.00  0.00           C  
ATOM   3091  CA  GLY    13      -3.248   2.888  -8.677  1.00  0.00           C  
ATOM   3092  CA  GLY    13      -2.705  -0.564  -7.073  1.00  0.00           C  
ATOM   3093  C   GLY    13      -6.684   4.162  -8.327  1.00  0.00           C  
ATOM   3094  C   GLY    13      -1.748   2.801  -8.318  1.00  0.00           C  
ATOM   3095  C   GLY    13      -2.155  -1.603  -6.174  1.00  0.00           C  
ATOM   3096  O   GLY    13      -5.646   4.782  -8.062  1.00  0.00           O  
ATOM   3097  O   GLY    13      -1.029   1.902  -8.738  1.00  0.00           O  
ATOM   3098  O   GLY    13      -2.836  -2.346  -5.512  1.00  0.00           O  
ATOM   3099  N   PRO    14      -7.476   3.717  -7.323  1.00  0.00           N  
ATOM   3100  N   PRO    14      -1.226   3.667  -7.432  1.00  0.00           N  
ATOM   3101  N   PRO    14      -0.814  -1.817  -6.252  1.00  0.00           N  
ATOM   3102  CA  PRO    14      -7.172   3.891  -5.923  1.00  0.00           C  
ATOM   3103  CA  PRO    14       0.041   3.475  -6.826  1.00  0.00           C  
ATOM   3104  CA  PRO    14      -0.138  -2.969  -5.552  1.00  0.00           C  
ATOM   3105  C   PRO    14      -5.851   3.249  -5.504  1.00  0.00           C  
ATOM   3106  C   PRO    14      -0.004   2.435  -5.642  1.00  0.00           C  
ATOM   3107  C   PRO    14      -0.050  -2.908  -4.053  1.00  0.00           C  
ATOM   3108  O   PRO    14      -5.479   2.224  -6.124  1.00  0.00           O  
ATOM   3109  O   PRO    14      -1.078   1.958  -5.286  1.00  0.00           O  
ATOM   3110  O   PRO    14      -0.243  -1.800  -3.464  1.00  0.00           O  
ATOM   3111  CB  PRO    14      -8.375   3.320  -5.208  1.00  0.00           C  
ATOM   3112  CB  PRO    14       0.510   4.817  -6.341  1.00  0.00           C  
ATOM   3113  CB  PRO    14       1.344  -3.072  -6.046  1.00  0.00           C  
ATOM   3114  CG  PRO    14      -9.493   3.521  -6.173  1.00  0.00           C  
ATOM   3115  CG  PRO    14      -0.808   5.337  -5.804  1.00  0.00           C  
ATOM   3116  CG  PRO    14       1.157  -2.390  -7.419  1.00  0.00           C  
ATOM   3117  CD  PRO    14      -8.777   3.161  -7.510  1.00  0.00           C  
ATOM   3118  CD  PRO    14      -1.823   4.903  -6.905  1.00  0.00           C  
ATOM   3119  CD  PRO    14       0.098  -1.236  -7.211  1.00  0.00           C  
ATOM   3120  N   HYP    15      -5.171   3.745  -4.437  1.00  0.00           N  
ATOM   3121  N   HYP    15       1.190   2.007  -5.176  1.00  0.00           N  
ATOM   3122  N   HYP    15       0.404  -3.996  -3.382  1.00  0.00           N  
ATOM   3123  CA  HYP    15      -4.021   3.097  -3.930  1.00  0.00           C  
ATOM   3124  CA  HYP    15       1.347   1.067  -4.079  1.00  0.00           C  
ATOM   3125  CA  HYP    15       0.739  -4.033  -1.953  1.00  0.00           C  
ATOM   3126  C   HYP    15      -4.350   1.669  -3.395  1.00  0.00           C  
ATOM   3127  C   HYP    15       0.673   1.552  -2.781  1.00  0.00           C  
ATOM   3128  C   HYP    15       1.945  -3.190  -1.627  1.00  0.00           C  
ATOM   3129  O   HYP    15      -5.527   1.343  -3.165  1.00  0.00           O  
ATOM   3130  O   HYP    15       0.712   2.773  -2.599  1.00  0.00           O  
ATOM   3131  O   HYP    15       2.911  -3.113  -2.426  1.00  0.00           O  
ATOM   3132  CB  HYP    15      -3.553   3.978  -2.741  1.00  0.00           C  
ATOM   3133  CB  HYP    15       2.824   0.793  -3.825  1.00  0.00           C  
ATOM   3134  CB  HYP    15       0.877  -5.553  -1.514  1.00  0.00           C  
ATOM   3135  CG  HYP    15      -4.104   5.456  -2.964  1.00  0.00           C  
ATOM   3136  CG  HYP    15       3.399   1.049  -5.222  1.00  0.00           C  
ATOM   3137  CG  HYP    15       0.226  -6.338  -2.704  1.00  0.00           C  
ATOM   3138  CD2 HYP    15      -5.372   4.984  -3.662  1.00  0.00           C  
ATOM   3139  CD2 HYP    15       2.497   2.217  -5.796  1.00  0.00           C  
ATOM   3140  CD2 HYP    15       0.403  -5.366  -3.867  1.00  0.00           C  
ATOM   3141  OD1 HYP    15      -3.351   6.038  -4.064  1.00  0.00           O  
ATOM   3142  OD1 HYP    15       3.275  -0.082  -6.047  1.00  0.00           O  
ATOM   3143  OD1 HYP    15      -1.148  -6.230  -2.516  1.00  0.00           O  
ATOM   3144  N   GLY    16      -3.311   0.838  -3.287  1.00  0.00           N  
ATOM   3145  N   GLY    16       0.050   0.723  -1.993  1.00  0.00           N  
ATOM   3146  N   GLY    16       1.851  -2.437  -0.526  1.00  0.00           N  
ATOM   3147  CA  GLY    16      -3.420  -0.590  -2.896  1.00  0.00           C  
ATOM   3148  CA  GLY    16      -0.570   1.099  -0.726  1.00  0.00           C  
ATOM   3149  CA  GLY    16       2.743  -1.269  -0.171  1.00  0.00           C  
ATOM   3150  C   GLY    16      -3.617  -0.810  -1.416  1.00  0.00           C  
ATOM   3151  C   GLY    16       0.366   1.743   0.324  1.00  0.00           C  
ATOM   3152  C   GLY    16       4.104  -1.648   0.474  1.00  0.00           C  
ATOM   3153  O   GLY    16      -3.813   0.135  -0.642  1.00  0.00           O  
ATOM   3154  O   GLY    16       1.600   1.848   0.084  1.00  0.00           O  
ATOM   3155  O   GLY    16       4.511  -2.816   0.406  1.00  0.00           O  
ATOM   3156  N   PRO    17      -3.556  -2.089  -0.963  1.00  0.00           N  
ATOM   3157  N   PRO    17      -0.218   2.138   1.519  1.00  0.00           N  
ATOM   3158  N   PRO    17       4.832  -0.752   1.095  1.00  0.00           N  
ATOM   3159  CA  PRO    17      -3.643  -2.534   0.442  1.00  0.00           C  
ATOM   3160  CA  PRO    17       0.538   2.607   2.659  1.00  0.00           C  
ATOM   3161  CA  PRO    17       6.126  -1.057   1.652  1.00  0.00           C  
ATOM   3162  C   PRO    17      -2.337  -2.272   1.299  1.00  0.00           C  
ATOM   3163  C   PRO    17       1.627   1.620   3.222  1.00  0.00           C  
ATOM   3164  C   PRO    17       5.973  -1.788   3.010  1.00  0.00           C  
ATOM   3165  O   PRO    17      -1.220  -2.287   0.730  1.00  0.00           O  
ATOM   3166  O   PRO    17       1.546   0.428   2.954  1.00  0.00           O  
ATOM   3167  O   PRO    17       4.938  -1.715   3.615  1.00  0.00           O  
ATOM   3168  CB  PRO    17      -4.047  -3.986   0.366  1.00  0.00           C  
ATOM   3169  CB  PRO    17      -0.501   2.729   3.811  1.00  0.00           C  
ATOM   3170  CB  PRO    17       6.768   0.291   1.814  1.00  0.00           C  
ATOM   3171  CG  PRO    17      -3.165  -4.402  -0.791  1.00  0.00           C  
ATOM   3172  CG  PRO    17      -1.813   2.976   3.040  1.00  0.00           C  
ATOM   3173  CG  PRO    17       6.034   1.253   0.862  1.00  0.00           C  
ATOM   3174  CD  PRO    17      -3.380  -3.297  -1.799  1.00  0.00           C  
ATOM   3175  CD  PRO    17      -1.641   2.124   1.841  1.00  0.00           C  
ATOM   3176  CD  PRO    17       4.666   0.716   0.997  1.00  0.00           C  
ATOM   3177  N   HYP    18      -2.477  -1.909   2.615  1.00  0.00           N  
ATOM   3178  N   HYP    18       2.577   2.107   4.100  1.00  0.00           N  
ATOM   3179  N   HYP    18       7.130  -2.312   3.557  1.00  0.00           N  
ATOM   3180  CA  HYP    18      -1.320  -1.817   3.506  1.00  0.00           C  
ATOM   3181  CA  HYP    18       3.536   1.294   4.869  1.00  0.00           C  
ATOM   3182  CA  HYP    18       7.048  -3.085   4.833  1.00  0.00           C  
ATOM   3183  C   HYP    18      -0.326  -2.966   3.263  1.00  0.00           C  
ATOM   3184  C   HYP    18       2.908   0.448   5.949  1.00  0.00           C  
ATOM   3185  C   HYP    18       7.079  -2.157   6.089  1.00  0.00           C  
ATOM   3186  O   HYP    18      -0.802  -4.090   3.291  1.00  0.00           O  
ATOM   3187  O   HYP    18       2.029   0.984   6.620  1.00  0.00           O  
ATOM   3188  O   HYP    18       7.493  -1.048   6.054  1.00  0.00           O  
ATOM   3189  CB  HYP    18      -1.897  -1.836   4.952  1.00  0.00           C  
ATOM   3190  CB  HYP    18       4.512   2.270   5.419  1.00  0.00           C  
ATOM   3191  CB  HYP    18       8.176  -4.085   4.793  1.00  0.00           C  
ATOM   3192  CG  HYP    18      -3.235  -1.171   4.696  1.00  0.00           C  
ATOM   3193  CG  HYP    18       4.248   3.649   4.685  1.00  0.00           C  
ATOM   3194  CG  HYP    18       8.601  -4.109   3.311  1.00  0.00           C  
ATOM   3195  CD2 HYP    18      -3.692  -1.894   3.439  1.00  0.00           C  
ATOM   3196  CD2 HYP    18       2.732   3.513   4.438  1.00  0.00           C  
ATOM   3197  CD2 HYP    18       8.365  -2.668   2.912  1.00  0.00           C  
ATOM   3198  OD1 HYP    18      -3.012   0.253   4.563  1.00  0.00           O  
ATOM   3199  OD1 HYP    18       4.985   3.613   3.450  1.00  0.00           O  
ATOM   3200  OD1 HYP    18       7.804  -4.869   2.374  1.00  0.00           O  
ATOM   3201  N   GLY    19       0.956  -2.661   3.115  1.00  0.00           N  
ATOM   3202  N   GLY    19       3.380  -0.773   6.104  1.00  0.00           N  
ATOM   3203  N   GLY    19       6.605  -2.728   7.232  1.00  0.00           N  
ATOM   3204  CA  GLY    19       2.007  -3.642   2.893  1.00  0.00           C  
ATOM   3205  CA  GLY    19       2.848  -1.896   6.877  1.00  0.00           C  
ATOM   3206  CA  GLY    19       6.455  -1.906   8.459  1.00  0.00           C  
ATOM   3207  C   GLY    19       2.306  -4.524   4.145  1.00  0.00           C  
ATOM   3208  C   GLY    19       2.880  -1.764   8.396  1.00  0.00           C  
ATOM   3209  C   GLY    19       7.784  -1.479   9.019  1.00  0.00           C  
ATOM   3210  O   GLY    19       1.475  -4.584   5.000  1.00  0.00           O  
ATOM   3211  O   GLY    19       3.265  -0.705   8.926  1.00  0.00           O  
ATOM   3212  O   GLY    19       8.832  -2.025   8.649  1.00  0.00           O  
ATOM   3213  N   PRO    20       3.436  -5.257   4.154  1.00  0.00           N  
ATOM   3214  N   PRO    20       2.198  -2.713   9.145  1.00  0.00           N  
ATOM   3215  N   PRO    20       7.671  -0.503   9.980  1.00  0.00           N  
ATOM   3216  CA  PRO    20       3.710  -6.409   5.032  1.00  0.00           C  
ATOM   3217  CA  PRO    20       2.307  -2.636  10.654  1.00  0.00           C  
ATOM   3218  CA  PRO    20       8.871  -0.153  10.744  1.00  0.00           C  
ATOM   3219  C   PRO    20       4.240  -6.135   6.437  1.00  0.00           C  
ATOM   3220  C   PRO    20       3.655  -2.896  11.226  1.00  0.00           C  
ATOM   3221  C   PRO    20       9.199  -1.196  11.731  1.00  0.00           C  
ATOM   3222  O   PRO    20       4.689  -5.080   6.734  1.00  0.00           O  
ATOM   3223  O   PRO    20       4.493  -3.475  10.533  1.00  0.00           O  
ATOM   3224  O   PRO    20       8.414  -2.109  11.850  1.00  0.00           O  
ATOM   3225  CB  PRO    20       4.600  -7.268   4.320  1.00  0.00           C  
ATOM   3226  CB  PRO    20       1.284  -3.691  11.137  1.00  0.00           C  
ATOM   3227  CB  PRO    20       8.551   1.276  11.336  1.00  0.00           C  
ATOM   3228  CG  PRO    20       4.202  -6.994   2.885  1.00  0.00           C  
ATOM   3229  CG  PRO    20       1.505  -4.770  10.083  1.00  0.00           C  
ATOM   3230  CG  PRO    20       7.051   1.082  11.577  1.00  0.00           C  
ATOM   3231  CD  PRO    20       4.145  -5.522   2.918  1.00  0.00           C  
ATOM   3232  CD  PRO    20       1.657  -3.972   8.777  1.00  0.00           C  
ATOM   3233  CD  PRO    20       6.438   0.160  10.482  1.00  0.00           C  
ATOM   3234  N   HYP    21       4.233  -7.164   7.311  1.00  0.00           N  
ATOM   3235  N   HYP    21       3.881  -2.610  12.514  1.00  0.00           N  
ATOM   3236  N   HYP    21      10.290  -1.081  12.497  1.00  0.00           N  
ATOM   3237  CA  HYP    21       4.790  -6.891   8.679  1.00  0.00           C  
ATOM   3238  CA  HYP    21       5.156  -2.771  13.152  1.00  0.00           C  
ATOM   3239  CA  HYP    21      10.670  -2.056  13.526  1.00  0.00           C  
ATOM   3240  C   HYP    21       6.263  -6.370   8.744  1.00  0.00           C  
ATOM   3241  C   HYP    21       5.525  -4.252  13.419  1.00  0.00           C  
ATOM   3242  C   HYP    21       9.694  -2.171  14.685  1.00  0.00           C  
ATOM   3243  O   HYP    21       6.994  -6.520   7.740  1.00  0.00           O  
ATOM   3244  O   HYP    21       4.573  -5.059  13.565  1.00  0.00           O  
ATOM   3245  O   HYP    21       8.937  -1.237  15.000  1.00  0.00           O  
ATOM   3246  CB  HYP    21       4.620  -8.210   9.473  1.00  0.00           C  
ATOM   3247  CB  HYP    21       5.122  -1.988  14.446  1.00  0.00           C  
ATOM   3248  CB  HYP    21      12.128  -1.727  13.936  1.00  0.00           C  
ATOM   3249  CG  HYP    21       3.349  -8.770   8.790  1.00  0.00           C  
ATOM   3250  CG  HYP    21       3.946  -0.985  14.252  1.00  0.00           C  
ATOM   3251  CG  HYP    21      12.676  -0.859  12.802  1.00  0.00           C  
ATOM   3252  CD2 HYP    21       3.627  -8.448   7.273  1.00  0.00           C  
ATOM   3253  CD2 HYP    21       3.037  -1.842  13.411  1.00  0.00           C  
ATOM   3254  CD2 HYP    21      11.390  -0.120  12.366  1.00  0.00           C  
ATOM   3255  OD1 HYP    21       2.182  -8.116   9.209  1.00  0.00           O  
ATOM   3256  OD1 HYP    21       4.339   0.126  13.445  1.00  0.00           O  
ATOM   3257  OD1 HYP    21      13.201  -1.711  11.798  1.00  0.00           O  
ATOM   3258  N   GLY    22       6.610  -5.656   9.813  1.00  0.00           N  
ATOM   3259  N   GLY    22       6.783  -4.519  13.425  1.00  0.00           N  
ATOM   3260  N   GLY    22       9.856  -3.192  15.535  1.00  0.00           N  
ATOM   3261  CA  GLY    22       7.973  -5.033   9.874  1.00  0.00           C  
ATOM   3262  CA  GLY    22       7.239  -5.806  13.897  1.00  0.00           C  
ATOM   3263  CA  GLY    22       9.168  -3.474  16.803  1.00  0.00           C  
ATOM   3264  C   GLY    22       8.993  -5.849  10.644  1.00  0.00           C  
ATOM   3265  C   GLY    22       7.016  -6.157  15.429  1.00  0.00           C  
ATOM   3266  C   GLY    22       9.710  -2.850  18.092  1.00  0.00           C  
ATOM   3267  O   GLY    22       8.743  -6.971  11.223  1.00  0.00           O  
ATOM   3268  O   GLY    22       6.637  -5.274  16.271  1.00  0.00           O  
ATOM   3269  O   GLY    22      10.882  -2.536  18.103  1.00  0.00           O  
ATOM   3270  N   PRO    23      10.197  -5.237  10.836  1.00  0.00           N  
ATOM   3271  N   PRO    23       7.311  -7.414  15.800  1.00  0.00           N  
ATOM   3272  N   PRO    23       8.959  -2.776  19.207  1.00  0.00           N  
ATOM   3273  CA  PRO    23      11.294  -6.105  11.384  1.00  0.00           C  
ATOM   3274  CA  PRO    23       7.164  -7.932  17.149  1.00  0.00           C  
ATOM   3275  CA  PRO    23       9.406  -2.270  20.492  1.00  0.00           C  
ATOM   3276  C   PRO    23      11.106  -6.281  12.890  1.00  0.00           C  
ATOM   3277  C   PRO    23       8.128  -7.337  18.180  1.00  0.00           C  
ATOM   3278  C   PRO    23      10.486  -3.121  21.190  1.00  0.00           C  
ATOM   3279  O   PRO    23      10.547  -5.484  13.603  1.00  0.00           O  
ATOM   3280  O   PRO    23       9.204  -6.815  17.848  1.00  0.00           O  
ATOM   3281  O   PRO    23      10.553  -4.342  20.989  1.00  0.00           O  
ATOM   3282  CB  PRO    23      12.528  -5.354  11.060  1.00  0.00           C  
ATOM   3283  CB  PRO    23       7.205  -9.456  16.947  1.00  0.00           C  
ATOM   3284  CB  PRO    23       8.145  -2.218  21.307  1.00  0.00           C  
ATOM   3285  CG  PRO    23      12.278  -4.518   9.846  1.00  0.00           C  
ATOM   3286  CG  PRO    23       8.308  -9.655  15.893  1.00  0.00           C  
ATOM   3287  CG  PRO    23       7.363  -3.440  20.768  1.00  0.00           C  
ATOM   3288  CD  PRO    23      10.731  -4.279   9.950  1.00  0.00           C  
ATOM   3289  CD  PRO    23       7.956  -8.478  14.951  1.00  0.00           C  
ATOM   3290  CD  PRO    23       7.608  -3.280  19.270  1.00  0.00           C  
ATOM   3291  N   HYP    24      11.630  -7.407  13.436  1.00  0.00           N  
ATOM   3292  N   HYP    24       7.740  -7.476  19.472  1.00  0.00           N  
ATOM   3293  N   HYP    24      11.275  -2.499  22.137  1.00  0.00           N  
ATOM   3294  CA  HYP    24      11.803  -7.584  14.873  1.00  0.00           C  
ATOM   3295  CA  HYP    24       8.661  -7.056  20.569  1.00  0.00           C  
ATOM   3296  CA  HYP    24      12.232  -3.232  22.918  1.00  0.00           C  
ATOM   3297  C   HYP    24      12.533  -6.457  15.692  1.00  0.00           C  
ATOM   3298  C   HYP    24       9.928  -7.972  20.499  1.00  0.00           C  
ATOM   3299  C   HYP    24      11.768  -4.434  23.662  1.00  0.00           C  
ATOM   3300  O   HYP    24      13.614  -5.968  15.362  1.00  0.00           O  
ATOM   3301  O   HYP    24       9.970  -9.027  19.872  1.00  0.00           O  
ATOM   3302  O   HYP    24      10.608  -4.372  23.990  1.00  0.00           O  
ATOM   3303  CB  HYP    24      12.612  -8.823  15.022  1.00  0.00           C  
ATOM   3304  CB  HYP    24       7.877  -7.282  21.843  1.00  0.00           C  
ATOM   3305  CB  HYP    24      12.915  -2.235  23.794  1.00  0.00           C  
ATOM   3306  CG  HYP    24      12.221  -9.602  13.763  1.00  0.00           C  
ATOM   3307  CG  HYP    24       6.412  -7.461  21.456  1.00  0.00           C  
ATOM   3308  CG  HYP    24      12.944  -1.028  22.914  1.00  0.00           C  
ATOM   3309  CD2 HYP    24      12.147  -8.560  12.725  1.00  0.00           C  
ATOM   3310  CD2 HYP    24       6.601  -8.127  20.061  1.00  0.00           C  
ATOM   3311  CD2 HYP    24      11.505  -1.122  22.387  1.00  0.00           C  
ATOM   3312  OD1 HYP    24      10.918 -10.334  13.971  1.00  0.00           O  
ATOM   3313  OD1 HYP    24       5.663  -6.293  21.491  1.00  0.00           O  
ATOM   3314  OD1 HYP    24      13.857  -1.225  21.894  1.00  0.00           O  
ATOM   3315  N   GLY    25      11.876  -6.155  16.832  1.00  0.00           N  
ATOM   3316  N   GLY    25      10.982  -7.514  21.179  1.00  0.00           N  
ATOM   3317  N   GLY    25      12.552  -5.487  23.893  1.00  0.00           N  
ATOM   3318  CA  GLY    25      12.367  -5.270  17.899  1.00  0.00           C  
ATOM   3319  CA  GLY    25      12.300  -8.055  21.179  1.00  0.00           C  
ATOM   3320  CA  GLY    25      12.152  -6.671  24.634  1.00  0.00           C  
ATOM   3321  C   GLY    25      13.713  -5.829  18.455  1.00  0.00           C  
ATOM   3322  C   GLY    25      12.524  -9.154  22.201  1.00  0.00           C  
ATOM   3323  C   GLY    25      11.954  -6.569  26.157  1.00  0.00           C  
ATOM   3324  O   GLY    25      14.067  -6.945  18.263  1.00  0.00           O  
ATOM   3325  O   GLY    25      11.738  -9.350  23.111  1.00  0.00           O  
ATOM   3326  O   GLY    25      12.210  -5.538  26.704  1.00  0.00           O  
ATOM   3327  N   PRO    26      14.539  -4.946  19.094  1.00  0.00           N  
ATOM   3328  N   PRO    26      13.625  -9.903  22.134  1.00  0.00           N  
ATOM   3329  N   PRO    26      11.466  -7.594  26.810  1.00  0.00           N  
ATOM   3330  CA  PRO    26      15.816  -5.242  19.693  1.00  0.00           C  
ATOM   3331  CA  PRO    26      13.886 -10.985  23.127  1.00  0.00           C  
ATOM   3332  CA  PRO    26      11.312  -7.639  28.224  1.00  0.00           C  
ATOM   3333  C   PRO    26      15.654  -5.865  21.113  1.00  0.00           C  
ATOM   3334  C   PRO    26      14.249 -10.374  24.489  1.00  0.00           C  
ATOM   3335  C   PRO    26      12.615  -7.614  28.999  1.00  0.00           C  
ATOM   3336  O   PRO    26      14.637  -5.625  21.783  1.00  0.00           O  
ATOM   3337  O   PRO    26      14.655  -9.215  24.531  1.00  0.00           O  
ATOM   3338  O   PRO    26      13.638  -7.950  28.399  1.00  0.00           O  
ATOM   3339  CB  PRO    26      16.557  -3.828  19.693  1.00  0.00           C  
ATOM   3340  CB  PRO    26      15.016 -11.822  22.464  1.00  0.00           C  
ATOM   3341  CB  PRO    26      10.693  -9.110  28.415  1.00  0.00           C  
ATOM   3342  CG  PRO    26      15.407  -2.912  20.076  1.00  0.00           C  
ATOM   3343  CG  PRO    26      15.724 -10.711  21.726  1.00  0.00           C  
ATOM   3344  CG  PRO    26       9.837  -9.215  27.106  1.00  0.00           C  
ATOM   3345  CD  PRO    26      14.336  -3.477  19.137  1.00  0.00           C  
ATOM   3346  CD  PRO    26      14.601  -9.822  21.115  1.00  0.00           C  
ATOM   3347  CD  PRO    26      10.941  -8.778  26.233  1.00  0.00           C  
ATOM   3348  N   HYP    27      16.684  -6.447  21.700  1.00  0.00           N  
ATOM   3349  N   HYP    27      14.206 -11.174  25.648  1.00  0.00           N  
ATOM   3350  N   HYP    27      12.650  -7.193  30.296  1.00  0.00           N  
ATOM   3351  CA  HYP    27      16.773  -7.187  22.906  1.00  0.00           C  
ATOM   3352  CA  HYP    27      14.718 -10.807  26.991  1.00  0.00           C  
ATOM   3353  CA  HYP    27      13.871  -7.360  31.166  1.00  0.00           C  
ATOM   3354  C   HYP    27      16.519  -6.244  24.103  1.00  0.00           C  
ATOM   3355  C   HYP    27      16.070 -10.131  27.086  1.00  0.00           C  
ATOM   3356  C   HYP    27      14.304  -8.836  31.203  1.00  0.00           C  
ATOM   3357  O   HYP    27      17.061  -5.111  24.168  1.00  0.00           O  
ATOM   3358  O   HYP    27      16.912 -10.432  26.275  1.00  0.00           O  
ATOM   3359  O   HYP    27      13.523  -9.751  31.024  1.00  0.00           O  
ATOM   3360  CB  HYP    27      18.119  -7.890  22.982  1.00  0.00           C  
ATOM   3361  CB  HYP    27      14.653 -12.081  27.854  1.00  0.00           C  
ATOM   3362  CB  HYP    27      13.292  -7.100  32.525  1.00  0.00           C  
ATOM   3363  CG  HYP    27      18.747  -7.844  21.608  1.00  0.00           C  
ATOM   3364  CG  HYP    27      13.436 -12.755  27.192  1.00  0.00           C  
ATOM   3365  CG  HYP    27      12.237  -5.997  32.291  1.00  0.00           C  
ATOM   3366  CD2 HYP    27      17.961  -6.709  21.050  1.00  0.00           C  
ATOM   3367  CD2 HYP    27      13.588 -12.440  25.687  1.00  0.00           C  
ATOM   3368  CD2 HYP    27      11.579  -6.506  30.991  1.00  0.00           C  
ATOM   3369  OD1 HYP    27      18.510  -9.045  20.962  1.00  0.00           O  
ATOM   3370  OD1 HYP    27      12.240 -12.223  27.802  1.00  0.00           O  
ATOM   3371  OD1 HYP    27      12.912  -4.732  32.275  1.00  0.00           O  
ATOM   3372  N   GLY    28      16.001  -6.804  25.219  1.00  0.00           N  
ATOM   3373  N   GLY    28      16.320  -9.184  28.002  1.00  0.00           N  
ATOM   3374  N   GLY    28      15.607  -9.068  31.592  1.00  0.00           N  
ATOM   3375  CA  GLY    28      15.559  -5.989  26.358  1.00  0.00           C  
ATOM   3376  CA  GLY    28      17.650  -8.596  28.215  1.00  0.00           C  
ATOM   3377  CA  GLY    28      16.293 -10.336  31.556  1.00  0.00           C  
ATOM   3378  C   GLY    28      16.656  -5.475  27.287  1.00  0.00           C  
ATOM   3379  C   GLY    28      18.650  -9.576  28.771  1.00  0.00           C  
ATOM   3380  C   GLY    28      15.964 -11.204  32.781  1.00  0.00           C  
ATOM   3381  O   GLY    28      17.781  -5.833  27.173  1.00  0.00           O  
ATOM   3382  O   GLY    28      18.337 -10.729  29.061  1.00  0.00           O  
ATOM   3383  O   GLY    28      15.645 -10.768  33.897  1.00  0.00           O  
ATOM   3384  N   PRO    29      16.262  -4.732  28.341  1.00  0.00           N  
ATOM   3385  N   PRO    29      19.939  -9.181  28.971  1.00  0.00           N  
ATOM   3386  N   PRO    29      16.051 -12.572  32.710  1.00  0.00           N  
ATOM   3387  CA  PRO    29      17.177  -4.216  29.369  1.00  0.00           C  
ATOM   3388  CA  PRO    29      20.947 -10.028  29.570  1.00  0.00           C  
ATOM   3389  CA  PRO    29      15.753 -13.364  33.922  1.00  0.00           C  
ATOM   3390  C   PRO    29      17.487  -5.253  30.408  1.00  0.00           C  
ATOM   3391  C   PRO    29      20.737 -10.189  31.097  1.00  0.00           C  
ATOM   3392  C   PRO    29      16.955 -13.285  34.947  1.00  0.00           C  
ATOM   3393  O   PRO    29      16.818  -6.271  30.435  1.00  0.00           O  
ATOM   3394  O   PRO    29      19.998  -9.385  31.623  1.00  0.00           O  
ATOM   3395  O   PRO    29      17.980 -12.629  34.698  1.00  0.00           O  
ATOM   3396  CB  PRO    29      16.484  -3.054  29.981  1.00  0.00           C  
ATOM   3397  CB  PRO    29      22.276  -9.275  29.288  1.00  0.00           C  
ATOM   3398  CB  PRO    29      15.459 -14.734  33.361  1.00  0.00           C  
ATOM   3399  CG  PRO    29      15.030  -3.447  29.841  1.00  0.00           C  
ATOM   3400  CG  PRO    29      21.838  -7.808  29.215  1.00  0.00           C  
ATOM   3401  CG  PRO    29      16.467 -14.831  32.168  1.00  0.00           C  
ATOM   3402  CD  PRO    29      14.918  -4.213  28.520  1.00  0.00           C  
ATOM   3403  CD  PRO    29      20.555  -7.904  28.562  1.00  0.00           C  
ATOM   3404  CD  PRO    29      16.412 -13.395  31.615  1.00  0.00           C  
ATOM   3405  N   HYP    30      18.591  -5.083  31.129  1.00  0.00           N  
ATOM   3406  N   HYP    30      21.156 -11.216  31.884  1.00  0.00           N  
ATOM   3407  N   HYP    30      16.751 -13.843  36.133  1.00  0.00           N  
ATOM   3408  CA  HYP    30      19.230  -6.115  31.889  1.00  0.00           C  
ATOM   3409  CA  HYP    30      20.498 -11.610  33.136  1.00  0.00           C  
ATOM   3410  CA  HYP    30      17.837 -13.792  37.102  1.00  0.00           C  
ATOM   3411  C   HYP    30      18.286  -6.687  33.024  1.00  0.00           C  
ATOM   3412  C   HYP    30      20.746 -10.731  34.404  1.00  0.00           C  
ATOM   3413  C   HYP    30      19.127 -14.516  36.583  1.00  0.00           C  
ATOM   3414  O   HYP    30      17.373  -5.961  33.499  1.00  0.00           O  
ATOM   3415  O   HYP    30      21.654  -9.879  34.358  1.00  0.00           O  
ATOM   3416  O   HYP    30      19.047 -15.426  35.717  1.00  0.00           O  
ATOM   3417  CB  HYP    30      20.327  -5.416  32.660  1.00  0.00           C  
ATOM   3418  CB  HYP    30      20.941 -13.004  33.446  1.00  0.00           C  
ATOM   3419  CB  HYP    30      17.383 -14.667  38.276  1.00  0.00           C  
ATOM   3420  CG  HYP    30      20.719  -4.246  31.732  1.00  0.00           C  
ATOM   3421  CG  HYP    30      21.248 -13.560  32.045  1.00  0.00           C  
ATOM   3422  CG  HYP    30      15.808 -14.618  38.189  1.00  0.00           C  
ATOM   3423  CD2 HYP    30      19.359  -3.885  31.177  1.00  0.00           C  
ATOM   3424  CD2 HYP    30      21.947 -12.373  31.403  1.00  0.00           C  
ATOM   3425  CD2 HYP    30      15.635 -14.621  36.688  1.00  0.00           C  
ATOM   3426  OD1 HYP    30      21.457  -4.808  30.702  1.00  0.00           O  
ATOM   3427  OD1 HYP    30      20.023 -13.939  31.448  1.00  0.00           O  
ATOM   3428  OD1 HYP    30      15.299 -13.512  38.878  1.00  0.00           O  
ATOM   3429  N   GLY    31      18.507  -7.905  33.487  1.00  0.00           N  
ATOM   3430  N   GLY    31      20.016 -10.977  35.535  1.00  0.00           N  
ATOM   3431  N   GLY    31      20.289 -14.016  37.043  1.00  0.00           N  
ATOM   3432  CA  GLY    31      17.842  -8.488  34.606  1.00  0.00           C  
ATOM   3433  CA  GLY    31      20.101 -10.282  36.850  1.00  0.00           C  
ATOM   3434  CA  GLY    31      21.587 -14.555  36.602  1.00  0.00           C  
ATOM   3435  C   GLY    31      18.127  -7.688  35.954  1.00  0.00           C  
ATOM   3436  C   GLY    31      21.018 -10.975  37.816  1.00  0.00           C  
ATOM   3437  C   GLY    31      22.229 -15.437  37.653  1.00  0.00           C  
ATOM   3438  OC1 GLY    31      19.137  -7.013  36.017  1.00  0.00           O  
ATOM   3439  OC1 GLY    31      20.394 -11.761  38.638  1.00  0.00           O  
ATOM   3440  OC1 GLY    31      22.395 -14.920  38.752  1.00  0.00           O  
ATOM   3441  OC2 GLY    31      17.247  -7.758  36.849  1.00  0.00           O  
ATOM   3442  OC2 GLY    31      22.201 -10.630  37.892  1.00  0.00           O  
ATOM   3443  OC2 GLY    31      22.621 -16.534  37.326  1.00  0.00           O  
TER    3444      GLY    31 
END
ATOM   3445  N   PRO     2     -22.598   5.377 -38.493  1.00  0.00           N  
ATOM   3446  N   PRO     2     -24.788  10.661 -32.709  1.00  0.00           N  
ATOM   3447  N   PRO     2     -17.913  13.131 -32.652  1.00  0.00           N  
ATOM   3448  CA  PRO     2     -22.765   4.821 -37.113  1.00  0.00           C  
ATOM   3449  CA  PRO     2     -24.420  10.706 -31.224  1.00  0.00           C  
ATOM   3450  CA  PRO     2     -16.759  13.135 -31.698  1.00  0.00           C  
ATOM   3451  C   PRO     2     -22.296   5.847 -36.059  1.00  0.00           C  
ATOM   3452  C   PRO     2     -22.927  10.567 -30.981  1.00  0.00           C  
ATOM   3453  C   PRO     2     -16.706  11.819 -30.905  1.00  0.00           C  
ATOM   3454  O   PRO     2     -21.675   6.803 -36.448  1.00  0.00           O  
ATOM   3455  O   PRO     2     -22.194   9.935 -31.704  1.00  0.00           O  
ATOM   3456  O   PRO     2     -17.656  11.097 -30.754  1.00  0.00           O  
ATOM   3457  CB  PRO     2     -22.103   3.399 -37.158  1.00  0.00           C  
ATOM   3458  CB  PRO     2     -25.240   9.547 -30.698  1.00  0.00           C  
ATOM   3459  CB  PRO     2     -17.033  14.367 -30.723  1.00  0.00           C  
ATOM   3460  CG  PRO     2     -21.138   3.454 -38.301  1.00  0.00           C  
ATOM   3461  CG  PRO     2     -26.545   9.789 -31.429  1.00  0.00           C  
ATOM   3462  CG  PRO     2     -17.922  15.348 -31.517  1.00  0.00           C  
ATOM   3463  CD  PRO     2     -22.063   4.234 -39.273  1.00  0.00           C  
ATOM   3464  CD  PRO     2     -26.069  10.013 -32.863  1.00  0.00           C  
ATOM   3465  CD  PRO     2     -18.279  14.548 -32.719  1.00  0.00           C  
ATOM   3466  N   HYP     3     -22.436   5.551 -34.736  1.00  0.00           N  
ATOM   3467  N   HYP     3     -22.525  11.157 -29.831  1.00  0.00           N  
ATOM   3468  N   HYP     3     -15.529  11.542 -30.270  1.00  0.00           N  
ATOM   3469  CA  HYP     3     -21.957   6.454 -33.620  1.00  0.00           C  
ATOM   3470  CA  HYP     3     -21.202  10.839 -29.294  1.00  0.00           C  
ATOM   3471  CA  HYP     3     -15.360  10.504 -29.281  1.00  0.00           C  
ATOM   3472  C   HYP     3     -20.451   6.619 -33.591  1.00  0.00           C  
ATOM   3473  C   HYP     3     -20.951   9.365 -29.224  1.00  0.00           C  
ATOM   3474  C   HYP     3     -16.221  10.506 -28.060  1.00  0.00           C  
ATOM   3475  O   HYP     3     -19.746   5.701 -34.109  1.00  0.00           O  
ATOM   3476  O   HYP     3     -21.883   8.539 -29.129  1.00  0.00           O  
ATOM   3477  O   HYP     3     -16.893  11.483 -27.682  1.00  0.00           O  
ATOM   3478  CB  HYP     3     -22.422   5.799 -32.307  1.00  0.00           C  
ATOM   3479  CB  HYP     3     -21.206  11.489 -27.887  1.00  0.00           C  
ATOM   3480  CB  HYP     3     -13.820  10.535 -28.946  1.00  0.00           C  
ATOM   3481  CG  HYP     3     -23.627   5.022 -32.772  1.00  0.00           C  
ATOM   3482  CG  HYP     3     -22.122  12.688 -28.140  1.00  0.00           C  
ATOM   3483  CG  HYP     3     -13.196  11.286 -30.141  1.00  0.00           C  
ATOM   3484  CD2 HYP     3     -23.313   4.534 -34.181  1.00  0.00           C  
ATOM   3485  CD2 HYP     3     -23.193  12.188 -29.119  1.00  0.00           C  
ATOM   3486  CD2 HYP     3     -14.341  12.278 -30.413  1.00  0.00           C  
ATOM   3487  OD1 HYP     3     -24.701   5.925 -32.758  1.00  0.00           O  
ATOM   3488  OD1 HYP     3     -21.345  13.748 -28.796  1.00  0.00           O  
ATOM   3489  OD1 HYP     3     -13.167  10.353 -31.176  1.00  0.00           O  
ATOM   3490  N   GLY     4     -19.959   7.697 -32.913  1.00  0.00           N  
ATOM   3491  N   GLY     4     -19.653   9.022 -29.089  1.00  0.00           N  
ATOM   3492  N   GLY     4     -16.312   9.380 -27.388  1.00  0.00           N  
ATOM   3493  CA  GLY     4     -18.544   8.055 -32.888  1.00  0.00           C  
ATOM   3494  CA  GLY     4     -19.282   7.618 -29.040  1.00  0.00           C  
ATOM   3495  CA  GLY     4     -17.223   9.236 -26.266  1.00  0.00           C  
ATOM   3496  C   GLY     4     -17.514   7.179 -32.057  1.00  0.00           C  
ATOM   3497  C   GLY     4     -19.569   6.899 -27.715  1.00  0.00           C  
ATOM   3498  C   GLY     4     -16.706   9.828 -24.934  1.00  0.00           C  
ATOM   3499  O   GLY     4     -17.968   6.221 -31.494  1.00  0.00           O  
ATOM   3500  O   GLY     4     -20.247   7.506 -26.849  1.00  0.00           O  
ATOM   3501  O   GLY     4     -15.586  10.284 -24.833  1.00  0.00           O  
ATOM   3502  N   PRO     5     -16.206   7.412 -32.030  1.00  0.00           N  
ATOM   3503  N   PRO     5     -19.044   5.733 -27.443  1.00  0.00           N  
ATOM   3504  N   PRO     5     -17.497   9.813 -23.864  1.00  0.00           N  
ATOM   3505  CA  PRO     5     -15.211   6.485 -31.484  1.00  0.00           C  
ATOM   3506  CA  PRO     5     -19.245   5.014 -26.163  1.00  0.00           C  
ATOM   3507  CA  PRO     5     -17.137  10.135 -22.517  1.00  0.00           C  
ATOM   3508  C   PRO     5     -15.294   6.390 -29.971  1.00  0.00           C  
ATOM   3509  C   PRO     5     -18.173   5.336 -25.092  1.00  0.00           C  
ATOM   3510  C   PRO     5     -15.883   9.407 -21.909  1.00  0.00           C  
ATOM   3511  O   PRO     5     -15.784   7.348 -29.371  1.00  0.00           O  
ATOM   3512  O   PRO     5     -17.081   5.879 -25.466  1.00  0.00           O  
ATOM   3513  O   PRO     5     -15.598   8.286 -22.409  1.00  0.00           O  
ATOM   3514  CB  PRO     5     -13.836   6.922 -32.038  1.00  0.00           C  
ATOM   3515  CB  PRO     5     -19.522   3.557 -26.533  1.00  0.00           C  
ATOM   3516  CB  PRO     5     -18.400   9.789 -21.624  1.00  0.00           C  
ATOM   3517  CG  PRO     5     -14.246   7.770 -33.289  1.00  0.00           C  
ATOM   3518  CG  PRO     5     -18.527   3.484 -27.736  1.00  0.00           C  
ATOM   3519  CG  PRO     5     -19.578  10.055 -22.485  1.00  0.00           C  
ATOM   3520  CD  PRO     5     -15.496   8.458 -32.775  1.00  0.00           C  
ATOM   3521  CD  PRO     5     -18.643   4.838 -28.446  1.00  0.00           C  
ATOM   3522  CD  PRO     5     -18.952   9.582 -23.860  1.00  0.00           C  
ATOM   3523  N   HYP     6     -14.656   5.349 -29.367  1.00  0.00           N  
ATOM   3524  N   HYP     6     -18.349   4.966 -23.773  1.00  0.00           N  
ATOM   3525  N   HYP     6     -15.262   9.925 -20.827  1.00  0.00           N  
ATOM   3526  CA  HYP     6     -14.547   5.256 -27.871  1.00  0.00           C  
ATOM   3527  CA  HYP     6     -17.419   5.339 -22.652  1.00  0.00           C  
ATOM   3528  CA  HYP     6     -14.180   9.223 -20.156  1.00  0.00           C  
ATOM   3529  C   HYP     6     -13.812   6.399 -27.125  1.00  0.00           C  
ATOM   3530  C   HYP     6     -16.034   4.717 -22.791  1.00  0.00           C  
ATOM   3531  C   HYP     6     -14.517   7.874 -19.558  1.00  0.00           C  
ATOM   3532  O   HYP     6     -12.828   6.992 -27.620  1.00  0.00           O  
ATOM   3533  O   HYP     6     -15.796   3.728 -23.505  1.00  0.00           O  
ATOM   3534  O   HYP     6     -15.718   7.622 -19.337  1.00  0.00           O  
ATOM   3535  CB  HYP     6     -13.878   3.897 -27.632  1.00  0.00           C  
ATOM   3536  CB  HYP     6     -18.133   5.004 -21.335  1.00  0.00           C  
ATOM   3537  CB  HYP     6     -13.689  10.223 -19.055  1.00  0.00           C  
ATOM   3538  CG  HYP     6     -14.176   3.082 -28.923  1.00  0.00           C  
ATOM   3539  CG  HYP     6     -19.626   5.017 -21.760  1.00  0.00           C  
ATOM   3540  CG  HYP     6     -14.066  11.649 -19.669  1.00  0.00           C  
ATOM   3541  CD2 HYP     6     -14.079   4.152 -29.940  1.00  0.00           C  
ATOM   3542  CD2 HYP     6     -19.595   4.535 -23.198  1.00  0.00           C  
ATOM   3543  CD2 HYP     6     -15.428  11.241 -20.267  1.00  0.00           C  
ATOM   3544  OD1 HYP     6     -15.491   2.622 -28.703  1.00  0.00           O  
ATOM   3545  OD1 HYP     6     -20.152   6.310 -21.737  1.00  0.00           O  
ATOM   3546  OD1 HYP     6     -13.055  11.968 -20.644  1.00  0.00           O  
ATOM   3547  N   GLY     7     -14.351   6.807 -26.019  1.00  0.00           N  
ATOM   3548  N   GLY     7     -15.133   5.330 -22.100  1.00  0.00           N  
ATOM   3549  N   GLY     7     -13.478   7.125 -19.243  1.00  0.00           N  
ATOM   3550  CA  GLY     7     -13.818   7.859 -25.109  1.00  0.00           C  
ATOM   3551  CA  GLY     7     -13.698   5.097 -22.283  1.00  0.00           C  
ATOM   3552  CA  GLY     7     -13.535   5.852 -18.593  1.00  0.00           C  
ATOM   3553  C   GLY     7     -12.395   7.586 -24.598  1.00  0.00           C  
ATOM   3554  C   GLY     7     -13.062   3.937 -21.444  1.00  0.00           C  
ATOM   3555  C   GLY     7     -13.902   5.884 -17.120  1.00  0.00           C  
ATOM   3556  O   GLY     7     -11.878   6.475 -24.775  1.00  0.00           O  
ATOM   3557  O   GLY     7     -13.761   3.386 -20.547  1.00  0.00           O  
ATOM   3558  O   GLY     7     -13.920   6.922 -16.494  1.00  0.00           O  
ATOM   3559  N   PRO     8     -11.750   8.559 -23.927  1.00  0.00           N  
ATOM   3560  N   PRO     8     -11.788   3.508 -21.721  1.00  0.00           N  
ATOM   3561  N   PRO     8     -14.401   4.799 -16.489  1.00  0.00           N  
ATOM   3562  CA  PRO     8     -10.419   8.389 -23.284  1.00  0.00           C  
ATOM   3563  CA  PRO     8     -11.307   2.326 -20.998  1.00  0.00           C  
ATOM   3564  CA  PRO     8     -14.507   4.727 -15.056  1.00  0.00           C  
ATOM   3565  C   PRO     8     -10.365   7.303 -22.118  1.00  0.00           C  
ATOM   3566  C   PRO     8     -11.176   2.544 -19.480  1.00  0.00           C  
ATOM   3567  C   PRO     8     -13.103   4.709 -14.383  1.00  0.00           C  
ATOM   3568  O   PRO     8     -11.360   7.083 -21.410  1.00  0.00           O  
ATOM   3569  O   PRO     8     -10.855   3.669 -19.081  1.00  0.00           O  
ATOM   3570  O   PRO     8     -12.017   4.463 -14.948  1.00  0.00           O  
ATOM   3571  CB  PRO     8      -9.952   9.756 -22.896  1.00  0.00           C  
ATOM   3572  CB  PRO     8      -9.946   2.043 -21.692  1.00  0.00           C  
ATOM   3573  CB  PRO     8     -15.402   3.526 -14.746  1.00  0.00           C  
ATOM   3574  CG  PRO     8     -11.345  10.388 -22.624  1.00  0.00           C  
ATOM   3575  CG  PRO     8     -10.210   2.576 -23.136  1.00  0.00           C  
ATOM   3576  CG  PRO     8     -15.052   2.572 -15.853  1.00  0.00           C  
ATOM   3577  CD  PRO     8     -12.384   9.770 -23.498  1.00  0.00           C  
ATOM   3578  CD  PRO     8     -11.024   3.843 -22.842  1.00  0.00           C  
ATOM   3579  CD  PRO     8     -14.747   3.472 -17.086  1.00  0.00           C  
ATOM   3580  N   HYP     9      -9.194   6.851 -21.623  1.00  0.00           N  
ATOM   3581  N   HYP     9     -11.230   1.501 -18.629  1.00  0.00           N  
ATOM   3582  N   HYP     9     -13.118   4.898 -13.073  1.00  0.00           N  
ATOM   3583  CA  HYP     9      -9.031   6.114 -20.342  1.00  0.00           C  
ATOM   3584  CA  HYP     9     -11.047   1.650 -17.241  1.00  0.00           C  
ATOM   3585  CA  HYP     9     -11.909   4.843 -12.247  1.00  0.00           C  
ATOM   3586  C   HYP     9      -9.481   6.848 -19.023  1.00  0.00           C  
ATOM   3587  C   HYP     9      -9.633   2.200 -16.922  1.00  0.00           C  
ATOM   3588  C   HYP     9     -11.235   3.426 -12.230  1.00  0.00           C  
ATOM   3589  O   HYP     9      -9.262   8.066 -18.930  1.00  0.00           O  
ATOM   3590  O   HYP     9      -8.655   1.795 -17.530  1.00  0.00           O  
ATOM   3591  O   HYP     9     -11.844   2.388 -12.564  1.00  0.00           O  
ATOM   3592  CB  HYP     9      -7.526   5.941 -20.226  1.00  0.00           C  
ATOM   3593  CB  HYP     9     -11.184   0.173 -16.670  1.00  0.00           C  
ATOM   3594  CB  HYP     9     -12.325   5.188 -10.807  1.00  0.00           C  
ATOM   3595  CG  HYP     9      -7.079   5.899 -21.624  1.00  0.00           C  
ATOM   3596  CG  HYP     9     -12.076  -0.541 -17.590  1.00  0.00           C  
ATOM   3597  CG  HYP     9     -13.477   6.220 -11.165  1.00  0.00           C  
ATOM   3598  CD2 HYP     9      -7.864   7.064 -22.218  1.00  0.00           C  
ATOM   3599  CD2 HYP     9     -11.614   0.073 -18.900  1.00  0.00           C  
ATOM   3600  CD2 HYP     9     -14.156   5.621 -12.396  1.00  0.00           C  
ATOM   3601  OD1 HYP     9      -7.403   4.663 -22.285  1.00  0.00           O  
ATOM   3602  OD1 HYP     9     -13.386  -0.374 -17.339  1.00  0.00           O  
ATOM   3603  OD1 HYP     9     -12.871   7.476 -11.354  1.00  0.00           O  
ATOM   3604  N   GLY    10     -10.092   6.219 -18.041  1.00  0.00           N  
ATOM   3605  N   GLY    10      -9.594   3.143 -15.952  1.00  0.00           N  
ATOM   3606  N   GLY    10      -9.940   3.477 -11.949  1.00  0.00           N  
ATOM   3607  CA  GLY    10     -10.740   6.805 -16.832  1.00  0.00           C  
ATOM   3608  CA  GLY    10      -8.430   3.832 -15.464  1.00  0.00           C  
ATOM   3609  CA  GLY    10      -9.165   2.201 -11.953  1.00  0.00           C  
ATOM   3610  C   GLY    10      -9.763   7.281 -15.721  1.00  0.00           C  
ATOM   3611  C   GLY    10      -7.252   2.941 -14.990  1.00  0.00           C  
ATOM   3612  C   GLY    10      -9.354   1.238 -10.763  1.00  0.00           C  
ATOM   3613  O   GLY    10      -8.575   6.980 -15.831  1.00  0.00           O  
ATOM   3614  O   GLY    10      -7.425   1.783 -14.623  1.00  0.00           O  
ATOM   3615  O   GLY    10     -10.061   1.523  -9.790  1.00  0.00           O  
ATOM   3616  N   PRO    11     -10.152   7.969 -14.670  1.00  0.00           N  
ATOM   3617  N   PRO    11      -6.015   3.555 -14.916  1.00  0.00           N  
ATOM   3618  N   PRO    11      -8.579   0.143 -10.757  1.00  0.00           N  
ATOM   3619  CA  PRO    11      -9.241   8.470 -13.571  1.00  0.00           C  
ATOM   3620  CA  PRO    11      -4.861   2.939 -14.206  1.00  0.00           C  
ATOM   3621  CA  PRO    11      -8.438  -0.755  -9.604  1.00  0.00           C  
ATOM   3622  C   PRO    11      -8.638   7.364 -12.786  1.00  0.00           C  
ATOM   3623  C   PRO    11      -4.970   2.644 -12.718  1.00  0.00           C  
ATOM   3624  C   PRO    11      -7.440  -0.251  -8.569  1.00  0.00           C  
ATOM   3625  O   PRO    11      -9.022   6.222 -12.868  1.00  0.00           O  
ATOM   3626  O   PRO    11      -5.763   3.284 -11.987  1.00  0.00           O  
ATOM   3627  O   PRO    11      -6.584   0.593  -8.910  1.00  0.00           O  
ATOM   3628  CB  PRO    11     -10.036   9.475 -12.719  1.00  0.00           C  
ATOM   3629  CB  PRO    11      -3.616   3.803 -14.507  1.00  0.00           C  
ATOM   3630  CB  PRO    11      -7.962  -2.092 -10.218  1.00  0.00           C  
ATOM   3631  CG  PRO    11     -11.270   9.764 -13.549  1.00  0.00           C  
ATOM   3632  CG  PRO    11      -4.295   5.148 -14.424  1.00  0.00           C  
ATOM   3633  CG  PRO    11      -7.132  -1.599 -11.390  1.00  0.00           C  
ATOM   3634  CD  PRO    11     -11.514   8.480 -14.325  1.00  0.00           C  
ATOM   3635  CD  PRO    11      -5.591   4.920 -15.242  1.00  0.00           C  
ATOM   3636  CD  PRO    11      -7.937  -0.428 -11.923  1.00  0.00           C  
ATOM   3637  N   HYP    12      -7.511   7.588 -12.093  1.00  0.00           N  
ATOM   3638  N   HYP    12      -4.140   1.694 -12.268  1.00  0.00           N  
ATOM   3639  N   HYP    12      -7.484  -0.761  -7.315  1.00  0.00           N  
ATOM   3640  CA  HYP    12      -6.923   6.564 -11.265  1.00  0.00           C  
ATOM   3641  CA  HYP    12      -3.992   1.467 -10.873  1.00  0.00           C  
ATOM   3642  CA  HYP    12      -6.585  -0.296  -6.232  1.00  0.00           C  
ATOM   3643  C   HYP    12      -7.891   5.970 -10.333  1.00  0.00           C  
ATOM   3644  C   HYP    12      -3.551   2.771 -10.101  1.00  0.00           C  
ATOM   3645  C   HYP    12      -5.089  -0.418  -6.545  1.00  0.00           C  
ATOM   3646  O   HYP    12      -8.853   6.601  -9.930  1.00  0.00           O  
ATOM   3647  O   HYP    12      -2.632   3.487 -10.509  1.00  0.00           O  
ATOM   3648  O   HYP    12      -4.768  -1.440  -7.178  1.00  0.00           O  
ATOM   3649  CB  HYP    12      -5.687   7.162 -10.645  1.00  0.00           C  
ATOM   3650  CB  HYP    12      -3.047   0.292 -10.635  1.00  0.00           C  
ATOM   3651  CB  HYP    12      -6.937  -1.149  -5.046  1.00  0.00           C  
ATOM   3652  CG  HYP    12      -5.237   8.306 -11.615  1.00  0.00           C  
ATOM   3653  CG  HYP    12      -2.956  -0.410 -11.983  1.00  0.00           C  
ATOM   3654  CG  HYP    12      -8.241  -1.838  -5.340  1.00  0.00           C  
ATOM   3655  CD2 HYP    12      -6.620   8.692 -12.226  1.00  0.00           C  
ATOM   3656  CD2 HYP    12      -3.224   0.772 -12.925  1.00  0.00           C  
ATOM   3657  CD2 HYP    12      -8.267  -1.876  -6.861  1.00  0.00           C  
ATOM   3658  OD1 HYP    12      -4.237   7.920 -12.594  1.00  0.00           O  
ATOM   3659  OD1 HYP    12      -3.898  -1.477 -11.898  1.00  0.00           O  
ATOM   3660  OD1 HYP    12      -9.294  -1.013  -4.891  1.00  0.00           O  
ATOM   3661  N   GLY    13      -7.549   4.739  -9.952  1.00  0.00           N  
ATOM   3662  N   GLY    13      -4.202   3.038  -9.015  1.00  0.00           N  
ATOM   3663  N   GLY    13      -4.190   0.485  -6.081  1.00  0.00           N  
ATOM   3664  CA  GLY    13      -8.186   3.947  -8.856  1.00  0.00           C  
ATOM   3665  CA  GLY    13      -4.035   4.252  -8.236  1.00  0.00           C  
ATOM   3666  CA  GLY    13      -2.794   0.349  -6.424  1.00  0.00           C  
ATOM   3667  C   GLY    13      -7.798   4.235  -7.381  1.00  0.00           C  
ATOM   3668  C   GLY    13      -2.698   4.354  -7.395  1.00  0.00           C  
ATOM   3669  C   GLY    13      -1.996  -0.777  -5.720  1.00  0.00           C  
ATOM   3670  O   GLY    13      -6.936   5.055  -7.034  1.00  0.00           O  
ATOM   3671  O   GLY    13      -1.768   3.576  -7.642  1.00  0.00           O  
ATOM   3672  O   GLY    13      -2.546  -1.702  -5.047  1.00  0.00           O  
ATOM   3673  N   PRO    14      -8.367   3.449  -6.442  1.00  0.00           N  
ATOM   3674  N   PRO    14      -2.624   5.276  -6.437  1.00  0.00           N  
ATOM   3675  N   PRO    14      -0.727  -0.913  -6.000  1.00  0.00           N  
ATOM   3676  CA  PRO    14      -8.062   3.616  -4.972  1.00  0.00           C  
ATOM   3677  CA  PRO    14      -1.402   5.346  -5.670  1.00  0.00           C  
ATOM   3678  CA  PRO    14       0.185  -1.957  -5.428  1.00  0.00           C  
ATOM   3679  C   PRO    14      -6.567   3.421  -4.667  1.00  0.00           C  
ATOM   3680  C   PRO    14      -0.996   4.039  -4.943  1.00  0.00           C  
ATOM   3681  C   PRO    14       0.379  -1.954  -3.911  1.00  0.00           C  
ATOM   3682  O   PRO    14      -5.809   2.712  -5.370  1.00  0.00           O  
ATOM   3683  O   PRO    14      -1.763   3.373  -4.282  1.00  0.00           O  
ATOM   3684  O   PRO    14       0.352  -0.911  -3.356  1.00  0.00           O  
ATOM   3685  CB  PRO    14      -8.998   2.682  -4.234  1.00  0.00           C  
ATOM   3686  CB  PRO    14      -1.682   6.527  -4.755  1.00  0.00           C  
ATOM   3687  CB  PRO    14       1.548  -1.741  -6.040  1.00  0.00           C  
ATOM   3688  CG  PRO    14     -10.140   2.526  -5.202  1.00  0.00           C  
ATOM   3689  CG  PRO    14      -2.628   7.471  -5.478  1.00  0.00           C  
ATOM   3690  CG  PRO    14       1.118  -1.196  -7.413  1.00  0.00           C  
ATOM   3691  CD  PRO    14      -9.414   2.464  -6.604  1.00  0.00           C  
ATOM   3692  CD  PRO    14      -3.540   6.403  -6.071  1.00  0.00           C  
ATOM   3693  CD  PRO    14      -0.016  -0.208  -7.055  1.00  0.00           C  
ATOM   3694  N   HYP    15      -6.077   4.053  -3.554  1.00  0.00           N  
ATOM   3695  N   HYP    15       0.265   3.614  -4.986  1.00  0.00           N  
ATOM   3696  N   HYP    15       0.525  -3.065  -3.179  1.00  0.00           N  
ATOM   3697  CA  HYP    15      -4.818   3.769  -2.915  1.00  0.00           C  
ATOM   3698  CA  HYP    15       0.747   2.495  -4.202  1.00  0.00           C  
ATOM   3699  CA  HYP    15       0.538  -3.007  -1.737  1.00  0.00           C  
ATOM   3700  C   HYP    15      -4.775   2.288  -2.484  1.00  0.00           C  
ATOM   3701  C   HYP    15       0.544   2.606  -2.644  1.00  0.00           C  
ATOM   3702  C   HYP    15       1.759  -2.336  -1.197  1.00  0.00           C  
ATOM   3703  O   HYP    15      -5.710   1.682  -2.008  1.00  0.00           O  
ATOM   3704  O   HYP    15       0.445   3.773  -2.216  1.00  0.00           O  
ATOM   3705  O   HYP    15       2.879  -2.423  -1.814  1.00  0.00           O  
ATOM   3706  CB  HYP    15      -4.664   4.683  -1.718  1.00  0.00           C  
ATOM   3707  CB  HYP    15       2.249   2.516  -4.430  1.00  0.00           C  
ATOM   3708  CB  HYP    15       0.465  -4.549  -1.284  1.00  0.00           C  
ATOM   3709  CG  HYP    15      -5.565   5.860  -2.105  1.00  0.00           C  
ATOM   3710  CG  HYP    15       2.412   3.305  -5.783  1.00  0.00           C  
ATOM   3711  CG  HYP    15       0.008  -5.333  -2.510  1.00  0.00           C  
ATOM   3712  CD2 HYP    15      -6.702   5.176  -2.844  1.00  0.00           C  
ATOM   3713  CD2 HYP    15       1.276   4.337  -5.773  1.00  0.00           C  
ATOM   3714  CD2 HYP    15       0.550  -4.448  -3.638  1.00  0.00           C  
ATOM   3715  OD1 HYP    15      -4.922   6.799  -2.963  1.00  0.00           O  
ATOM   3716  OD1 HYP    15       2.213   2.327  -6.790  1.00  0.00           O  
ATOM   3717  OD1 HYP    15      -1.340  -5.464  -2.432  1.00  0.00           O  
ATOM   3718  N   GLY    16      -3.516   1.763  -2.565  1.00  0.00           N  
ATOM   3719  N   GLY    16       0.570   1.513  -1.907  1.00  0.00           N  
ATOM   3720  N   GLY    16       1.633  -1.648  -0.057  1.00  0.00           N  
ATOM   3721  CA  GLY    16      -3.171   0.290  -2.386  1.00  0.00           C  
ATOM   3722  CA  GLY    16       0.076   1.511  -0.530  1.00  0.00           C  
ATOM   3723  CA  GLY    16       2.645  -0.723   0.490  1.00  0.00           C  
ATOM   3724  C   GLY    16      -3.300  -0.216  -0.944  1.00  0.00           C  
ATOM   3725  C   GLY    16       0.980   2.293   0.453  1.00  0.00           C  
ATOM   3726  C   GLY    16       4.000  -1.347   0.989  1.00  0.00           C  
ATOM   3727  O   GLY    16      -3.341   0.555   0.002  1.00  0.00           O  
ATOM   3728  O   GLY    16       2.151   2.515   0.103  1.00  0.00           O  
ATOM   3729  O   GLY    16       4.073  -2.567   1.119  1.00  0.00           O  
ATOM   3730  N   PRO    17      -3.413  -1.577  -0.749  1.00  0.00           N  
ATOM   3731  N   PRO    17       0.426   2.631   1.669  1.00  0.00           N  
ATOM   3732  N   PRO    17       5.026  -0.571   1.329  1.00  0.00           N  
ATOM   3733  CA  PRO    17      -3.420  -2.130   0.602  1.00  0.00           C  
ATOM   3734  CA  PRO    17       1.187   3.216   2.711  1.00  0.00           C  
ATOM   3735  CA  PRO    17       6.262  -0.983   1.946  1.00  0.00           C  
ATOM   3736  C   PRO    17      -2.222  -1.633   1.488  1.00  0.00           C  
ATOM   3737  C   PRO    17       2.043   2.135   3.355  1.00  0.00           C  
ATOM   3738  C   PRO    17       6.216  -1.619   3.301  1.00  0.00           C  
ATOM   3739  O   PRO    17      -1.164  -1.349   0.896  1.00  0.00           O  
ATOM   3740  O   PRO    17       1.613   0.925   3.380  1.00  0.00           O  
ATOM   3741  O   PRO    17       5.282  -1.355   4.062  1.00  0.00           O  
ATOM   3742  CB  PRO    17      -3.453  -3.671   0.408  1.00  0.00           C  
ATOM   3743  CB  PRO    17       0.129   3.710   3.674  1.00  0.00           C  
ATOM   3744  CB  PRO    17       7.141   0.243   1.984  1.00  0.00           C  
ATOM   3745  CG  PRO    17      -4.083  -3.829  -1.032  1.00  0.00           C  
ATOM   3746  CG  PRO    17      -0.962   2.635   3.615  1.00  0.00           C  
ATOM   3747  CG  PRO    17       6.695   0.930   0.746  1.00  0.00           C  
ATOM   3748  CD  PRO    17      -3.675  -2.584  -1.775  1.00  0.00           C  
ATOM   3749  CD  PRO    17      -0.903   2.383   2.105  1.00  0.00           C  
ATOM   3750  CD  PRO    17       5.193   0.785   0.892  1.00  0.00           C  
ATOM   3751  N   HYP    18      -2.384  -1.475   2.772  1.00  0.00           N  
ATOM   3752  N   HYP    18       3.172   2.517   4.003  1.00  0.00           N  
ATOM   3753  N   HYP    18       7.166  -2.532   3.623  1.00  0.00           N  
ATOM   3754  CA  HYP    18      -1.306  -1.320   3.806  1.00  0.00           C  
ATOM   3755  CA  HYP    18       4.007   1.655   4.833  1.00  0.00           C  
ATOM   3756  CA  HYP    18       7.315  -3.035   4.942  1.00  0.00           C  
ATOM   3757  C   HYP    18      -0.249  -2.400   3.621  1.00  0.00           C  
ATOM   3758  C   HYP    18       3.317   0.893   5.920  1.00  0.00           C  
ATOM   3759  C   HYP    18       7.288  -1.974   5.978  1.00  0.00           C  
ATOM   3760  O   HYP    18      -0.564  -3.592   3.454  1.00  0.00           O  
ATOM   3761  O   HYP    18       2.519   1.487   6.623  1.00  0.00           O  
ATOM   3762  O   HYP    18       7.943  -0.912   5.811  1.00  0.00           O  
ATOM   3763  CB  HYP    18      -2.045  -1.268   5.165  1.00  0.00           C  
ATOM   3764  CB  HYP    18       5.067   2.538   5.397  1.00  0.00           C  
ATOM   3765  CB  HYP    18       8.749  -3.753   4.944  1.00  0.00           C  
ATOM   3766  CG  HYP    18      -3.342  -0.656   4.740  1.00  0.00           C  
ATOM   3767  CG  HYP    18       5.206   3.732   4.444  1.00  0.00           C  
ATOM   3768  CG  HYP    18       8.698  -4.290   3.430  1.00  0.00           C  
ATOM   3769  CD2 HYP    18      -3.678  -1.338   3.436  1.00  0.00           C  
ATOM   3770  CD2 HYP    18       3.764   3.828   3.944  1.00  0.00           C  
ATOM   3771  CD2 HYP    18       8.089  -3.079   2.673  1.00  0.00           C  
ATOM   3772  OD1 HYP    18      -3.236   0.747   4.621  1.00  0.00           O  
ATOM   3773  OD1 HYP    18       6.027   3.311   3.355  1.00  0.00           O  
ATOM   3774  OD1 HYP    18       7.804  -5.350   3.276  1.00  0.00           O  
ATOM   3775  N   GLY    19       1.025  -2.080   3.700  1.00  0.00           N  
ATOM   3776  N   GLY    19       3.634  -0.328   6.067  1.00  0.00           N  
ATOM   3777  N   GLY    19       6.577  -2.339   7.047  1.00  0.00           N  
ATOM   3778  CA  GLY    19       2.136  -2.971   3.610  1.00  0.00           C  
ATOM   3779  CA  GLY    19       2.909  -1.261   6.930  1.00  0.00           C  
ATOM   3780  CA  GLY    19       6.513  -1.472   8.211  1.00  0.00           C  
ATOM   3781  C   GLY    19       2.236  -4.051   4.720  1.00  0.00           C  
ATOM   3782  C   GLY    19       3.087  -1.090   8.443  1.00  0.00           C  
ATOM   3783  C   GLY    19       7.739  -1.505   9.174  1.00  0.00           C  
ATOM   3784  O   GLY    19       1.502  -4.025   5.750  1.00  0.00           O  
ATOM   3785  O   GLY    19       3.791  -0.172   8.897  1.00  0.00           O  
ATOM   3786  O   GLY    19       8.697  -2.236   8.795  1.00  0.00           O  
ATOM   3787  N   PRO    20       3.239  -4.981   4.576  1.00  0.00           N  
ATOM   3788  N   PRO    20       2.483  -1.918   9.322  1.00  0.00           N  
ATOM   3789  N   PRO    20       7.620  -0.678  10.246  1.00  0.00           N  
ATOM   3790  CA  PRO    20       3.453  -6.102   5.524  1.00  0.00           C  
ATOM   3791  CA  PRO    20       2.472  -1.746  10.772  1.00  0.00           C  
ATOM   3792  CA  PRO    20       8.747  -0.390  11.112  1.00  0.00           C  
ATOM   3793  C   PRO    20       3.950  -5.625   6.936  1.00  0.00           C  
ATOM   3794  C   PRO    20       3.798  -2.204  11.418  1.00  0.00           C  
ATOM   3795  C   PRO    20       9.093  -1.431  12.194  1.00  0.00           C  
ATOM   3796  O   PRO    20       4.760  -4.685   7.025  1.00  0.00           O  
ATOM   3797  O   PRO    20       4.557  -2.939  10.740  1.00  0.00           O  
ATOM   3798  O   PRO    20       8.245  -2.282  12.443  1.00  0.00           O  
ATOM   3799  CB  PRO    20       4.538  -7.055   4.894  1.00  0.00           C  
ATOM   3800  CB  PRO    20       1.317  -2.622  11.259  1.00  0.00           C  
ATOM   3801  CB  PRO    20       8.552   1.051  11.518  1.00  0.00           C  
ATOM   3802  CG  PRO    20       4.378  -6.654   3.395  1.00  0.00           C  
ATOM   3803  CG  PRO    20       0.407  -2.939  10.037  1.00  0.00           C  
ATOM   3804  CG  PRO    20       7.031   1.216  11.592  1.00  0.00           C  
ATOM   3805  CD  PRO    20       4.304  -5.120   3.540  1.00  0.00           C  
ATOM   3806  CD  PRO    20       1.500  -2.905   9.001  1.00  0.00           C  
ATOM   3807  CD  PRO    20       6.505   0.269  10.507  1.00  0.00           C  
ATOM   3808  N   HYP    21       3.565  -6.332   8.033  1.00  0.00           N  
ATOM   3809  N   HYP    21       3.922  -2.043  12.733  1.00  0.00           N  
ATOM   3810  N   HYP    21      10.328  -1.389  12.743  1.00  0.00           N  
ATOM   3811  CA  HYP    21       4.125  -6.073   9.343  1.00  0.00           C  
ATOM   3812  CA  HYP    21       5.005  -2.521  13.643  1.00  0.00           C  
ATOM   3813  CA  HYP    21      10.769  -2.374  13.689  1.00  0.00           C  
ATOM   3814  C   HYP    21       5.621  -6.150   9.474  1.00  0.00           C  
ATOM   3815  C   HYP    21       5.249  -3.991  13.531  1.00  0.00           C  
ATOM   3816  C   HYP    21       9.763  -2.611  14.850  1.00  0.00           C  
ATOM   3817  O   HYP    21       6.257  -7.086   8.837  1.00  0.00           O  
ATOM   3818  O   HYP    21       4.300  -4.809  13.504  1.00  0.00           O  
ATOM   3819  O   HYP    21       9.147  -1.624  15.295  1.00  0.00           O  
ATOM   3820  CB  HYP    21       3.471  -7.010  10.384  1.00  0.00           C  
ATOM   3821  CB  HYP    21       4.631  -1.962  15.009  1.00  0.00           C  
ATOM   3822  CB  HYP    21      12.053  -1.764  14.213  1.00  0.00           C  
ATOM   3823  CG  HYP    21       2.160  -7.365   9.757  1.00  0.00           C  
ATOM   3824  CG  HYP    21       3.867  -0.722  14.723  1.00  0.00           C  
ATOM   3825  CG  HYP    21      12.683  -1.306  12.909  1.00  0.00           C  
ATOM   3826  CD2 HYP    21       2.461  -7.282   8.248  1.00  0.00           C  
ATOM   3827  CD2 HYP    21       3.010  -1.225  13.535  1.00  0.00           C  
ATOM   3828  CD2 HYP    21      11.495  -0.631  12.288  1.00  0.00           C  
ATOM   3829  OD1 HYP    21       1.283  -6.372  10.073  1.00  0.00           O  
ATOM   3830  OD1 HYP    21       4.656   0.322  14.410  1.00  0.00           O  
ATOM   3831  OD1 HYP    21      13.312  -2.241  11.987  1.00  0.00           O  
ATOM   3832  N   GLY    22       6.276  -5.208  10.182  1.00  0.00           N  
ATOM   3833  N   GLY    22       6.493  -4.368  13.605  1.00  0.00           N  
ATOM   3834  N   GLY    22       9.781  -3.825  15.394  1.00  0.00           N  
ATOM   3835  CA  GLY    22       7.715  -4.970  10.056  1.00  0.00           C  
ATOM   3836  CA  GLY    22       6.926  -5.780  13.586  1.00  0.00           C  
ATOM   3837  CA  GLY    22       8.802  -4.261  16.474  1.00  0.00           C  
ATOM   3838  C   GLY    22       8.584  -6.075  10.687  1.00  0.00           C  
ATOM   3839  C   GLY    22       6.645  -6.421  14.935  1.00  0.00           C  
ATOM   3840  C   GLY    22       9.183  -3.693  17.843  1.00  0.00           C  
ATOM   3841  O   GLY    22       8.075  -7.067  11.301  1.00  0.00           O  
ATOM   3842  O   GLY    22       6.165  -5.757  15.884  1.00  0.00           O  
ATOM   3843  O   GLY    22      10.206  -3.026  17.911  1.00  0.00           O  
ATOM   3844  N   PRO    23       9.942  -5.880  10.711  1.00  0.00           N  
ATOM   3845  N   PRO    23       7.057  -7.732  15.104  1.00  0.00           N  
ATOM   3846  N   PRO    23       8.478  -3.947  18.941  1.00  0.00           N  
ATOM   3847  CA  PRO    23      10.959  -6.903  11.151  1.00  0.00           C  
ATOM   3848  CA  PRO    23       6.996  -8.414  16.389  1.00  0.00           C  
ATOM   3849  CA  PRO    23       8.866  -3.422  20.242  1.00  0.00           C  
ATOM   3850  C   PRO    23      10.969  -7.000  12.741  1.00  0.00           C  
ATOM   3851  C   PRO    23       7.905  -8.008  17.595  1.00  0.00           C  
ATOM   3852  C   PRO    23      10.216  -4.002  20.687  1.00  0.00           C  
ATOM   3853  O   PRO    23      10.919  -5.898  13.365  1.00  0.00           O  
ATOM   3854  O   PRO    23       9.038  -7.589  17.295  1.00  0.00           O  
ATOM   3855  O   PRO    23      10.547  -5.161  20.479  1.00  0.00           O  
ATOM   3856  CB  PRO    23      12.282  -6.372  10.538  1.00  0.00           C  
ATOM   3857  CB  PRO    23       7.182  -9.877  16.061  1.00  0.00           C  
ATOM   3858  CB  PRO    23       7.719  -3.798  21.198  1.00  0.00           C  
ATOM   3859  CG  PRO    23      12.106  -4.892  10.585  1.00  0.00           C  
ATOM   3860  CG  PRO    23       6.655 -10.013  14.661  1.00  0.00           C  
ATOM   3861  CG  PRO    23       6.545  -3.740  20.233  1.00  0.00           C  
ATOM   3862  CD  PRO    23      10.654  -4.664  10.309  1.00  0.00           C  
ATOM   3863  CD  PRO    23       7.144  -8.684  14.009  1.00  0.00           C  
ATOM   3864  CD  PRO    23       7.114  -4.405  18.903  1.00  0.00           C  
ATOM   3865  N   HYP    24      11.084  -8.207  13.353  1.00  0.00           N  
ATOM   3866  N   HYP    24       7.475  -8.287  18.840  1.00  0.00           N  
ATOM   3867  N   HYP    24      10.969  -3.263  21.551  1.00  0.00           N  
ATOM   3868  CA  HYP    24      11.257  -8.330  14.777  1.00  0.00           C  
ATOM   3869  CA  HYP    24       8.308  -7.950  19.979  1.00  0.00           C  
ATOM   3870  CA  HYP    24      12.236  -3.770  22.103  1.00  0.00           C  
ATOM   3871  C   HYP    24      12.222  -7.260  15.436  1.00  0.00           C  
ATOM   3872  C   HYP    24       9.637  -8.637  19.948  1.00  0.00           C  
ATOM   3873  C   HYP    24      11.900  -4.825  23.187  1.00  0.00           C  
ATOM   3874  O   HYP    24      13.170  -6.772  14.819  1.00  0.00           O  
ATOM   3875  O   HYP    24       9.662  -9.803  19.535  1.00  0.00           O  
ATOM   3876  O   HYP    24      10.939  -4.704  23.902  1.00  0.00           O  
ATOM   3877  CB  HYP    24      11.808  -9.694  15.028  1.00  0.00           C  
ATOM   3878  CB  HYP    24       7.545  -8.276  21.284  1.00  0.00           C  
ATOM   3879  CB  HYP    24      12.941  -2.598  22.751  1.00  0.00           C  
ATOM   3880  CG  HYP    24      11.281 -10.525  13.840  1.00  0.00           C  
ATOM   3881  CG  HYP    24       6.137  -8.325  20.804  1.00  0.00           C  
ATOM   3882  CG  HYP    24      12.231  -1.396  22.167  1.00  0.00           C  
ATOM   3883  CD2 HYP    24      11.171  -9.507  12.740  1.00  0.00           C  
ATOM   3884  CD2 HYP    24       6.180  -8.866  19.316  1.00  0.00           C  
ATOM   3885  CD2 HYP    24      10.739  -1.862  21.947  1.00  0.00           C  
ATOM   3886  OD1 HYP    24      10.029 -11.106  14.136  1.00  0.00           O  
ATOM   3887  OD1 HYP    24       5.700  -6.952  20.927  1.00  0.00           O  
ATOM   3888  OD1 HYP    24      12.724  -1.212  20.799  1.00  0.00           O  
ATOM   3889  N   GLY    25      11.748  -6.843  16.599  1.00  0.00           N  
ATOM   3890  N   GLY    25      10.745  -7.903  20.246  1.00  0.00           N  
ATOM   3891  N   GLY    25      12.717  -5.889  23.242  1.00  0.00           N  
ATOM   3892  CA  GLY    25      12.306  -5.726  17.349  1.00  0.00           C  
ATOM   3893  CA  GLY    25      12.068  -8.429  19.997  1.00  0.00           C  
ATOM   3894  CA  GLY    25      12.334  -6.996  24.120  1.00  0.00           C  
ATOM   3895  C   GLY    25      13.722  -5.992  17.779  1.00  0.00           C  
ATOM   3896  C   GLY    25      12.606  -9.437  21.067  1.00  0.00           C  
ATOM   3897  C   GLY    25      12.389  -6.781  25.622  1.00  0.00           C  
ATOM   3898  O   GLY    25      14.257  -7.107  17.704  1.00  0.00           O  
ATOM   3899  O   GLY    25      11.929  -9.707  22.084  1.00  0.00           O  
ATOM   3900  O   GLY    25      12.535  -5.640  26.083  1.00  0.00           O  
ATOM   3901  N   PRO    26      14.427  -5.005  18.324  1.00  0.00           N  
ATOM   3902  N   PRO    26      13.763 -10.017  20.778  1.00  0.00           N  
ATOM   3903  N   PRO    26      12.385  -7.961  26.363  1.00  0.00           N  
ATOM   3904  CA  PRO    26      15.750  -5.135  18.882  1.00  0.00           C  
ATOM   3905  CA  PRO    26      14.446 -10.920  21.652  1.00  0.00           C  
ATOM   3906  CA  PRO    26      12.619  -8.028  27.840  1.00  0.00           C  
ATOM   3907  C   PRO    26      15.759  -5.764  20.272  1.00  0.00           C  
ATOM   3908  C   PRO    26      14.953 -10.387  22.973  1.00  0.00           C  
ATOM   3909  C   PRO    26      14.135  -8.004  28.254  1.00  0.00           C  
ATOM   3910  O   PRO    26      14.738  -5.785  20.991  1.00  0.00           O  
ATOM   3911  O   PRO    26      15.017  -9.152  23.200  1.00  0.00           O  
ATOM   3912  O   PRO    26      14.976  -8.354  27.493  1.00  0.00           O  
ATOM   3913  CB  PRO    26      16.381  -3.768  18.967  1.00  0.00           C  
ATOM   3914  CB  PRO    26      15.613 -11.611  20.847  1.00  0.00           C  
ATOM   3915  CB  PRO    26      11.967  -9.344  28.321  1.00  0.00           C  
ATOM   3916  CG  PRO    26      15.152  -2.937  19.252  1.00  0.00           C  
ATOM   3917  CG  PRO    26      15.906 -10.588  19.786  1.00  0.00           C  
ATOM   3918  CG  PRO    26      12.368 -10.244  27.175  1.00  0.00           C  
ATOM   3919  CD  PRO    26      14.013  -3.596  18.436  1.00  0.00           C  
ATOM   3920  CD  PRO    26      14.534  -9.913  19.558  1.00  0.00           C  
ATOM   3921  CD  PRO    26      12.032  -9.363  25.956  1.00  0.00           C  
ATOM   3922  N   HYP    27      16.915  -6.257  20.840  1.00  0.00           N  
ATOM   3923  N   HYP    27      15.471 -11.272  23.879  1.00  0.00           N  
ATOM   3924  N   HYP    27      14.459  -7.728  29.510  1.00  0.00           N  
ATOM   3925  CA  HYP    27      17.109  -6.627  22.225  1.00  0.00           C  
ATOM   3926  CA  HYP    27      16.087 -10.763  25.133  1.00  0.00           C  
ATOM   3927  CA  HYP    27      15.873  -7.445  29.989  1.00  0.00           C  
ATOM   3928  C   HYP    27      16.495  -5.612  23.263  1.00  0.00           C  
ATOM   3929  C   HYP    27      17.244  -9.749  24.993  1.00  0.00           C  
ATOM   3930  C   HYP    27      16.839  -8.604  29.876  1.00  0.00           C  
ATOM   3931  O   HYP    27      16.494  -4.397  23.087  1.00  0.00           O  
ATOM   3932  O   HYP    27      18.024  -9.823  24.019  1.00  0.00           O  
ATOM   3933  O   HYP    27      16.417  -9.765  29.798  1.00  0.00           O  
ATOM   3934  CB  HYP    27      18.642  -6.622  22.484  1.00  0.00           C  
ATOM   3935  CB  HYP    27      16.513 -12.043  25.907  1.00  0.00           C  
ATOM   3936  CB  HYP    27      15.706  -6.961  31.438  1.00  0.00           C  
ATOM   3937  CG  HYP    27      19.060  -7.296  21.133  1.00  0.00           C  
ATOM   3938  CG  HYP    27      15.417 -12.993  25.482  1.00  0.00           C  
ATOM   3939  CG  HYP    27      14.212  -6.442  31.522  1.00  0.00           C  
ATOM   3940  CD2 HYP    27      18.202  -6.510  20.115  1.00  0.00           C  
ATOM   3941  CD2 HYP    27      15.276 -12.688  23.999  1.00  0.00           C  
ATOM   3942  CD2 HYP    27      13.541  -7.434  30.653  1.00  0.00           C  
ATOM   3943  OD1 HYP    27      18.728  -8.625  21.095  1.00  0.00           O  
ATOM   3944  OD1 HYP    27      14.210 -12.818  26.190  1.00  0.00           O  
ATOM   3945  OD1 HYP    27      14.204  -5.203  30.882  1.00  0.00           O  
ATOM   3946  N   GLY    28      16.028  -6.189  24.386  1.00  0.00           N  
ATOM   3947  N   GLY    28      17.495  -8.985  26.070  1.00  0.00           N  
ATOM   3948  N   GLY    28      18.152  -8.329  29.839  1.00  0.00           N  
ATOM   3949  CA  GLY    28      15.795  -5.411  25.645  1.00  0.00           C  
ATOM   3950  CA  GLY    28      18.699  -8.157  26.319  1.00  0.00           C  
ATOM   3951  CA  GLY    28      19.169  -9.403  29.580  1.00  0.00           C  
ATOM   3952  C   GLY    28      17.054  -4.778  26.262  1.00  0.00           C  
ATOM   3953  C   GLY    28      20.049  -8.838  26.392  1.00  0.00           C  
ATOM   3954  C   GLY    28      19.135 -10.410  30.774  1.00  0.00           C  
ATOM   3955  O   GLY    28      18.196  -4.886  25.836  1.00  0.00           O  
ATOM   3956  O   GLY    28      20.117 -10.104  26.605  1.00  0.00           O  
ATOM   3957  O   GLY    28      19.040 -10.118  32.024  1.00  0.00           O  
ATOM   3958  N   PRO    29      16.946  -3.980  27.361  1.00  0.00           N  
ATOM   3959  N   PRO    29      21.153  -8.038  26.285  1.00  0.00           N  
ATOM   3960  N   PRO    29      19.210 -11.672  30.440  1.00  0.00           N  
ATOM   3961  CA  PRO    29      18.073  -3.328  28.002  1.00  0.00           C  
ATOM   3962  CA  PRO    29      22.488  -8.682  26.129  1.00  0.00           C  
ATOM   3963  CA  PRO    29      19.479 -12.788  31.373  1.00  0.00           C  
ATOM   3964  C   PRO    29      18.787  -4.319  28.996  1.00  0.00           C  
ATOM   3965  C   PRO    29      22.858  -9.587  27.357  1.00  0.00           C  
ATOM   3966  C   PRO    29      20.912 -12.887  31.679  1.00  0.00           C  
ATOM   3967  O   PRO    29      18.255  -5.390  29.271  1.00  0.00           O  
ATOM   3968  O   PRO    29      22.682  -9.078  28.454  1.00  0.00           O  
ATOM   3969  O   PRO    29      21.714 -12.279  30.920  1.00  0.00           O  
ATOM   3970  CB  PRO    29      17.538  -2.153  28.839  1.00  0.00           C  
ATOM   3971  CB  PRO    29      23.470  -7.494  26.127  1.00  0.00           C  
ATOM   3972  CB  PRO    29      18.951 -14.033  30.675  1.00  0.00           C  
ATOM   3973  CG  PRO    29      16.093  -2.528  29.135  1.00  0.00           C  
ATOM   3974  CG  PRO    29      22.595  -6.282  25.565  1.00  0.00           C  
ATOM   3975  CG  PRO    29      19.306 -13.703  29.179  1.00  0.00           C  
ATOM   3976  CD  PRO    29      15.696  -3.442  27.982  1.00  0.00           C  
ATOM   3977  CD  PRO    29      21.182  -6.617  26.042  1.00  0.00           C  
ATOM   3978  CD  PRO    29      19.120 -12.226  29.033  1.00  0.00           C  
ATOM   3979  N   HYP    30      20.038  -4.025  29.375  1.00  0.00           N  
ATOM   3980  N   HYP    30      23.349 -10.866  27.150  1.00  0.00           N  
ATOM   3981  N   HYP    30      21.376 -13.528  32.753  1.00  0.00           N  
ATOM   3982  CA  HYP    30      20.646  -4.893  30.371  1.00  0.00           C  
ATOM   3983  CA  HYP    30      23.785 -11.710  28.271  1.00  0.00           C  
ATOM   3984  CA  HYP    30      22.800 -13.710  33.177  1.00  0.00           C  
ATOM   3985  C   HYP    30      19.749  -5.239  31.624  1.00  0.00           C  
ATOM   3986  C   HYP    30      24.715 -10.943  29.233  1.00  0.00           C  
ATOM   3987  C   HYP    30      23.823 -14.481  32.380  1.00  0.00           C  
ATOM   3988  O   HYP    30      18.936  -4.419  32.119  1.00  0.00           O  
ATOM   3989  O   HYP    30      25.752 -10.374  28.880  1.00  0.00           O  
ATOM   3990  O   HYP    30      23.454 -15.621  32.035  1.00  0.00           O  
ATOM   3991  CB  HYP    30      21.880  -4.033  30.740  1.00  0.00           C  
ATOM   3992  CB  HYP    30      24.499 -12.940  27.682  1.00  0.00           C  
ATOM   3993  CB  HYP    30      22.841 -14.305  34.555  1.00  0.00           C  
ATOM   3994  CG  HYP    30      22.332  -3.543  29.358  1.00  0.00           C  
ATOM   3995  CG  HYP    30      23.732 -13.030  26.365  1.00  0.00           C  
ATOM   3996  CG  HYP    30      21.367 -14.179  34.982  1.00  0.00           C  
ATOM   3997  CD2 HYP    30      21.014  -3.215  28.711  1.00  0.00           C  
ATOM   3998  CD2 HYP    30      23.670 -11.543  25.934  1.00  0.00           C  
ATOM   3999  CD2 HYP    30      20.537 -14.268  33.712  1.00  0.00           C  
ATOM   4000  OD1 HYP    30      23.121  -4.470  28.621  1.00  0.00           O  
ATOM   4001  OD1 HYP    30      22.440 -13.665  26.619  1.00  0.00           O  
ATOM   4002  OD1 HYP    30      21.025 -13.002  35.629  1.00  0.00           O  
ATOM   4003  N   GLY    31      19.836  -6.469  32.068  1.00  0.00           N  
ATOM   4004  N   GLY    31      24.301 -11.024  30.481  1.00  0.00           N  
ATOM   4005  N   GLY    31      25.004 -13.926  32.014  1.00  0.00           N  
ATOM   4006  CA  GLY    31      19.283  -7.044  33.337  1.00  0.00           C  
ATOM   4007  CA  GLY    31      24.892 -10.195  31.562  1.00  0.00           C  
ATOM   4008  CA  GLY    31      26.158 -14.529  31.335  1.00  0.00           C  
ATOM   4009  C   GLY    31      19.688  -6.379  34.663  1.00  0.00           C  
ATOM   4010  C   GLY    31      24.279 -10.176  32.924  1.00  0.00           C  
ATOM   4011  C   GLY    31      27.507 -14.244  32.043  1.00  0.00           C  
ATOM   4012  OC1 GLY    31      18.805  -6.180  35.447  1.00  0.00           O  
ATOM   4013  OC1 GLY    31      23.365  -9.382  33.174  1.00  0.00           O  
ATOM   4014  OC1 GLY    31      27.794 -13.040  32.250  1.00  0.00           O  
ATOM   4015  OC2 GLY    31      20.881  -6.254  34.958  1.00  0.00           O  
ATOM   4016  OC2 GLY    31      24.823 -10.867  33.783  1.00  0.00           O  
ATOM   4017  OC2 GLY    31      28.059 -15.262  32.564  1.00  0.00           O  
TER    4018      GLY    31 
END
ATOM   4019  N   PRO     2     -24.098  13.401 -35.992  1.00  0.00           N  
ATOM   4020  N   PRO     2     -24.448  12.804 -31.799  1.00  0.00           N  
ATOM   4021  N   PRO     2     -18.319  14.381 -31.548  1.00  0.00           N  
ATOM   4022  CA  PRO     2     -23.505  12.100 -36.320  1.00  0.00           C  
ATOM   4023  CA  PRO     2     -24.258  12.321 -30.395  1.00  0.00           C  
ATOM   4024  CA  PRO     2     -17.211  14.238 -30.570  1.00  0.00           C  
ATOM   4025  C   PRO     2     -23.064  11.314 -35.088  1.00  0.00           C  
ATOM   4026  C   PRO     2     -22.782  11.895 -30.138  1.00  0.00           C  
ATOM   4027  C   PRO     2     -16.913  12.812 -30.145  1.00  0.00           C  
ATOM   4028  O   PRO     2     -22.811  11.881 -34.019  1.00  0.00           O  
ATOM   4029  O   PRO     2     -22.230  11.136 -30.987  1.00  0.00           O  
ATOM   4030  O   PRO     2     -17.737  11.946 -30.311  1.00  0.00           O  
ATOM   4031  CB  PRO     2     -22.343  12.511 -37.257  1.00  0.00           C  
ATOM   4032  CB  PRO     2     -25.222  11.198 -30.127  1.00  0.00           C  
ATOM   4033  CB  PRO     2     -17.661  15.161 -29.378  1.00  0.00           C  
ATOM   4034  CG  PRO     2     -23.016  13.450 -38.202  1.00  0.00           C  
ATOM   4035  CG  PRO     2     -26.252  11.317 -31.231  1.00  0.00           C  
ATOM   4036  CG  PRO     2     -18.500  16.270 -30.014  1.00  0.00           C  
ATOM   4037  CD  PRO     2     -24.139  14.054 -37.310  1.00  0.00           C  
ATOM   4038  CD  PRO     2     -25.425  11.738 -32.387  1.00  0.00           C  
ATOM   4039  CD  PRO     2     -19.276  15.276 -30.949  1.00  0.00           C  
ATOM   4040  N   HYP     3     -22.803   9.989 -35.172  1.00  0.00           N  
ATOM   4041  N   HYP     3     -22.215  12.214 -28.936  1.00  0.00           N  
ATOM   4042  N   HYP     3     -15.741  12.462 -29.612  1.00  0.00           N  
ATOM   4043  CA  HYP     3     -22.187   9.148 -34.181  1.00  0.00           C  
ATOM   4044  CA  HYP     3     -20.973  11.625 -28.458  1.00  0.00           C  
ATOM   4045  CA  HYP     3     -15.519  11.267 -28.841  1.00  0.00           C  
ATOM   4046  C   HYP     3     -20.741   9.604 -33.806  1.00  0.00           C  
ATOM   4047  C   HYP     3     -21.008  10.095 -28.371  1.00  0.00           C  
ATOM   4048  C   HYP     3     -16.336  11.189 -27.580  1.00  0.00           C  
ATOM   4049  O   HYP     3     -20.036  10.322 -34.579  1.00  0.00           O  
ATOM   4050  O   HYP     3     -22.060   9.546 -28.420  1.00  0.00           O  
ATOM   4051  O   HYP     3     -16.940  12.154 -27.083  1.00  0.00           O  
ATOM   4052  CB  HYP     3     -22.105   7.784 -34.788  1.00  0.00           C  
ATOM   4053  CB  HYP     3     -20.907  12.210 -27.024  1.00  0.00           C  
ATOM   4054  CB  HYP     3     -14.040  11.116 -28.564  1.00  0.00           C  
ATOM   4055  CG  HYP     3     -23.232   7.773 -35.847  1.00  0.00           C  
ATOM   4056  CG  HYP     3     -21.467  13.603 -27.201  1.00  0.00           C  
ATOM   4057  CG  HYP     3     -13.484  11.948 -29.789  1.00  0.00           C  
ATOM   4058  CD2 HYP     3     -23.208   9.167 -36.302  1.00  0.00           C  
ATOM   4059  CD2 HYP     3     -22.671  13.213 -28.004  1.00  0.00           C  
ATOM   4060  CD2 HYP     3     -14.466  13.094 -29.862  1.00  0.00           C  
ATOM   4061  OD1 HYP     3     -24.472   7.444 -35.228  1.00  0.00           O  
ATOM   4062  OD1 HYP     3     -20.665  14.569 -27.847  1.00  0.00           O  
ATOM   4063  OD1 HYP     3     -13.547  11.124 -30.928  1.00  0.00           O  
ATOM   4064  N   GLY     4     -20.261   9.187 -32.574  1.00  0.00           N  
ATOM   4065  N   GLY     4     -19.825   9.422 -28.313  1.00  0.00           N  
ATOM   4066  N   GLY     4     -16.339   9.995 -26.989  1.00  0.00           N  
ATOM   4067  CA  GLY     4     -18.940   9.538 -32.044  1.00  0.00           C  
ATOM   4068  CA  GLY     4     -19.730   7.939 -28.440  1.00  0.00           C  
ATOM   4069  CA  GLY     4     -17.235   9.700 -25.864  1.00  0.00           C  
ATOM   4070  C   GLY     4     -17.895   8.359 -31.891  1.00  0.00           C  
ATOM   4071  C   GLY     4     -19.849   7.314 -27.014  1.00  0.00           C  
ATOM   4072  C   GLY     4     -16.623  10.154 -24.480  1.00  0.00           C  
ATOM   4073  O   GLY     4     -18.344   7.249 -31.884  1.00  0.00           O  
ATOM   4074  O   GLY     4     -19.923   8.121 -26.041  1.00  0.00           O  
ATOM   4075  O   GLY     4     -15.519  10.630 -24.447  1.00  0.00           O  
ATOM   4076  N   PRO     5     -16.608   8.595 -31.840  1.00  0.00           N  
ATOM   4077  N   PRO     5     -19.839   5.992 -26.870  1.00  0.00           N  
ATOM   4078  N   PRO     5     -17.335   9.924 -23.370  1.00  0.00           N  
ATOM   4079  CA  PRO     5     -15.754   7.492 -31.431  1.00  0.00           C  
ATOM   4080  CA  PRO     5     -19.860   5.382 -25.535  1.00  0.00           C  
ATOM   4081  CA  PRO     5     -16.833  10.275 -22.112  1.00  0.00           C  
ATOM   4082  C   PRO     5     -15.885   7.174 -29.871  1.00  0.00           C  
ATOM   4083  C   PRO     5     -18.528   5.672 -24.729  1.00  0.00           C  
ATOM   4084  C   PRO     5     -15.554   9.511 -21.726  1.00  0.00           C  
ATOM   4085  O   PRO     5     -16.228   8.123 -29.143  1.00  0.00           O  
ATOM   4086  O   PRO     5     -17.505   6.083 -25.291  1.00  0.00           O  
ATOM   4087  O   PRO     5     -15.387   8.355 -22.114  1.00  0.00           O  
ATOM   4088  CB  PRO     5     -14.346   7.839 -31.912  1.00  0.00           C  
ATOM   4089  CB  PRO     5     -19.939   3.899 -25.785  1.00  0.00           C  
ATOM   4090  CB  PRO     5     -17.977   9.935 -21.109  1.00  0.00           C  
ATOM   4091  CG  PRO     5     -14.597   8.912 -33.016  1.00  0.00           C  
ATOM   4092  CG  PRO     5     -19.170   3.797 -27.116  1.00  0.00           C  
ATOM   4093  CG  PRO     5     -19.245   9.988 -21.984  1.00  0.00           C  
ATOM   4094  CD  PRO     5     -15.913   9.582 -32.627  1.00  0.00           C  
ATOM   4095  CD  PRO     5     -19.540   5.058 -27.902  1.00  0.00           C  
ATOM   4096  CD  PRO     5     -18.712   9.438 -23.317  1.00  0.00           C  
ATOM   4097  N   HYP     6     -15.590   5.965 -29.412  1.00  0.00           N  
ATOM   4098  N   HYP     6     -18.601   5.325 -23.393  1.00  0.00           N  
ATOM   4099  N   HYP     6     -14.604  10.071 -20.969  1.00  0.00           N  
ATOM   4100  CA  HYP     6     -15.289   5.587 -27.955  1.00  0.00           C  
ATOM   4101  CA  HYP     6     -17.482   5.638 -22.485  1.00  0.00           C  
ATOM   4102  CA  HYP     6     -13.467   9.328 -20.401  1.00  0.00           C  
ATOM   4103  C   HYP     6     -14.241   6.464 -27.249  1.00  0.00           C  
ATOM   4104  C   HYP     6     -16.134   4.977 -22.764  1.00  0.00           C  
ATOM   4105  C   HYP     6     -13.905   8.151 -19.542  1.00  0.00           C  
ATOM   4106  O   HYP     6     -13.164   6.776 -27.752  1.00  0.00           O  
ATOM   4107  O   HYP     6     -16.097   3.865 -23.340  1.00  0.00           O  
ATOM   4108  O   HYP     6     -15.044   8.108 -19.016  1.00  0.00           O  
ATOM   4109  CB  HYP     6     -14.797   4.041 -28.083  1.00  0.00           C  
ATOM   4110  CB  HYP     6     -17.964   5.241 -21.025  1.00  0.00           C  
ATOM   4111  CB  HYP     6     -12.700  10.398 -19.591  1.00  0.00           C  
ATOM   4112  CG  HYP     6     -15.461   3.553 -29.389  1.00  0.00           C  
ATOM   4113  CG  HYP     6     -19.446   5.389 -21.157  1.00  0.00           C  
ATOM   4114  CG  HYP     6     -13.054  11.638 -20.392  1.00  0.00           C  
ATOM   4115  CD2 HYP     6     -15.414   4.774 -30.325  1.00  0.00           C  
ATOM   4116  CD2 HYP     6     -19.668   4.802 -22.554  1.00  0.00           C  
ATOM   4117  CD2 HYP     6     -14.513  11.478 -20.762  1.00  0.00           C  
ATOM   4118  OD1 HYP     6     -16.772   3.057 -29.059  1.00  0.00           O  
ATOM   4119  OD1 HYP     6     -19.809   6.753 -21.176  1.00  0.00           O  
ATOM   4120  OD1 HYP     6     -12.327  11.808 -21.561  1.00  0.00           O  
ATOM   4121  N   GLY     7     -14.546   6.708 -25.997  1.00  0.00           N  
ATOM   4122  N   GLY     7     -15.040   5.660 -22.396  1.00  0.00           N  
ATOM   4123  N   GLY     7     -13.036   7.121 -19.498  1.00  0.00           N  
ATOM   4124  CA  GLY     7     -13.706   7.584 -25.218  1.00  0.00           C  
ATOM   4125  CA  GLY     7     -13.753   4.979 -22.498  1.00  0.00           C  
ATOM   4126  CA  GLY     7     -13.378   5.861 -18.928  1.00  0.00           C  
ATOM   4127  C   GLY     7     -12.271   7.013 -24.821  1.00  0.00           C  
ATOM   4128  C   GLY     7     -13.577   3.698 -21.559  1.00  0.00           C  
ATOM   4129  C   GLY     7     -13.535   6.012 -17.449  1.00  0.00           C  
ATOM   4130  O   GLY     7     -12.066   5.825 -24.879  1.00  0.00           O  
ATOM   4131  O   GLY     7     -14.412   3.347 -20.708  1.00  0.00           O  
ATOM   4132  O   GLY     7     -13.264   7.076 -16.846  1.00  0.00           O  
ATOM   4133  N   PRO     8     -11.297   7.870 -24.391  1.00  0.00           N  
ATOM   4134  N   PRO     8     -12.424   3.020 -21.663  1.00  0.00           N  
ATOM   4135  N   PRO     8     -13.942   4.939 -16.734  1.00  0.00           N  
ATOM   4136  CA  PRO     8      -9.990   7.531 -23.736  1.00  0.00           C  
ATOM   4137  CA  PRO     8     -12.101   1.775 -20.918  1.00  0.00           C  
ATOM   4138  CA  PRO     8     -13.902   4.825 -15.274  1.00  0.00           C  
ATOM   4139  C   PRO     8     -10.004   6.952 -22.234  1.00  0.00           C  
ATOM   4140  C   PRO     8     -11.628   2.104 -19.439  1.00  0.00           C  
ATOM   4141  C   PRO     8     -12.520   4.647 -14.573  1.00  0.00           C  
ATOM   4142  O   PRO     8     -11.037   7.003 -21.553  1.00  0.00           O  
ATOM   4143  O   PRO     8     -11.166   3.243 -19.183  1.00  0.00           O  
ATOM   4144  O   PRO     8     -11.667   4.198 -15.319  1.00  0.00           O  
ATOM   4145  CB  PRO     8      -9.203   8.890 -23.781  1.00  0.00           C  
ATOM   4146  CB  PRO     8     -10.936   1.138 -21.744  1.00  0.00           C  
ATOM   4147  CB  PRO     8     -14.757   3.611 -14.918  1.00  0.00           C  
ATOM   4148  CG  PRO     8     -10.264   9.881 -23.489  1.00  0.00           C  
ATOM   4149  CG  PRO     8     -10.174   2.383 -22.183  1.00  0.00           C  
ATOM   4150  CG  PRO     8     -15.503   3.162 -16.241  1.00  0.00           C  
ATOM   4151  CD  PRO     8     -11.413   9.314 -24.257  1.00  0.00           C  
ATOM   4152  CD  PRO     8     -11.307   3.343 -22.526  1.00  0.00           C  
ATOM   4153  CD  PRO     8     -14.594   3.775 -17.320  1.00  0.00           C  
ATOM   4154  N   HYP     9      -8.924   6.334 -21.834  1.00  0.00           N  
ATOM   4155  N   HYP     9     -11.622   1.151 -18.531  1.00  0.00           N  
ATOM   4156  N   HYP     9     -12.357   4.899 -13.231  1.00  0.00           N  
ATOM   4157  CA  HYP     9      -8.704   5.809 -20.492  1.00  0.00           C  
ATOM   4158  CA  HYP     9     -11.156   1.336 -17.169  1.00  0.00           C  
ATOM   4159  CA  HYP     9     -11.156   4.662 -12.535  1.00  0.00           C  
ATOM   4160  C   HYP     9      -9.269   6.722 -19.376  1.00  0.00           C  
ATOM   4161  C   HYP     9      -9.705   1.721 -17.047  1.00  0.00           C  
ATOM   4162  C   HYP     9     -10.713   3.245 -12.587  1.00  0.00           C  
ATOM   4163  O   HYP     9      -9.121   7.946 -19.451  1.00  0.00           O  
ATOM   4164  O   HYP     9      -8.802   1.233 -17.747  1.00  0.00           O  
ATOM   4165  O   HYP     9     -11.507   2.306 -12.719  1.00  0.00           O  
ATOM   4166  CB  HYP     9      -7.138   5.514 -20.376  1.00  0.00           C  
ATOM   4167  CB  HYP     9     -11.499  -0.030 -16.443  1.00  0.00           C  
ATOM   4168  CB  HYP     9     -11.384   4.973 -11.024  1.00  0.00           C  
ATOM   4169  CG  HYP     9      -6.940   4.986 -21.798  1.00  0.00           C  
ATOM   4170  CG  HYP     9     -12.553  -0.714 -17.363  1.00  0.00           C  
ATOM   4171  CG  HYP     9     -12.568   5.952 -11.052  1.00  0.00           C  
ATOM   4172  CD2 HYP     9      -7.690   5.990 -22.616  1.00  0.00           C  
ATOM   4173  CD2 HYP     9     -12.169  -0.178 -18.706  1.00  0.00           C  
ATOM   4174  CD2 HYP     9     -13.335   5.427 -12.295  1.00  0.00           C  
ATOM   4175  OD1 HYP     9      -7.562   3.724 -21.980  1.00  0.00           O  
ATOM   4176  OD1 HYP     9     -13.879  -0.418 -16.889  1.00  0.00           O  
ATOM   4177  OD1 HYP     9     -12.091   7.307 -11.265  1.00  0.00           O  
ATOM   4178  N   GLY    10      -9.801   6.164 -18.307  1.00  0.00           N  
ATOM   4179  N   GLY    10      -9.450   2.702 -16.177  1.00  0.00           N  
ATOM   4180  N   GLY    10      -9.395   2.952 -12.474  1.00  0.00           N  
ATOM   4181  CA  GLY    10     -10.033   6.859 -17.100  1.00  0.00           C  
ATOM   4182  CA  GLY    10      -8.144   3.362 -15.911  1.00  0.00           C  
ATOM   4183  CA  GLY    10      -8.885   1.584 -12.662  1.00  0.00           C  
ATOM   4184  C   GLY    10      -8.780   6.973 -16.292  1.00  0.00           C  
ATOM   4185  C   GLY    10      -7.008   2.381 -15.511  1.00  0.00           C  
ATOM   4186  C   GLY    10      -8.870   0.721 -11.379  1.00  0.00           C  
ATOM   4187  O   GLY    10      -7.704   6.456 -16.585  1.00  0.00           O  
ATOM   4188  O   GLY    10      -7.174   1.217 -15.273  1.00  0.00           O  
ATOM   4189  O   GLY    10      -9.567   1.144 -10.416  1.00  0.00           O  
ATOM   4190  N   PRO    11      -8.878   7.739 -15.144  1.00  0.00           N  
ATOM   4191  N   PRO    11      -5.814   2.930 -15.279  1.00  0.00           N  
ATOM   4192  N   PRO    11      -8.194  -0.411 -11.396  1.00  0.00           N  
ATOM   4193  CA  PRO    11      -7.835   8.076 -14.246  1.00  0.00           C  
ATOM   4194  CA  PRO    11      -4.651   2.082 -14.972  1.00  0.00           C  
ATOM   4195  CA  PRO    11      -8.013  -1.397 -10.271  1.00  0.00           C  
ATOM   4196  C   PRO    11      -7.330   6.901 -13.305  1.00  0.00           C  
ATOM   4197  C   PRO    11      -4.673   1.740 -13.461  1.00  0.00           C  
ATOM   4198  C   PRO    11      -7.172  -0.831  -9.050  1.00  0.00           C  
ATOM   4199  O   PRO    11      -7.997   5.869 -13.192  1.00  0.00           O  
ATOM   4200  O   PRO    11      -5.398   2.355 -12.663  1.00  0.00           O  
ATOM   4201  O   PRO    11      -6.383   0.116  -9.168  1.00  0.00           O  
ATOM   4202  CB  PRO    11      -8.276   9.311 -13.483  1.00  0.00           C  
ATOM   4203  CB  PRO    11      -3.468   2.937 -15.362  1.00  0.00           C  
ATOM   4204  CB  PRO    11      -7.183  -2.495 -10.975  1.00  0.00           C  
ATOM   4205  CG  PRO    11      -9.761   9.008 -13.301  1.00  0.00           C  
ATOM   4206  CG  PRO    11      -3.972   4.267 -14.933  1.00  0.00           C  
ATOM   4207  CG  PRO    11      -7.682  -2.502 -12.391  1.00  0.00           C  
ATOM   4208  CD  PRO    11     -10.129   8.382 -14.693  1.00  0.00           C  
ATOM   4209  CD  PRO    11      -5.422   4.279 -15.502  1.00  0.00           C  
ATOM   4210  CD  PRO    11      -7.707  -1.010 -12.643  1.00  0.00           C  
ATOM   4211  N   HYP    12      -6.178   7.057 -12.641  1.00  0.00           N  
ATOM   4212  N   HYP    12      -3.904   0.710 -13.007  1.00  0.00           N  
ATOM   4213  N   HYP    12      -7.109  -1.600  -7.892  1.00  0.00           N  
ATOM   4214  CA  HYP    12      -5.656   6.018 -11.762  1.00  0.00           C  
ATOM   4215  CA  HYP    12      -3.879   0.345 -11.593  1.00  0.00           C  
ATOM   4216  CA  HYP    12      -6.240  -1.242  -6.754  1.00  0.00           C  
ATOM   4217  C   HYP    12      -6.650   5.467 -10.736  1.00  0.00           C  
ATOM   4218  C   HYP    12      -3.355   1.404 -10.653  1.00  0.00           C  
ATOM   4219  C   HYP    12      -4.717  -1.413  -7.045  1.00  0.00           C  
ATOM   4220  O   HYP    12      -7.592   6.143 -10.276  1.00  0.00           O  
ATOM   4221  O   HYP    12      -2.342   1.985 -10.933  1.00  0.00           O  
ATOM   4222  O   HYP    12      -4.310  -2.211  -7.888  1.00  0.00           O  
ATOM   4223  CB  HYP    12      -4.440   6.635 -11.066  1.00  0.00           C  
ATOM   4224  CB  HYP    12      -3.041  -0.945 -11.463  1.00  0.00           C  
ATOM   4225  CB  HYP    12      -6.804  -2.145  -5.603  1.00  0.00           C  
ATOM   4226  CG  HYP    12      -3.983   7.609 -12.080  1.00  0.00           C  
ATOM   4227  CG  HYP    12      -3.103  -1.553 -12.893  1.00  0.00           C  
ATOM   4228  CG  HYP    12      -8.220  -2.605  -5.956  1.00  0.00           C  
ATOM   4229  CD2 HYP    12      -5.329   8.196 -12.568  1.00  0.00           C  
ATOM   4230  CD2 HYP    12      -3.070  -0.262 -13.735  1.00  0.00           C  
ATOM   4231  CD2 HYP    12      -8.117  -2.646  -7.428  1.00  0.00           C  
ATOM   4232  OD1 HYP    12      -3.218   6.973 -13.112  1.00  0.00           O  
ATOM   4233  OD1 HYP    12      -4.357  -2.245 -13.069  1.00  0.00           O  
ATOM   4234  OD1 HYP    12      -9.142  -1.630  -5.528  1.00  0.00           O  
ATOM   4235  N   GLY    13      -6.460   4.165 -10.504  1.00  0.00           N  
ATOM   4236  N   GLY    13      -3.958   1.534  -9.507  1.00  0.00           N  
ATOM   4237  N   GLY    13      -3.935  -0.597  -6.269  1.00  0.00           N  
ATOM   4238  CA  GLY    13      -7.287   3.387  -9.615  1.00  0.00           C  
ATOM   4239  CA  GLY    13      -3.773   2.537  -8.448  1.00  0.00           C  
ATOM   4240  CA  GLY    13      -2.460  -0.557  -6.469  1.00  0.00           C  
ATOM   4241  C   GLY    13      -7.031   3.720  -8.134  1.00  0.00           C  
ATOM   4242  C   GLY    13      -2.377   2.600  -7.736  1.00  0.00           C  
ATOM   4243  C   GLY    13      -1.642  -1.667  -5.813  1.00  0.00           C  
ATOM   4244  O   GLY    13      -6.161   4.496  -7.771  1.00  0.00           O  
ATOM   4245  O   GLY    13      -1.517   1.820  -8.110  1.00  0.00           O  
ATOM   4246  O   GLY    13      -2.261  -2.572  -5.204  1.00  0.00           O  
ATOM   4247  N   PRO    14      -7.817   3.134  -7.140  1.00  0.00           N  
ATOM   4248  N   PRO    14      -2.151   3.515  -6.805  1.00  0.00           N  
ATOM   4249  N   PRO    14      -0.303  -1.662  -5.828  1.00  0.00           N  
ATOM   4250  CA  PRO    14      -7.653   3.433  -5.710  1.00  0.00           C  
ATOM   4251  CA  PRO    14      -0.828   3.725  -6.213  1.00  0.00           C  
ATOM   4252  CA  PRO    14       0.538  -2.564  -5.065  1.00  0.00           C  
ATOM   4253  C   PRO    14      -6.291   2.871  -5.118  1.00  0.00           C  
ATOM   4254  C   PRO    14      -0.514   2.733  -5.046  1.00  0.00           C  
ATOM   4255  C   PRO    14       0.279  -2.405  -3.530  1.00  0.00           C  
ATOM   4256  O   PRO    14      -5.605   2.081  -5.848  1.00  0.00           O  
ATOM   4257  O   PRO    14      -1.369   1.983  -4.549  1.00  0.00           O  
ATOM   4258  O   PRO    14       0.089  -1.295  -3.147  1.00  0.00           O  
ATOM   4259  CB  PRO    14      -8.878   2.819  -5.030  1.00  0.00           C  
ATOM   4260  CB  PRO    14      -0.982   5.165  -5.611  1.00  0.00           C  
ATOM   4261  CB  PRO    14       2.014  -2.034  -5.368  1.00  0.00           C  
ATOM   4262  CG  PRO    14      -8.995   1.548  -5.859  1.00  0.00           C  
ATOM   4263  CG  PRO    14      -2.409   5.203  -5.162  1.00  0.00           C  
ATOM   4264  CG  PRO    14       1.843  -1.445  -6.748  1.00  0.00           C  
ATOM   4265  CD  PRO    14      -8.700   1.984  -7.251  1.00  0.00           C  
ATOM   4266  CD  PRO    14      -3.080   4.541  -6.395  1.00  0.00           C  
ATOM   4267  CD  PRO    14       0.496  -0.746  -6.552  1.00  0.00           C  
ATOM   4268  N   HYP    15      -5.859   3.156  -3.897  1.00  0.00           N  
ATOM   4269  N   HYP    15       0.708   2.800  -4.433  1.00  0.00           N  
ATOM   4270  N   HYP    15       0.410  -3.515  -2.742  1.00  0.00           N  
ATOM   4271  CA  HYP    15      -4.636   2.577  -3.303  1.00  0.00           C  
ATOM   4272  CA  HYP    15       1.108   2.015  -3.237  1.00  0.00           C  
ATOM   4273  CA  HYP    15       0.405  -3.416  -1.263  1.00  0.00           C  
ATOM   4274  C   HYP    15      -4.683   1.040  -3.282  1.00  0.00           C  
ATOM   4275  C   HYP    15       0.283   2.325  -2.026  1.00  0.00           C  
ATOM   4276  C   HYP    15       1.405  -2.417  -0.725  1.00  0.00           C  
ATOM   4277  O   HYP    15      -5.716   0.459  -3.056  1.00  0.00           O  
ATOM   4278  O   HYP    15       0.279   3.438  -1.509  1.00  0.00           O  
ATOM   4279  O   HYP    15       2.362  -2.103  -1.397  1.00  0.00           O  
ATOM   4280  CB  HYP    15      -4.357   3.141  -1.949  1.00  0.00           C  
ATOM   4281  CB  HYP    15       2.592   2.254  -3.092  1.00  0.00           C  
ATOM   4282  CB  HYP    15       0.610  -4.839  -0.774  1.00  0.00           C  
ATOM   4283  CG  HYP    15      -5.143   4.469  -2.073  1.00  0.00           C  
ATOM   4284  CG  HYP    15       2.983   2.589  -4.422  1.00  0.00           C  
ATOM   4285  CG  HYP    15       0.153  -5.743  -1.944  1.00  0.00           C  
ATOM   4286  CD2 HYP    15      -6.363   4.172  -2.944  1.00  0.00           C  
ATOM   4287  CD2 HYP    15       1.852   3.507  -4.935  1.00  0.00           C  
ATOM   4288  CD2 HYP    15       0.499  -4.919  -3.139  1.00  0.00           C  
ATOM   4289  OD1 HYP    15      -4.369   5.498  -2.524  1.00  0.00           O  
ATOM   4290  OD1 HYP    15       3.097   1.446  -5.200  1.00  0.00           O  
ATOM   4291  OD1 HYP    15      -1.310  -5.885  -1.742  1.00  0.00           O  
ATOM   4292  N   GLY    16      -3.533   0.386  -3.421  1.00  0.00           N  
ATOM   4293  N   GLY    16      -0.438   1.306  -1.515  1.00  0.00           N  
ATOM   4294  N   GLY    16       1.197  -1.863   0.463  1.00  0.00           N  
ATOM   4295  CA  GLY    16      -3.391  -1.008  -3.002  1.00  0.00           C  
ATOM   4296  CA  GLY    16      -1.324   1.350  -0.339  1.00  0.00           C  
ATOM   4297  CA  GLY    16       2.002  -0.783   1.049  1.00  0.00           C  
ATOM   4298  C   GLY    16      -3.763  -1.267  -1.521  1.00  0.00           C  
ATOM   4299  C   GLY    16      -0.608   1.840   0.920  1.00  0.00           C  
ATOM   4300  C   GLY    16       3.510  -1.204   1.362  1.00  0.00           C  
ATOM   4301  O   GLY    16      -3.951  -0.282  -0.767  1.00  0.00           O  
ATOM   4302  O   GLY    16       0.632   1.905   0.998  1.00  0.00           O  
ATOM   4303  O   GLY    16       3.732  -2.399   1.409  1.00  0.00           O  
ATOM   4304  N   PRO    17      -3.753  -2.497  -1.065  1.00  0.00           N  
ATOM   4305  N   PRO    17      -1.372   1.988   2.045  1.00  0.00           N  
ATOM   4306  N   PRO    17       4.371  -0.271   1.720  1.00  0.00           N  
ATOM   4307  CA  PRO    17      -3.948  -2.868   0.346  1.00  0.00           C  
ATOM   4308  CA  PRO    17      -0.846   2.539   3.304  1.00  0.00           C  
ATOM   4309  CA  PRO    17       5.674  -0.594   2.296  1.00  0.00           C  
ATOM   4310  C   PRO    17      -2.818  -2.401   1.239  1.00  0.00           C  
ATOM   4311  C   PRO    17       0.248   1.569   3.903  1.00  0.00           C  
ATOM   4312  C   PRO    17       5.610  -1.402   3.608  1.00  0.00           C  
ATOM   4313  O   PRO    17      -1.754  -1.987   0.735  1.00  0.00           O  
ATOM   4314  O   PRO    17       0.158   0.320   3.776  1.00  0.00           O  
ATOM   4315  O   PRO    17       4.639  -1.235   4.351  1.00  0.00           O  
ATOM   4316  CB  PRO    17      -3.964  -4.408   0.348  1.00  0.00           C  
ATOM   4317  CB  PRO    17      -2.007   2.589   4.224  1.00  0.00           C  
ATOM   4318  CB  PRO    17       6.236   0.798   2.627  1.00  0.00           C  
ATOM   4319  CG  PRO    17      -4.500  -4.735  -1.022  1.00  0.00           C  
ATOM   4320  CG  PRO    17      -3.204   2.671   3.271  1.00  0.00           C  
ATOM   4321  CG  PRO    17       5.533   1.781   1.671  1.00  0.00           C  
ATOM   4322  CD  PRO    17      -3.841  -3.661  -1.943  1.00  0.00           C  
ATOM   4323  CD  PRO    17      -2.780   1.884   2.086  1.00  0.00           C  
ATOM   4324  CD  PRO    17       4.168   1.179   1.543  1.00  0.00           C  
ATOM   4325  N   HYP    18      -3.017  -2.527   2.536  1.00  0.00           N  
ATOM   4326  N   HYP    18       1.262   2.091   4.560  1.00  0.00           N  
ATOM   4327  N   HYP    18       6.664  -2.114   3.987  1.00  0.00           N  
ATOM   4328  CA  HYP    18      -2.051  -2.236   3.569  1.00  0.00           C  
ATOM   4329  CA  HYP    18       2.414   1.363   5.071  1.00  0.00           C  
ATOM   4330  CA  HYP    18       6.946  -2.643   5.324  1.00  0.00           C  
ATOM   4331  C   HYP    18      -0.727  -3.016   3.441  1.00  0.00           C  
ATOM   4332  C   HYP    18       2.009   0.353   6.152  1.00  0.00           C  
ATOM   4333  C   HYP    18       6.747  -1.600   6.472  1.00  0.00           C  
ATOM   4334  O   HYP    18      -0.620  -4.170   2.900  1.00  0.00           O  
ATOM   4335  O   HYP    18       1.044   0.541   6.860  1.00  0.00           O  
ATOM   4336  O   HYP    18       7.141  -0.434   6.309  1.00  0.00           O  
ATOM   4337  CB  HYP    18      -2.770  -2.521   4.914  1.00  0.00           C  
ATOM   4338  CB  HYP    18       3.462   2.337   5.481  1.00  0.00           C  
ATOM   4339  CB  HYP    18       8.379  -3.236   5.431  1.00  0.00           C  
ATOM   4340  CG  HYP    18      -4.238  -2.183   4.558  1.00  0.00           C  
ATOM   4341  CG  HYP    18       2.904   3.680   4.932  1.00  0.00           C  
ATOM   4342  CG  HYP    18       8.610  -3.535   3.945  1.00  0.00           C  
ATOM   4343  CD2 HYP    18      -4.349  -2.706   3.107  1.00  0.00           C  
ATOM   4344  CD2 HYP    18       1.434   3.529   4.805  1.00  0.00           C  
ATOM   4345  CD2 HYP    18       7.932  -2.332   3.258  1.00  0.00           C  
ATOM   4346  OD1 HYP    18      -4.395  -0.822   4.579  1.00  0.00           O  
ATOM   4347  OD1 HYP    18       3.433   3.800   3.613  1.00  0.00           O  
ATOM   4348  OD1 HYP    18       8.063  -4.765   3.506  1.00  0.00           O  
ATOM   4349  N   GLY    19       0.418  -2.405   3.917  1.00  0.00           N  
ATOM   4350  N   GLY    19       2.818  -0.659   6.322  1.00  0.00           N  
ATOM   4351  N   GLY    19       6.297  -2.013   7.594  1.00  0.00           N  
ATOM   4352  CA  GLY    19       1.702  -3.018   3.877  1.00  0.00           C  
ATOM   4353  CA  GLY    19       2.451  -1.763   7.230  1.00  0.00           C  
ATOM   4354  CA  GLY    19       6.139  -1.161   8.762  1.00  0.00           C  
ATOM   4355  C   GLY    19       1.824  -4.270   4.768  1.00  0.00           C  
ATOM   4356  C   GLY    19       2.402  -1.405   8.752  1.00  0.00           C  
ATOM   4357  C   GLY    19       7.407  -0.881   9.517  1.00  0.00           C  
ATOM   4358  O   GLY    19       0.968  -4.434   5.632  1.00  0.00           O  
ATOM   4359  O   GLY    19       3.012  -0.368   9.096  1.00  0.00           O  
ATOM   4360  O   GLY    19       8.444  -1.464   9.189  1.00  0.00           O  
ATOM   4361  N   PRO    20       2.915  -5.068   4.590  1.00  0.00           N  
ATOM   4362  N   PRO    20       1.772  -2.182   9.672  1.00  0.00           N  
ATOM   4363  N   PRO    20       7.481  -0.059  10.552  1.00  0.00           N  
ATOM   4364  CA  PRO    20       3.259  -6.190   5.500  1.00  0.00           C  
ATOM   4365  CA  PRO    20       1.867  -2.061  11.103  1.00  0.00           C  
ATOM   4366  CA  PRO    20       8.701   0.313  11.330  1.00  0.00           C  
ATOM   4367  C   PRO    20       3.758  -5.621   6.793  1.00  0.00           C  
ATOM   4368  C   PRO    20       3.335  -2.160  11.690  1.00  0.00           C  
ATOM   4369  C   PRO    20       9.065  -0.727  12.372  1.00  0.00           C  
ATOM   4370  O   PRO    20       4.204  -4.477   6.849  1.00  0.00           O  
ATOM   4371  O   PRO    20       4.156  -2.722  10.948  1.00  0.00           O  
ATOM   4372  O   PRO    20       8.259  -1.614  12.653  1.00  0.00           O  
ATOM   4373  CB  PRO    20       4.335  -6.999   4.708  1.00  0.00           C  
ATOM   4374  CB  PRO    20       0.856  -3.073  11.694  1.00  0.00           C  
ATOM   4375  CB  PRO    20       8.457   1.587  12.114  1.00  0.00           C  
ATOM   4376  CG  PRO    20       5.095  -5.805   4.064  1.00  0.00           C  
ATOM   4377  CG  PRO    20       0.851  -4.213  10.643  1.00  0.00           C  
ATOM   4378  CG  PRO    20       6.955   1.488  12.315  1.00  0.00           C  
ATOM   4379  CD  PRO    20       3.984  -4.849   3.617  1.00  0.00           C  
ATOM   4380  CD  PRO    20       1.002  -3.349   9.388  1.00  0.00           C  
ATOM   4381  CD  PRO    20       6.419   0.786  11.062  1.00  0.00           C  
ATOM   4382  N   HYP    21       3.782  -6.423   7.853  1.00  0.00           N  
ATOM   4383  N   HYP    21       3.660  -1.737  12.942  1.00  0.00           N  
ATOM   4384  N   HYP    21      10.271  -0.800  12.930  1.00  0.00           N  
ATOM   4385  CA  HYP    21       4.393  -6.092   9.116  1.00  0.00           C  
ATOM   4386  CA  HYP    21       4.898  -2.064  13.615  1.00  0.00           C  
ATOM   4387  CA  HYP    21      10.746  -1.815  13.906  1.00  0.00           C  
ATOM   4388  C   HYP    21       5.832  -5.461   8.966  1.00  0.00           C  
ATOM   4389  C   HYP    21       5.268  -3.511  13.714  1.00  0.00           C  
ATOM   4390  C   HYP    21       9.744  -1.929  15.096  1.00  0.00           C  
ATOM   4391  O   HYP    21       6.599  -5.742   8.011  1.00  0.00           O  
ATOM   4392  O   HYP    21       4.358  -4.345  13.623  1.00  0.00           O  
ATOM   4393  O   HYP    21       9.314  -0.965  15.684  1.00  0.00           O  
ATOM   4394  CB  HYP    21       4.423  -7.338   9.999  1.00  0.00           C  
ATOM   4395  CB  HYP    21       4.765  -1.488  15.005  1.00  0.00           C  
ATOM   4396  CB  HYP    21      12.217  -1.459  14.232  1.00  0.00           C  
ATOM   4397  CG  HYP    21       3.361  -8.266   9.329  1.00  0.00           C  
ATOM   4398  CG  HYP    21       3.684  -0.409  14.787  1.00  0.00           C  
ATOM   4399  CG  HYP    21      12.243   0.057  13.898  1.00  0.00           C  
ATOM   4400  CD2 HYP    21       3.552  -7.872   7.851  1.00  0.00           C  
ATOM   4401  CD2 HYP    21       2.754  -1.058  13.826  1.00  0.00           C  
ATOM   4402  CD2 HYP    21      11.290   0.108  12.676  1.00  0.00           C  
ATOM   4403  OD1 HYP    21       2.070  -7.992   9.811  1.00  0.00           O  
ATOM   4404  OD1 HYP    21       4.422   0.667  14.158  1.00  0.00           O  
ATOM   4405  OD1 HYP    21      13.527   0.533  13.654  1.00  0.00           O  
ATOM   4406  N   GLY    22       6.136  -4.637   9.940  1.00  0.00           N  
ATOM   4407  N   GLY    22       6.553  -3.930  13.776  1.00  0.00           N  
ATOM   4408  N   GLY    22       9.488  -3.106  15.542  1.00  0.00           N  
ATOM   4409  CA  GLY    22       7.523  -4.211  10.257  1.00  0.00           C  
ATOM   4410  CA  GLY    22       6.876  -5.331  13.675  1.00  0.00           C  
ATOM   4411  CA  GLY    22       8.686  -3.439  16.706  1.00  0.00           C  
ATOM   4412  C   GLY    22       8.508  -5.248  10.752  1.00  0.00           C  
ATOM   4413  C   GLY    22       6.794  -6.092  14.989  1.00  0.00           C  
ATOM   4414  C   GLY    22       9.210  -2.890  18.006  1.00  0.00           C  
ATOM   4415  O   GLY    22       8.048  -6.389  10.927  1.00  0.00           O  
ATOM   4416  O   GLY    22       6.326  -5.586  16.010  1.00  0.00           O  
ATOM   4417  O   GLY    22      10.289  -2.350  18.161  1.00  0.00           O  
ATOM   4418  N   PRO    23       9.827  -4.928  10.884  1.00  0.00           N  
ATOM   4419  N   PRO    23       7.213  -7.367  14.988  1.00  0.00           N  
ATOM   4420  N   PRO    23       8.459  -3.152  19.081  1.00  0.00           N  
ATOM   4421  CA  PRO    23      10.776  -5.905  11.425  1.00  0.00           C  
ATOM   4422  CA  PRO    23       7.215  -8.132  16.183  1.00  0.00           C  
ATOM   4423  CA  PRO    23       8.878  -2.761  20.449  1.00  0.00           C  
ATOM   4424  C   PRO    23      10.830  -6.001  12.987  1.00  0.00           C  
ATOM   4425  C   PRO    23       7.999  -7.514  17.362  1.00  0.00           C  
ATOM   4426  C   PRO    23      10.232  -3.397  20.881  1.00  0.00           C  
ATOM   4427  O   PRO    23      10.172  -5.108  13.646  1.00  0.00           O  
ATOM   4428  O   PRO    23       8.962  -6.847  17.092  1.00  0.00           O  
ATOM   4429  O   PRO    23      10.717  -4.454  20.428  1.00  0.00           O  
ATOM   4430  CB  PRO    23      12.137  -5.463  10.958  1.00  0.00           C  
ATOM   4431  CB  PRO    23       7.806  -9.549  15.915  1.00  0.00           C  
ATOM   4432  CB  PRO    23       7.795  -3.410  21.352  1.00  0.00           C  
ATOM   4433  CG  PRO    23      11.940  -3.957  10.704  1.00  0.00           C  
ATOM   4434  CG  PRO    23       7.352  -9.701  14.375  1.00  0.00           C  
ATOM   4435  CG  PRO    23       6.498  -3.425  20.444  1.00  0.00           C  
ATOM   4436  CD  PRO    23      10.514  -3.733  10.328  1.00  0.00           C  
ATOM   4437  CD  PRO    23       7.584  -8.233  13.921  1.00  0.00           C  
ATOM   4438  CD  PRO    23       7.050  -3.718  19.075  1.00  0.00           C  
ATOM   4439  N   HYP    24      11.564  -7.044  13.507  1.00  0.00           N  
ATOM   4440  N   HYP    24       7.688  -7.862  18.632  1.00  0.00           N  
ATOM   4441  N   HYP    24      10.818  -2.896  22.046  1.00  0.00           N  
ATOM   4442  CA  HYP    24      11.700  -7.150  14.969  1.00  0.00           C  
ATOM   4443  CA  HYP    24       8.429  -7.551  19.818  1.00  0.00           C  
ATOM   4444  CA  HYP    24      12.005  -3.456  22.611  1.00  0.00           C  
ATOM   4445  C   HYP    24      12.123  -5.832  15.600  1.00  0.00           C  
ATOM   4446  C   HYP    24       9.891  -8.011  19.695  1.00  0.00           C  
ATOM   4447  C   HYP    24      11.749  -4.889  23.242  1.00  0.00           C  
ATOM   4448  O   HYP    24      12.924  -5.055  15.033  1.00  0.00           O  
ATOM   4449  O   HYP    24      10.207  -8.982  18.989  1.00  0.00           O  
ATOM   4450  O   HYP    24      10.577  -5.253  23.552  1.00  0.00           O  
ATOM   4451  CB  HYP    24      12.788  -8.199  15.218  1.00  0.00           C  
ATOM   4452  CB  HYP    24       7.749  -8.156  21.016  1.00  0.00           C  
ATOM   4453  CB  HYP    24      12.515  -2.405  23.653  1.00  0.00           C  
ATOM   4454  CG  HYP    24      12.526  -9.109  14.044  1.00  0.00           C  
ATOM   4455  CG  HYP    24       6.294  -8.270  20.503  1.00  0.00           C  
ATOM   4456  CG  HYP    24      11.705  -1.100  23.257  1.00  0.00           C  
ATOM   4457  CD2 HYP    24      12.184  -8.185  12.874  1.00  0.00           C  
ATOM   4458  CD2 HYP    24       6.389  -8.495  19.037  1.00  0.00           C  
ATOM   4459  CD2 HYP    24      10.405  -1.712  22.776  1.00  0.00           C  
ATOM   4460  OD1 HYP    24      11.469 -10.003  14.350  1.00  0.00           O  
ATOM   4461  OD1 HYP    24       5.620  -7.074  20.916  1.00  0.00           O  
ATOM   4462  OD1 HYP    24      12.502  -0.436  22.278  1.00  0.00           O  
ATOM   4463  N   GLY    25      11.653  -5.513  16.827  1.00  0.00           N  
ATOM   4464  N   GLY    25      10.912  -7.315  20.311  1.00  0.00           N  
ATOM   4465  N   GLY    25      12.757  -5.747  23.342  1.00  0.00           N  
ATOM   4466  CA  GLY    25      12.282  -4.416  17.632  1.00  0.00           C  
ATOM   4467  CA  GLY    25      12.276  -7.644  20.135  1.00  0.00           C  
ATOM   4468  CA  GLY    25      12.708  -7.157  23.800  1.00  0.00           C  
ATOM   4469  C   GLY    25      13.626  -4.703  18.233  1.00  0.00           C  
ATOM   4470  C   GLY    25      12.825  -8.860  20.837  1.00  0.00           C  
ATOM   4471  C   GLY    25      12.797  -7.315  25.325  1.00  0.00           C  
ATOM   4472  O   GLY    25      14.226  -5.746  17.943  1.00  0.00           O  
ATOM   4473  O   GLY    25      12.113  -9.527  21.624  1.00  0.00           O  
ATOM   4474  O   GLY    25      13.033  -6.338  26.055  1.00  0.00           O  
ATOM   4475  N   PRO    26      14.237  -3.752  19.002  1.00  0.00           N  
ATOM   4476  N   PRO    26      14.139  -9.186  20.625  1.00  0.00           N  
ATOM   4477  N   PRO    26      12.749  -8.564  25.854  1.00  0.00           N  
ATOM   4478  CA  PRO    26      15.607  -3.831  19.511  1.00  0.00           C  
ATOM   4479  CA  PRO    26      14.708 -10.453  21.135  1.00  0.00           C  
ATOM   4480  CA  PRO    26      12.878  -8.810  27.282  1.00  0.00           C  
ATOM   4481  C   PRO    26      15.745  -4.860  20.671  1.00  0.00           C  
ATOM   4482  C   PRO    26      15.272 -10.211  22.544  1.00  0.00           C  
ATOM   4483  C   PRO    26      14.291  -8.729  27.928  1.00  0.00           C  
ATOM   4484  O   PRO    26      14.810  -5.015  21.435  1.00  0.00           O  
ATOM   4485  O   PRO    26      15.490  -9.050  22.898  1.00  0.00           O  
ATOM   4486  O   PRO    26      15.254  -9.148  27.297  1.00  0.00           O  
ATOM   4487  CB  PRO    26      15.941  -2.364  19.833  1.00  0.00           C  
ATOM   4488  CB  PRO    26      15.826 -10.857  20.103  1.00  0.00           C  
ATOM   4489  CB  PRO    26      12.179 -10.139  27.628  1.00  0.00           C  
ATOM   4490  CG  PRO    26      14.584  -1.729  20.261  1.00  0.00           C  
ATOM   4491  CG  PRO    26      16.229  -9.446  19.616  1.00  0.00           C  
ATOM   4492  CG  PRO    26      11.482 -10.484  26.311  1.00  0.00           C  
ATOM   4493  CD  PRO    26      13.634  -2.488  19.349  1.00  0.00           C  
ATOM   4494  CD  PRO    26      15.013  -8.585  19.612  1.00  0.00           C  
ATOM   4495  CD  PRO    26      12.257  -9.792  25.232  1.00  0.00           C  
ATOM   4496  N   HYP    27      16.958  -5.463  20.753  1.00  0.00           N  
ATOM   4497  N   HYP    27      15.470 -11.265  23.335  1.00  0.00           N  
ATOM   4498  N   HYP    27      14.398  -8.377  29.243  1.00  0.00           N  
ATOM   4499  CA  HYP    27      17.252  -6.455  21.771  1.00  0.00           C  
ATOM   4500  CA  HYP    27      15.923 -11.050  24.715  1.00  0.00           C  
ATOM   4501  CA  HYP    27      15.650  -8.385  30.024  1.00  0.00           C  
ATOM   4502  C   HYP    27      16.994  -5.876  23.256  1.00  0.00           C  
ATOM   4503  C   HYP    27      17.362 -10.481  24.819  1.00  0.00           C  
ATOM   4504  C   HYP    27      16.550  -9.572  29.961  1.00  0.00           C  
ATOM   4505  O   HYP    27      17.210  -4.763  23.626  1.00  0.00           O  
ATOM   4506  O   HYP    27      18.214 -10.601  23.900  1.00  0.00           O  
ATOM   4507  O   HYP    27      16.084 -10.671  29.980  1.00  0.00           O  
ATOM   4508  CB  HYP    27      18.753  -6.810  21.695  1.00  0.00           C  
ATOM   4509  CB  HYP    27      15.877 -12.435  25.359  1.00  0.00           C  
ATOM   4510  CB  HYP    27      15.146  -8.065  31.437  1.00  0.00           C  
ATOM   4511  CG  HYP    27      19.284  -5.508  21.072  1.00  0.00           C  
ATOM   4512  CG  HYP    27      14.735 -13.126  24.628  1.00  0.00           C  
ATOM   4513  CG  HYP    27      13.861  -7.312  31.289  1.00  0.00           C  
ATOM   4514  CD2 HYP    27      18.189  -5.050  20.117  1.00  0.00           C  
ATOM   4515  CD2 HYP    27      14.875 -12.575  23.276  1.00  0.00           C  
ATOM   4516  CD2 HYP    27      13.254  -7.969  30.053  1.00  0.00           C  
ATOM   4517  OD1 HYP    27      20.482  -5.677  20.351  1.00  0.00           O  
ATOM   4518  OD1 HYP    27      13.410 -12.825  25.188  1.00  0.00           O  
ATOM   4519  OD1 HYP    27      14.074  -5.890  31.186  1.00  0.00           O  
ATOM   4520  N   GLY    28      16.620  -6.782  24.129  1.00  0.00           N  
ATOM   4521  N   GLY    28      17.746 -10.146  26.092  1.00  0.00           N  
ATOM   4522  N   GLY    28      17.919  -9.424  29.815  1.00  0.00           N  
ATOM   4523  CA  GLY    28      16.317  -6.527  25.542  1.00  0.00           C  
ATOM   4524  CA  GLY    28      19.116  -9.746  26.401  1.00  0.00           C  
ATOM   4525  CA  GLY    28      18.785 -10.582  29.820  1.00  0.00           C  
ATOM   4526  C   GLY    28      17.419  -6.010  26.438  1.00  0.00           C  
ATOM   4527  C   GLY    28      20.061 -10.986  26.525  1.00  0.00           C  
ATOM   4528  C   GLY    28      18.839 -11.415  31.115  1.00  0.00           C  
ATOM   4529  O   GLY    28      18.617  -6.383  26.200  1.00  0.00           O  
ATOM   4530  O   GLY    28      19.536 -12.131  26.829  1.00  0.00           O  
ATOM   4531  O   GLY    28      18.626 -10.845  32.223  1.00  0.00           O  
ATOM   4532  N   PRO    29      17.193  -5.187  27.485  1.00  0.00           N  
ATOM   4533  N   PRO    29      21.392 -10.784  26.444  1.00  0.00           N  
ATOM   4534  N   PRO    29      18.959 -12.760  31.106  1.00  0.00           N  
ATOM   4535  CA  PRO    29      18.240  -4.606  28.363  1.00  0.00           C  
ATOM   4536  CA  PRO    29      22.320 -11.933  26.637  1.00  0.00           C  
ATOM   4537  CA  PRO    29      18.945 -13.659  32.290  1.00  0.00           C  
ATOM   4538  C   PRO    29      18.852  -5.616  29.343  1.00  0.00           C  
ATOM   4539  C   PRO    29      22.440 -12.324  28.083  1.00  0.00           C  
ATOM   4540  C   PRO    29      20.249 -13.624  33.100  1.00  0.00           C  
ATOM   4541  O   PRO    29      18.389  -6.778  29.354  1.00  0.00           O  
ATOM   4542  O   PRO    29      21.893 -11.626  28.914  1.00  0.00           O  
ATOM   4543  O   PRO    29      21.211 -13.245  32.522  1.00  0.00           O  
ATOM   4544  CB  PRO    29      17.371  -3.532  29.172  1.00  0.00           C  
ATOM   4545  CB  PRO    29      23.743 -11.414  26.178  1.00  0.00           C  
ATOM   4546  CB  PRO    29      18.669 -15.040  31.727  1.00  0.00           C  
ATOM   4547  CG  PRO    29      16.060  -4.220  29.422  1.00  0.00           C  
ATOM   4548  CG  PRO    29      23.400 -10.257  25.226  1.00  0.00           C  
ATOM   4549  CG  PRO    29      19.601 -14.999  30.487  1.00  0.00           C  
ATOM   4550  CD  PRO    29      15.880  -4.805  27.987  1.00  0.00           C  
ATOM   4551  CD  PRO    29      22.108  -9.672  25.887  1.00  0.00           C  
ATOM   4552  CD  PRO    29      19.378 -13.604  29.934  1.00  0.00           C  
ATOM   4553  N   HYP    30      19.861  -5.223  30.097  1.00  0.00           N  
ATOM   4554  N   HYP    30      23.278 -13.295  28.531  1.00  0.00           N  
ATOM   4555  N   HYP    30      20.313 -14.002  34.388  1.00  0.00           N  
ATOM   4556  CA  HYP    30      20.345  -5.927  31.306  1.00  0.00           C  
ATOM   4557  CA  HYP    30      23.507 -13.591  29.996  1.00  0.00           C  
ATOM   4558  CA  HYP    30      21.636 -14.135  35.033  1.00  0.00           C  
ATOM   4559  C   HYP    30      19.152  -6.102  32.312  1.00  0.00           C  
ATOM   4560  C   HYP    30      24.198 -12.430  30.659  1.00  0.00           C  
ATOM   4561  C   HYP    30      22.451 -15.284  34.427  1.00  0.00           C  
ATOM   4562  O   HYP    30      18.426  -5.180  32.542  1.00  0.00           O  
ATOM   4563  O   HYP    30      25.171 -11.897  30.097  1.00  0.00           O  
ATOM   4564  O   HYP    30      21.803 -16.198  33.970  1.00  0.00           O  
ATOM   4565  CB  HYP    30      21.479  -5.041  31.949  1.00  0.00           C  
ATOM   4566  CB  HYP    30      24.297 -14.836  30.031  1.00  0.00           C  
ATOM   4567  CB  HYP    30      21.280 -14.409  36.479  1.00  0.00           C  
ATOM   4568  CG  HYP    30      21.914  -4.160  30.738  1.00  0.00           C  
ATOM   4569  CG  HYP    30      23.737 -15.583  28.835  1.00  0.00           C  
ATOM   4570  CG  HYP    30      19.766 -14.063  36.626  1.00  0.00           C  
ATOM   4571  CD2 HYP    30      20.600  -3.929  29.955  1.00  0.00           C  
ATOM   4572  CD2 HYP    30      23.494 -14.442  27.783  1.00  0.00           C  
ATOM   4573  CD2 HYP    30      19.189 -14.123  35.238  1.00  0.00           C  
ATOM   4574  OD1 HYP    30      22.920  -4.808  30.009  1.00  0.00           O  
ATOM   4575  OD1 HYP    30      22.490 -16.227  29.063  1.00  0.00           O  
ATOM   4576  OD1 HYP    30      19.799 -12.702  37.053  1.00  0.00           O  
ATOM   4577  N   GLY    31      18.850  -7.375  32.724  1.00  0.00           N  
ATOM   4578  N   GLY    31      23.656 -12.002  31.775  1.00  0.00           N  
ATOM   4579  N   GLY    31      23.781 -15.124  34.312  1.00  0.00           N  
ATOM   4580  CA  GLY    31      17.999  -7.737  33.853  1.00  0.00           C  
ATOM   4581  CA  GLY    31      24.149 -10.835  32.546  1.00  0.00           C  
ATOM   4582  CA  GLY    31      24.628 -16.189  33.788  1.00  0.00           C  
ATOM   4583  C   GLY    31      18.939  -7.799  35.018  1.00  0.00           C  
ATOM   4584  C   GLY    31      25.462 -11.036  33.307  1.00  0.00           C  
ATOM   4585  C   GLY    31      24.858 -17.303  34.867  1.00  0.00           C  
ATOM   4586  OC1 GLY    31      18.745  -7.015  35.994  1.00  0.00           O  
ATOM   4587  OC1 GLY    31      26.262 -10.078  33.341  1.00  0.00           O  
ATOM   4588  OC1 GLY    31      24.428 -17.219  36.048  1.00  0.00           O  
ATOM   4589  OC2 GLY    31      19.914  -8.561  34.955  1.00  0.00           O  
ATOM   4590  OC2 GLY    31      25.718 -12.159  33.798  1.00  0.00           O  
ATOM   4591  OC2 GLY    31      25.664 -18.239  34.546  1.00  0.00           O  
TER    4592      GLY    31 
END
ATOM   4593  N   PRO     2     -25.245   9.672 -36.818  1.00  0.00           N  
ATOM   4594  N   PRO     2     -24.303  13.293 -32.248  1.00  0.00           N  
ATOM   4595  N   PRO     2     -17.788  14.718 -31.064  1.00  0.00           N  
ATOM   4596  CA  PRO     2     -24.312   8.645 -36.290  1.00  0.00           C  
ATOM   4597  CA  PRO     2     -24.119  13.079 -30.768  1.00  0.00           C  
ATOM   4598  CA  PRO     2     -16.448  14.424 -30.409  1.00  0.00           C  
ATOM   4599  C   PRO     2     -23.435   9.120 -35.111  1.00  0.00           C  
ATOM   4600  C   PRO     2     -22.750  12.485 -30.388  1.00  0.00           C  
ATOM   4601  C   PRO     2     -16.402  13.009 -29.811  1.00  0.00           C  
ATOM   4602  O   PRO     2     -22.868  10.237 -35.230  1.00  0.00           O  
ATOM   4603  O   PRO     2     -22.117  11.751 -31.185  1.00  0.00           O  
ATOM   4604  O   PRO     2     -17.452  12.318 -29.734  1.00  0.00           O  
ATOM   4605  CB  PRO     2     -23.369   8.279 -37.443  1.00  0.00           C  
ATOM   4606  CB  PRO     2     -25.168  11.998 -30.395  1.00  0.00           C  
ATOM   4607  CB  PRO     2     -16.349  15.534 -29.328  1.00  0.00           C  
ATOM   4608  CG  PRO     2     -24.346   8.361 -38.617  1.00  0.00           C  
ATOM   4609  CG  PRO     2     -26.295  12.289 -31.363  1.00  0.00           C  
ATOM   4610  CG  PRO     2     -17.828  15.585 -28.890  1.00  0.00           C  
ATOM   4611  CD  PRO     2     -25.551   9.243 -38.166  1.00  0.00           C  
ATOM   4612  CD  PRO     2     -25.546  12.569 -32.656  1.00  0.00           C  
ATOM   4613  CD  PRO     2     -18.680  15.434 -30.152  1.00  0.00           C  
ATOM   4614  N   HYP     3     -23.286   8.344 -34.015  1.00  0.00           N  
ATOM   4615  N   HYP     3     -22.211  12.804 -29.208  1.00  0.00           N  
ATOM   4616  N   HYP     3     -15.198  12.503 -29.466  1.00  0.00           N  
ATOM   4617  CA  HYP     3     -22.542   8.918 -32.824  1.00  0.00           C  
ATOM   4618  CA  HYP     3     -20.907  12.288 -28.701  1.00  0.00           C  
ATOM   4619  CA  HYP     3     -15.016  11.199 -28.834  1.00  0.00           C  
ATOM   4620  C   HYP     3     -21.017   8.787 -32.863  1.00  0.00           C  
ATOM   4621  C   HYP     3     -20.660  10.762 -28.632  1.00  0.00           C  
ATOM   4622  C   HYP     3     -15.828  11.109 -27.525  1.00  0.00           C  
ATOM   4623  O   HYP     3     -20.457   8.146 -33.761  1.00  0.00           O  
ATOM   4624  O   HYP     3     -21.596   9.986 -28.690  1.00  0.00           O  
ATOM   4625  O   HYP     3     -16.449  12.101 -27.086  1.00  0.00           O  
ATOM   4626  CB  HYP     3     -23.125   8.202 -31.619  1.00  0.00           C  
ATOM   4627  CB  HYP     3     -20.717  12.896 -27.303  1.00  0.00           C  
ATOM   4628  CB  HYP     3     -13.450  11.064 -28.566  1.00  0.00           C  
ATOM   4629  CG  HYP     3     -24.365   7.443 -32.081  1.00  0.00           C  
ATOM   4630  CG  HYP     3     -21.575  14.183 -27.310  1.00  0.00           C  
ATOM   4631  CG  HYP     3     -12.894  12.044 -29.614  1.00  0.00           C  
ATOM   4632  CD2 HYP     3     -23.996   7.120 -33.552  1.00  0.00           C  
ATOM   4633  CD2 HYP     3     -22.680  13.836 -28.346  1.00  0.00           C  
ATOM   4634  CD2 HYP     3     -13.906  13.176 -29.576  1.00  0.00           C  
ATOM   4635  OD1 HYP     3     -25.521   8.272 -31.981  1.00  0.00           O  
ATOM   4636  OD1 HYP     3     -20.668  15.167 -27.723  1.00  0.00           O  
ATOM   4637  OD1 HYP     3     -12.815  11.549 -30.875  1.00  0.00           O  
ATOM   4638  N   GLY     4     -20.289   9.383 -31.950  1.00  0.00           N  
ATOM   4639  N   GLY     4     -19.450  10.390 -28.527  1.00  0.00           N  
ATOM   4640  N   GLY     4     -15.874   9.936 -26.886  1.00  0.00           N  
ATOM   4641  CA  GLY     4     -18.839   9.533 -31.945  1.00  0.00           C  
ATOM   4642  CA  GLY     4     -18.991   8.998 -28.411  1.00  0.00           C  
ATOM   4643  CA  GLY     4     -16.444   9.731 -25.578  1.00  0.00           C  
ATOM   4644  C   GLY     4     -18.070   8.304 -31.578  1.00  0.00           C  
ATOM   4645  C   GLY     4     -19.384   8.317 -27.140  1.00  0.00           C  
ATOM   4646  C   GLY     4     -15.625  10.322 -24.387  1.00  0.00           C  
ATOM   4647  O   GLY     4     -18.673   7.306 -31.149  1.00  0.00           O  
ATOM   4648  O   GLY     4     -19.676   8.968 -26.116  1.00  0.00           O  
ATOM   4649  O   GLY     4     -14.433  10.705 -24.534  1.00  0.00           O  
ATOM   4650  N   PRO     5     -16.705   8.290 -31.674  1.00  0.00           N  
ATOM   4651  N   PRO     5     -19.413   6.935 -27.073  1.00  0.00           N  
ATOM   4652  N   PRO     5     -16.178  10.446 -23.171  1.00  0.00           N  
ATOM   4653  CA  PRO     5     -15.886   7.057 -31.293  1.00  0.00           C  
ATOM   4654  CA  PRO     5     -19.677   6.086 -25.922  1.00  0.00           C  
ATOM   4655  CA  PRO     5     -15.530  10.798 -21.899  1.00  0.00           C  
ATOM   4656  C   PRO     5     -15.615   6.870 -29.757  1.00  0.00           C  
ATOM   4657  C   PRO     5     -18.517   6.202 -24.873  1.00  0.00           C  
ATOM   4658  C   PRO     5     -14.688   9.622 -21.225  1.00  0.00           C  
ATOM   4659  O   PRO     5     -15.773   7.829 -28.994  1.00  0.00           O  
ATOM   4660  O   PRO     5     -17.351   6.319 -25.298  1.00  0.00           O  
ATOM   4661  O   PRO     5     -14.705   8.456 -21.646  1.00  0.00           O  
ATOM   4662  CB  PRO     5     -14.589   7.219 -32.126  1.00  0.00           C  
ATOM   4663  CB  PRO     5     -19.702   4.682 -26.431  1.00  0.00           C  
ATOM   4664  CB  PRO     5     -16.640  11.346 -20.993  1.00  0.00           C  
ATOM   4665  CG  PRO     5     -14.422   8.725 -32.102  1.00  0.00           C  
ATOM   4666  CG  PRO     5     -20.364   4.859 -27.764  1.00  0.00           C  
ATOM   4667  CG  PRO     5     -17.886  10.507 -21.439  1.00  0.00           C  
ATOM   4668  CD  PRO     5     -15.865   9.254 -32.276  1.00  0.00           C  
ATOM   4669  CD  PRO     5     -19.591   6.087 -28.244  1.00  0.00           C  
ATOM   4670  CD  PRO     5     -17.555  10.198 -22.866  1.00  0.00           C  
ATOM   4671  N   HYP     6     -15.226   5.681 -29.243  1.00  0.00           N  
ATOM   4672  N   HYP     6     -18.738   6.004 -23.541  1.00  0.00           N  
ATOM   4673  N   HYP     6     -13.843   9.948 -20.255  1.00  0.00           N  
ATOM   4674  CA  HYP     6     -15.063   5.413 -27.813  1.00  0.00           C  
ATOM   4675  CA  HYP     6     -17.676   6.143 -22.532  1.00  0.00           C  
ATOM   4676  CA  HYP     6     -13.134   8.871 -19.568  1.00  0.00           C  
ATOM   4677  C   HYP     6     -13.964   6.325 -27.174  1.00  0.00           C  
ATOM   4678  C   HYP     6     -16.522   5.150 -22.464  1.00  0.00           C  
ATOM   4679  C   HYP     6     -14.060   7.834 -18.826  1.00  0.00           C  
ATOM   4680  O   HYP     6     -12.924   6.722 -27.779  1.00  0.00           O  
ATOM   4681  O   HYP     6     -16.600   4.034 -22.935  1.00  0.00           O  
ATOM   4682  O   HYP     6     -15.023   8.209 -18.198  1.00  0.00           O  
ATOM   4683  CB  HYP     6     -14.735   3.934 -27.839  1.00  0.00           C  
ATOM   4684  CB  HYP     6     -18.414   6.161 -21.205  1.00  0.00           C  
ATOM   4685  CB  HYP     6     -12.225   9.601 -18.589  1.00  0.00           C  
ATOM   4686  CG  HYP     6     -15.669   3.329 -28.979  1.00  0.00           C  
ATOM   4687  CG  HYP     6     -19.879   6.487 -21.499  1.00  0.00           C  
ATOM   4688  CG  HYP     6     -12.061  10.950 -19.248  1.00  0.00           C  
ATOM   4689  CD2 HYP     6     -15.455   4.431 -30.020  1.00  0.00           C  
ATOM   4690  CD2 HYP     6     -20.042   5.764 -22.859  1.00  0.00           C  
ATOM   4691  CD2 HYP     6     -13.443  11.240 -19.769  1.00  0.00           C  
ATOM   4692  OD1 HYP     6     -17.061   3.304 -28.497  1.00  0.00           O  
ATOM   4693  OD1 HYP     6     -19.979   7.886 -21.695  1.00  0.00           O  
ATOM   4694  OD1 HYP     6     -11.062  10.957 -20.203  1.00  0.00           O  
ATOM   4695  N   GLY     7     -14.211   6.745 -25.906  1.00  0.00           N  
ATOM   4696  N   GLY     7     -15.448   5.653 -22.032  1.00  0.00           N  
ATOM   4697  N   GLY     7     -13.717   6.527 -18.858  1.00  0.00           N  
ATOM   4698  CA  GLY     7     -13.385   7.675 -25.152  1.00  0.00           C  
ATOM   4699  CA  GLY     7     -14.218   4.934 -22.154  1.00  0.00           C  
ATOM   4700  CA  GLY     7     -14.394   5.464 -18.161  1.00  0.00           C  
ATOM   4701  C   GLY     7     -12.097   6.982 -24.588  1.00  0.00           C  
ATOM   4702  C   GLY     7     -13.984   3.778 -21.260  1.00  0.00           C  
ATOM   4703  C   GLY     7     -14.225   5.522 -16.615  1.00  0.00           C  
ATOM   4704  O   GLY     7     -11.822   5.743 -24.750  1.00  0.00           O  
ATOM   4705  O   GLY     7     -14.783   3.555 -20.394  1.00  0.00           O  
ATOM   4706  O   GLY     7     -13.906   6.468 -16.015  1.00  0.00           O  
ATOM   4707  N   PRO     8     -11.220   7.807 -23.970  1.00  0.00           N  
ATOM   4708  N   PRO     8     -12.887   3.009 -21.344  1.00  0.00           N  
ATOM   4709  N   PRO     8     -14.618   4.449 -15.966  1.00  0.00           N  
ATOM   4710  CA  PRO     8      -9.959   7.330 -23.359  1.00  0.00           C  
ATOM   4711  CA  PRO     8     -12.604   1.895 -20.475  1.00  0.00           C  
ATOM   4712  CA  PRO     8     -14.402   4.193 -14.508  1.00  0.00           C  
ATOM   4713  C   PRO     8     -10.079   6.487 -22.060  1.00  0.00           C  
ATOM   4714  C   PRO     8     -12.122   2.281 -19.045  1.00  0.00           C  
ATOM   4715  C   PRO     8     -12.956   4.268 -13.960  1.00  0.00           C  
ATOM   4716  O   PRO     8     -11.129   6.489 -21.485  1.00  0.00           O  
ATOM   4717  O   PRO     8     -11.712   3.424 -18.733  1.00  0.00           O  
ATOM   4718  O   PRO     8     -12.003   4.195 -14.743  1.00  0.00           O  
ATOM   4719  CB  PRO     8      -9.170   8.527 -22.963  1.00  0.00           C  
ATOM   4720  CB  PRO     8     -11.627   0.997 -21.219  1.00  0.00           C  
ATOM   4721  CB  PRO     8     -14.723   2.729 -14.213  1.00  0.00           C  
ATOM   4722  CG  PRO     8      -9.816   9.714 -23.726  1.00  0.00           C  
ATOM   4723  CG  PRO     8     -10.816   1.967 -22.043  1.00  0.00           C  
ATOM   4724  CG  PRO     8     -15.871   2.575 -15.221  1.00  0.00           C  
ATOM   4725  CD  PRO     8     -11.261   9.294 -23.923  1.00  0.00           C  
ATOM   4726  CD  PRO     8     -11.905   3.033 -22.400  1.00  0.00           C  
ATOM   4727  CD  PRO     8     -15.334   3.361 -16.448  1.00  0.00           C  
ATOM   4728  N   HYP     9      -9.021   5.766 -21.594  1.00  0.00           N  
ATOM   4729  N   HYP     9     -11.983   1.264 -18.218  1.00  0.00           N  
ATOM   4730  N   HYP     9     -12.717   4.316 -12.591  1.00  0.00           N  
ATOM   4731  CA  HYP     9      -8.801   5.231 -20.268  1.00  0.00           C  
ATOM   4732  CA  HYP     9     -11.431   1.400 -16.854  1.00  0.00           C  
ATOM   4733  CA  HYP     9     -11.410   4.162 -12.010  1.00  0.00           C  
ATOM   4734  C   HYP     9      -9.280   6.167 -19.143  1.00  0.00           C  
ATOM   4735  C   HYP     9      -9.912   1.684 -16.875  1.00  0.00           C  
ATOM   4736  C   HYP     9     -10.660   2.853 -12.480  1.00  0.00           C  
ATOM   4737  O   HYP     9      -8.954   7.346 -19.046  1.00  0.00           O  
ATOM   4738  O   HYP     9      -9.147   1.146 -17.695  1.00  0.00           O  
ATOM   4739  O   HYP     9     -11.328   1.898 -12.969  1.00  0.00           O  
ATOM   4740  CB  HYP     9      -7.275   4.907 -20.117  1.00  0.00           C  
ATOM   4741  CB  HYP     9     -11.756   0.061 -16.160  1.00  0.00           C  
ATOM   4742  CB  HYP     9     -11.614   4.044 -10.513  1.00  0.00           C  
ATOM   4743  CG  HYP     9      -7.023   4.464 -21.540  1.00  0.00           C  
ATOM   4744  CG  HYP     9     -12.847  -0.517 -16.933  1.00  0.00           C  
ATOM   4745  CG  HYP     9     -12.773   4.958 -10.376  1.00  0.00           C  
ATOM   4746  CD2 HYP     9      -7.868   5.426 -22.409  1.00  0.00           C  
ATOM   4747  CD2 HYP     9     -12.572  -0.055 -18.377  1.00  0.00           C  
ATOM   4748  CD2 HYP     9     -13.661   4.627 -11.561  1.00  0.00           C  
ATOM   4749  OD1 HYP     9      -7.334   3.109 -21.829  1.00  0.00           O  
ATOM   4750  OD1 HYP     9     -14.209  -0.148 -16.522  1.00  0.00           O  
ATOM   4751  OD1 HYP     9     -12.346   6.288 -10.340  1.00  0.00           O  
ATOM   4752  N   GLY    10     -10.006   5.503 -18.162  1.00  0.00           N  
ATOM   4753  N   GLY    10      -9.433   2.508 -15.946  1.00  0.00           N  
ATOM   4754  N   GLY    10      -9.349   2.722 -12.228  1.00  0.00           N  
ATOM   4755  CA  GLY    10     -10.404   6.083 -16.926  1.00  0.00           C  
ATOM   4756  CA  GLY    10      -8.000   3.023 -15.898  1.00  0.00           C  
ATOM   4757  CA  GLY    10      -8.652   1.551 -12.562  1.00  0.00           C  
ATOM   4758  C   GLY    10      -9.235   6.493 -16.118  1.00  0.00           C  
ATOM   4759  C   GLY    10      -6.971   1.918 -15.579  1.00  0.00           C  
ATOM   4760  C   GLY    10      -8.685   0.483 -11.446  1.00  0.00           C  
ATOM   4761  O   GLY    10      -8.133   6.149 -16.411  1.00  0.00           O  
ATOM   4762  O   GLY    10      -7.368   0.780 -15.404  1.00  0.00           O  
ATOM   4763  O   GLY    10      -9.136   0.709 -10.338  1.00  0.00           O  
ATOM   4764  N   PRO    11      -9.419   7.271 -15.025  1.00  0.00           N  
ATOM   4765  N   PRO    11      -5.689   2.290 -15.492  1.00  0.00           N  
ATOM   4766  N   PRO    11      -8.190  -0.724 -11.678  1.00  0.00           N  
ATOM   4767  CA  PRO    11      -8.304   7.667 -14.172  1.00  0.00           C  
ATOM   4768  CA  PRO    11      -4.555   1.450 -15.227  1.00  0.00           C  
ATOM   4769  CA  PRO    11      -7.979  -1.794 -10.611  1.00  0.00           C  
ATOM   4770  C   PRO    11      -7.664   6.404 -13.434  1.00  0.00           C  
ATOM   4771  C   PRO    11      -4.503   1.089 -13.740  1.00  0.00           C  
ATOM   4772  C   PRO    11      -7.078  -1.353  -9.410  1.00  0.00           C  
ATOM   4773  O   PRO    11      -8.337   5.365 -13.224  1.00  0.00           O  
ATOM   4774  O   PRO    11      -5.158   1.763 -12.975  1.00  0.00           O  
ATOM   4775  O   PRO    11      -6.150  -0.515  -9.563  1.00  0.00           O  
ATOM   4776  CB  PRO    11      -8.974   8.564 -13.167  1.00  0.00           C  
ATOM   4777  CB  PRO    11      -3.270   2.240 -15.648  1.00  0.00           C  
ATOM   4778  CB  PRO    11      -7.317  -2.934 -11.337  1.00  0.00           C  
ATOM   4779  CG  PRO    11     -10.392   8.024 -13.022  1.00  0.00           C  
ATOM   4780  CG  PRO    11      -3.730   3.621 -15.315  1.00  0.00           C  
ATOM   4781  CG  PRO    11      -8.041  -2.715 -12.660  1.00  0.00           C  
ATOM   4782  CD  PRO    11     -10.727   7.604 -14.475  1.00  0.00           C  
ATOM   4783  CD  PRO    11      -5.170   3.622 -15.743  1.00  0.00           C  
ATOM   4784  CD  PRO    11      -7.963  -1.292 -13.006  1.00  0.00           C  
ATOM   4785  N   HYP    12      -6.416   6.458 -12.926  1.00  0.00           N  
ATOM   4786  N   HYP    12      -3.665   0.094 -13.345  1.00  0.00           N  
ATOM   4787  N   HYP    12      -7.406  -1.820  -8.171  1.00  0.00           N  
ATOM   4788  CA  HYP    12      -5.720   5.316 -12.198  1.00  0.00           C  
ATOM   4789  CA  HYP    12      -3.296  -0.262 -12.005  1.00  0.00           C  
ATOM   4790  CA  HYP    12      -6.574  -1.562  -6.960  1.00  0.00           C  
ATOM   4791  C   HYP    12      -6.459   4.788 -10.974  1.00  0.00           C  
ATOM   4792  C   HYP    12      -2.937   0.926 -11.060  1.00  0.00           C  
ATOM   4793  C   HYP    12      -5.033  -1.764  -7.084  1.00  0.00           C  
ATOM   4794  O   HYP    12      -7.141   5.535 -10.281  1.00  0.00           O  
ATOM   4795  O   HYP    12      -2.265   1.813 -11.520  1.00  0.00           O  
ATOM   4796  O   HYP    12      -4.558  -2.671  -7.779  1.00  0.00           O  
ATOM   4797  CB  HYP    12      -4.364   5.849 -11.770  1.00  0.00           C  
ATOM   4798  CB  HYP    12      -2.126  -1.320 -12.072  1.00  0.00           C  
ATOM   4799  CB  HYP    12      -7.269  -2.471  -5.909  1.00  0.00           C  
ATOM   4800  CG  HYP    12      -4.041   7.032 -12.673  1.00  0.00           C  
ATOM   4801  CG  HYP    12      -2.395  -2.015 -13.451  1.00  0.00           C  
ATOM   4802  CG  HYP    12      -8.757  -2.456  -6.284  1.00  0.00           C  
ATOM   4803  CD2 HYP    12      -5.507   7.595 -12.805  1.00  0.00           C  
ATOM   4804  CD2 HYP    12      -2.752  -0.713 -14.190  1.00  0.00           C  
ATOM   4805  CD2 HYP    12      -8.645  -2.487  -7.792  1.00  0.00           C  
ATOM   4806  OD1 HYP    12      -3.610   6.513 -13.982  1.00  0.00           O  
ATOM   4807  OD1 HYP    12      -3.535  -2.887 -13.480  1.00  0.00           O  
ATOM   4808  OD1 HYP    12      -9.397  -1.306  -5.858  1.00  0.00           O  
ATOM   4809  N   GLY    13      -6.312   3.467 -10.718  1.00  0.00           N  
ATOM   4810  N   GLY    13      -3.555   0.883  -9.913  1.00  0.00           N  
ATOM   4811  N   GLY    13      -4.299  -0.789  -6.469  1.00  0.00           N  
ATOM   4812  CA  GLY    13      -7.086   2.820  -9.661  1.00  0.00           C  
ATOM   4813  CA  GLY    13      -3.449   1.827  -8.790  1.00  0.00           C  
ATOM   4814  CA  GLY    13      -2.857  -0.725  -6.398  1.00  0.00           C  
ATOM   4815  C   GLY    13      -6.802   3.289  -8.259  1.00  0.00           C  
ATOM   4816  C   GLY    13      -2.096   2.044  -8.254  1.00  0.00           C  
ATOM   4817  C   GLY    13      -2.167  -1.798  -5.553  1.00  0.00           C  
ATOM   4818  O   GLY    13      -5.961   4.146  -7.969  1.00  0.00           O  
ATOM   4819  O   GLY    13      -1.171   1.236  -8.372  1.00  0.00           O  
ATOM   4820  O   GLY    13      -2.844  -2.612  -4.923  1.00  0.00           O  
ATOM   4821  N   PRO    14      -7.504   2.694  -7.275  1.00  0.00           N  
ATOM   4822  N   PRO    14      -1.858   3.144  -7.515  1.00  0.00           N  
ATOM   4823  N   PRO    14      -0.827  -1.935  -5.617  1.00  0.00           N  
ATOM   4824  CA  PRO    14      -7.257   3.032  -5.875  1.00  0.00           C  
ATOM   4825  CA  PRO    14      -0.571   3.436  -6.843  1.00  0.00           C  
ATOM   4826  CA  PRO    14      -0.086  -2.906  -4.851  1.00  0.00           C  
ATOM   4827  C   PRO    14      -5.871   2.715  -5.373  1.00  0.00           C  
ATOM   4828  C   PRO    14      -0.485   2.696  -5.529  1.00  0.00           C  
ATOM   4829  C   PRO    14      -0.174  -2.660  -3.324  1.00  0.00           C  
ATOM   4830  O   PRO    14      -5.174   1.946  -5.977  1.00  0.00           O  
ATOM   4831  O   PRO    14      -1.471   2.216  -5.031  1.00  0.00           O  
ATOM   4832  O   PRO    14      -0.326  -1.520  -2.944  1.00  0.00           O  
ATOM   4833  CB  PRO    14      -8.296   2.144  -5.155  1.00  0.00           C  
ATOM   4834  CB  PRO    14      -0.687   4.895  -6.441  1.00  0.00           C  
ATOM   4835  CB  PRO    14       1.304  -2.890  -5.400  1.00  0.00           C  
ATOM   4836  CG  PRO    14      -9.539   2.120  -6.075  1.00  0.00           C  
ATOM   4837  CG  PRO    14      -2.170   5.081  -6.244  1.00  0.00           C  
ATOM   4838  CG  PRO    14       1.501  -1.581  -6.185  1.00  0.00           C  
ATOM   4839  CD  PRO    14      -8.767   2.020  -7.437  1.00  0.00           C  
ATOM   4840  CD  PRO    14      -2.778   4.176  -7.334  1.00  0.00           C  
ATOM   4841  CD  PRO    14       0.049  -1.043  -6.346  1.00  0.00           C  
ATOM   4842  N   HYP    15      -5.530   3.269  -4.193  1.00  0.00           N  
ATOM   4843  N   HYP    15       0.687   2.676  -4.818  1.00  0.00           N  
ATOM   4844  N   HYP    15       0.039  -3.715  -2.462  1.00  0.00           N  
ATOM   4845  CA  HYP    15      -4.467   2.717  -3.271  1.00  0.00           C  
ATOM   4846  CA  HYP    15       0.913   1.775  -3.621  1.00  0.00           C  
ATOM   4847  CA  HYP    15       0.191  -3.541  -0.996  1.00  0.00           C  
ATOM   4848  C   HYP    15      -4.632   1.270  -2.897  1.00  0.00           C  
ATOM   4849  C   HYP    15      -0.015   1.918  -2.486  1.00  0.00           C  
ATOM   4850  C   HYP    15       1.371  -2.576  -0.724  1.00  0.00           C  
ATOM   4851  O   HYP    15      -5.709   0.795  -2.677  1.00  0.00           O  
ATOM   4852  O   HYP    15      -0.645   3.020  -2.338  1.00  0.00           O  
ATOM   4853  O   HYP    15       2.326  -2.443  -1.546  1.00  0.00           O  
ATOM   4854  CB  HYP    15      -4.531   3.677  -2.059  1.00  0.00           C  
ATOM   4855  CB  HYP    15       2.368   2.041  -3.136  1.00  0.00           C  
ATOM   4856  CB  HYP    15       0.487  -4.889  -0.434  1.00  0.00           C  
ATOM   4857  CG  HYP    15      -5.155   5.017  -2.655  1.00  0.00           C  
ATOM   4858  CG  HYP    15       2.974   2.422  -4.479  1.00  0.00           C  
ATOM   4859  CG  HYP    15       0.050  -5.906  -1.486  1.00  0.00           C  
ATOM   4860  CD2 HYP    15      -6.227   4.283  -3.456  1.00  0.00           C  
ATOM   4861  CD2 HYP    15       2.008   3.145  -5.297  1.00  0.00           C  
ATOM   4862  CD2 HYP    15       0.337  -5.088  -2.782  1.00  0.00           C  
ATOM   4863  OD1 HYP    15      -4.211   5.746  -3.549  1.00  0.00           O  
ATOM   4864  OD1 HYP    15       3.387   1.217  -5.180  1.00  0.00           O  
ATOM   4865  OD1 HYP    15      -1.361  -6.209  -1.443  1.00  0.00           O  
ATOM   4866  N   GLY    16      -3.506   0.538  -2.788  1.00  0.00           N  
ATOM   4867  N   GLY    16      -0.128   0.962  -1.623  1.00  0.00           N  
ATOM   4868  N   GLY    16       1.342  -1.888   0.413  1.00  0.00           N  
ATOM   4869  CA  GLY    16      -3.560  -0.868  -2.446  1.00  0.00           C  
ATOM   4870  CA  GLY    16      -0.956   1.137  -0.388  1.00  0.00           C  
ATOM   4871  CA  GLY    16       2.305  -0.836   0.689  1.00  0.00           C  
ATOM   4872  C   GLY    16      -3.767  -1.098  -0.933  1.00  0.00           C  
ATOM   4873  C   GLY    16      -0.206   1.941   0.689  1.00  0.00           C  
ATOM   4874  C   GLY    16       3.721  -1.253   1.055  1.00  0.00           C  
ATOM   4875  O   GLY    16      -4.027  -0.141  -0.229  1.00  0.00           O  
ATOM   4876  O   GLY    16       0.994   2.165   0.565  1.00  0.00           O  
ATOM   4877  O   GLY    16       4.011  -2.475   1.153  1.00  0.00           O  
ATOM   4878  N   PRO    17      -3.701  -2.369  -0.456  1.00  0.00           N  
ATOM   4879  N   PRO    17      -0.887   2.240   1.848  1.00  0.00           N  
ATOM   4880  N   PRO    17       4.523  -0.290   1.408  1.00  0.00           N  
ATOM   4881  CA  PRO    17      -3.754  -2.744   1.010  1.00  0.00           C  
ATOM   4882  CA  PRO    17      -0.154   2.907   2.932  1.00  0.00           C  
ATOM   4883  CA  PRO    17       5.850  -0.494   1.932  1.00  0.00           C  
ATOM   4884  C   PRO    17      -2.564  -2.183   1.741  1.00  0.00           C  
ATOM   4885  C   PRO    17       0.814   1.947   3.621  1.00  0.00           C  
ATOM   4886  C   PRO    17       5.805  -0.932   3.452  1.00  0.00           C  
ATOM   4887  O   PRO    17      -1.553  -1.874   1.127  1.00  0.00           O  
ATOM   4888  O   PRO    17       0.768   0.690   3.359  1.00  0.00           O  
ATOM   4889  O   PRO    17       4.789  -0.814   4.109  1.00  0.00           O  
ATOM   4890  CB  PRO    17      -3.689  -4.310   1.055  1.00  0.00           C  
ATOM   4891  CB  PRO    17      -1.280   3.278   3.928  1.00  0.00           C  
ATOM   4892  CB  PRO    17       6.587   0.806   1.642  1.00  0.00           C  
ATOM   4893  CG  PRO    17      -4.195  -4.717  -0.331  1.00  0.00           C  
ATOM   4894  CG  PRO    17      -2.512   3.206   2.983  1.00  0.00           C  
ATOM   4895  CG  PRO    17       5.528   1.803   1.981  1.00  0.00           C  
ATOM   4896  CD  PRO    17      -3.872  -3.583  -1.280  1.00  0.00           C  
ATOM   4897  CD  PRO    17      -2.289   2.023   2.046  1.00  0.00           C  
ATOM   4898  CD  PRO    17       4.276   1.136   1.506  1.00  0.00           C  
ATOM   4899  N   HYP    18      -2.564  -2.050   3.069  1.00  0.00           N  
ATOM   4900  N   HYP    18       1.581   2.435   4.607  1.00  0.00           N  
ATOM   4901  N   HYP    18       6.996  -1.399   3.914  1.00  0.00           N  
ATOM   4902  CA  HYP    18      -1.373  -1.682   3.865  1.00  0.00           C  
ATOM   4903  CA  HYP    18       2.508   1.626   5.384  1.00  0.00           C  
ATOM   4904  CA  HYP    18       7.081  -1.894   5.234  1.00  0.00           C  
ATOM   4905  C   HYP    18      -0.192  -2.585   3.585  1.00  0.00           C  
ATOM   4906  C   HYP    18       1.797   0.591   6.278  1.00  0.00           C  
ATOM   4907  C   HYP    18       6.660  -0.928   6.298  1.00  0.00           C  
ATOM   4908  O   HYP    18      -0.396  -3.765   3.190  1.00  0.00           O  
ATOM   4909  O   HYP    18       0.697   0.897   6.748  1.00  0.00           O  
ATOM   4910  O   HYP    18       7.006   0.253   6.250  1.00  0.00           O  
ATOM   4911  CB  HYP    18      -1.911  -1.534   5.289  1.00  0.00           C  
ATOM   4912  CB  HYP    18       3.356   2.559   6.277  1.00  0.00           C  
ATOM   4913  CB  HYP    18       8.558  -2.262   5.451  1.00  0.00           C  
ATOM   4914  CG  HYP    18      -3.423  -1.339   5.192  1.00  0.00           C  
ATOM   4915  CG  HYP    18       3.306   3.861   5.411  1.00  0.00           C  
ATOM   4916  CG  HYP    18       9.103  -2.572   4.122  1.00  0.00           C  
ATOM   4917  CD2 HYP    18      -3.726  -2.201   3.978  1.00  0.00           C  
ATOM   4918  CD2 HYP    18       1.986   3.808   4.719  1.00  0.00           C  
ATOM   4919  CD2 HYP    18       8.207  -1.706   3.187  1.00  0.00           C  
ATOM   4920  OD1 HYP    18      -3.793  -0.011   4.861  1.00  0.00           O  
ATOM   4921  OD1 HYP    18       4.414   3.849   4.541  1.00  0.00           O  
ATOM   4922  OD1 HYP    18       9.083  -3.905   3.942  1.00  0.00           O  
ATOM   4923  N   GLY    19       0.996  -2.122   3.811  1.00  0.00           N  
ATOM   4924  N   GLY    19       2.565  -0.442   6.477  1.00  0.00           N  
ATOM   4925  N   GLY    19       5.908  -1.422   7.301  1.00  0.00           N  
ATOM   4926  CA  GLY    19       2.179  -2.868   3.446  1.00  0.00           C  
ATOM   4927  CA  GLY    19       2.050  -1.660   7.187  1.00  0.00           C  
ATOM   4928  CA  GLY    19       5.464  -0.665   8.486  1.00  0.00           C  
ATOM   4929  C   GLY    19       2.509  -4.005   4.447  1.00  0.00           C  
ATOM   4930  C   GLY    19       2.021  -1.520   8.768  1.00  0.00           C  
ATOM   4931  C   GLY    19       6.484  -0.288   9.516  1.00  0.00           C  
ATOM   4932  O   GLY    19       1.764  -4.261   5.380  1.00  0.00           O  
ATOM   4933  O   GLY    19       2.308  -0.383   9.302  1.00  0.00           O  
ATOM   4934  O   GLY    19       7.651  -0.416   9.118  1.00  0.00           O  
ATOM   4935  N   PRO    20       3.688  -4.771   4.274  1.00  0.00           N  
ATOM   4936  N   PRO    20       1.782  -2.641   9.401  1.00  0.00           N  
ATOM   4937  N   PRO    20       6.130   0.206  10.759  1.00  0.00           N  
ATOM   4938  CA  PRO    20       4.141  -5.902   5.149  1.00  0.00           C  
ATOM   4939  CA  PRO    20       1.834  -2.850  10.884  1.00  0.00           C  
ATOM   4940  CA  PRO    20       7.153   0.550  11.757  1.00  0.00           C  
ATOM   4941  C   PRO    20       4.493  -5.305   6.512  1.00  0.00           C  
ATOM   4942  C   PRO    20       3.275  -2.706  11.518  1.00  0.00           C  
ATOM   4943  C   PRO    20       7.911  -0.634  12.476  1.00  0.00           C
[truncated: 64,432 more chars]
