# Supplementary material for: Non-linearity of the collagen triple helix in solution and implications for collagen function
Source: Biochem J. 2017 Jun 16;474(13):2203–17. doi: 10.1042/BCJ20170217 (PMC5632799; doi:10.1042/BCJ20170217)
Supplement: Supplementary Information [file BCJ-474-2203-s4.txt]

ATOM      1  C   ACE     1     -38.940  28.230 -22.690  1.00  0.00           C  
ATOM      2  C   ACE     1     -33.460  30.180 -24.010  1.00  0.00           C  
ATOM      3  C   ACE     1     -30.450  26.750 -25.950  1.00  0.00           C  
ATOM      4  O   ACE     1     -38.310  28.260 -21.610  1.00  0.00           O  
ATOM      5  O   ACE     1     -32.390  30.640 -24.370  1.00  0.00           O  
ATOM      6  O   ACE     1     -30.230  25.630 -26.500  1.00  0.00           O  
ATOM      7  CH3 ACE     1     -39.550  29.540 -23.210  1.00  0.00           C  
ATOM      8  CH3 ACE     1     -34.530  30.190 -25.020  1.00  0.00           C  
ATOM      9  CH3 ACE     1     -31.850  27.230 -26.060  1.00  0.00           C  
ATOM     10  N   PRO     2     -39.110  27.050 -23.280  1.00  0.00           N  
ATOM     11  N   PRO     2     -33.750  29.740 -22.800  1.00  0.00           N  
ATOM     12  N   PRO     2     -29.500  27.470 -25.300  1.00  0.00           N  
ATOM     13  CA  PRO     2     -38.500  25.840 -22.840  1.00  0.00           C  
ATOM     14  CA  PRO     2     -32.810  29.810 -21.760  1.00  0.00           C  
ATOM     15  CA  PRO     2     -28.100  26.910 -25.140  1.00  0.00           C  
ATOM     16  C   PRO     2     -36.960  25.790 -22.860  1.00  0.00           C  
ATOM     17  C   PRO     2     -31.840  28.640 -21.770  1.00  0.00           C  
ATOM     18  C   PRO     2     -27.970  25.740 -24.200  1.00  0.00           C  
ATOM     19  O   PRO     2     -36.370  26.440 -23.700  1.00  0.00           O  
ATOM     20  O   PRO     2     -32.230  27.600 -22.320  1.00  0.00           O  
ATOM     21  O   PRO     2     -28.820  25.570 -23.330  1.00  0.00           O  
ATOM     22  CB  PRO     2     -39.030  24.700 -23.700  1.00  0.00           C  
ATOM     23  CB  PRO     2     -33.640  29.800 -20.490  1.00  0.00           C  
ATOM     24  CB  PRO     2     -27.320  28.100 -24.590  1.00  0.00           C  
ATOM     25  CG  PRO     2     -40.480  25.260 -24.020  1.00  0.00           C  
ATOM     26  CG  PRO     2     -34.900  29.030 -20.810  1.00  0.00           C  
ATOM     27  CG  PRO     2     -28.040  29.360 -25.080  1.00  0.00           C  
ATOM     28  CD  PRO     2     -40.130  26.740 -24.240  1.00  0.00           C  
ATOM     29  CD  PRO     2     -35.100  29.430 -22.280  1.00  0.00           C  
ATOM     30  CD  PRO     2     -29.500  28.950 -24.980  1.00  0.00           C  
ATOM     31  N   HYP     3     -36.260  24.960 -22.070  1.00  0.00           N  
ATOM     32  N   HYP     3     -30.640  28.770 -21.110  1.00  0.00           N  
ATOM     33  N   HYP     3     -26.850  24.990 -24.220  1.00  0.00           N  
ATOM     34  CA  HYP     3     -34.800  25.140 -21.960  1.00  0.00           C  
ATOM     35  CA  HYP     3     -29.810  27.640 -20.870  1.00  0.00           C  
ATOM     36  CA  HYP     3     -26.440  24.110 -23.130  1.00  0.00           C  
ATOM     37  C   HYP     3     -34.000  24.480 -23.080  1.00  0.00           C  
ATOM     38  C   HYP     3     -30.540  26.520 -20.240  1.00  0.00           C  
ATOM     39  C   HYP     3     -26.540  24.760 -21.680  1.00  0.00           C  
ATOM     40  O   HYP     3     -34.540  23.740 -23.920  1.00  0.00           O  
ATOM     41  O   HYP     3     -31.610  26.740 -19.570  1.00  0.00           O  
ATOM     42  O   HYP     3     -26.270  25.940 -21.470  1.00  0.00           O  
ATOM     43  CB  HYP     3     -34.470  24.420 -20.640  1.00  0.00           C  
ATOM     44  CB  HYP     3     -28.710  28.200 -19.890  1.00  0.00           C  
ATOM     45  CB  HYP     3     -24.950  23.680 -23.400  1.00  0.00           C  
ATOM     46  CG  HYP     3     -35.820  24.370 -19.870  1.00  0.00           C  
ATOM     47  CG  HYP     3     -28.540  29.610 -20.320  1.00  0.00           C  
ATOM     48  CG  HYP     3     -24.760  23.920 -24.910  1.00  0.00           C  
ATOM     49  CD2 HYP     3     -36.760  24.070 -21.030  1.00  0.00           C  
ATOM     50  CD2 HYP     3     -29.930  30.010 -20.760  1.00  0.00           C  
ATOM     51  CD2 HYP     3     -25.790  25.030 -25.250  1.00  0.00           C  
ATOM     52  OD1 HYP     3     -36.190  25.550 -19.290  1.00  0.00           O  
ATOM     53  OD1 HYP     3     -27.680  29.730 -21.410  1.00  0.00           O  
ATOM     54  OD1 HYP     3     -25.120  22.630 -25.540  1.00  0.00           O  
ATOM     55  N   GLY     4     -32.730  24.810 -23.130  1.00  0.00           N  
ATOM     56  N   GLY     4     -30.050  25.320 -20.580  1.00  0.00           N  
ATOM     57  N   GLY     4     -26.900  23.920 -20.750  1.00  0.00           N  
ATOM     58  CA  GLY     4     -31.730  24.240 -24.000  1.00  0.00           C  
ATOM     59  CA  GLY     4     -30.680  24.030 -20.370  1.00  0.00           C  
ATOM     60  CA  GLY     4     -26.900  24.310 -19.320  1.00  0.00           C  
ATOM     61  C   GLY     4     -31.350  22.810 -23.520  1.00  0.00           C  
ATOM     62  C   GLY     4     -30.470  23.410 -18.990  1.00  0.00           C  
ATOM     63  C   GLY     4     -25.500  24.440 -18.750  1.00  0.00           C  
ATOM     64  O   GLY     4     -31.940  22.270 -22.610  1.00  0.00           O  
ATOM     65  O   GLY     4     -29.970  24.160 -18.140  1.00  0.00           O  
ATOM     66  O   GLY     4     -24.530  24.240 -19.510  1.00  0.00           O  
ATOM     67  N   PRO     5     -30.370  22.170 -24.140  1.00  0.00           N  
ATOM     68  N   PRO     5     -30.690  22.090 -18.730  1.00  0.00           N  
ATOM     69  N   PRO     5     -25.320  24.810 -17.440  1.00  0.00           N  
ATOM     70  CA  PRO     5     -30.030  20.770 -23.850  1.00  0.00           C  
ATOM     71  CA  PRO     5     -30.410  21.500 -17.420  1.00  0.00           C  
ATOM     72  CA  PRO     5     -23.980  24.780 -16.780  1.00  0.00           C  
ATOM     73  C   PRO     5     -29.200  20.670 -22.530  1.00  0.00           C  
ATOM     74  C   PRO     5     -28.890  21.490 -17.010  1.00  0.00           C  
ATOM     75  C   PRO     5     -23.240  23.440 -16.790  1.00  0.00           C  
ATOM     76  O   PRO     5     -28.730  21.730 -22.070  1.00  0.00           O  
ATOM     77  O   PRO     5     -27.980  21.420 -17.880  1.00  0.00           O  
ATOM     78  O   PRO     5     -23.800  22.370 -16.890  1.00  0.00           O  
ATOM     79  CB  PRO     5     -29.200  20.330 -25.030  1.00  0.00           C  
ATOM     80  CB  PRO     5     -30.930  20.090 -17.570  1.00  0.00           C  
ATOM     81  CB  PRO     5     -24.240  25.160 -15.380  1.00  0.00           C  
ATOM     82  CG  PRO     5     -28.450  21.560 -25.520  1.00  0.00           C  
ATOM     83  CG  PRO     5     -32.090  20.200 -18.540  1.00  0.00           C  
ATOM     84  CG  PRO     5     -25.720  24.870 -15.190  1.00  0.00           C  
ATOM     85  CD  PRO     5     -29.520  22.600 -25.290  1.00  0.00           C  
ATOM     86  CD  PRO     5     -31.510  21.240 -19.540  1.00  0.00           C  
ATOM     87  CD  PRO     5     -26.350  25.100 -16.520  1.00  0.00           C  
ATOM     88  N   HYP     6     -28.860  19.400 -22.040  1.00  0.00           N  
ATOM     89  N   HYP     6     -28.510  21.400 -15.750  1.00  0.00           N  
ATOM     90  N   HYP     6     -21.920  23.510 -16.520  1.00  0.00           N  
ATOM     91  CA  HYP     6     -28.070  19.300 -20.790  1.00  0.00           C  
ATOM     92  CA  HYP     6     -27.140  21.210 -15.390  1.00  0.00           C  
ATOM     93  CA  HYP     6     -21.200  22.260 -16.260  1.00  0.00           C  
ATOM     94  C   HYP     6     -26.680  20.000 -21.000  1.00  0.00           C  
ATOM     95  C   HYP     6     -26.590  19.790 -15.830  1.00  0.00           C  
ATOM     96  C   HYP     6     -21.530  21.560 -14.960  1.00  0.00           C  
ATOM     97  O   HYP     6     -26.080  19.890 -22.120  1.00  0.00           O  
ATOM     98  O   HYP     6     -27.160  18.700 -15.950  1.00  0.00           O  
ATOM     99  O   HYP     6     -21.790  22.270 -13.970  1.00  0.00           O  
ATOM    100  CB  HYP     6     -28.010  17.860 -20.380  1.00  0.00           C  
ATOM    101  CB  HYP     6     -27.100  21.260 -13.860  1.00  0.00           C  
ATOM    102  CB  HYP     6     -19.700  22.730 -16.470  1.00  0.00           C  
ATOM    103  CG  HYP     6     -29.330  17.370 -21.060  1.00  0.00           C  
ATOM    104  CG  HYP     6     -28.470  21.740 -13.430  1.00  0.00           C  
ATOM    105  CG  HYP     6     -19.730  24.040 -17.180  1.00  0.00           C  
ATOM    106  CD2 HYP     6     -29.380  18.070 -22.410  1.00  0.00           C  
ATOM    107  CD2 HYP     6     -29.340  21.310 -14.590  1.00  0.00           C  
ATOM    108  CD2 HYP     6     -21.040  24.670 -16.690  1.00  0.00           C  
ATOM    109  OD1 HYP     6     -30.420  17.690 -20.170  1.00  0.00           O  
ATOM    110  OD1 HYP     6     -28.480  23.190 -13.420  1.00  0.00           O  
ATOM    111  OD1 HYP     6     -19.660  23.730 -18.590  1.00  0.00           O  
ATOM    112  N   GLY     7     -26.060  20.520 -19.950  1.00  0.00           N  
ATOM    113  N   GLY     7     -25.330  19.790 -16.290  1.00  0.00           N  
ATOM    114  N   GLY     7     -21.530  20.260 -14.970  1.00  0.00           N  
ATOM    115  CA  GLY     7     -24.650  21.030 -19.920  1.00  0.00           C  
ATOM    116  CA  GLY     7     -24.560  18.690 -16.910  1.00  0.00           C  
ATOM    117  CA  GLY     7     -22.150  19.510 -13.850  1.00  0.00           C  
ATOM    118  C   GLY     7     -23.460  20.040 -19.910  1.00  0.00           C  
ATOM    119  C   GLY     7     -24.370  17.490 -15.920  1.00  0.00           C  
ATOM    120  C   GLY     7     -21.130  19.320 -12.670  1.00  0.00           C  
ATOM    121  O   GLY     7     -23.630  18.840 -19.750  1.00  0.00           O  
ATOM    122  O   GLY     7     -24.660  17.610 -14.720  1.00  0.00           O  
ATOM    123  O   GLY     7     -20.070  19.980 -12.650  1.00  0.00           O  
ATOM    124  N   PRO     8     -22.210  20.540 -20.160  1.00  0.00           N  
ATOM    125  N   PRO     8     -23.930  16.350 -16.450  1.00  0.00           N  
ATOM    126  N   PRO     8     -21.450  18.340 -11.750  1.00  0.00           N  
ATOM    127  CA  PRO     8     -21.060  19.690 -20.320  1.00  0.00           C  
ATOM    128  CA  PRO     8     -23.590  15.210 -15.600  1.00  0.00           C  
ATOM    129  CA  PRO     8     -20.610  18.180 -10.560  1.00  0.00           C  
ATOM    130  C   PRO     8     -20.730  18.800 -19.080  1.00  0.00           C  
ATOM    131  C   PRO     8     -22.210  15.340 -14.890  1.00  0.00           C  
ATOM    132  C   PRO     8     -19.200  17.580 -10.760  1.00  0.00           C  
ATOM    133  O   PRO     8     -21.060  19.260 -17.990  1.00  0.00           O  
ATOM    134  O   PRO     8     -21.490  16.360 -15.050  1.00  0.00           O  
ATOM    135  O   PRO     8     -18.920  17.080 -11.840  1.00  0.00           O  
ATOM    136  CB  PRO     8     -19.880  20.710 -20.560  1.00  0.00           C  
ATOM    137  CB  PRO     8     -23.530  14.030 -16.620  1.00  0.00           C  
ATOM    138  CB  PRO     8     -21.480  17.380  -9.570  1.00  0.00           C  
ATOM    139  CG  PRO     8     -20.580  21.940 -21.130  1.00  0.00           C  
ATOM    140  CG  PRO     8     -22.890  14.740 -17.810  1.00  0.00           C  
ATOM    141  CG  PRO     8     -22.880  17.710 -10.060  1.00  0.00           C  
ATOM    142  CD  PRO     8     -21.930  21.940 -20.500  1.00  0.00           C  
ATOM    143  CD  PRO     8     -23.460  16.180 -17.760  1.00  0.00           C  
ATOM    144  CD  PRO     8     -22.790  17.780 -11.560  1.00  0.00           C  
ATOM    145  N   HYP     9     -20.050  17.650 -19.270  1.00  0.00           N  
ATOM    146  N   HYP     9     -21.850  14.390 -14.000  1.00  0.00           N  
ATOM    147  N   HYP     9     -18.370  17.590  -9.730  1.00  0.00           N  
ATOM    148  CA  HYP     9     -19.350  17.050 -18.160  1.00  0.00           C  
ATOM    149  CA  HYP     9     -20.670  14.530 -13.190  1.00  0.00           C  
ATOM    150  CA  HYP     9     -17.040  17.010  -9.910  1.00  0.00           C  
ATOM    151  C   HYP     9     -18.700  18.000 -17.220  1.00  0.00           C  
ATOM    152  C   HYP     9     -19.390  14.280 -14.040  1.00  0.00           C  
ATOM    153  C   HYP     9     -16.930  15.480 -10.070  1.00  0.00           C  
ATOM    154  O   HYP     9     -17.830  18.780 -17.640  1.00  0.00           O  
ATOM    155  O   HYP     9     -19.370  13.770 -15.130  1.00  0.00           O  
ATOM    156  O   HYP     9     -17.750  14.740  -9.510  1.00  0.00           O  
ATOM    157  CB  HYP     9     -18.320  16.110 -18.770  1.00  0.00           C  
ATOM    158  CB  HYP     9     -20.830  13.570 -12.020  1.00  0.00           C  
ATOM    159  CB  HYP     9     -16.220  17.550  -8.740  1.00  0.00           C  
ATOM    160  CG  HYP     9     -18.980  15.770 -20.120  1.00  0.00           C  
ATOM    161  CG  HYP     9     -22.290  13.080 -11.970  1.00  0.00           C  
ATOM    162  CG  HYP     9     -17.020  18.750  -8.150  1.00  0.00           C  
ATOM    163  CD2 HYP     9     -19.570  17.130 -20.530  1.00  0.00           C  
ATOM    164  CD2 HYP     9     -22.700  13.310 -13.450  1.00  0.00           C  
ATOM    165  CD2 HYP     9     -18.480  18.370  -8.510  1.00  0.00           C  
ATOM    166  OD1 HYP     9     -19.820  14.600 -19.990  1.00  0.00           O  
ATOM    167  OD1 HYP     9     -23.040  14.010 -11.150  1.00  0.00           O  
ATOM    168  OD1 HYP     9     -16.710  19.950  -8.890  1.00  0.00           O  
ATOM    169  N   GLY    10     -18.860  17.830 -15.920  1.00  0.00           N  
ATOM    170  N   GLY    10     -18.270  14.710 -13.480  1.00  0.00           N  
ATOM    171  N   GLY    10     -16.000  15.020 -10.930  1.00  0.00           N  
ATOM    172  CA  GLY    10     -18.160  18.560 -14.870  1.00  0.00           C  
ATOM    173  CA  GLY    10     -17.050  14.950 -14.250  1.00  0.00           C  
ATOM    174  CA  GLY    10     -15.860  13.580 -11.110  1.00  0.00           C  
ATOM    175  C   GLY    10     -16.620  18.410 -14.880  1.00  0.00           C  
ATOM    176  C   GLY    10     -16.220  13.670 -14.450  1.00  0.00           C  
ATOM    177  C   GLY    10     -15.330  12.790  -9.870  1.00  0.00           C  
ATOM    178  O   GLY    10     -16.050  17.810 -15.750  1.00  0.00           O  
ATOM    179  O   GLY    10     -16.590  12.620 -13.880  1.00  0.00           O  
ATOM    180  O   GLY    10     -15.040  13.370  -8.810  1.00  0.00           O  
ATOM    181  N   PRO    11     -15.960  19.050 -13.900  1.00  0.00           N  
ATOM    182  N   PRO    11     -15.050  13.780 -15.160  1.00  0.00           N  
ATOM    183  N   PRO    11     -15.350  11.410 -10.010  1.00  0.00           N  
ATOM    184  CA  PRO    11     -14.540  19.160 -13.690  1.00  0.00           C  
ATOM    185  CA  PRO    11     -14.140  12.620 -15.330  1.00  0.00           C  
ATOM    186  CA  PRO    11     -15.040  10.460  -8.900  1.00  0.00           C  
ATOM    187  C   PRO    11     -13.870  17.790 -13.180  1.00  0.00           C  
ATOM    188  C   PRO    11     -13.420  12.150 -14.020  1.00  0.00           C  
ATOM    189  C   PRO    11     -13.500  10.350  -8.720  1.00  0.00           C  
ATOM    190  O   PRO    11     -14.590  16.950 -12.640  1.00  0.00           O  
ATOM    191  O   PRO    11     -13.130  12.970 -13.080  1.00  0.00           O  
ATOM    192  O   PRO    11     -12.750  10.560  -9.670  1.00  0.00           O  
ATOM    193  CB  PRO    11     -14.340  20.370 -12.730  1.00  0.00           C  
ATOM    194  CB  PRO    11     -13.090  13.170 -16.330  1.00  0.00           C  
ATOM    195  CB  PRO    11     -15.670   9.150  -9.370  1.00  0.00           C  
ATOM    196  CG  PRO    11     -15.560  20.110 -11.790  1.00  0.00           C  
ATOM    197  CG  PRO    11     -13.690  14.430 -16.930  1.00  0.00           C  
ATOM    198  CG  PRO    11     -15.400   9.200 -10.850  1.00  0.00           C  
ATOM    199  CD  PRO    11     -16.630  19.750 -12.770  1.00  0.00           C  
ATOM    200  CD  PRO    11     -14.600  14.930 -15.850  1.00  0.00           C  
ATOM    201  CD  PRO    11     -15.600  10.650 -11.220  1.00  0.00           C  
ATOM    202  N   HYP    12     -12.560  17.530 -13.380  1.00  0.00           N  
ATOM    203  N   HYP    12     -12.960  10.890 -14.030  1.00  0.00           N  
ATOM    204  N   HYP    12     -13.060   9.930  -7.460  1.00  0.00           N  
ATOM    205  CA  HYP    12     -11.910  16.270 -13.030  1.00  0.00           C  
ATOM    206  CA  HYP    12     -12.060  10.370 -13.030  1.00  0.00           C  
ATOM    207  CA  HYP    12     -11.630   9.660  -7.120  1.00  0.00           C  
ATOM    208  C   HYP    12     -12.100  15.850 -11.510  1.00  0.00           C  
ATOM    209  C   HYP    12     -10.820  11.290 -12.710  1.00  0.00           C  
ATOM    210  C   HYP    12     -10.910   8.700  -7.990  1.00  0.00           C  
ATOM    211  O   HYP    12     -12.370  16.640 -10.620  1.00  0.00           O  
ATOM    212  O   HYP    12     -10.330  12.010 -13.550  1.00  0.00           O  
ATOM    213  O   HYP    12     -11.440   7.720  -8.510  1.00  0.00           O  
ATOM    214  CB  HYP    12     -10.440  16.490 -13.350  1.00  0.00           C  
ATOM    215  CB  HYP    12     -11.690   9.050 -13.610  1.00  0.00           C  
ATOM    216  CB  HYP    12     -11.550   9.170  -5.700  1.00  0.00           C  
ATOM    217  CG  HYP    12     -10.510  17.500 -14.490  1.00  0.00           C  
ATOM    218  CG  HYP    12     -12.830   8.520 -14.420  1.00  0.00           C  
ATOM    219  CG  HYP    12     -12.910   9.640  -5.070  1.00  0.00           C  
ATOM    220  CD2 HYP    12     -11.660  18.400 -14.080  1.00  0.00           C  
ATOM    221  CD2 HYP    12     -13.280   9.910 -15.020  1.00  0.00           C  
ATOM    222  CD2 HYP    12     -13.840   9.610  -6.300  1.00  0.00           C  
ATOM    223  OD1 HYP    12     -10.790  16.770 -15.720  1.00  0.00           O  
ATOM    224  OD1 HYP    12     -13.860   7.990 -13.620  1.00  0.00           O  
ATOM    225  OD1 HYP    12     -12.870  10.850  -4.330  1.00  0.00           O  
ATOM    226  N   GLY    13     -11.750  14.570 -11.250  1.00  0.00           N  
ATOM    227  N   GLY    13     -10.420  11.290 -11.440  1.00  0.00           N  
ATOM    228  N   GLY    13      -9.720   9.100  -8.330  1.00  0.00           N  
ATOM    229  CA  GLY    13     -12.050  14.000  -9.920  1.00  0.00           C  
ATOM    230  CA  GLY    13      -9.260  11.980 -10.830  1.00  0.00           C  
ATOM    231  CA  GLY    13      -8.900   8.430  -9.360  1.00  0.00           C  
ATOM    232  C   GLY    13     -10.990  14.230  -8.910  1.00  0.00           C  
ATOM    233  C   GLY    13      -7.880  11.300 -11.000  1.00  0.00           C  
ATOM    234  C   GLY    13      -8.410   7.060  -8.870  1.00  0.00           C  
ATOM    235  O   GLY    13      -9.930  14.750  -9.280  1.00  0.00           O  
ATOM    236  O   GLY    13      -7.690  10.240 -11.610  1.00  0.00           O  
ATOM    237  O   GLY    13      -8.880   6.590  -7.800  1.00  0.00           O  
ATOM    238  N   PRO    14     -11.050  13.850  -7.660  1.00  0.00           N  
ATOM    239  N   PRO    14      -6.790  11.890 -10.410  1.00  0.00           N  
ATOM    240  N   PRO    14      -7.570   6.340  -9.630  1.00  0.00           N  
ATOM    241  CA  PRO    14     -10.020  14.000  -6.610  1.00  0.00           C  
ATOM    242  CA  PRO    14      -5.390  11.370 -10.630  1.00  0.00           C  
ATOM    243  CA  PRO    14      -7.370   4.900  -9.330  1.00  0.00           C  
ATOM    244  C   PRO    14      -9.040  12.800  -6.690  1.00  0.00           C  
ATOM    245  C   PRO    14      -5.050  10.040  -9.800  1.00  0.00           C  
ATOM    246  C   PRO    14      -6.470   4.670  -8.080  1.00  0.00           C  
ATOM    247  O   PRO    14      -9.250  11.750  -7.320  1.00  0.00           O  
ATOM    248  O   PRO    14      -5.740   9.670  -8.800  1.00  0.00           O  
ATOM    249  O   PRO    14      -5.790   5.560  -7.640  1.00  0.00           O  
ATOM    250  CB  PRO    14     -10.810  14.010  -5.270  1.00  0.00           C  
ATOM    251  CB  PRO    14      -4.480  12.510 -10.190  1.00  0.00           C  
ATOM    252  CB  PRO    14      -6.680   4.380 -10.620  1.00  0.00           C  
ATOM    253  CG  PRO    14     -12.220  14.530  -5.740  1.00  0.00           C  
ATOM    254  CG  PRO    14      -5.340  13.720 -10.450  1.00  0.00           C  
ATOM    255  CG  PRO    14      -6.030   5.650 -11.170  1.00  0.00           C  
ATOM    256  CD  PRO    14     -12.390  13.800  -7.020  1.00  0.00           C  
ATOM    257  CD  PRO    14      -6.750  13.320 -10.040  1.00  0.00           C  
ATOM    258  CD  PRO    14      -7.070   6.710 -10.910  1.00  0.00           C  
ATOM    259  N   HYP    15      -7.900  12.870  -6.000  1.00  0.00           N  
ATOM    260  N   HYP    15      -3.940   9.310 -10.180  1.00  0.00           N  
ATOM    261  N   HYP    15      -6.300   3.440  -7.610  1.00  0.00           N  
ATOM    262  CA  HYP    15      -6.820  11.840  -5.970  1.00  0.00           C  
ATOM    263  CA  HYP    15      -3.370   8.120  -9.530  1.00  0.00           C  
ATOM    264  CA  HYP    15      -5.230   3.100  -6.740  1.00  0.00           C  
ATOM    265  C   HYP    15      -7.290  10.480  -5.450  1.00  0.00           C  
ATOM    266  C   HYP    15      -3.100   8.320  -8.060  1.00  0.00           C  
ATOM    267  C   HYP    15      -3.850   3.480  -7.210  1.00  0.00           C  
ATOM    268  O   HYP    15      -8.090  10.280  -4.550  1.00  0.00           O  
ATOM    269  O   HYP    15      -2.490   9.310  -7.620  1.00  0.00           O  
ATOM    270  O   HYP    15      -3.420   3.220  -8.370  1.00  0.00           O  
ATOM    271  CB  HYP    15      -5.710  12.460  -5.060  1.00  0.00           C  
ATOM    272  CB  HYP    15      -2.080   7.780 -10.280  1.00  0.00           C  
ATOM    273  CB  HYP    15      -5.380   1.580  -6.530  1.00  0.00           C  
ATOM    274  CG  HYP    15      -5.860  13.950  -5.240  1.00  0.00           C  
ATOM    275  CG  HYP    15      -2.450   8.290 -11.670  1.00  0.00           C  
ATOM    276  CG  HYP    15      -6.900   1.350  -6.800  1.00  0.00           C  
ATOM    277  CD2 HYP    15      -7.400  14.120  -5.370  1.00  0.00           C  
ATOM    278  CD2 HYP    15      -3.170   9.610 -11.380  1.00  0.00           C  
ATOM    279  CD2 HYP    15      -7.050   2.220  -7.990  1.00  0.00           C  
ATOM    280  OD1 HYP    15      -5.220  14.370  -6.420  1.00  0.00           O  
ATOM    281  OD1 HYP    15      -3.270   7.340 -12.310  1.00  0.00           O  
ATOM    282  OD1 HYP    15      -7.740   1.940  -5.730  1.00  0.00           O  
ATOM    283  N   GLY    16      -6.750   9.430  -6.060  1.00  0.00           N  
ATOM    284  N   GLY    16      -3.630   7.420  -7.170  1.00  0.00           N  
ATOM    285  N   GLY    16      -2.980   4.060  -6.360  1.00  0.00           N  
ATOM    286  CA  GLY    16      -7.090   8.060  -5.670  1.00  0.00           C  
ATOM    287  CA  GLY    16      -3.470   7.480  -5.680  1.00  0.00           C  
ATOM    288  CA  GLY    16      -1.460   4.150  -6.630  1.00  0.00           C  
ATOM    289  C   GLY    16      -6.630   7.630  -4.260  1.00  0.00           C  
ATOM    290  C   GLY    16      -2.050   7.430  -5.180  1.00  0.00           C  
ATOM    291  C   GLY    16      -0.740   2.720  -6.600  1.00  0.00           C  
ATOM    292  O   GLY    16      -5.860   8.330  -3.580  1.00  0.00           O  
ATOM    293  O   GLY    16      -1.110   6.990  -5.950  1.00  0.00           O  
ATOM    294  O   GLY    16      -1.380   1.660  -6.500  1.00  0.00           O  
ATOM    295  N   PRO    17      -7.020   6.430  -3.750  1.00  0.00           N  
ATOM    296  N   PRO    17      -1.780   7.790  -3.910  1.00  0.00           N  
ATOM    297  N   PRO    17       0.610   2.700  -6.680  1.00  0.00           N  
ATOM    298  CA  PRO    17      -6.730   5.870  -2.390  1.00  0.00           C  
ATOM    299  CA  PRO    17      -0.490   7.520  -3.210  1.00  0.00           C  
ATOM    300  CA  PRO    17       1.400   1.460  -6.750  1.00  0.00           C  
ATOM    301  C   PRO    17      -5.330   5.240  -2.330  1.00  0.00           C  
ATOM    302  C   PRO    17      -0.050   6.050  -3.270  1.00  0.00           C  
ATOM    303  C   PRO    17       1.650   0.820  -5.400  1.00  0.00           C  
ATOM    304  O   PRO    17      -4.710   4.940  -3.310  1.00  0.00           O  
ATOM    305  O   PRO    17      -0.870   5.170  -3.460  1.00  0.00           O  
ATOM    306  O   PRO    17       1.190   1.310  -4.370  1.00  0.00           O  
ATOM    307  CB  PRO    17      -7.880   4.920  -2.240  1.00  0.00           C  
ATOM    308  CB  PRO    17      -0.660   8.000  -1.770  1.00  0.00           C  
ATOM    309  CB  PRO    17       2.740   2.000  -7.330  1.00  0.00           C  
ATOM    310  CG  PRO    17      -8.030   4.280  -3.550  1.00  0.00           C  
ATOM    311  CG  PRO    17      -2.180   7.720  -1.530  1.00  0.00           C  
ATOM    312  CG  PRO    17       2.910   3.310  -6.710  1.00  0.00           C  
ATOM    313  CD  PRO    17      -7.840   5.450  -4.490  1.00  0.00           C  
ATOM    314  CD  PRO    17      -2.850   8.050  -2.940  1.00  0.00           C  
ATOM    315  CD  PRO    17       1.480   3.860  -6.840  1.00  0.00           C  
ATOM    316  N   HYP    18      -4.930   4.840  -1.110  1.00  0.00           N  
ATOM    317  N   HYP    18       1.210   5.670  -2.950  1.00  0.00           N  
ATOM    318  N   HYP    18       2.350  -0.340  -5.320  1.00  0.00           N  
ATOM    319  CA  HYP    18      -3.670   4.090  -0.960  1.00  0.00           C  
ATOM    320  CA  HYP    18       1.640   4.270  -2.850  1.00  0.00           C  
ATOM    321  CA  HYP    18       2.550  -0.990  -4.000  1.00  0.00           C  
ATOM    322  C   HYP    18      -3.730   2.800  -1.740  1.00  0.00           C  
ATOM    323  C   HYP    18       0.840   3.560  -1.720  1.00  0.00           C  
ATOM    324  C   HYP    18       3.300  -0.040  -3.070  1.00  0.00           C  
ATOM    325  O   HYP    18      -4.730   2.130  -1.720  1.00  0.00           O  
ATOM    326  O   HYP    18       0.370   4.230  -0.820  1.00  0.00           O  
ATOM    327  O   HYP    18       4.090   0.850  -3.500  1.00  0.00           O  
ATOM    328  CB  HYP    18      -3.460   3.920   0.570  1.00  0.00           C  
ATOM    329  CB  HYP    18       3.090   4.340  -2.390  1.00  0.00           C  
ATOM    330  CB  HYP    18       3.240  -2.330  -4.300  1.00  0.00           C  
ATOM    331  CG  HYP    18      -4.210   5.130   1.200  1.00  0.00           C  
ATOM    332  CG  HYP    18       3.540   5.730  -2.980  1.00  0.00           C  
ATOM    333  CG  HYP    18       3.020  -2.560  -5.820  1.00  0.00           C  
ATOM    334  CD2 HYP    18      -5.380   5.290   0.220  1.00  0.00           C  
ATOM    335  CD2 HYP    18       2.310   6.520  -2.780  1.00  0.00           C  
ATOM    336  CD2 HYP    18       3.000  -1.130  -6.390  1.00  0.00           C  
ATOM    337  OD1 HYP    18      -3.340   6.310   1.220  1.00  0.00           O  
ATOM    338  OD1 HYP    18       3.950   5.740  -4.340  1.00  0.00           O  
ATOM    339  OD1 HYP    18       1.780  -3.210  -6.010  1.00  0.00           O  
ATOM    340  N   GLY    19      -2.640   2.480  -2.430  1.00  0.00           N  
ATOM    341  N   GLY    19       0.820   2.250  -1.650  1.00  0.00           N  
ATOM    342  N   GLY    19       3.260  -0.390  -1.780  1.00  0.00           N  
ATOM    343  CA  GLY    19      -2.450   1.160  -3.140  1.00  0.00           C  
ATOM    344  CA  GLY    19       0.260   1.450  -0.510  1.00  0.00           C  
ATOM    345  CA  GLY    19       4.100   0.290  -0.810  1.00  0.00           C  
ATOM    346  C   GLY    19      -2.340  -0.070  -2.180  1.00  0.00           C  
ATOM    347  C   GLY    19       1.190   1.490   0.740  1.00  0.00           C  
ATOM    348  C   GLY    19       5.550  -0.090  -0.610  1.00  0.00           C  
ATOM    349  O   GLY    19      -2.660   0.100  -0.940  1.00  0.00           O  
ATOM    350  O   GLY    19       2.270   2.080   0.710  1.00  0.00           O  
ATOM    351  O   GLY    19       6.070  -0.900  -1.390  1.00  0.00           O  
ATOM    352  N   PRO    20      -2.040  -1.210  -2.710  1.00  0.00           N  
ATOM    353  N   PRO    20       0.770   0.740   1.810  1.00  0.00           N  
ATOM    354  N   PRO    20       6.180   0.480   0.460  1.00  0.00           N  
ATOM    355  CA  PRO    20      -1.910  -2.490  -2.020  1.00  0.00           C  
ATOM    356  CA  PRO    20       1.530   0.410   3.040  1.00  0.00           C  
ATOM    357  CA  PRO    20       7.520   0.180   0.870  1.00  0.00           C  
ATOM    358  C   PRO    20      -0.570  -2.500  -1.180  1.00  0.00           C  
ATOM    359  C   PRO    20       2.770  -0.540   2.950  1.00  0.00           C  
ATOM    360  C   PRO    20       7.740  -1.300   1.020  1.00  0.00           C  
ATOM    361  O   PRO    20       0.390  -1.780  -1.610  1.00  0.00           O  
ATOM    362  O   PRO    20       3.020  -1.170   1.940  1.00  0.00           O  
ATOM    363  O   PRO    20       6.820  -2.060   1.370  1.00  0.00           O  
ATOM    364  CB  PRO    20      -2.070  -3.580  -3.070  1.00  0.00           C  
ATOM    365  CB  PRO    20       0.460  -0.170   3.990  1.00  0.00           C  
ATOM    366  CB  PRO    20       7.840   1.000   2.100  1.00  0.00           C  
ATOM    367  CG  PRO    20      -1.410  -2.910  -4.310  1.00  0.00           C  
ATOM    368  CG  PRO    20      -0.890   0.490   3.580  1.00  0.00           C  
ATOM    369  CG  PRO    20       6.850   2.140   1.940  1.00  0.00           C  
ATOM    370  CD  PRO    20      -1.810  -1.440  -4.200  1.00  0.00           C  
ATOM    371  CD  PRO    20      -0.660   0.550   2.060  1.00  0.00           C  
ATOM    372  CD  PRO    20       5.630   1.470   1.290  1.00  0.00           C  
ATOM    373  N   HYP    21      -0.470  -3.280  -0.160  1.00  0.00           N  
ATOM    374  N   HYP    21       3.630  -0.650   4.000  1.00  0.00           N  
ATOM    375  N   HYP    21       8.910  -1.850   0.750  1.00  0.00           N  
ATOM    376  CA  HYP    21       0.770  -3.600   0.540  1.00  0.00           C  
ATOM    377  CA  HYP    21       4.730  -1.580   3.970  1.00  0.00           C  
ATOM    378  CA  HYP    21       9.330  -3.190   1.180  1.00  0.00           C  
ATOM    379  C   HYP    21       1.990  -3.880  -0.410  1.00  0.00           C  
ATOM    380  C   HYP    21       4.310  -3.010   3.760  1.00  0.00           C  
ATOM    381  C   HYP    21       9.040  -3.590   2.610  1.00  0.00           C  
ATOM    382  O   HYP    21       1.830  -4.450  -1.460  1.00  0.00           O  
ATOM    383  O   HYP    21       3.230  -3.390   4.160  1.00  0.00           O  
ATOM    384  O   HYP    21       9.200  -2.770   3.540  1.00  0.00           O  
ATOM    385  CB  HYP    21       0.490  -4.870   1.390  1.00  0.00           C  
ATOM    386  CB  HYP    21       5.500  -1.450   5.350  1.00  0.00           C  
ATOM    387  CB  HYP    21      10.860  -3.250   1.010  1.00  0.00           C  
ATOM    388  CG  HYP    21      -0.970  -4.600   1.710  1.00  0.00           C  
ATOM    389  CG  HYP    21       5.160   0.010   5.660  1.00  0.00           C  
ATOM    390  CG  HYP    21      11.050  -2.270  -0.140  1.00  0.00           C  
ATOM    391  CD2 HYP    21      -1.510  -4.110   0.350  1.00  0.00           C  
ATOM    392  CD2 HYP    21       3.680   0.030   5.260  1.00  0.00           C  
ATOM    393  CD2 HYP    21      10.060  -1.120   0.050  1.00  0.00           C  
ATOM    394  OD1 HYP    21      -1.060  -3.690   2.750  1.00  0.00           O  
ATOM    395  OD1 HYP    21       6.040   0.850   4.870  1.00  0.00           O  
ATOM    396  OD1 HYP    21      10.790  -2.930  -1.380  1.00  0.00           O  
ATOM    397  N   GLY    22       3.220  -3.420  -0.100  1.00  0.00           N  
ATOM    398  N   GLY    22       5.180  -3.830   3.250  1.00  0.00           N  
ATOM    399  N   GLY    22       8.600  -4.860   2.800  1.00  0.00           N  
ATOM    400  CA  GLY    22       4.510  -3.650  -0.770  1.00  0.00           C  
ATOM    401  CA  GLY    22       4.840  -5.240   2.910  1.00  0.00           C  
ATOM    402  CA  GLY    22       8.300  -5.260   4.210  1.00  0.00           C  
ATOM    403  C   GLY    22       5.020  -5.070  -0.710  1.00  0.00           C  
ATOM    404  C   GLY    22       4.880  -6.180   4.080  1.00  0.00           C  
ATOM    405  C   GLY    22       9.550  -5.460   5.060  1.00  0.00           C  
ATOM    406  O   GLY    22       4.320  -5.960  -0.290  1.00  0.00           O  
ATOM    407  O   GLY    22       5.320  -5.770   5.170  1.00  0.00           O  
ATOM    408  O   GLY    22      10.600  -5.510   4.500  1.00  0.00           O  
ATOM    409  N   PRO    23       6.220  -5.300  -1.230  1.00  0.00           N  
ATOM    410  N   PRO    23       4.500  -7.440   3.910  1.00  0.00           N  
ATOM    411  N   PRO    23       9.510  -5.670   6.390  1.00  0.00           N  
ATOM    412  CA  PRO    23       6.690  -6.700  -1.480  1.00  0.00           C  
ATOM    413  CA  PRO    23       4.580  -8.490   4.880  1.00  0.00           C  
ATOM    414  CA  PRO    23      10.600  -5.450   7.340  1.00  0.00           C  
ATOM    415  C   PRO    23       7.120  -7.370  -0.120  1.00  0.00           C  
ATOM    416  C   PRO    23       6.030  -8.790   5.350  1.00  0.00           C  
ATOM    417  C   PRO    23      11.530  -6.740   7.290  1.00  0.00           C  
ATOM    418  O   PRO    23       7.550  -6.610   0.750  1.00  0.00           O  
ATOM    419  O   PRO    23       6.920  -8.880   4.500  1.00  0.00           O  
ATOM    420  O   PRO    23      11.120  -7.850   6.850  1.00  0.00           O  
ATOM    421  CB  PRO    23       7.890  -6.530  -2.480  1.00  0.00           C  
ATOM    422  CB  PRO    23       3.920  -9.710   4.250  1.00  0.00           C  
ATOM    423  CB  PRO    23       9.990  -5.300   8.740  1.00  0.00           C  
ATOM    424  CG  PRO    23       8.420  -5.090  -2.280  1.00  0.00           C  
ATOM    425  CG  PRO    23       3.210  -9.200   2.970  1.00  0.00           C  
ATOM    426  CG  PRO    23       8.670  -4.650   8.440  1.00  0.00           C  
ATOM    427  CD  PRO    23       7.220  -4.320  -1.770  1.00  0.00           C  
ATOM    428  CD  PRO    23       4.090  -8.040   2.620  1.00  0.00           C  
ATOM    429  CD  PRO    23       8.240  -5.360   7.140  1.00  0.00           C  
ATOM    430  N   HYP    24       7.260  -8.700  -0.070  1.00  0.00           N  
ATOM    431  N   HYP    24       6.280  -8.950   6.640  1.00  0.00           N  
ATOM    432  N   HYP    24      12.770  -6.640   7.860  1.00  0.00           N  
ATOM    433  CA  HYP    24       7.600  -9.330   1.200  1.00  0.00           C  
ATOM    434  CA  HYP    24       7.650  -9.030   7.180  1.00  0.00           C  
ATOM    435  CA  HYP    24      13.670  -7.740   8.170  1.00  0.00           C  
ATOM    436  C   HYP    24       9.040  -9.000   1.640  1.00  0.00           C  
ATOM    437  C   HYP    24       8.340 -10.340   6.610  1.00  0.00           C  
ATOM    438  C   HYP    24      12.980  -8.790   9.160  1.00  0.00           C  
ATOM    439  O   HYP    24       9.880  -8.530   0.850  1.00  0.00           O  
ATOM    440  O   HYP    24       7.770 -11.250   6.050  1.00  0.00           O  
ATOM    441  O   HYP    24      12.180  -8.470  10.090  1.00  0.00           O  
ATOM    442  CB  HYP    24       7.380 -10.800   1.060  1.00  0.00           C  
ATOM    443  CB  HYP    24       7.610  -9.080   8.730  1.00  0.00           C  
ATOM    444  CB  HYP    24      14.900  -7.160   8.830  1.00  0.00           C  
ATOM    445  CG  HYP    24       6.440 -10.920  -0.150  1.00  0.00           C  
ATOM    446  CG  HYP    24       6.240  -8.520   9.010  1.00  0.00           C  
ATOM    447  CG  HYP    24      14.860  -5.710   8.380  1.00  0.00           C  
ATOM    448  CD2 HYP    24       6.830  -9.730  -1.080  1.00  0.00           C  
ATOM    449  CD2 HYP    24       5.370  -8.970   7.770  1.00  0.00           C  
ATOM    450  CD2 HYP    24      13.380  -5.410   8.320  1.00  0.00           C  
ATOM    451  OD1 HYP    24       5.100 -10.920   0.420  1.00  0.00           O  
ATOM    452  OD1 HYP    24       6.250  -7.080   9.040  1.00  0.00           O  
ATOM    453  OD1 HYP    24      15.410  -5.570   7.080  1.00  0.00           O  
ATOM    454  N   GLY    25       9.400  -9.140   2.890  1.00  0.00           N  
ATOM    455  N   GLY    25       9.660 -10.370   6.760  1.00  0.00           N  
ATOM    456  N   GLY    25      13.410 -10.060   8.950  1.00  0.00           N  
ATOM    457  CA  GLY    25      10.690  -8.710   3.460  1.00  0.00           C  
ATOM    458  CA  GLY    25      10.530 -11.510   6.300  1.00  0.00           C  
ATOM    459  CA  GLY    25      12.900 -11.250   9.700  1.00  0.00           C  
ATOM    460  C   GLY    25      11.770  -9.830   3.560  1.00  0.00           C  
ATOM    461  C   GLY    25      10.590 -12.700   7.200  1.00  0.00           C  
ATOM    462  C   GLY    25      13.090 -11.250  11.240  1.00  0.00           C  
ATOM    463  O   GLY    25      11.590 -10.980   3.270  1.00  0.00           O  
ATOM    464  O   GLY    25      10.110 -12.740   8.350  1.00  0.00           O  
ATOM    465  O   GLY    25      14.010 -10.610  11.800  1.00  0.00           O  
ATOM    466  N   PRO    26      13.030  -9.390   3.760  1.00  0.00           N  
ATOM    467  N   PRO    26      11.210 -13.770   6.670  1.00  0.00           N  
ATOM    468  N   PRO    26      12.340 -12.130  11.950  1.00  0.00           N  
ATOM    469  CA  PRO    26      14.220 -10.250   3.670  1.00  0.00           C  
ATOM    470  CA  PRO    26      11.330 -15.090   7.370  1.00  0.00           C  
ATOM    471  CA  PRO    26      12.650 -12.510  13.310  1.00  0.00           C  
ATOM    472  C   PRO    26      14.530 -11.010   4.940  1.00  0.00           C  
ATOM    473  C   PRO    26      12.400 -15.190   8.440  1.00  0.00           C  
ATOM    474  C   PRO    26      13.990 -13.290  13.570  1.00  0.00           C  
ATOM    475  O   PRO    26      14.030 -10.610   6.040  1.00  0.00           O  
ATOM    476  O   PRO    26      13.350 -14.400   8.420  1.00  0.00           O  
ATOM    477  O   PRO    26      14.430 -14.000  12.660  1.00  0.00           O  
ATOM    478  CB  PRO    26      15.350  -9.280   3.300  1.00  0.00           C  
ATOM    479  CB  PRO    26      11.590 -16.160   6.220  1.00  0.00           C  
ATOM    480  CB  PRO    26      11.550 -13.400  13.740  1.00  0.00           C  
ATOM    481  CG  PRO    26      14.930  -8.080   4.210  1.00  0.00           C  
ATOM    482  CG  PRO    26      12.380 -15.250   5.210  1.00  0.00           C  
ATOM    483  CG  PRO    26      10.410 -13.060  12.790  1.00  0.00           C  
ATOM    484  CD  PRO    26      13.440  -8.050   4.050  1.00  0.00           C  
ATOM    485  CD  PRO    26      11.650 -13.870   5.320  1.00  0.00           C  
ATOM    486  CD  PRO    26      11.170 -12.790  11.530  1.00  0.00           C  
ATOM    487  N   HYP    27      15.380 -12.040   4.880  1.00  0.00           N  
ATOM    488  N   HYP    27      12.320 -16.170   9.330  1.00  0.00           N  
ATOM    489  N   HYP    27      14.640 -13.240  14.770  1.00  0.00           N  
ATOM    490  CA  HYP    27      15.570 -12.980   5.970  1.00  0.00           C  
ATOM    491  CA  HYP    27      13.290 -16.290  10.450  1.00  0.00           C  
ATOM    492  CA  HYP    27      15.980 -13.770  14.920  1.00  0.00           C  
ATOM    493  C   HYP    27      16.090 -12.370   7.280  1.00  0.00           C  
ATOM    494  C   HYP    27      14.820 -16.290  10.030  1.00  0.00           C  
ATOM    495  C   HYP    27      15.930 -15.310  14.820  1.00  0.00           C  
ATOM    496  O   HYP    27      16.840 -11.410   7.140  1.00  0.00           O  
ATOM    497  O   HYP    27      15.130 -16.790   8.890  1.00  0.00           O  
ATOM    498  O   HYP    27      14.970 -15.920  15.180  1.00  0.00           O  
ATOM    499  CB  HYP    27      16.460 -14.130   5.490  1.00  0.00           C  
ATOM    500  CB  HYP    27      12.880 -17.450  11.280  1.00  0.00           C  
ATOM    501  CB  HYP    27      16.540 -13.450  16.310  1.00  0.00           C  
ATOM    502  CG  HYP    27      16.390 -14.140   3.960  1.00  0.00           C  
ATOM    503  CG  HYP    27      11.390 -17.490  11.100  1.00  0.00           C  
ATOM    504  CG  HYP    27      15.630 -12.270  16.670  1.00  0.00           C  
ATOM    505  CD2 HYP    27      16.200 -12.550   3.710  1.00  0.00           C  
ATOM    506  CD2 HYP    27      11.260 -17.110   9.640  1.00  0.00           C  
ATOM    507  CD2 HYP    27      14.270 -12.590  16.040  1.00  0.00           C  
ATOM    508  OD1 HYP    27      15.250 -14.740   3.450  1.00  0.00           O  
ATOM    509  OD1 HYP    27      10.710 -16.620  11.960  1.00  0.00           O  
ATOM    510  OD1 HYP    27      16.110 -11.080  16.100  1.00  0.00           O  
ATOM    511  N   GLY    28      15.710 -12.890   8.380  1.00  0.00           N  
ATOM    512  N   GLY    28      15.730 -15.860  10.920  1.00  0.00           N  
ATOM    513  N   GLY    28      16.930 -15.920  14.160  1.00  0.00           N  
ATOM    514  CA  GLY    28      16.150 -12.270   9.690  1.00  0.00           C  
ATOM    515  CA  GLY    28      17.160 -15.830  10.590  1.00  0.00           C  
ATOM    516  CA  GLY    28      17.030 -17.290  13.800  1.00  0.00           C  
ATOM    517  C   GLY    28      17.620 -12.420  10.090  1.00  0.00           C  
ATOM    518  C   GLY    28      17.820 -17.260  10.520  1.00  0.00           C  
ATOM    519  C   GLY    28      17.050 -18.300  14.910  1.00  0.00           C  
ATOM    520  O   GLY    28      18.390 -13.080   9.380  1.00  0.00           O  
ATOM    521  O   GLY    28      17.120 -18.190  10.860  1.00  0.00           O  
ATOM    522  O   GLY    28      17.070 -17.920  16.030  1.00  0.00           O  
ATOM    523  N   PRO    29      18.010 -11.870  11.210  1.00  0.00           N  
ATOM    524  N   PRO    29      19.120 -17.410  10.130  1.00  0.00           N  
ATOM    525  N   PRO    29      16.930 -19.610  14.670  1.00  0.00           N  
ATOM    526  CA  PRO    29      19.410 -12.010  11.720  1.00  0.00           C  
ATOM    527  CA  PRO    29      20.060 -18.550  10.200  1.00  0.00           C  
ATOM    528  CA  PRO    29      16.760 -20.700  15.710  1.00  0.00           C  
ATOM    529  C   PRO    29      19.690 -13.320  12.390  1.00  0.00           C  
ATOM    530  C   PRO    29      20.310 -18.960  11.720  1.00  0.00           C  
ATOM    531  C   PRO    29      17.920 -20.650  16.690  1.00  0.00           C  
ATOM    532  O   PRO    29      18.800 -14.030  12.840  1.00  0.00           O  
ATOM    533  O   PRO    29      20.240 -18.110  12.620  1.00  0.00           O  
ATOM    534  O   PRO    29      19.010 -20.330  16.280  1.00  0.00           O  
ATOM    535  CB  PRO    29      19.530 -10.800  12.660  1.00  0.00           C  
ATOM    536  CB  PRO    29      21.340 -18.070   9.370  1.00  0.00           C  
ATOM    537  CB  PRO    29      16.760 -22.000  14.930  1.00  0.00           C  
ATOM    538  CG  PRO    29      18.120 -10.440  13.100  1.00  0.00           C  
ATOM    539  CG  PRO    29      20.730 -17.020   8.410  1.00  0.00           C  
ATOM    540  CG  PRO    29      16.000 -21.500  13.710  1.00  0.00           C  
ATOM    541  CD  PRO    29      17.210 -10.900  11.890  1.00  0.00           C  
ATOM    542  CD  PRO    29      19.680 -16.360   9.340  1.00  0.00           C  
ATOM    543  CD  PRO    29      16.600 -20.170  13.370  1.00  0.00           C  
ATOM    544  N   HYP    30      21.000 -13.620  12.440  1.00  0.00           N  
ATOM    545  N   HYP    30      20.630 -20.250  11.940  1.00  0.00           N  
ATOM    546  N   HYP    30      17.800 -21.130  17.920  1.00  0.00           N  
ATOM    547  CA  HYP    30      21.480 -14.930  13.130  1.00  0.00           C  
ATOM    548  CA  HYP    30      20.850 -20.800  13.290  1.00  0.00           C  
ATOM    549  CA  HYP    30      18.890 -21.130  18.950  1.00  0.00           C  
ATOM    550  C   HYP    30      20.880 -15.080  14.530  1.00  0.00           C  
ATOM    551  C   HYP    30      21.890 -20.030  14.120  1.00  0.00           C  
ATOM    552  C   HYP    30      20.060 -22.090  18.680  1.00  0.00           C  
ATOM    553  O   HYP    30      20.740 -14.070  15.230  1.00  0.00           O  
ATOM    554  O   HYP    30      22.850 -19.480  13.560  1.00  0.00           O  
ATOM    555  O   HYP    30      19.650 -23.130  18.220  1.00  0.00           O  
ATOM    556  CB  HYP    30      22.970 -14.780  12.940  1.00  0.00           C  
ATOM    557  CB  HYP    30      21.220 -22.270  13.040  1.00  0.00           C  
ATOM    558  CB  HYP    30      18.230 -21.360  20.260  1.00  0.00           C  
ATOM    559  CG  HYP    30      23.180 -14.150  11.540  1.00  0.00           C  
ATOM    560  CG  HYP    30      20.450 -22.610  11.730  1.00  0.00           C  
ATOM    561  CG  HYP    30      16.770 -20.900  20.030  1.00  0.00           C  
ATOM    562  CD2 HYP    30      22.110 -13.050  11.660  1.00  0.00           C  
ATOM    563  CD2 HYP    30      20.680 -21.330  10.920  1.00  0.00           C  
ATOM    564  CD2 HYP    30      16.540 -21.280  18.580  1.00  0.00           C  
ATOM    565  OD1 HYP    30      22.760 -15.040  10.520  1.00  0.00           O  
ATOM    566  OD1 HYP    30      19.140 -22.800  12.090  1.00  0.00           O  
ATOM    567  OD1 HYP    30      16.550 -19.570  20.220  1.00  0.00           O  
ATOM    568  N   GLY    31      20.540 -16.320  14.940  1.00  0.00           N  
ATOM    569  N   GLY    31      21.680 -19.820  15.460  1.00  0.00           N  
ATOM    570  N   GLY    31      21.290 -21.820  19.070  1.00  0.00           N  
ATOM    571  CA  GLY    31      20.020 -16.720  16.280  1.00  0.00           C  
ATOM    572  CA  GLY    31      22.690 -19.120  16.270  1.00  0.00           C  
ATOM    573  CA  GLY    31      22.340 -22.830  18.760  1.00  0.00           C  
ATOM    574  C   GLY    31      20.990 -16.610  17.430  1.00  0.00           C  
ATOM    575  C   GLY    31      24.050 -19.920  16.480  1.00  0.00           C  
ATOM    576  C   GLY    31      22.150 -24.220  19.520  1.00  0.00           C  
ATOM    577  O   GLY    31      22.130 -16.260  17.320  1.00  0.00           O  
ATOM    578  O   GLY    31      24.190 -20.980  15.900  1.00  0.00           O  
ATOM    579  O   GLY    31      21.370 -24.390  20.480  1.00  0.00           O  
ATOM    580  N   PRO    32      20.460 -16.900  18.650  1.00  0.00           N  
ATOM    581  N   PRO    32      25.020 -19.400  17.280  1.00  0.00           N  
ATOM    582  N   PRO    32      23.010 -25.230  19.140  1.00  0.00           N  
ATOM    583  CA  PRO    32      21.130 -16.850  19.930  1.00  0.00           C  
ATOM    584  CA  PRO    32      26.250 -20.180  17.670  1.00  0.00           C  
ATOM    585  CA  PRO    32      23.150 -26.510  19.820  1.00  0.00           C  
ATOM    586  C   PRO    32      21.860 -18.100  20.390  1.00  0.00           C  
ATOM    587  C   PRO    32      25.980 -21.340  18.710  1.00  0.00           C  
ATOM    588  C   PRO    32      23.730 -26.350  21.230  1.00  0.00           C  
ATOM    589  O   PRO    32      21.510 -19.130  19.820  1.00  0.00           O  
ATOM    590  O   PRO    32      25.200 -21.080  19.650  1.00  0.00           O  
ATOM    591  O   PRO    32      24.420 -25.440  21.560  1.00  0.00           O  
ATOM    592  CB  PRO    32      20.000 -16.470  20.930  1.00  0.00           C  
ATOM    593  CB  PRO    32      27.040 -19.120  18.400  1.00  0.00           C  
ATOM    594  CB  PRO    32      24.220 -27.250  18.960  1.00  0.00           C  
ATOM    595  CG  PRO    32      18.870 -17.330  20.380  1.00  0.00           C  
ATOM    596  CG  PRO    32      26.540 -17.800  17.850  1.00  0.00           C  
ATOM    597  CG  PRO    32      23.970 -26.730  17.560  1.00  0.00           C  
ATOM    598  CD  PRO    32      19.030 -17.120  18.900  1.00  0.00           C  
ATOM    599  CD  PRO    32      25.030 -18.160  17.910  1.00  0.00           C  
ATOM    600  CD  PRO    32      23.510 -25.320  17.820  1.00  0.00           C  
ATOM    601  N   HYP    33      22.830 -18.110  21.340  1.00  0.00           N  
ATOM    602  N   HYP    33      26.710 -22.460  18.650  1.00  0.00           N  
ATOM    603  N   HYP    33      23.520 -27.350  22.120  1.00  0.00           N  
ATOM    604  CA  HYP    33      23.540 -19.230  21.890  1.00  0.00           C  
ATOM    605  CA  HYP    33      26.630 -23.430  19.800  1.00  0.00           C  
ATOM    606  CA  HYP    33      24.110 -27.410  23.440  1.00  0.00           C  
ATOM    607  C   HYP    33      22.670 -20.350  22.380  1.00  0.00           C  
ATOM    608  C   HYP    33      26.950 -22.850  21.170  1.00  0.00           C  
ATOM    609  C   HYP    33      25.620 -27.460  23.330  1.00  0.00           C  
ATOM    610  O   HYP    33      21.570 -20.220  22.960  1.00  0.00           O  
ATOM    611  O   HYP    33      27.640 -21.880  21.310  1.00  0.00           O  
ATOM    612  O   HYP    33      26.200 -27.920  22.380  1.00  0.00           O  
ATOM    613  CB  HYP    33      24.350 -18.660  23.060  1.00  0.00           C  
ATOM    614  CB  HYP    33      27.660 -24.520  19.400  1.00  0.00           C  
ATOM    615  CB  HYP    33      23.570 -28.740  24.140  1.00  0.00           C  
ATOM    616  CG  HYP    33      24.730 -17.290  22.510  1.00  0.00           C  
ATOM    617  CG  HYP    33      27.960 -24.360  17.910  1.00  0.00           C  
ATOM    618  CG  HYP    33      22.380 -29.110  23.230  1.00  0.00           C  
ATOM    619  CD2 HYP    33      23.490 -16.840  21.740  1.00  0.00           C  
ATOM    620  CD2 HYP    33      27.770 -22.840  17.650  1.00  0.00           C  
ATOM    621  CD2 HYP    33      22.780 -28.620  21.850  1.00  0.00           C  
ATOM    622  OD1 HYP    33      25.730 -17.440  21.490  1.00  0.00           O  
ATOM    623  OD1 HYP    33      27.000 -25.170  17.190  1.00  0.00           O  
ATOM    624  OD1 HYP    33      21.260 -28.450  23.690  1.00  0.00           O  
ATOM    625  N   GLY    34      23.210 -21.500  22.160  1.00  0.00           N  
ATOM    626  N   GLY    34      26.370 -23.420  22.230  1.00  0.00           N  
ATOM    627  N   GLY    34      26.340 -27.030  24.350  1.00  0.00           N  
ATOM    628  CA  GLY    34      22.730 -22.760  22.750  1.00  0.00           C  
ATOM    629  CA  GLY    34      26.530 -22.850  23.590  1.00  0.00           C  
ATOM    630  CA  GLY    34      27.800 -26.760  24.460  1.00  0.00           C  
ATOM    631  C   GLY    34      22.900 -22.920  24.260  1.00  0.00           C  
ATOM    632  C   GLY    34      27.880 -22.940  24.150  1.00  0.00           C  
ATOM    633  C   GLY    34      28.620 -27.960  24.670  1.00  0.00           C  
ATOM    634  O   GLY    34      23.660 -22.150  24.790  1.00  0.00           O  
ATOM    635  O   GLY    34      28.720 -23.690  23.690  1.00  0.00           O  
ATOM    636  O   GLY    34      28.100 -29.090  24.650  1.00  0.00           O  
ATOM    637  N   PRO    35      22.260 -23.940  24.910  1.00  0.00           N  
ATOM    638  N   PRO    35      28.120 -22.270  25.290  1.00  0.00           N  
ATOM    639  N   PRO    35      29.950 -27.810  24.940  1.00  0.00           N  
ATOM    640  CA  PRO    35      22.420 -24.200  26.370  1.00  0.00           C  
ATOM    641  CA  PRO    35      29.300 -22.360  26.080  1.00  0.00           C  
ATOM    642  CA  PRO    35      30.820 -29.020  25.280  1.00  0.00           C  
ATOM    643  C   PRO    35      23.910 -24.510  26.640  1.00  0.00           C  
ATOM    644  C   PRO    35      29.460 -23.650  26.850  1.00  0.00           C  
ATOM    645  C   PRO    35      30.850 -29.410  26.740  1.00  0.00           C  
ATOM    646  O   PRO    35      24.640 -25.130  25.820  1.00  0.00           O  
ATOM    647  O   PRO    35      28.570 -24.510  26.770  1.00  0.00           O  
ATOM    648  O   PRO    35      30.640 -28.520  27.620  1.00  0.00           O  
ATOM    649  CB  PRO    35      21.630 -25.430  26.570  1.00  0.00           C  
ATOM    650  CB  PRO    35      29.310 -21.100  26.940  1.00  0.00           C  
ATOM    651  CB  PRO    35      32.270 -28.580  24.850  1.00  0.00           C  
ATOM    652  CG  PRO    35      20.620 -25.470  25.440  1.00  0.00           C  
ATOM    653  CG  PRO    35      27.820 -20.980  27.280  1.00  0.00           C  
ATOM    654  CG  PRO    35      32.220 -27.050  25.050  1.00  0.00           C  
ATOM    655  CD  PRO    35      21.230 -24.770  24.300  1.00  0.00           C  
ATOM    656  CD  PRO    35      27.130 -21.450  25.970  1.00  0.00           C  
ATOM    657  CD  PRO    35      30.800 -26.570  24.680  1.00  0.00           C  
ATOM    658  N   HYP    36      24.340 -24.130  27.880  1.00  0.00           N  
ATOM    659  N   HYP    36      30.480 -23.910  27.660  1.00  0.00           N  
ATOM    660  N   HYP    36      31.170 -30.680  27.170  1.00  0.00           N  
ATOM    661  CA  HYP    36      25.690 -24.480  28.250  1.00  0.00           C  
ATOM    662  CA  HYP    36      30.760 -25.130  28.520  1.00  0.00           C  
ATOM    663  CA  HYP    36      31.150 -31.010  28.640  1.00  0.00           C  
ATOM    664  C   HYP    36      26.000 -25.940  28.510  1.00  0.00           C  
ATOM    665  C   HYP    36      29.740 -25.590  29.600  1.00  0.00           C  
ATOM    666  C   HYP    36      32.100 -30.130  29.370  1.00  0.00           C  
ATOM    667  O   HYP    36      25.260 -26.650  29.190  1.00  0.00           O  
ATOM    668  O   HYP    36      28.960 -24.820  30.140  1.00  0.00           O  
ATOM    669  O   HYP    36      33.140 -29.720  28.880  1.00  0.00           O  
ATOM    670  CB  HYP    36      25.950 -23.600  29.530  1.00  0.00           C  
ATOM    671  CB  HYP    36      32.190 -25.010  29.140  1.00  0.00           C  
ATOM    672  CB  HYP    36      31.540 -32.520  28.700  1.00  0.00           C  
ATOM    673  CG  HYP    36      24.770 -22.590  29.570  1.00  0.00           C  
ATOM    674  CG  HYP    36      32.860 -24.000  28.190  1.00  0.00           C  
ATOM    675  CG  HYP    36      30.950 -33.040  27.400  1.00  0.00           C  
ATOM    676  CD2 HYP    36      23.620 -23.420  28.910  1.00  0.00           C  
ATOM    677  CD2 HYP    36      31.680 -23.040  27.710  1.00  0.00           C  
ATOM    678  CD2 HYP    36      31.290 -31.880  26.380  1.00  0.00           C  
ATOM    679  OD1 HYP    36      25.080 -21.450  28.810  1.00  0.00           O  
ATOM    680  OD1 HYP    36      33.360 -24.700  27.080  1.00  0.00           O  
ATOM    681  OD1 HYP    36      29.560 -33.150  27.600  1.00  0.00           O  
ATOM    682  N   GLY    37      27.070 -26.490  27.970  1.00  0.00           N  
ATOM    683  N   GLY    37      29.870 -26.860  29.990  1.00  0.00           N  
ATOM    684  N   GLY    37      31.690 -29.880  30.600  1.00  0.00           N  
ATOM    685  CA  GLY    37      27.230 -27.990  27.990  1.00  0.00           C  
ATOM    686  CA  GLY    37      29.180 -27.440  31.180  1.00  0.00           C  
ATOM    687  CA  GLY    37      32.540 -29.290  31.630  1.00  0.00           C  
ATOM    688  C   GLY    37      26.230 -28.890  27.190  1.00  0.00           C  
ATOM    689  C   GLY    37      29.860 -27.390  32.520  1.00  0.00           C  
ATOM    690  C   GLY    37      33.970 -29.900  31.700  1.00  0.00           C  
ATOM    691  O   GLY    37      25.210 -28.530  26.550  1.00  0.00           O  
ATOM    692  O   GLY    37      30.920 -26.790  32.710  1.00  0.00           O  
ATOM    693  O   GLY    37      33.980 -31.120  31.490  1.00  0.00           O  
ATOM    694  N   NH2    38      26.470 -30.200  27.320  1.00  0.00           N  
ATOM    695  N   NH2    38      29.210 -28.010  33.490  1.00  0.00           N  
ATOM    696  N   NH2    38      35.010 -29.150  31.940  1.00  0.00           N  
TER     697      NH2    38 
END
ATOM    698  C   ACE     1     -38.413  27.571 -25.384  1.00  0.00           C  
ATOM    699  C   ACE     1     -33.864  29.323 -24.832  1.00  0.00           C  
ATOM    700  C   ACE     1     -29.960  26.977 -27.212  1.00  0.00           C  
ATOM    701  O   ACE     1     -38.189  27.960 -24.217  1.00  0.00           O  
ATOM    702  O   ACE     1     -32.875  29.889 -25.219  1.00  0.00           O  
ATOM    703  O   ACE     1     -29.578  25.993 -27.870  1.00  0.00           O  
ATOM    704  CH3 ACE     1     -38.634  28.593 -26.545  1.00  0.00           C  
ATOM    705  CH3 ACE     1     -34.980  29.137 -25.810  1.00  0.00           C  
ATOM    706  CH3 ACE     1     -31.441  27.298 -27.246  1.00  0.00           C  
ATOM    707  N   PRO     2     -38.346  26.264 -25.603  1.00  0.00           N  
ATOM    708  N   PRO     2     -34.049  28.912 -23.552  1.00  0.00           N  
ATOM    709  N   PRO     2     -29.207  27.711 -26.316  1.00  0.00           N  
ATOM    710  CA  PRO     2     -37.804  25.284 -24.635  1.00  0.00           C  
ATOM    711  CA  PRO     2     -33.022  29.025 -22.509  1.00  0.00           C  
ATOM    712  CA  PRO     2     -27.822  27.348 -25.999  1.00  0.00           C  
ATOM    713  C   PRO     2     -36.342  25.516 -24.329  1.00  0.00           C  
ATOM    714  C   PRO     2     -31.795  28.138 -22.823  1.00  0.00           C  
ATOM    715  C   PRO     2     -27.688  26.007 -25.204  1.00  0.00           C  
ATOM    716  O   PRO     2     -35.701  26.234 -25.161  1.00  0.00           O  
ATOM    717  O   PRO     2     -31.909  27.193 -23.650  1.00  0.00           O  
ATOM    718  O   PRO     2     -28.592  25.631 -24.477  1.00  0.00           O  
ATOM    719  CB  PRO     2     -37.954  23.921 -25.249  1.00  0.00           C  
ATOM    720  CB  PRO     2     -33.674  28.643 -21.201  1.00  0.00           C  
ATOM    721  CB  PRO     2     -27.356  28.480 -25.056  1.00  0.00           C  
ATOM    722  CG  PRO     2     -37.756  24.253 -26.790  1.00  0.00           C  
ATOM    723  CG  PRO     2     -35.122  28.984 -21.372  1.00  0.00           C  
ATOM    724  CG  PRO     2     -28.244  29.674 -25.443  1.00  0.00           C  
ATOM    725  CD  PRO     2     -38.613  25.589 -26.837  1.00  0.00           C  
ATOM    726  CD  PRO     2     -35.305  28.598 -22.825  1.00  0.00           C  
ATOM    727  CD  PRO     2     -29.546  28.965 -25.679  1.00  0.00           C  
ATOM    728  N   HYP     3     -35.700  24.921 -23.302  1.00  0.00           N  
ATOM    729  N   HYP     3     -30.660  28.287 -22.053  1.00  0.00           N  
ATOM    730  N   HYP     3     -26.581  25.283 -25.376  1.00  0.00           N  
ATOM    731  CA  HYP     3     -34.261  24.939 -23.078  1.00  0.00           C  
ATOM    732  CA  HYP     3     -29.719  27.170 -21.894  1.00  0.00           C  
ATOM    733  CA  HYP     3     -26.235  24.162 -24.563  1.00  0.00           C  
ATOM    734  C   HYP     3     -33.540  24.234 -24.209  1.00  0.00           C  
ATOM    735  C   HYP     3     -30.349  25.894 -21.302  1.00  0.00           C  
ATOM    736  C   HYP     3     -26.254  24.562 -23.041  1.00  0.00           C  
ATOM    737  O   HYP     3     -34.004  23.312 -24.804  1.00  0.00           O  
ATOM    738  O   HYP     3     -31.036  26.128 -20.244  1.00  0.00           O  
ATOM    739  O   HYP     3     -26.048  25.709 -22.578  1.00  0.00           O  
ATOM    740  CB  HYP     3     -33.929  24.387 -21.752  1.00  0.00           C  
ATOM    741  CB  HYP     3     -28.604  27.645 -20.911  1.00  0.00           C  
ATOM    742  CB  HYP     3     -24.848  23.612 -25.014  1.00  0.00           C  
ATOM    743  CG  HYP     3     -35.224  24.570 -20.977  1.00  0.00           C  
ATOM    744  CG  HYP     3     -28.719  29.151 -21.014  1.00  0.00           C  
ATOM    745  CG  HYP     3     -24.858  24.069 -26.496  1.00  0.00           C  
ATOM    746  CD2 HYP     3     -36.289  24.357 -22.082  1.00  0.00           C  
ATOM    747  CD2 HYP     3     -30.154  29.442 -21.349  1.00  0.00           C  
ATOM    748  CD2 HYP     3     -25.560  25.419 -26.373  1.00  0.00           C  
ATOM    749  OD1 HYP     3     -35.302  25.880 -20.463  1.00  0.00           O  
ATOM    750  OD1 HYP     3     -27.824  29.759 -21.969  1.00  0.00           O  
ATOM    751  OD1 HYP     3     -25.680  23.202 -27.283  1.00  0.00           O  
ATOM    752  N   GLY     4     -32.267  24.605 -24.489  1.00  0.00           N  
ATOM    753  N   GLY     4     -30.058  24.669 -21.751  1.00  0.00           N  
ATOM    754  N   GLY     4     -26.524  23.581 -22.201  1.00  0.00           N  
ATOM    755  CA  GLY     4     -31.328  23.849 -25.346  1.00  0.00           C  
ATOM    756  CA  GLY     4     -30.619  23.470 -21.184  1.00  0.00           C  
ATOM    757  CA  GLY     4     -26.793  23.808 -20.746  1.00  0.00           C  
ATOM    758  C   GLY     4     -30.883  22.475 -24.750  1.00  0.00           C  
ATOM    759  C   GLY     4     -30.167  23.093 -19.730  1.00  0.00           C  
ATOM    760  C   GLY     4     -25.490  23.908 -19.987  1.00  0.00           C  
ATOM    761  O   GLY     4     -31.417  22.046 -23.729  1.00  0.00           O  
ATOM    762  O   GLY     4     -29.642  23.924 -18.903  1.00  0.00           O  
ATOM    763  O   GLY     4     -24.443  23.737 -20.560  1.00  0.00           O  
ATOM    764  N   PRO     5     -30.000  21.795 -25.439  1.00  0.00           N  
ATOM    765  N   PRO     5     -30.412  21.731 -19.510  1.00  0.00           N  
ATOM    766  N   PRO     5     -25.489  24.196 -18.637  1.00  0.00           N  
ATOM    767  CA  PRO     5     -29.571  20.442 -24.938  1.00  0.00           C  
ATOM    768  CA  PRO     5     -30.018  21.006 -18.273  1.00  0.00           C  
ATOM    769  CA  PRO     5     -24.224  24.421 -17.892  1.00  0.00           C  
ATOM    770  C   PRO     5     -28.786  20.406 -23.570  1.00  0.00           C  
ATOM    771  C   PRO     5     -28.548  20.921 -17.856  1.00  0.00           C  
ATOM    772  C   PRO     5     -23.162  23.288 -17.802  1.00  0.00           C  
ATOM    773  O   PRO     5     -28.291  21.501 -23.171  1.00  0.00           O  
ATOM    774  O   PRO     5     -27.696  21.071 -18.703  1.00  0.00           O  
ATOM    775  O   PRO     5     -23.529  22.126 -17.681  1.00  0.00           O  
ATOM    776  CB  PRO     5     -28.766  19.923 -26.074  1.00  0.00           C  
ATOM    777  CB  PRO     5     -30.738  19.663 -18.289  1.00  0.00           C  
ATOM    778  CB  PRO     5     -24.633  24.895 -16.545  1.00  0.00           C  
ATOM    779  CG  PRO     5     -28.122  21.171 -26.661  1.00  0.00           C  
ATOM    780  CG  PRO     5     -31.986  19.923 -19.198  1.00  0.00           C  
ATOM    781  CG  PRO     5     -26.147  24.615 -16.464  1.00  0.00           C  
ATOM    782  CD  PRO     5     -29.132  22.278 -26.491  1.00  0.00           C  
ATOM    783  CD  PRO     5     -31.373  20.946 -20.190  1.00  0.00           C  
ATOM    784  CD  PRO     5     -26.662  24.519 -17.869  1.00  0.00           C  
ATOM    785  N   HYP     6     -28.566  19.302 -22.841  1.00  0.00           N  
ATOM    786  N   HYP     6     -28.193  20.547 -16.585  1.00  0.00           N  
ATOM    787  N   HYP     6     -21.825  23.598 -17.908  1.00  0.00           N  
ATOM    788  CA  HYP     6     -27.787  19.277 -21.628  1.00  0.00           C  
ATOM    789  CA  HYP     6     -26.833  20.455 -16.176  1.00  0.00           C  
ATOM    790  CA  HYP     6     -20.711  22.662 -17.856  1.00  0.00           C  
ATOM    791  C   HYP     6     -26.312  19.686 -21.703  1.00  0.00           C  
ATOM    792  C   HYP     6     -26.049  19.325 -16.881  1.00  0.00           C  
ATOM    793  C   HYP     6     -20.809  21.772 -16.617  1.00  0.00           C  
ATOM    794  O   HYP     6     -25.775  19.503 -22.810  1.00  0.00           O  
ATOM    795  O   HYP     6     -26.561  18.337 -17.352  1.00  0.00           O  
ATOM    796  O   HYP     6     -21.124  22.310 -15.548  1.00  0.00           O  
ATOM    797  CB  HYP     6     -27.830  17.846 -21.060  1.00  0.00           C  
ATOM    798  CB  HYP     6     -26.779  20.203 -14.622  1.00  0.00           C  
ATOM    799  CB  HYP     6     -19.388  23.439 -17.929  1.00  0.00           C  
ATOM    800  CG  HYP     6     -29.080  17.257 -21.675  1.00  0.00           C  
ATOM    801  CG  HYP     6     -28.203  20.585 -14.159  1.00  0.00           C  
ATOM    802  CG  HYP     6     -19.822  24.703 -18.677  1.00  0.00           C  
ATOM    803  CD2 HYP     6     -29.087  17.932 -23.046  1.00  0.00           C  
ATOM    804  CD2 HYP     6     -29.039  20.355 -15.425  1.00  0.00           C  
ATOM    805  CD2 HYP     6     -21.180  24.946 -18.026  1.00  0.00           C  
ATOM    806  OD1 HYP     6     -30.269  17.462 -20.976  1.00  0.00           O  
ATOM    807  OD1 HYP     6     -28.261  21.915 -13.883  1.00  0.00           O  
ATOM    808  OD1 HYP     6     -19.772  24.538 -20.071  1.00  0.00           O  
ATOM    809  N   GLY     7     -25.675  20.205 -20.654  1.00  0.00           N  
ATOM    810  N   GLY     7     -24.801  19.546 -17.010  1.00  0.00           N  
ATOM    811  N   GLY     7     -20.378  20.498 -16.671  1.00  0.00           N  
ATOM    812  CA  GLY     7     -24.299  20.743 -20.732  1.00  0.00           C  
ATOM    813  CA  GLY     7     -23.943  18.651 -17.840  1.00  0.00           C  
ATOM    814  CA  GLY     7     -20.491  19.376 -15.673  1.00  0.00           C  
ATOM    815  C   GLY     7     -23.153  19.834 -21.154  1.00  0.00           C  
ATOM    816  C   GLY     7     -23.387  17.374 -17.141  1.00  0.00           C  
ATOM    817  C   GLY     7     -19.710  19.587 -14.301  1.00  0.00           C  
ATOM    818  O   GLY     7     -23.374  18.681 -21.473  1.00  0.00           O  
ATOM    819  O   GLY     7     -23.336  17.432 -15.900  1.00  0.00           O  
ATOM    820  O   GLY     7     -18.766  20.286 -14.225  1.00  0.00           O  
ATOM    821  N   PRO     8     -21.945  20.338 -21.276  1.00  0.00           N  
ATOM    822  N   PRO     8     -22.943  16.298 -17.844  1.00  0.00           N  
ATOM    823  N   PRO     8     -20.075  18.834 -13.219  1.00  0.00           N  
ATOM    824  CA  PRO     8     -20.710  19.593 -21.659  1.00  0.00           C  
ATOM    825  CA  PRO     8     -22.564  15.007 -17.354  1.00  0.00           C  
ATOM    826  CA  PRO     8     -19.395  18.810 -11.925  1.00  0.00           C  
ATOM    827  C   PRO     8     -19.848  19.050 -20.479  1.00  0.00           C  
ATOM    828  C   PRO     8     -21.367  15.115 -16.413  1.00  0.00           C  
ATOM    829  C   PRO     8     -18.173  17.840 -11.806  1.00  0.00           C  
ATOM    830  O   PRO     8     -20.041  19.391 -19.292  1.00  0.00           O  
ATOM    831  O   PRO     8     -20.505  15.974 -16.622  1.00  0.00           O  
ATOM    832  O   PRO     8     -18.089  17.033 -12.762  1.00  0.00           O  
ATOM    833  CB  PRO     8     -19.891  20.642 -22.402  1.00  0.00           C  
ATOM    834  CB  PRO     8     -22.354  14.104 -18.588  1.00  0.00           C  
ATOM    835  CB  PRO     8     -20.446  18.537 -10.921  1.00  0.00           C  
ATOM    836  CG  PRO     8     -20.166  21.894 -21.662  1.00  0.00           C  
ATOM    837  CG  PRO     8     -21.843  15.128 -19.600  1.00  0.00           C  
ATOM    838  CG  PRO     8     -21.433  17.638 -11.641  1.00  0.00           C  
ATOM    839  CD  PRO     8     -21.629  21.732 -21.381  1.00  0.00           C  
ATOM    840  CD  PRO     8     -22.707  16.377 -19.285  1.00  0.00           C  
ATOM    841  CD  PRO     8     -21.361  18.162 -13.106  1.00  0.00           C  
ATOM    842  N   HYP     9     -18.929  18.076 -20.685  1.00  0.00           N  
ATOM    843  N   HYP     9     -21.274  14.262 -15.345  1.00  0.00           N  
ATOM    844  N   HYP     9     -17.317  17.939 -10.811  1.00  0.00           N  
ATOM    845  CA  HYP     9     -18.346  17.269 -19.596  1.00  0.00           C  
ATOM    846  CA  HYP     9     -20.223  14.340 -14.346  1.00  0.00           C  
ATOM    847  CA  HYP     9     -16.146  17.038 -10.725  1.00  0.00           C  
ATOM    848  C   HYP     9     -17.684  17.987 -18.443  1.00  0.00           C  
ATOM    849  C   HYP     9     -18.847  14.106 -15.020  1.00  0.00           C  
ATOM    850  C   HYP     9     -16.556  15.595 -10.641  1.00  0.00           C  
ATOM    851  O   HYP     9     -16.976  18.995 -18.720  1.00  0.00           O  
ATOM    852  O   HYP     9     -18.852  13.353 -15.996  1.00  0.00           O  
ATOM    853  O   HYP     9     -17.580  15.242 -10.081  1.00  0.00           O  
ATOM    854  CB  HYP     9     -17.424  16.302 -20.312  1.00  0.00           C  
ATOM    855  CB  HYP     9     -20.472  13.334 -13.278  1.00  0.00           C  
ATOM    856  CB  HYP     9     -15.457  17.459  -9.424  1.00  0.00           C  
ATOM    857  CG  HYP     9     -18.032  16.149 -21.726  1.00  0.00           C  
ATOM    858  CG  HYP     9     -21.927  12.956 -13.382  1.00  0.00           C  
ATOM    859  CG  HYP     9     -15.776  18.963  -9.272  1.00  0.00           C  
ATOM    860  CD2 HYP     9     -18.507  17.596 -21.969  1.00  0.00           C  
ATOM    861  CD2 HYP     9     -22.195  13.219 -14.928  1.00  0.00           C  
ATOM    862  CD2 HYP     9     -17.228  18.964  -9.816  1.00  0.00           C  
ATOM    863  OD1 HYP     9     -19.164  15.305 -21.661  1.00  0.00           O  
ATOM    864  OD1 HYP     9     -22.699  13.879 -12.578  1.00  0.00           O  
ATOM    865  OD1 HYP     9     -14.954  19.665 -10.163  1.00  0.00           O  
ATOM    866  N   GLY    10     -17.843  17.536 -17.176  1.00  0.00           N  
ATOM    867  N   GLY    10     -17.673  14.624 -14.554  1.00  0.00           N  
ATOM    868  N   GLY    10     -15.677  14.655 -11.016  1.00  0.00           N  
ATOM    869  CA  GLY    10     -17.197  17.965 -15.906  1.00  0.00           C  
ATOM    870  CA  GLY    10     -16.386  14.077 -14.964  1.00  0.00           C  
ATOM    871  CA  GLY    10     -15.718  13.301 -10.696  1.00  0.00           C  
ATOM    872  C   GLY    10     -15.669  17.673 -15.867  1.00  0.00           C  
ATOM    873  C   GLY    10     -15.846  12.758 -14.318  1.00  0.00           C  
ATOM    874  C   GLY    10     -15.612  12.883  -9.191  1.00  0.00           C  
ATOM    875  O   GLY    10     -15.238  16.656 -16.357  1.00  0.00           O  
ATOM    876  O   GLY    10     -16.512  12.222 -13.480  1.00  0.00           O  
ATOM    877  O   GLY    10     -15.104  13.614  -8.386  1.00  0.00           O  
ATOM    878  N   PRO    11     -14.834  18.422 -15.169  1.00  0.00           N  
ATOM    879  N   PRO    11     -14.732  12.134 -14.784  1.00  0.00           N  
ATOM    880  N   PRO    11     -15.932  11.632  -8.921  1.00  0.00           N  
ATOM    881  CA  PRO    11     -13.468  18.006 -14.739  1.00  0.00           C  
ATOM    882  CA  PRO    11     -14.313  10.807 -14.512  1.00  0.00           C  
ATOM    883  CA  PRO    11     -15.667  10.966  -7.655  1.00  0.00           C  
ATOM    884  C   PRO    11     -13.386  16.673 -13.915  1.00  0.00           C  
ATOM    885  C   PRO    11     -13.474  10.672 -13.167  1.00  0.00           C  
ATOM    886  C   PRO    11     -14.145  10.611  -7.451  1.00  0.00           C  
ATOM    887  O   PRO    11     -14.388  16.249 -13.311  1.00  0.00           O  
ATOM    888  O   PRO    11     -13.077  11.697 -12.631  1.00  0.00           O  
ATOM    889  O   PRO    11     -13.383  10.649  -8.439  1.00  0.00           O  
ATOM    890  CB  PRO    11     -13.002  19.239 -13.969  1.00  0.00           C  
ATOM    891  CB  PRO    11     -13.450  10.439 -15.708  1.00  0.00           C  
ATOM    892  CB  PRO    11     -16.665   9.830  -7.556  1.00  0.00           C  
ATOM    893  CG  PRO    11     -14.296  19.617 -13.251  1.00  0.00           C  
ATOM    894  CG  PRO    11     -12.803  11.779 -16.089  1.00  0.00           C  
ATOM    895  CG  PRO    11     -16.809   9.446  -9.029  1.00  0.00           C  
ATOM    896  CD  PRO    11     -15.267  19.586 -14.392  1.00  0.00           C  
ATOM    897  CD  PRO    11     -14.035  12.659 -15.966  1.00  0.00           C  
ATOM    898  CD  PRO    11     -16.780  10.786  -9.794  1.00  0.00           C  
ATOM    899  N   HYP    12     -12.190  15.981 -14.043  1.00  0.00           N  
ATOM    900  N   HYP    12     -13.307   9.456 -12.660  1.00  0.00           N  
ATOM    901  N   HYP    12     -13.688  10.292  -6.242  1.00  0.00           N  
ATOM    902  CA  HYP    12     -11.856  14.786 -13.287  1.00  0.00           C  
ATOM    903  CA  HYP    12     -12.354   9.108 -11.550  1.00  0.00           C  
ATOM    904  CA  HYP    12     -12.276   9.997  -6.018  1.00  0.00           C  
ATOM    905  C   HYP    12     -12.010  14.985 -11.797  1.00  0.00           C  
ATOM    906  C   HYP    12     -11.000   9.805 -11.638  1.00  0.00           C  
ATOM    907  C   HYP    12     -11.630   8.944  -6.920  1.00  0.00           C  
ATOM    908  O   HYP    12     -12.027  16.147 -11.296  1.00  0.00           O  
ATOM    909  O   HYP    12     -10.305   9.731 -12.675  1.00  0.00           O  
ATOM    910  O   HYP    12     -12.197   7.828  -7.152  1.00  0.00           O  
ATOM    911  CB  HYP    12     -10.493  14.266 -13.723  1.00  0.00           C  
ATOM    912  CB  HYP    12     -12.290   7.594 -11.505  1.00  0.00           C  
ATOM    913  CB  HYP    12     -12.202   9.508  -4.592  1.00  0.00           C  
ATOM    914  CG  HYP    12     -10.343  14.899 -15.107  1.00  0.00           C  
ATOM    915  CG  HYP    12     -13.706   7.281 -11.999  1.00  0.00           C  
ATOM    916  CG  HYP    12     -13.359  10.202  -3.884  1.00  0.00           C  
ATOM    917  CD2 HYP    12     -11.153  16.223 -14.979  1.00  0.00           C  
ATOM    918  CD2 HYP    12     -13.852   8.199 -13.171  1.00  0.00           C  
ATOM    919  CD2 HYP    12     -14.390  10.392  -4.955  1.00  0.00           C  
ATOM    920  OD1 HYP    12     -10.764  13.996 -16.175  1.00  0.00           O  
ATOM    921  OD1 HYP    12     -14.703   7.474 -11.024  1.00  0.00           O  
ATOM    922  OD1 HYP    12     -13.043  11.413  -3.170  1.00  0.00           O  
ATOM    923  N   GLY    13     -12.206  13.893 -11.059  1.00  0.00           N  
ATOM    924  N   GLY    13     -10.714  10.596 -10.568  1.00  0.00           N  
ATOM    925  N   GLY    13     -10.430   9.279  -7.437  1.00  0.00           N  
ATOM    926  CA  GLY    13     -12.314  13.918  -9.546  1.00  0.00           C  
ATOM    927  CA  GLY    13      -9.476  11.375 -10.407  1.00  0.00           C  
ATOM    928  CA  GLY    13      -9.581   8.341  -8.107  1.00  0.00           C  
ATOM    929  C   GLY    13     -10.995  14.200  -8.760  1.00  0.00           C  
ATOM    930  C   GLY    13      -8.120  10.510 -10.380  1.00  0.00           C  
ATOM    931  C   GLY    13      -9.250   7.018  -7.367  1.00  0.00           C  
ATOM    932  O   GLY    13      -9.915  14.145  -9.345  1.00  0.00           O  
ATOM    933  O   GLY    13      -8.111   9.402 -10.912  1.00  0.00           O  
ATOM    934  O   GLY    13      -9.802   6.738  -6.252  1.00  0.00           O  
ATOM    935  N   PRO    14     -11.118  14.290  -7.433  1.00  0.00           N  
ATOM    936  N   PRO    14      -6.980  10.950  -9.756  1.00  0.00           N  
ATOM    937  N   PRO    14      -8.501   6.145  -8.049  1.00  0.00           N  
ATOM    938  CA  PRO    14      -9.936  14.479  -6.599  1.00  0.00           C  
ATOM    939  CA  PRO    14      -5.699  10.304  -9.822  1.00  0.00           C  
ATOM    940  CA  PRO    14      -8.045   4.885  -7.566  1.00  0.00           C  
ATOM    941  C   PRO    14      -9.122  13.199  -6.389  1.00  0.00           C  
ATOM    942  C   PRO    14      -5.568   9.275  -8.679  1.00  0.00           C  
ATOM    943  C   PRO    14      -7.276   4.806  -6.251  1.00  0.00           C  
ATOM    944  O   PRO    14      -9.511  12.122  -6.884  1.00  0.00           O  
ATOM    945  O   PRO    14      -6.344   9.339  -7.690  1.00  0.00           O  
ATOM    946  O   PRO    14      -6.679   5.820  -5.867  1.00  0.00           O  
ATOM    947  CB  PRO    14     -10.610  14.955  -5.302  1.00  0.00           C  
ATOM    948  CB  PRO    14      -4.648  11.349  -9.629  1.00  0.00           C  
ATOM    949  CB  PRO    14      -7.126   4.352  -8.700  1.00  0.00           C  
ATOM    950  CG  PRO    14     -11.988  14.418  -5.275  1.00  0.00           C  
ATOM    951  CG  PRO    14      -5.382  12.370  -8.772  1.00  0.00           C  
ATOM    952  CG  PRO    14      -7.638   5.047  -9.950  1.00  0.00           C  
ATOM    953  CD  PRO    14     -12.369  14.228  -6.683  1.00  0.00           C  
ATOM    954  CD  PRO    14      -6.814  12.302  -9.323  1.00  0.00           C  
ATOM    955  CD  PRO    14      -7.971   6.393  -9.371  1.00  0.00           C  
ATOM    956  N   HYP    15      -7.961  13.270  -5.776  1.00  0.00           N  
ATOM    957  N   HYP    15      -4.671   8.275  -8.737  1.00  0.00           N  
ATOM    958  N   HYP    15      -7.236   3.678  -5.557  1.00  0.00           N  
ATOM    959  CA  HYP    15      -7.103  12.128  -5.470  1.00  0.00           C  
ATOM    960  CA  HYP    15      -4.297   7.378  -7.630  1.00  0.00           C  
ATOM    961  CA  HYP    15      -6.333   3.476  -4.403  1.00  0.00           C  
ATOM    962  C   HYP    15      -7.791  10.924  -4.780  1.00  0.00           C  
ATOM    963  C   HYP    15      -4.131   8.136  -6.320  1.00  0.00           C  
ATOM    964  C   HYP    15      -4.878   3.666  -4.853  1.00  0.00           C  
ATOM    965  O   HYP    15      -8.732  11.113  -3.977  1.00  0.00           O  
ATOM    966  O   HYP    15      -3.503   9.195  -6.321  1.00  0.00           O  
ATOM    967  O   HYP    15      -4.535   3.416  -5.998  1.00  0.00           O  
ATOM    968  CB  HYP    15      -5.969  12.572  -4.664  1.00  0.00           C  
ATOM    969  CB  HYP    15      -2.899   6.888  -8.103  1.00  0.00           C  
ATOM    970  CB  HYP    15      -6.531   2.069  -3.859  1.00  0.00           C  
ATOM    971  CG  HYP    15      -5.887  14.070  -4.961  1.00  0.00           C  
ATOM    972  CG  HYP    15      -3.061   6.632  -9.591  1.00  0.00           C  
ATOM    973  CG  HYP    15      -7.885   1.683  -4.298  1.00  0.00           C  
ATOM    974  CD2 HYP    15      -7.345  14.458  -5.252  1.00  0.00           C  
ATOM    975  CD2 HYP    15      -3.832   7.943  -9.888  1.00  0.00           C  
ATOM    976  CD2 HYP    15      -8.180   2.565  -5.544  1.00  0.00           C  
ATOM    977  OD1 HYP    15      -4.984  14.378  -6.042  1.00  0.00           O  
ATOM    978  OD1 HYP    15      -3.780   5.440  -9.839  1.00  0.00           O  
ATOM    979  OD1 HYP    15      -8.800   2.018  -3.289  1.00  0.00           O  
ATOM    980  N   GLY    16      -7.399   9.671  -5.021  1.00  0.00           N  
ATOM    981  N   GLY    16      -4.519   7.544  -5.238  1.00  0.00           N  
ATOM    982  N   GLY    16      -4.023   4.242  -3.999  1.00  0.00           N  
ATOM    983  CA  GLY    16      -7.962   8.510  -4.359  1.00  0.00           C  
ATOM    984  CA  GLY    16      -4.229   8.005  -3.902  1.00  0.00           C  
ATOM    985  CA  GLY    16      -2.574   4.428  -4.306  1.00  0.00           C  
ATOM    986  C   GLY    16      -7.416   8.263  -2.889  1.00  0.00           C  
ATOM    987  C   GLY    16      -2.755   7.885  -3.509  1.00  0.00           C  
ATOM    988  C   GLY    16      -1.796   3.162  -4.536  1.00  0.00           C  
ATOM    989  O   GLY    16      -6.671   9.102  -2.411  1.00  0.00           O  
ATOM    990  O   GLY    16      -1.936   7.425  -4.290  1.00  0.00           O  
ATOM    991  O   GLY    16      -2.257   2.025  -4.368  1.00  0.00           O  
ATOM    992  N   PRO    17      -7.716   7.095  -2.257  1.00  0.00           N  
ATOM    993  N   PRO    17      -2.268   8.401  -2.418  1.00  0.00           N  
ATOM    994  N   PRO    17      -0.576   3.301  -4.965  1.00  0.00           N  
ATOM    995  CA  PRO    17      -7.392   6.666  -0.925  1.00  0.00           C  
ATOM    996  CA  PRO    17      -0.869   8.314  -2.011  1.00  0.00           C  
ATOM    997  CA  PRO    17       0.424   2.183  -5.183  1.00  0.00           C  
ATOM    998  C   PRO    17      -5.942   6.023  -0.778  1.00  0.00           C  
ATOM    999  C   PRO    17      -0.470   6.854  -1.673  1.00  0.00           C  
ATOM   1000  C   PRO    17       0.554   1.342  -3.863  1.00  0.00           C  
ATOM   1001  O   PRO    17      -5.495   5.414  -1.834  1.00  0.00           O  
ATOM   1002  O   PRO    17      -1.367   6.031  -1.461  1.00  0.00           O  
ATOM   1003  O   PRO    17       0.562   2.019  -2.801  1.00  0.00           O  
ATOM   1004  CB  PRO    17      -8.547   5.796  -0.438  1.00  0.00           C  
ATOM   1005  CB  PRO    17      -0.777   9.101  -0.706  1.00  0.00           C  
ATOM   1006  CB  PRO    17       1.717   2.817  -5.554  1.00  0.00           C  
ATOM   1007  CG  PRO    17      -8.965   5.106  -1.740  1.00  0.00           C  
ATOM   1008  CG  PRO    17      -2.198   8.925  -0.096  1.00  0.00           C  
ATOM   1009  CG  PRO    17       1.303   4.174  -6.209  1.00  0.00           C  
ATOM   1010  CD  PRO    17      -8.735   6.179  -2.770  1.00  0.00           C  
ATOM   1011  CD  PRO    17      -3.102   8.893  -1.348  1.00  0.00           C  
ATOM   1012  CD  PRO    17       0.187   4.568  -5.220  1.00  0.00           C  
ATOM   1013  N   HYP    18      -5.238   6.089   0.377  1.00  0.00           N  
ATOM   1014  N   HYP    18       0.810   6.519  -1.666  1.00  0.00           N  
ATOM   1015  N   HYP    18       0.871   0.018  -3.876  1.00  0.00           N  
ATOM   1016  CA  HYP    18      -3.969   5.464   0.654  1.00  0.00           C  
ATOM   1017  CA  HYP    18       1.342   5.190  -1.333  1.00  0.00           C  
ATOM   1018  CA  HYP    18       1.005  -0.806  -2.691  1.00  0.00           C  
ATOM   1019  C   HYP    18      -4.003   4.006   0.097  1.00  0.00           C  
ATOM   1020  C   HYP    18       0.712   4.566  -0.071  1.00  0.00           C  
ATOM   1021  C   HYP    18       2.192  -0.365  -1.834  1.00  0.00           C  
ATOM   1022  O   HYP    18      -5.034   3.321   0.212  1.00  0.00           O  
ATOM   1023  O   HYP    18       0.368   5.343   0.821  1.00  0.00           O  
ATOM   1024  O   HYP    18       3.296  -0.048  -2.266  1.00  0.00           O  
ATOM   1025  CB  HYP    18      -3.701   5.552   2.204  1.00  0.00           C  
ATOM   1026  CB  HYP    18       2.849   5.421  -1.231  1.00  0.00           C  
ATOM   1027  CB  HYP    18       0.970  -2.302  -3.118  1.00  0.00           C  
ATOM   1028  CG  HYP    18      -4.627   6.675   2.553  1.00  0.00           C  
ATOM   1029  CG  HYP    18       3.037   6.392  -2.435  1.00  0.00           C  
ATOM   1030  CG  HYP    18       0.196  -2.195  -4.449  1.00  0.00           C  
ATOM   1031  CD2 HYP    18      -5.796   6.457   1.664  1.00  0.00           C  
ATOM   1032  CD2 HYP    18       1.911   7.345  -2.174  1.00  0.00           C  
ATOM   1033  CD2 HYP    18       0.628  -0.874  -5.028  1.00  0.00           C  
ATOM   1034  OD1 HYP    18      -4.069   7.952   2.236  1.00  0.00           O  
ATOM   1035  OD1 HYP    18       3.009   5.804  -3.717  1.00  0.00           O  
ATOM   1036  OD1 HYP    18      -1.232  -2.315  -4.135  1.00  0.00           O  
ATOM   1037  N   GLY    19      -2.884   3.659  -0.594  1.00  0.00           N  
ATOM   1038  N   GLY    19       0.501   3.280  -0.018  1.00  0.00           N  
ATOM   1039  N   GLY    19       1.978  -0.411  -0.501  1.00  0.00           N  
ATOM   1040  CA  GLY    19      -2.782   2.348  -1.292  1.00  0.00           C  
ATOM   1041  CA  GLY    19       0.151   2.604   1.243  1.00  0.00           C  
ATOM   1042  CA  GLY    19       2.976  -0.111   0.466  1.00  0.00           C  
ATOM   1043  C   GLY    19      -2.899   1.174  -0.344  1.00  0.00           C  
ATOM   1044  C   GLY    19       1.269   2.365   2.312  1.00  0.00           C  
ATOM   1045  C   GLY    19       4.401  -0.720   0.321  1.00  0.00           C  
ATOM   1046  O   GLY    19      -2.897   1.283   0.877  1.00  0.00           O  
ATOM   1047  O   GLY    19       2.443   2.575   2.022  1.00  0.00           O  
ATOM   1048  O   GLY    19       4.658  -1.685  -0.351  1.00  0.00           O  
ATOM   1049  N   PRO    20      -2.988  -0.089  -0.805  1.00  0.00           N  
ATOM   1050  N   PRO    20       0.868   1.964   3.490  1.00  0.00           N  
ATOM   1051  N   PRO    20       5.388  -0.191   0.990  1.00  0.00           N  
ATOM   1052  CA  PRO    20      -3.002  -1.316  -0.001  1.00  0.00           C  
ATOM   1053  CA  PRO    20       1.786   1.739   4.679  1.00  0.00           C  
ATOM   1054  CA  PRO    20       6.767  -0.665   0.942  1.00  0.00           C  
ATOM   1055  C   PRO    20      -1.617  -1.463   0.642  1.00  0.00           C  
ATOM   1056  C   PRO    20       2.756   0.545   4.465  1.00  0.00           C  
ATOM   1057  C   PRO    20       6.915  -2.055   1.634  1.00  0.00           C  
ATOM   1058  O   PRO    20      -0.633  -1.135  -0.015  1.00  0.00           O  
ATOM   1059  O   PRO    20       2.420  -0.451   3.760  1.00  0.00           O  
ATOM   1060  O   PRO    20       6.077  -2.292   2.548  1.00  0.00           O  
ATOM   1061  CB  PRO    20      -3.405  -2.462  -0.951  1.00  0.00           C  
ATOM   1062  CB  PRO    20       0.937   1.514   5.937  1.00  0.00           C  
ATOM   1063  CB  PRO    20       7.649   0.413   1.710  1.00  0.00           C  
ATOM   1064  CG  PRO    20      -4.267  -1.734  -1.972  1.00  0.00           C  
ATOM   1065  CG  PRO    20      -0.266   2.359   5.526  1.00  0.00           C  
ATOM   1066  CG  PRO    20       6.797   1.642   1.642  1.00  0.00           C  
ATOM   1067  CD  PRO    20      -3.397  -0.421  -2.125  1.00  0.00           C  
ATOM   1068  CD  PRO    20      -0.476   1.945   4.049  1.00  0.00           C  
ATOM   1069  CD  PRO    20       5.369   1.090   1.631  1.00  0.00           C  
ATOM   1070  N   HYP    21      -1.431  -2.086   1.819  1.00  0.00           N  
ATOM   1071  N   HYP    21       3.819   0.426   5.287  1.00  0.00           N  
ATOM   1072  N   HYP    21       7.895  -2.919   1.306  1.00  0.00           N  
ATOM   1073  CA  HYP    21      -0.215  -2.405   2.445  1.00  0.00           C  
ATOM   1074  CA  HYP    21       4.845  -0.647   5.121  1.00  0.00           C  
ATOM   1075  CA  HYP    21       8.048  -4.209   1.979  1.00  0.00           C  
ATOM   1076  C   HYP    21       0.713  -3.349   1.684  1.00  0.00           C  
ATOM   1077  C   HYP    21       4.242  -2.043   5.390  1.00  0.00           C  
ATOM   1078  C   HYP    21       8.369  -4.133   3.531  1.00  0.00           C  
ATOM   1079  O   HYP    21       0.296  -4.213   0.925  1.00  0.00           O  
ATOM   1080  O   HYP    21       3.274  -2.170   6.172  1.00  0.00           O  
ATOM   1081  O   HYP    21       8.762  -3.082   4.051  1.00  0.00           O  
ATOM   1082  CB  HYP    21      -0.538  -3.039   3.799  1.00  0.00           C  
ATOM   1083  CB  HYP    21       6.080  -0.314   6.080  1.00  0.00           C  
ATOM   1084  CB  HYP    21       9.168  -4.868   1.214  1.00  0.00           C  
ATOM   1085  CG  HYP    21      -2.002  -2.622   4.092  1.00  0.00           C  
ATOM   1086  CG  HYP    21       5.969   1.257   6.045  1.00  0.00           C  
ATOM   1087  CG  HYP    21       9.356  -4.221  -0.183  1.00  0.00           C  
ATOM   1088  CD2 HYP    21      -2.533  -2.614   2.658  1.00  0.00           C  
ATOM   1089  CD2 HYP    21       4.416   1.464   6.115  1.00  0.00           C  
ATOM   1090  CD2 HYP    21       8.828  -2.759   0.182  1.00  0.00           C  
ATOM   1091  OD1 HYP    21      -2.138  -1.257   4.616  1.00  0.00           O  
ATOM   1092  OD1 HYP    21       6.501   1.792   4.821  1.00  0.00           O  
ATOM   1093  OD1 HYP    21       8.569  -4.812  -1.217  1.00  0.00           O  
ATOM   1094  N   GLY    22       2.032  -3.194   1.913  1.00  0.00           N  
ATOM   1095  N   GLY    22       4.775  -3.157   4.796  1.00  0.00           N  
ATOM   1096  N   GLY    22       7.899  -5.158   4.238  1.00  0.00           N  
ATOM   1097  CA  GLY    22       3.200  -3.926   1.376  1.00  0.00           C  
ATOM   1098  CA  GLY    22       4.366  -4.533   4.908  1.00  0.00           C  
ATOM   1099  CA  GLY    22       7.973  -5.131   5.729  1.00  0.00           C  
ATOM   1100  C   GLY    22       3.335  -5.475   1.620  1.00  0.00           C  
ATOM   1101  C   GLY    22       4.511  -5.165   6.341  1.00  0.00           C  
ATOM   1102  C   GLY    22       9.423  -4.915   6.231  1.00  0.00           C  
ATOM   1103  O   GLY    22       2.543  -5.999   2.345  1.00  0.00           O  
ATOM   1104  O   GLY    22       4.991  -4.498   7.260  1.00  0.00           O  
ATOM   1105  O   GLY    22      10.438  -5.106   5.520  1.00  0.00           O  
ATOM   1106  N   PRO    23       4.289  -6.070   0.997  1.00  0.00           N  
ATOM   1107  N   PRO    23       4.043  -6.403   6.467  1.00  0.00           N  
ATOM   1108  N   PRO    23       9.602  -4.476   7.480  1.00  0.00           N  
ATOM   1109  CA  PRO    23       4.515  -7.559   1.158  1.00  0.00           C  
ATOM   1110  CA  PRO    23       4.251  -7.170   7.733  1.00  0.00           C  
ATOM   1111  CA  PRO    23      10.892  -4.306   8.134  1.00  0.00           C  
ATOM   1112  C   PRO    23       5.493  -7.855   2.360  1.00  0.00           C  
ATOM   1113  C   PRO    23       5.731  -7.661   7.901  1.00  0.00           C  
ATOM   1114  C   PRO    23      11.543  -5.729   8.311  1.00  0.00           C  
ATOM   1115  O   PRO    23       6.099  -6.933   2.955  1.00  0.00           O  
ATOM   1116  O   PRO    23       6.399  -7.903   6.865  1.00  0.00           O  
ATOM   1117  O   PRO    23      10.805  -6.757   8.185  1.00  0.00           O  
ATOM   1118  CB  PRO    23       5.142  -7.944  -0.217  1.00  0.00           C  
ATOM   1119  CB  PRO    23       3.204  -8.289   7.635  1.00  0.00           C  
ATOM   1120  CB  PRO    23      10.580  -3.716   9.530  1.00  0.00           C  
ATOM   1121  CG  PRO    23       6.092  -6.778  -0.444  1.00  0.00           C  
ATOM   1122  CG  PRO    23       3.196  -8.568   6.121  1.00  0.00           C  
ATOM   1123  CG  PRO    23       9.190  -4.179   9.848  1.00  0.00           C  
ATOM   1124  CD  PRO    23       5.176  -5.574  -0.059  1.00  0.00           C  
ATOM   1125  CD  PRO    23       3.323  -7.184   5.459  1.00  0.00           C  
ATOM   1126  CD  PRO    23       8.528  -4.359   8.552  1.00  0.00           C  
ATOM   1127  N   HYP    24       5.681  -9.179   2.714  1.00  0.00           N  
ATOM   1128  N   HYP    24       6.179  -7.843   9.135  1.00  0.00           N  
ATOM   1129  N   HYP    24      12.838  -5.683   8.582  1.00  0.00           N  
ATOM   1130  CA  HYP    24       6.589  -9.561   3.842  1.00  0.00           C  
ATOM   1131  CA  HYP    24       7.533  -8.199   9.462  1.00  0.00           C  
ATOM   1132  CA  HYP    24      13.644  -6.906   8.771  1.00  0.00           C  
ATOM   1133  C   HYP    24       8.000  -8.976   3.775  1.00  0.00           C  
ATOM   1134  C   HYP    24       7.923  -9.535   8.789  1.00  0.00           C  
ATOM   1135  C   HYP    24      13.057  -7.862   9.933  1.00  0.00           C  
ATOM   1136  O   HYP    24       8.631  -8.956   2.740  1.00  0.00           O  
ATOM   1137  O   HYP    24       7.165 -10.492   8.669  1.00  0.00           O  
ATOM   1138  O   HYP    24      12.745  -7.331  11.075  1.00  0.00           O  
ATOM   1139  CB  HYP    24       6.671 -11.073   3.835  1.00  0.00           C  
ATOM   1140  CB  HYP    24       7.605  -8.305  10.958  1.00  0.00           C  
ATOM   1141  CB  HYP    24      15.058  -6.439   9.266  1.00  0.00           C  
ATOM   1142  CG  HYP    24       5.375 -11.478   3.195  1.00  0.00           C  
ATOM   1143  CG  HYP    24       6.375  -7.492  11.480  1.00  0.00           C  
ATOM   1144  CG  HYP    24      15.125  -5.035   8.703  1.00  0.00           C  
ATOM   1145  CD2 HYP    24       5.205 -10.449   2.083  1.00  0.00           C  
ATOM   1146  CD2 HYP    24       5.413  -7.600  10.304  1.00  0.00           C  
ATOM   1147  CD2 HYP    24      13.697  -4.490   8.778  1.00  0.00           C  
ATOM   1148  OD1 HYP    24       4.182 -11.520   3.951  1.00  0.00           O  
ATOM   1149  OD1 HYP    24       6.790  -6.116  11.582  1.00  0.00           O  
ATOM   1150  OD1 HYP    24      15.528  -5.034   7.367  1.00  0.00           O  
ATOM   1151  N   GLY    25       8.517  -8.583   4.950  1.00  0.00           N  
ATOM   1152  N   GLY    25       9.164  -9.553   8.329  1.00  0.00           N  
ATOM   1153  N   GLY    25      13.023  -9.192   9.617  1.00  0.00           N  
ATOM   1154  CA  GLY    25       9.868  -8.024   5.112  1.00  0.00           C  
ATOM   1155  CA  GLY    25       9.791 -10.705   7.680  1.00  0.00           C  
ATOM   1156  CA  GLY    25      12.504 -10.152  10.648  1.00  0.00           C  
ATOM   1157  C   GLY    25      10.998  -9.091   4.792  1.00  0.00           C  
ATOM   1158  C   GLY    25       9.999 -11.898   8.600  1.00  0.00           C  
ATOM   1159  C   GLY    25      13.420 -10.443  11.819  1.00  0.00           C  
ATOM   1160  O   GLY    25      10.745 -10.313   4.731  1.00  0.00           O  
ATOM   1161  O   GLY    25      10.032 -11.719   9.838  1.00  0.00           O  
ATOM   1162  O   GLY    25      14.431  -9.777  11.942  1.00  0.00           O  
ATOM   1163  N   PRO    26      12.301  -8.722   4.481  1.00  0.00           N  
ATOM   1164  N   PRO    26      10.136 -13.069   8.018  1.00  0.00           N  
ATOM   1165  N   PRO    26      13.021 -11.433  12.651  1.00  0.00           N  
ATOM   1166  CA  PRO    26      13.318  -9.702   4.165  1.00  0.00           C  
ATOM   1167  CA  PRO    26      10.497 -14.366   8.539  1.00  0.00           C  
ATOM   1168  CA  PRO    26      13.773 -11.621  13.895  1.00  0.00           C  
ATOM   1169  C   PRO    26      13.787 -10.524   5.429  1.00  0.00           C  
ATOM   1170  C   PRO    26      11.889 -14.412   9.224  1.00  0.00           C  
ATOM   1171  C   PRO    26      15.037 -12.524  13.736  1.00  0.00           C  
ATOM   1172  O   PRO    26      13.650 -10.023   6.546  1.00  0.00           O  
ATOM   1173  O   PRO    26      12.642 -13.459   9.161  1.00  0.00           O  
ATOM   1174  O   PRO    26      15.273 -13.195  12.733  1.00  0.00           O  
ATOM   1175  CB  PRO    26      14.406  -8.909   3.439  1.00  0.00           C  
ATOM   1176  CB  PRO    26      10.564 -15.365   7.457  1.00  0.00           C  
ATOM   1177  CB  PRO    26      12.660 -12.282  14.739  1.00  0.00           C  
ATOM   1178  CG  PRO    26      14.396  -7.630   4.386  1.00  0.00           C  
ATOM   1179  CG  PRO    26       9.507 -14.945   6.587  1.00  0.00           C  
ATOM   1180  CG  PRO    26      11.987 -13.226  13.812  1.00  0.00           C  
ATOM   1181  CD  PRO    26      12.868  -7.369   4.506  1.00  0.00           C  
ATOM   1182  CD  PRO    26       9.663 -13.385   6.665  1.00  0.00           C  
ATOM   1183  CD  PRO    26      11.866 -12.285  12.585  1.00  0.00           C  
ATOM   1184  N   HYP    27      14.338 -11.751   5.203  1.00  0.00           N  
ATOM   1185  N   HYP    27      12.343 -15.469   9.912  1.00  0.00           N  
ATOM   1186  N   HYP    27      15.933 -12.707  14.734  1.00  0.00           N  
ATOM   1187  CA  HYP    27      14.736 -12.624   6.254  1.00  0.00           C  
ATOM   1188  CA  HYP    27      13.635 -15.577  10.670  1.00  0.00           C  
ATOM   1189  CA  HYP    27      17.089 -13.614  14.638  1.00  0.00           C  
ATOM   1190  C   HYP    27      15.809 -12.077   7.163  1.00  0.00           C  
ATOM   1191  C   HYP    27      14.922 -15.433   9.833  1.00  0.00           C  
ATOM   1192  C   HYP    27      16.717 -15.039  14.412  1.00  0.00           C  
ATOM   1193  O   HYP    27      16.528 -11.156   6.851  1.00  0.00           O  
ATOM   1194  O   HYP    27      14.877 -15.461   8.586  1.00  0.00           O  
ATOM   1195  O   HYP    27      15.702 -15.541  14.879  1.00  0.00           O  
ATOM   1196  CB  HYP    27      15.359 -13.841   5.485  1.00  0.00           C  
ATOM   1197  CB  HYP    27      13.618 -16.933  11.448  1.00  0.00           C  
ATOM   1198  CB  HYP    27      17.828 -13.460  16.010  1.00  0.00           C  
ATOM   1199  CG  HYP    27      14.554 -13.932   4.224  1.00  0.00           C  
ATOM   1200  CG  HYP    27      12.086 -17.148  11.557  1.00  0.00           C  
ATOM   1201  CG  HYP    27      16.756 -12.827  16.922  1.00  0.00           C  
ATOM   1202  CD2 HYP    27      14.536 -12.441   3.909  1.00  0.00           C  
ATOM   1203  CD2 HYP    27      11.565 -16.687  10.219  1.00  0.00           C  
ATOM   1204  CD2 HYP    27      15.969 -11.913  15.906  1.00  0.00           C  
ATOM   1205  OD1 HYP    27      13.238 -14.495   4.500  1.00  0.00           O  
ATOM   1206  OD1 HYP    27      11.484 -16.430  12.665  1.00  0.00           O  
ATOM   1207  OD1 HYP    27      17.333 -12.039  17.920  1.00  0.00           O  
ATOM   1208  N   GLY    28      15.811 -12.525   8.429  1.00  0.00           N  
ATOM   1209  N   GLY    28      16.038 -15.310  10.538  1.00  0.00           N  
ATOM   1210  N   GLY    28      17.575 -15.817  13.763  1.00  0.00           N  
ATOM   1211  CA  GLY    28      16.394 -11.901   9.529  1.00  0.00           C  
ATOM   1212  CA  GLY    28      17.347 -15.620   9.950  1.00  0.00           C  
ATOM   1213  CA  GLY    28      17.335 -17.241  13.547  1.00  0.00           C  
ATOM   1214  C   GLY    28      17.910 -12.128   9.810  1.00  0.00           C  
ATOM   1215  C   GLY    28      17.802 -17.117   9.999  1.00  0.00           C  
ATOM   1216  C   GLY    28      17.395 -18.106  14.791  1.00  0.00           C  
ATOM   1217  O   GLY    28      18.566 -12.739   8.957  1.00  0.00           O  
ATOM   1218  O   GLY    28      17.138 -17.953  10.498  1.00  0.00           O  
ATOM   1219  O   GLY    28      17.677 -17.574  15.859  1.00  0.00           O  
ATOM   1220  N   PRO    29      18.533 -11.787  10.903  1.00  0.00           N  
ATOM   1221  N   PRO    29      19.011 -17.488   9.494  1.00  0.00           N  
ATOM   1222  N   PRO    29      16.957 -19.357  14.828  1.00  0.00           N  
ATOM   1223  CA  PRO    29      19.999 -11.870  11.228  1.00  0.00           C  
ATOM   1224  CA  PRO    29      19.516 -18.828   9.575  1.00  0.00           C  
ATOM   1225  CA  PRO    29      16.874 -20.226  16.002  1.00  0.00           C  
ATOM   1226  C   PRO    29      20.381 -13.308  11.755  1.00  0.00           C  
ATOM   1227  C   PRO    29      20.117 -19.196  10.956  1.00  0.00           C  
ATOM   1228  C   PRO    29      18.229 -20.304  16.653  1.00  0.00           C  
ATOM   1229  O   PRO    29      19.495 -13.935  12.276  1.00  0.00           O  
ATOM   1230  O   PRO    29      20.409 -18.303  11.751  1.00  0.00           O  
ATOM   1231  O   PRO    29      19.235 -20.142  15.966  1.00  0.00           O  
ATOM   1232  CB  PRO    29      20.329 -10.775  12.188  1.00  0.00           C  
ATOM   1233  CB  PRO    29      20.696 -18.749   8.588  1.00  0.00           C  
ATOM   1234  CB  PRO    29      16.283 -21.574  15.590  1.00  0.00           C  
ATOM   1235  CG  PRO    29      18.973 -10.457  12.907  1.00  0.00           C  
ATOM   1236  CG  PRO    29      21.244 -17.346   8.837  1.00  0.00           C  
ATOM   1237  CG  PRO    29      15.446 -21.126  14.429  1.00  0.00           C  
ATOM   1238  CD  PRO    29      17.971 -10.709  11.708  1.00  0.00           C  
ATOM   1239  CD  PRO    29      19.962 -16.556   8.895  1.00  0.00           C  
ATOM   1240  CD  PRO    29      16.262 -20.047  13.741  1.00  0.00           C  
ATOM   1241  N   HYP    30      21.613 -13.777  11.575  1.00  0.00           N  
ATOM   1242  N   HYP    30      20.307 -20.548  11.274  1.00  0.00           N  
ATOM   1243  N   HYP    30      18.322 -20.612  17.933  1.00  0.00           N  
ATOM   1244  CA  HYP    30      22.003 -15.052  12.142  1.00  0.00           C  
ATOM   1245  CA  HYP    30      20.740 -20.942  12.651  1.00  0.00           C  
ATOM   1246  CA  HYP    30      19.628 -20.774  18.559  1.00  0.00           C  
ATOM   1247  C   HYP    30      21.786 -15.172  13.683  1.00  0.00           C  
ATOM   1248  C   HYP    30      22.132 -20.453  13.172  1.00  0.00           C  
ATOM   1249  C   HYP    30      20.448 -21.925  17.930  1.00  0.00           C  
ATOM   1250  O   HYP    30      21.683 -14.139  14.433  1.00  0.00           O  
ATOM   1251  O   HYP    30      23.053 -20.288  12.353  1.00  0.00           O  
ATOM   1252  O   HYP    30      19.845 -22.957  17.569  1.00  0.00           O  
ATOM   1253  CB  HYP    30      23.413 -15.330  11.700  1.00  0.00           C  
ATOM   1254  CB  HYP    30      20.666 -22.428  12.629  1.00  0.00           C  
ATOM   1255  CB  HYP    30      19.216 -21.122  19.971  1.00  0.00           C  
ATOM   1256  CG  HYP    30      23.579 -14.330  10.552  1.00  0.00           C  
ATOM   1257  CG  HYP    30      19.405 -22.785  11.726  1.00  0.00           C  
ATOM   1258  CG  HYP    30      17.835 -20.656  20.244  1.00  0.00           C  
ATOM   1259  CD2 HYP    30      22.724 -13.125  10.957  1.00  0.00           C  
ATOM   1260  CD2 HYP    30      19.604 -21.723  10.616  1.00  0.00           C  
ATOM   1261  CD2 HYP    30      17.211 -20.893  18.938  1.00  0.00           C  
ATOM   1262  OD1 HYP    30      23.111 -14.849   9.380  1.00  0.00           O  
ATOM   1263  OD1 HYP    30      18.149 -22.565  12.290  1.00  0.00           O  
ATOM   1264  OD1 HYP    30      17.825 -19.300  20.566  1.00  0.00           O  
ATOM   1265  N   GLY    31      21.367 -16.421  14.035  1.00  0.00           N  
ATOM   1266  N   GLY    31      22.139 -20.210  14.500  1.00  0.00           N  
ATOM   1267  N   GLY    31      21.823 -21.808  17.861  1.00  0.00           N  
ATOM   1268  CA  GLY    31      20.857 -16.520  15.369  1.00  0.00           C  
ATOM   1269  CA  GLY    31      23.275 -19.708  15.285  1.00  0.00           C  
ATOM   1270  CA  GLY    31      22.597 -22.893  17.342  1.00  0.00           C  
ATOM   1271  C   GLY    31      21.907 -16.405  16.514  1.00  0.00           C  
ATOM   1272  C   GLY    31      24.464 -20.745  15.346  1.00  0.00           C  
ATOM   1273  C   GLY    31      22.525 -24.288  18.117  1.00  0.00           C  
ATOM   1274  O   GLY    31      23.122 -16.261  16.277  1.00  0.00           O  
ATOM   1275  O   GLY    31      24.270 -21.889  14.944  1.00  0.00           O  
ATOM   1276  O   GLY    31      21.833 -24.462  19.090  1.00  0.00           O  
ATOM   1277  N   PRO    32      21.431 -16.471  17.780  1.00  0.00           N  
ATOM   1278  N   PRO    32      25.605 -20.316  15.961  1.00  0.00           N  
ATOM   1279  N   PRO    32      23.187 -25.298  17.594  1.00  0.00           N  
ATOM   1280  CA  PRO    32      22.277 -16.489  18.920  1.00  0.00           C  
ATOM   1281  CA  PRO    32      26.792 -21.137  16.296  1.00  0.00           C  
ATOM   1282  CA  PRO    32      23.092 -26.642  18.177  1.00  0.00           C  
ATOM   1283  C   PRO    32      22.933 -17.863  19.139  1.00  0.00           C  
ATOM   1284  C   PRO    32      26.630 -22.250  17.384  1.00  0.00           C  
ATOM   1285  C   PRO    32      23.694 -26.650  19.611  1.00  0.00           C  
ATOM   1286  O   PRO    32      22.651 -18.883  18.429  1.00  0.00           O  
ATOM   1287  O   PRO    32      25.790 -22.100  18.337  1.00  0.00           O  
ATOM   1288  O   PRO    32      24.519 -25.782  19.860  1.00  0.00           O  
ATOM   1289  CB  PRO    32      21.445 -15.984  20.111  1.00  0.00           C  
ATOM   1290  CB  PRO    32      27.896 -20.161  16.573  1.00  0.00           C  
ATOM   1291  CB  PRO    32      23.985 -27.529  17.202  1.00  0.00           C  
ATOM   1292  CG  PRO    32      19.993 -16.452  19.697  1.00  0.00           C  
ATOM   1293  CG  PRO    32      27.175 -19.089  17.410  1.00  0.00           C  
ATOM   1294  CG  PRO    32      24.037 -26.748  15.913  1.00  0.00           C  
ATOM   1295  CD  PRO    32      20.045 -16.377  18.155  1.00  0.00           C  
ATOM   1296  CD  PRO    32      25.916 -18.967  16.486  1.00  0.00           C  
ATOM   1297  CD  PRO    32      24.114 -25.317  16.454  1.00  0.00           C  
ATOM   1298  N   HYP    33      23.864 -17.935  20.147  1.00  0.00           N  
ATOM   1299  N   HYP    33      27.483 -23.303  17.297  1.00  0.00           N  
ATOM   1300  N   HYP    33      23.314 -27.558  20.489  1.00  0.00           N  
ATOM   1301  CA  HYP    33      24.664 -19.165  20.469  1.00  0.00           C  
ATOM   1302  CA  HYP    33      27.335 -24.470  18.253  1.00  0.00           C  
ATOM   1303  CA  HYP    33      23.951 -27.847  21.773  1.00  0.00           C  
ATOM   1304  C   HYP    33      23.810 -20.313  20.936  1.00  0.00           C  
ATOM   1305  C   HYP    33      27.787 -24.077  19.642  1.00  0.00           C  
ATOM   1306  C   HYP    33      25.459 -27.862  21.769  1.00  0.00           C  
ATOM   1307  O   HYP    33      22.594 -20.123  21.364  1.00  0.00           O  
ATOM   1308  O   HYP    33      28.624 -23.182  19.753  1.00  0.00           O  
ATOM   1309  O   HYP    33      25.986 -28.180  20.718  1.00  0.00           O  
ATOM   1310  CB  HYP    33      25.614 -18.767  21.611  1.00  0.00           C  
ATOM   1311  CB  HYP    33      28.210 -25.640  17.699  1.00  0.00           C  
ATOM   1312  CB  HYP    33      23.412 -29.208  22.280  1.00  0.00           C  
ATOM   1313  CG  HYP    33      25.816 -17.252  21.362  1.00  0.00           C  
ATOM   1314  CG  HYP    33      28.772 -25.061  16.303  1.00  0.00           C  
ATOM   1315  CG  HYP    33      22.056 -29.284  21.577  1.00  0.00           C  
ATOM   1316  CD2 HYP    33      24.477 -16.773  20.757  1.00  0.00           C  
ATOM   1317  CD2 HYP    33      28.587 -23.523  16.367  1.00  0.00           C  
ATOM   1318  CD2 HYP    33      22.316 -28.630  20.219  1.00  0.00           C  
ATOM   1319  OD1 HYP    33      26.729 -17.157  20.291  1.00  0.00           O  
ATOM   1320  OD1 HYP    33      28.079 -25.614  15.231  1.00  0.00           O  
ATOM   1321  OD1 HYP    33      21.221 -28.541  22.457  1.00  0.00           O  
ATOM   1322  N   GLY    34      24.362 -21.529  20.820  1.00  0.00           N  
ATOM   1323  N   GLY    34      27.159 -24.627  20.646  1.00  0.00           N  
ATOM   1324  N   GLY    34      26.145 -27.610  22.889  1.00  0.00           N  
ATOM   1325  CA  GLY    34      23.608 -22.729  21.317  1.00  0.00           C  
ATOM   1326  CA  GLY    34      27.101 -24.058  22.003  1.00  0.00           C  
ATOM   1327  CA  GLY    34      27.599 -27.524  22.917  1.00  0.00           C  
ATOM   1328  C   GLY    34      23.656 -22.870  22.861  1.00  0.00           C  
ATOM   1329  C   GLY    34      28.469 -24.145  22.706  1.00  0.00           C  
ATOM   1330  C   GLY    34      28.291 -28.833  23.286  1.00  0.00           C  
ATOM   1331  O   GLY    34      24.395 -22.160  23.536  1.00  0.00           O  
ATOM   1332  O   GLY    34      29.283 -25.022  22.493  1.00  0.00           O  
ATOM   1333  O   GLY    34      27.681 -29.876  23.305  1.00  0.00           O  
ATOM   1334  N   PRO    35      22.923 -23.842  23.457  1.00  0.00           N  
ATOM   1335  N   PRO    35      28.565 -23.360  23.839  1.00  0.00           N  
ATOM   1336  N   PRO    35      29.614 -28.773  23.554  1.00  0.00           N  
ATOM   1337  CA  PRO    35      22.976 -24.191  24.877  1.00  0.00           C  
ATOM   1338  CA  PRO    35      29.719 -23.307  24.791  1.00  0.00           C  
ATOM   1339  CA  PRO    35      30.365 -29.938  23.875  1.00  0.00           C  
ATOM   1340  C   PRO    35      24.363 -24.457  25.380  1.00  0.00           C  
ATOM   1341  C   PRO    35      29.959 -24.623  25.529  1.00  0.00           C  
ATOM   1342  C   PRO    35      30.152 -30.483  25.283  1.00  0.00           C  
ATOM   1343  O   PRO    35      25.073 -25.081  24.579  1.00  0.00           O  
ATOM   1344  O   PRO    35      29.036 -25.394  25.813  1.00  0.00           O  
ATOM   1345  O   PRO    35      30.058 -29.619  26.167  1.00  0.00           O  
ATOM   1346  CB  PRO    35      22.139 -25.478  24.923  1.00  0.00           C  
ATOM   1347  CB  PRO    35      29.469 -22.301  25.842  1.00  0.00           C  
ATOM   1348  CB  PRO    35      31.856 -29.441  23.712  1.00  0.00           C  
ATOM   1349  CG  PRO    35      21.076 -25.271  23.860  1.00  0.00           C  
ATOM   1350  CG  PRO    35      28.723 -21.289  24.980  1.00  0.00           C  
ATOM   1351  CG  PRO    35      31.775 -28.400  22.598  1.00  0.00           C  
ATOM   1352  CD  PRO    35      21.868 -24.612  22.763  1.00  0.00           C  
ATOM   1353  CD  PRO    35      27.844 -22.079  23.994  1.00  0.00           C  
ATOM   1354  CD  PRO    35      30.523 -27.719  23.145  1.00  0.00           C  
ATOM   1355  N   HYP    36      24.747 -24.234  26.689  1.00  0.00           N  
ATOM   1356  N   HYP    36      31.214 -24.732  26.094  1.00  0.00           N  
ATOM   1357  N   HYP    36      30.118 -31.835  25.500  1.00  0.00           N  
ATOM   1358  CA  HYP    36      25.969 -24.745  27.270  1.00  0.00           C  
ATOM   1359  CA  HYP    36      31.554 -25.987  26.750  1.00  0.00           C  
ATOM   1360  CA  HYP    36      29.893 -32.453  26.810  1.00  0.00           C  
ATOM   1361  C   HYP    36      25.851 -26.198  27.619  1.00  0.00           C  
ATOM   1362  C   HYP    36      30.835 -26.098  28.128  1.00  0.00           C  
ATOM   1363  C   HYP    36      30.893 -32.275  27.943  1.00  0.00           C  
ATOM   1364  O   HYP    36      24.847 -26.636  28.094  1.00  0.00           O  
ATOM   1365  O   HYP    36      30.376 -25.136  28.782  1.00  0.00           O  
ATOM   1366  O   HYP    36      31.873 -31.536  27.716  1.00  0.00           O  
ATOM   1367  CB  HYP    36      26.312 -23.893  28.511  1.00  0.00           C  
ATOM   1368  CB  HYP    36      33.062 -26.032  26.966  1.00  0.00           C  
ATOM   1369  CB  HYP    36      29.786 -33.914  26.509  1.00  0.00           C  
ATOM   1370  CG  HYP    36      25.423 -22.654  28.309  1.00  0.00           C  
ATOM   1371  CG  HYP    36      33.533 -25.109  25.831  1.00  0.00           C  
ATOM   1372  CG  HYP    36      29.098 -33.935  25.091  1.00  0.00           C  
ATOM   1373  CD2 HYP    36      24.144 -23.211  27.556  1.00  0.00           C  
ATOM   1374  CD2 HYP    36      32.439 -24.012  25.850  1.00  0.00           C  
ATOM   1375  CD2 HYP    36      29.926 -32.855  24.454  1.00  0.00           C  
ATOM   1376  OD1 HYP    36      26.133 -21.690  27.582  1.00  0.00           O  
ATOM   1377  OD1 HYP    36      33.613 -25.814  24.550  1.00  0.00           O  
ATOM   1378  OD1 HYP    36      27.730 -33.565  25.016  1.00  0.00           O  
ATOM   1379  N   GLY    37      26.922 -26.960  27.383  1.00  0.00           N  
ATOM   1380  N   GLY    37      30.823 -27.316  28.707  1.00  0.00           N  
ATOM   1381  N   GLY    37      30.611 -32.871  29.137  1.00  0.00           N  
ATOM   1382  CA  GLY    37      27.029 -28.423  27.448  1.00  0.00           C  
ATOM   1383  CA  GLY    37      30.035 -27.610  29.988  1.00  0.00           C  
ATOM   1384  CA  GLY    37      31.567 -32.604  30.232  1.00  0.00           C  
ATOM   1385  C   GLY    37      25.994 -29.207  26.666  1.00  0.00           C  
ATOM   1386  C   GLY    37      30.838 -27.149  31.251  1.00  0.00           C  
ATOM   1387  C   GLY    37      31.234 -31.308  30.923  1.00  0.00           C  
ATOM   1388  O   GLY    37      25.181 -28.696  25.931  1.00  0.00           O  
ATOM   1389  O   GLY    37      32.090 -26.934  31.194  1.00  0.00           O  
ATOM   1390  O   GLY    37      30.088 -31.058  31.287  1.00  0.00           O  
ATOM   1391  N   NH2    38      26.120 -30.512  26.741  1.00  0.00           N  
ATOM   1392  N   NH2    38      30.206 -26.920  32.401  1.00  0.00           N  
ATOM   1393  N   NH2    38      32.308 -30.556  31.182  1.00  0.00           N  
TER    1394      NH2    38 
END
ATOM   1395  C   ACE     1     -34.175  32.469 -26.829  1.00  0.00           C  
ATOM   1396  C   ACE     1     -32.014  33.705 -21.826  1.00  0.00           C  
ATOM   1397  C   ACE     1     -27.353  31.680 -23.287  1.00  0.00           C  
ATOM   1398  O   ACE     1     -34.424  32.575 -25.632  1.00  0.00           O  
ATOM   1399  O   ACE     1     -30.994  34.006 -21.235  1.00  0.00           O  
ATOM   1400  O   ACE     1     -26.677  30.913 -24.031  1.00  0.00           O  
ATOM   1401  CH3 ACE     1     -34.301  33.668 -27.674  1.00  0.00           C  
ATOM   1402  CH3 ACE     1     -32.323  34.480 -23.111  1.00  0.00           C  
ATOM   1403  CH3 ACE     1     -28.774  32.016 -23.792  1.00  0.00           C  
ATOM   1404  N   PRO     2     -33.806  31.326 -27.388  1.00  0.00           N  
ATOM   1405  N   PRO     2     -32.870  32.694 -21.473  1.00  0.00           N  
ATOM   1406  N   PRO     2     -26.957  32.129 -22.109  1.00  0.00           N  
ATOM   1407  CA  PRO     2     -33.839  30.070 -26.615  1.00  0.00           C  
ATOM   1408  CA  PRO     2     -32.637  31.912 -20.295  1.00  0.00           C  
ATOM   1409  CA  PRO     2     -25.656  31.711 -21.484  1.00  0.00           C  
ATOM   1410  C   PRO     2     -33.060  29.933 -25.320  1.00  0.00           C  
ATOM   1411  C   PRO     2     -31.299  31.156 -20.202  1.00  0.00           C  
ATOM   1412  C   PRO     2     -25.644  30.205 -21.087  1.00  0.00           C  
ATOM   1413  O   PRO     2     -32.065  30.718 -25.115  1.00  0.00           O  
ATOM   1414  O   PRO     2     -30.869  30.650 -21.295  1.00  0.00           O  
ATOM   1415  O   PRO     2     -26.654  29.598 -20.746  1.00  0.00           O  
ATOM   1416  CB  PRO     2     -33.275  29.048 -27.613  1.00  0.00           C  
ATOM   1417  CB  PRO     2     -33.886  31.099 -20.105  1.00  0.00           C  
ATOM   1418  CB  PRO     2     -25.544  32.597 -20.293  1.00  0.00           C  
ATOM   1419  CG  PRO     2     -33.605  29.645 -28.977  1.00  0.00           C  
ATOM   1420  CG  PRO     2     -34.931  31.674 -21.059  1.00  0.00           C  
ATOM   1421  CG  PRO     2     -26.507  33.768 -20.450  1.00  0.00           C  
ATOM   1422  CD  PRO     2     -33.364  31.102 -28.731  1.00  0.00           C  
ATOM   1423  CD  PRO     2     -34.069  32.296 -22.202  1.00  0.00           C  
ATOM   1424  CD  PRO     2     -27.633  33.141 -21.342  1.00  0.00           C  
ATOM   1425  N   HYP     3     -33.260  28.966 -24.404  1.00  0.00           N  
ATOM   1426  N   HYP     3     -30.541  31.053 -19.069  1.00  0.00           N  
ATOM   1427  N   HYP     3     -24.477  29.534 -20.974  1.00  0.00           N  
ATOM   1428  CA  HYP     3     -32.261  28.651 -23.363  1.00  0.00           C  
ATOM   1429  CA  HYP     3     -29.411  30.217 -18.966  1.00  0.00           C  
ATOM   1430  CA  HYP     3     -24.508  28.065 -20.751  1.00  0.00           C  
ATOM   1431  C   HYP     3     -30.873  28.451 -23.880  1.00  0.00           C  
ATOM   1432  C   HYP     3     -29.793  28.732 -19.116  1.00  0.00           C  
ATOM   1433  C   HYP     3     -24.938  27.680 -19.346  1.00  0.00           C  
ATOM   1434  O   HYP     3     -30.743  28.067 -24.999  1.00  0.00           O  
ATOM   1435  O   HYP     3     -30.913  28.325 -18.854  1.00  0.00           O  
ATOM   1436  O   HYP     3     -24.792  28.383 -18.351  1.00  0.00           O  
ATOM   1437  CB  HYP     3     -32.704  27.311 -22.646  1.00  0.00           C  
ATOM   1438  CB  HYP     3     -28.717  30.482 -17.616  1.00  0.00           C  
ATOM   1439  CB  HYP     3     -23.033  27.603 -21.014  1.00  0.00           C  
ATOM   1440  CG  HYP     3     -34.224  27.396 -22.924  1.00  0.00           C  
ATOM   1441  CG  HYP     3     -29.877  31.002 -16.746  1.00  0.00           C  
ATOM   1442  CG  HYP     3     -22.514  28.712 -21.955  1.00  0.00           C  
ATOM   1443  CD2 HYP     3     -34.259  27.961 -24.370  1.00  0.00           C  
ATOM   1444  CD2 HYP     3     -30.829  31.575 -17.744  1.00  0.00           C  
ATOM   1445  CD2 HYP     3     -23.132  29.952 -21.291  1.00  0.00           C  
ATOM   1446  OD1 HYP     3     -34.904  28.253 -22.003  1.00  0.00           O  
ATOM   1447  OD1 HYP     3     -29.560  31.965 -15.770  1.00  0.00           O  
ATOM   1448  OD1 HYP     3     -23.025  28.599 -23.302  1.00  0.00           O  
ATOM   1449  N   GLY     4     -29.847  28.641 -23.081  1.00  0.00           N  
ATOM   1450  N   GLY     4     -28.829  27.911 -19.602  1.00  0.00           N  
ATOM   1451  N   GLY     4     -25.318  26.426 -19.153  1.00  0.00           N  
ATOM   1452  CA  GLY     4     -28.478  28.298 -23.377  1.00  0.00           C  
ATOM   1453  CA  GLY     4     -28.960  26.471 -19.874  1.00  0.00           C  
ATOM   1454  CA  GLY     4     -25.680  25.958 -17.757  1.00  0.00           C  
ATOM   1455  C   GLY     4     -28.208  26.764 -23.486  1.00  0.00           C  
ATOM   1456  C   GLY     4     -29.293  25.556 -18.692  1.00  0.00           C  
ATOM   1457  C   GLY     4     -24.503  25.782 -16.770  1.00  0.00           C  
ATOM   1458  O   GLY     4     -29.086  25.964 -23.147  1.00  0.00           O  
ATOM   1459  O   GLY     4     -29.206  26.023 -17.531  1.00  0.00           O  
ATOM   1460  O   GLY     4     -23.376  25.941 -17.217  1.00  0.00           O  
ATOM   1461  N   PRO     5     -27.024  26.354 -23.915  1.00  0.00           N  
ATOM   1462  N   PRO     5     -29.494  24.242 -18.892  1.00  0.00           N  
ATOM   1463  N   PRO     5     -24.826  25.400 -15.542  1.00  0.00           N  
ATOM   1464  CA  PRO     5     -26.708  24.931 -23.941  1.00  0.00           C  
ATOM   1465  CA  PRO     5     -29.675  23.253 -17.807  1.00  0.00           C  
ATOM   1466  CA  PRO     5     -23.815  25.230 -14.519  1.00  0.00           C  
ATOM   1467  C   PRO     5     -26.599  24.324 -22.613  1.00  0.00           C  
ATOM   1468  C   PRO     5     -28.291  22.691 -17.248  1.00  0.00           C  
ATOM   1469  C   PRO     5     -23.030  23.957 -14.815  1.00  0.00           C  
ATOM   1470  O   PRO     5     -26.434  25.024 -21.555  1.00  0.00           O  
ATOM   1471  O   PRO     5     -27.256  22.700 -17.968  1.00  0.00           O  
ATOM   1472  O   PRO     5     -23.538  23.066 -15.472  1.00  0.00           O  
ATOM   1473  CB  PRO     5     -25.427  24.923 -24.864  1.00  0.00           C  
ATOM   1474  CB  PRO     5     -30.604  22.203 -18.332  1.00  0.00           C  
ATOM   1475  CB  PRO     5     -24.460  25.052 -13.162  1.00  0.00           C  
ATOM   1476  CG  PRO     5     -24.749  26.271 -24.756  1.00  0.00           C  
ATOM   1477  CG  PRO     5     -30.127  22.177 -19.803  1.00  0.00           C  
ATOM   1478  CG  PRO     5     -25.928  24.789 -13.458  1.00  0.00           C  
ATOM   1479  CD  PRO     5     -25.981  27.161 -24.611  1.00  0.00           C  
ATOM   1480  CD  PRO     5     -29.877  23.598 -20.163  1.00  0.00           C  
ATOM   1481  CD  PRO     5     -26.142  25.462 -14.817  1.00  0.00           C  
ATOM   1482  N   HYP     6     -26.757  22.952 -22.543  1.00  0.00           N  
ATOM   1483  N   HYP     6     -28.324  21.968 -16.133  1.00  0.00           N  
ATOM   1484  N   HYP     6     -21.705  23.876 -14.532  1.00  0.00           N  
ATOM   1485  CA  HYP     6     -26.294  22.240 -21.351  1.00  0.00           C  
ATOM   1486  CA  HYP     6     -27.111  21.420 -15.448  1.00  0.00           C  
ATOM   1487  CA  HYP     6     -21.027  22.609 -14.746  1.00  0.00           C  
ATOM   1488  C   HYP     6     -24.999  22.697 -20.770  1.00  0.00           C  
ATOM   1489  C   HYP     6     -26.281  20.481 -16.360  1.00  0.00           C  
ATOM   1490  C   HYP     6     -21.661  21.458 -14.041  1.00  0.00           C  
ATOM   1491  O   HYP     6     -24.116  23.053 -21.530  1.00  0.00           O  
ATOM   1492  O   HYP     6     -26.731  19.517 -17.070  1.00  0.00           O  
ATOM   1493  O   HYP     6     -22.355  21.668 -13.011  1.00  0.00           O  
ATOM   1494  CB  HYP     6     -26.185  20.784 -21.673  1.00  0.00           C  
ATOM   1495  CB  HYP     6     -27.611  20.625 -14.282  1.00  0.00           C  
ATOM   1496  CB  HYP     6     -19.629  22.877 -14.221  1.00  0.00           C  
ATOM   1497  CG  HYP     6     -27.195  20.692 -22.899  1.00  0.00           C  
ATOM   1498  CG  HYP     6     -28.938  21.388 -13.874  1.00  0.00           C  
ATOM   1499  CG  HYP     6     -19.433  24.420 -14.353  1.00  0.00           C  
ATOM   1500  CD2 HYP     6     -27.064  22.054 -23.613  1.00  0.00           C  
ATOM   1501  CD2 HYP     6     -29.489  21.722 -15.283  1.00  0.00           C  
ATOM   1502  CD2 HYP     6     -20.801  24.898 -14.014  1.00  0.00           C  
ATOM   1503  OD1 HYP     6     -28.489  20.498 -22.458  1.00  0.00           O  
ATOM   1504  OD1 HYP     6     -28.614  22.548 -13.101  1.00  0.00           O  
ATOM   1505  OD1 HYP     6     -19.162  24.963 -15.649  1.00  0.00           O  
ATOM   1506  N   GLY     7     -24.813  22.570 -19.512  1.00  0.00           N  
ATOM   1507  N   GLY     7     -24.990  20.622 -16.125  1.00  0.00           N  
ATOM   1508  N   GLY     7     -21.411  20.224 -14.478  1.00  0.00           N  
ATOM   1509  CA  GLY     7     -23.594  23.096 -18.931  1.00  0.00           C  
ATOM   1510  CA  GLY     7     -24.081  19.886 -16.990  1.00  0.00           C  
ATOM   1511  CA  GLY     7     -21.852  18.936 -13.812  1.00  0.00           C  
ATOM   1512  C   GLY     7     -22.347  22.277 -19.334  1.00  0.00           C  
ATOM   1513  C   GLY     7     -23.923  18.410 -16.588  1.00  0.00           C  
ATOM   1514  C   GLY     7     -20.873  18.374 -12.784  1.00  0.00           C  
ATOM   1515  O   GLY     7     -22.504  21.209 -19.928  1.00  0.00           O  
ATOM   1516  O   GLY     7     -24.329  18.013 -15.496  1.00  0.00           O  
ATOM   1517  O   GLY     7     -19.766  18.885 -12.699  1.00  0.00           O  
ATOM   1518  N   PRO     8     -21.119  22.746 -18.975  1.00  0.00           N  
ATOM   1519  N   PRO     8     -23.383  17.585 -17.475  1.00  0.00           N  
ATOM   1520  N   PRO     8     -21.268  17.328 -11.959  1.00  0.00           N  
ATOM   1521  CA  PRO     8     -19.881  21.954 -19.292  1.00  0.00           C  
ATOM   1522  CA  PRO     8     -23.182  16.140 -17.300  1.00  0.00           C  
ATOM   1523  CA  PRO     8     -20.500  16.830 -10.827  1.00  0.00           C  
ATOM   1524  C   PRO     8     -19.842  20.635 -18.440  1.00  0.00           C  
ATOM   1525  C   PRO     8     -21.957  15.781 -16.335  1.00  0.00           C  
ATOM   1526  C   PRO     8     -19.258  16.042 -11.278  1.00  0.00           C  
ATOM   1527  O   PRO     8     -20.511  20.491 -17.481  1.00  0.00           O  
ATOM   1528  O   PRO     8     -21.145  16.640 -16.006  1.00  0.00           O  
ATOM   1529  O   PRO     8     -19.303  15.450 -12.328  1.00  0.00           O  
ATOM   1530  CB  PRO     8     -18.701  22.844 -18.869  1.00  0.00           C  
ATOM   1531  CB  PRO     8     -23.017  15.535 -18.700  1.00  0.00           C  
ATOM   1532  CB  PRO     8     -21.481  15.957 -10.062  1.00  0.00           C  
ATOM   1533  CG  PRO     8     -19.297  24.310 -18.966  1.00  0.00           C  
ATOM   1534  CG  PRO     8     -22.336  16.635 -19.545  1.00  0.00           C  
ATOM   1535  CG  PRO     8     -22.360  15.306 -11.145  1.00  0.00           C  
ATOM   1536  CD  PRO     8     -20.746  24.067 -18.466  1.00  0.00           C  
ATOM   1537  CD  PRO     8     -22.862  17.915 -18.831  1.00  0.00           C  
ATOM   1538  CD  PRO     8     -22.406  16.453 -12.208  1.00  0.00           C  
ATOM   1539  N   HYP     9     -19.116  19.591 -18.971  1.00  0.00           N  
ATOM   1540  N   HYP     9     -21.877  14.517 -15.798  1.00  0.00           N  
ATOM   1541  N   HYP     9     -18.139  15.923 -10.451  1.00  0.00           N  
ATOM   1542  CA  HYP     9     -18.779  18.415 -18.165  1.00  0.00           C  
ATOM   1543  CA  HYP     9     -20.715  14.056 -15.052  1.00  0.00           C  
ATOM   1544  CA  HYP     9     -16.933  15.187 -10.772  1.00  0.00           C  
ATOM   1545  C   HYP     9     -18.090  18.809 -16.841  1.00  0.00           C  
ATOM   1546  C   HYP     9     -19.343  14.312 -15.754  1.00  0.00           C  
ATOM   1547  C   HYP     9     -17.175  13.669 -10.914  1.00  0.00           C  
ATOM   1548  O   HYP     9     -17.461  19.892 -16.704  1.00  0.00           O  
ATOM   1549  O   HYP     9     -19.197  14.405 -16.949  1.00  0.00           O  
ATOM   1550  O   HYP     9     -18.021  13.050 -10.251  1.00  0.00           O  
ATOM   1551  CB  HYP     9     -17.926  17.457 -19.042  1.00  0.00           C  
ATOM   1552  CB  HYP     9     -20.940  12.510 -14.952  1.00  0.00           C  
ATOM   1553  CB  HYP     9     -15.854  15.574  -9.743  1.00  0.00           C  
ATOM   1554  CG  HYP     9     -18.235  17.955 -20.445  1.00  0.00           C  
ATOM   1555  CG  HYP     9     -22.442  12.420 -14.999  1.00  0.00           C  
ATOM   1556  CG  HYP     9     -16.444  16.644  -8.880  1.00  0.00           C  
ATOM   1557  CD2 HYP     9     -18.461  19.455 -20.243  1.00  0.00           C  
ATOM   1558  CD2 HYP     9     -22.724  13.373 -16.062  1.00  0.00           C  
ATOM   1559  CD2 HYP     9     -17.974  16.373  -9.107  1.00  0.00           C  
ATOM   1560  OD1 HYP     9     -19.352  17.223 -20.967  1.00  0.00           O  
ATOM   1561  OD1 HYP     9     -23.112  12.876 -13.772  1.00  0.00           O  
ATOM   1562  OD1 HYP     9     -15.977  17.923  -9.327  1.00  0.00           O  
ATOM   1563  N   GLY    10     -17.990  17.826 -15.939  1.00  0.00           N  
ATOM   1564  N   GLY    10     -18.264  14.389 -14.950  1.00  0.00           N  
ATOM   1565  N   GLY    10     -16.408  13.022 -11.768  1.00  0.00           N  
ATOM   1566  CA  GLY    10     -17.304  17.900 -14.694  1.00  0.00           C  
ATOM   1567  CA  GLY    10     -16.881  14.572 -15.524  1.00  0.00           C  
ATOM   1568  CA  GLY    10     -16.539  11.594 -12.124  1.00  0.00           C  
ATOM   1569  C   GLY    10     -15.744  17.868 -14.689  1.00  0.00           C  
ATOM   1570  C   GLY    10     -16.188  13.225 -15.690  1.00  0.00           C  
ATOM   1571  C   GLY    10     -16.093  10.631 -11.015  1.00  0.00           C  
ATOM   1572  O   GLY    10     -15.088  17.258 -15.508  1.00  0.00           O  
ATOM   1573  O   GLY    10     -16.726  12.209 -15.311  1.00  0.00           O  
ATOM   1574  O   GLY    10     -15.949  11.013  -9.823  1.00  0.00           O  
ATOM   1575  N   PRO    11     -15.112  18.116 -13.504  1.00  0.00           N  
ATOM   1576  N   PRO    11     -14.987  13.088 -16.173  1.00  0.00           N  
ATOM   1577  N   PRO    11     -15.950   9.310 -11.372  1.00  0.00           N  
ATOM   1578  CA  PRO    11     -13.690  17.812 -13.230  1.00  0.00           C  
ATOM   1579  CA  PRO    11     -14.236  11.854 -16.305  1.00  0.00           C  
ATOM   1580  CA  PRO    11     -15.670   8.281 -10.365  1.00  0.00           C  
ATOM   1581  C   PRO    11     -13.385  16.267 -13.089  1.00  0.00           C  
ATOM   1582  C   PRO    11     -13.674  11.285 -15.022  1.00  0.00           C  
ATOM   1583  C   PRO    11     -14.209   8.340  -9.854  1.00  0.00           C  
ATOM   1584  O   PRO    11     -14.191  15.497 -12.679  1.00  0.00           O  
ATOM   1585  O   PRO    11     -13.767  11.947 -13.955  1.00  0.00           O  
ATOM   1586  O   PRO    11     -13.471   9.240 -10.276  1.00  0.00           O  
ATOM   1587  CB  PRO    11     -13.450  18.490 -11.865  1.00  0.00           C  
ATOM   1588  CB  PRO    11     -13.218  12.156 -17.382  1.00  0.00           C  
ATOM   1589  CB  PRO    11     -16.207   7.096 -11.057  1.00  0.00           C  
ATOM   1590  CG  PRO    11     -14.486  19.627 -11.775  1.00  0.00           C  
ATOM   1591  CG  PRO    11     -12.900  13.618 -17.039  1.00  0.00           C  
ATOM   1592  CG  PRO    11     -15.837   7.288 -12.530  1.00  0.00           C  
ATOM   1593  CD  PRO    11     -15.656  19.043 -12.526  1.00  0.00           C  
ATOM   1594  CD  PRO    11     -14.217  14.198 -16.715  1.00  0.00           C  
ATOM   1595  CD  PRO    11     -16.039   8.780 -12.673  1.00  0.00           C  
ATOM   1596  N   HYP    12     -12.194  15.769 -13.500  1.00  0.00           N  
ATOM   1597  N   HYP    12     -13.082  10.056 -15.035  1.00  0.00           N  
ATOM   1598  N   HYP    12     -13.861   7.483  -8.887  1.00  0.00           N  
ATOM   1599  CA  HYP    12     -11.786  14.413 -13.061  1.00  0.00           C  
ATOM   1600  CA  HYP    12     -12.460   9.554 -13.790  1.00  0.00           C  
ATOM   1601  CA  HYP    12     -12.530   7.380  -8.375  1.00  0.00           C  
ATOM   1602  C   HYP    12     -12.105  14.164 -11.563  1.00  0.00           C  
ATOM   1603  C   HYP    12     -11.239  10.272 -13.237  1.00  0.00           C  
ATOM   1604  C   HYP    12     -11.524   7.003  -9.448  1.00  0.00           C  
ATOM   1605  O   HYP    12     -11.955  15.019 -10.690  1.00  0.00           O  
ATOM   1606  O   HYP    12     -10.522  11.072 -13.906  1.00  0.00           O  
ATOM   1607  O   HYP    12     -11.735   6.262 -10.410  1.00  0.00           O  
ATOM   1608  CB  HYP    12     -10.297  14.313 -13.253  1.00  0.00           C  
ATOM   1609  CB  HYP    12     -12.017   8.044 -13.994  1.00  0.00           C  
ATOM   1610  CB  HYP    12     -12.584   6.401  -7.168  1.00  0.00           C  
ATOM   1611  CG  HYP    12      -9.907  15.415 -14.254  1.00  0.00           C  
ATOM   1612  CG  HYP    12     -12.624   7.651 -15.342  1.00  0.00           C  
ATOM   1613  CG  HYP    12     -14.080   6.159  -6.816  1.00  0.00           C  
ATOM   1614  CD2 HYP    12     -11.006  16.514 -13.896  1.00  0.00           C  
ATOM   1615  CD2 HYP    12     -12.843   8.979 -16.037  1.00  0.00           C  
ATOM   1616  CD2 HYP    12     -14.675   6.557  -8.180  1.00  0.00           C  
ATOM   1617  OD1 HYP    12     -10.060  14.953 -15.615  1.00  0.00           O  
ATOM   1618  OD1 HYP    12     -13.932   7.077 -15.154  1.00  0.00           O  
ATOM   1619  OD1 HYP    12     -14.607   7.098  -5.798  1.00  0.00           O  
ATOM   1620  N   GLY    13     -12.651  12.957 -11.290  1.00  0.00           N  
ATOM   1621  N   GLY    13     -11.013  10.035 -11.893  1.00  0.00           N  
ATOM   1622  N   GLY    13     -10.274   7.383  -9.183  1.00  0.00           N  
ATOM   1623  CA  GLY    13     -13.175  12.540  -9.947  1.00  0.00           C  
ATOM   1624  CA  GLY    13      -9.978  10.680 -11.124  1.00  0.00           C  
ATOM   1625  CA  GLY    13      -9.072   7.156 -10.036  1.00  0.00           C  
ATOM   1626  C   GLY    13     -12.095  12.328  -8.889  1.00  0.00           C  
ATOM   1627  C   GLY    13      -8.495  10.265 -11.611  1.00  0.00           C  
ATOM   1628  C   GLY    13      -8.384   5.776  -9.868  1.00  0.00           C  
ATOM   1629  O   GLY    13     -10.923  12.774  -9.114  1.00  0.00           O  
ATOM   1630  O   GLY    13      -8.458   9.272 -12.329  1.00  0.00           O  
ATOM   1631  O   GLY    13      -8.768   5.091  -8.880  1.00  0.00           O  
ATOM   1632  N   PRO    14     -12.395  11.745  -7.700  1.00  0.00           N  
ATOM   1633  N   PRO    14      -7.447  10.952 -11.188  1.00  0.00           N  
ATOM   1634  N   PRO    14      -7.464   5.223 -10.667  1.00  0.00           N  
ATOM   1635  CA  PRO    14     -11.459  11.728  -6.622  1.00  0.00           C  
ATOM   1636  CA  PRO    14      -6.102  10.544 -11.278  1.00  0.00           C  
ATOM   1637  CA  PRO    14      -6.887   3.940 -10.527  1.00  0.00           C  
ATOM   1638  C   PRO    14     -10.205  10.857  -6.932  1.00  0.00           C  
ATOM   1639  C   PRO    14      -5.797   9.281 -10.508  1.00  0.00           C  
ATOM   1640  C   PRO    14      -6.193   3.761  -9.159  1.00  0.00           C  
ATOM   1641  O   PRO    14     -10.369   9.841  -7.619  1.00  0.00           O  
ATOM   1642  O   PRO    14      -6.438   8.901  -9.509  1.00  0.00           O  
ATOM   1643  O   PRO    14      -5.546   4.687  -8.610  1.00  0.00           O  
ATOM   1644  CB  PRO    14     -12.242  11.195  -5.378  1.00  0.00           C  
ATOM   1645  CB  PRO    14      -5.284  11.831 -10.758  1.00  0.00           C  
ATOM   1646  CB  PRO    14      -5.959   3.697 -11.634  1.00  0.00           C  
ATOM   1647  CG  PRO    14     -13.460  10.425  -5.982  1.00  0.00           C  
ATOM   1648  CG  PRO    14      -6.242  12.931 -10.624  1.00  0.00           C  
ATOM   1649  CG  PRO    14      -6.437   4.660 -12.715  1.00  0.00           C  
ATOM   1650  CD  PRO    14     -13.668  11.073  -7.366  1.00  0.00           C  
ATOM   1651  CD  PRO    14      -7.544  12.175 -10.409  1.00  0.00           C  
ATOM   1652  CD  PRO    14      -7.147   5.779 -11.901  1.00  0.00           C  
ATOM   1653  N   HYP    15      -9.012  11.225  -6.433  1.00  0.00           N  
ATOM   1654  N   HYP    15      -4.622   8.700 -10.852  1.00  0.00           N  
ATOM   1655  N   HYP    15      -6.219   2.505  -8.580  1.00  0.00           N  
ATOM   1656  CA  HYP    15      -7.856  10.358  -6.588  1.00  0.00           C  
ATOM   1657  CA  HYP    15      -4.023   7.650 -10.093  1.00  0.00           C  
ATOM   1658  CA  HYP    15      -5.491   2.133  -7.364  1.00  0.00           C  
ATOM   1659  C   HYP    15      -8.107   8.956  -5.997  1.00  0.00           C  
ATOM   1660  C   HYP    15      -3.815   8.017  -8.595  1.00  0.00           C  
ATOM   1661  C   HYP    15      -4.017   2.390  -7.486  1.00  0.00           C  
ATOM   1662  O   HYP    15      -8.832   8.784  -5.016  1.00  0.00           O  
ATOM   1663  O   HYP    15      -3.222   9.058  -8.330  1.00  0.00           O  
ATOM   1664  O   HYP    15      -3.423   2.167  -8.530  1.00  0.00           O  
ATOM   1665  CB  HYP    15      -6.738  11.051  -5.864  1.00  0.00           C  
ATOM   1666  CB  HYP    15      -2.668   7.441 -10.764  1.00  0.00           C  
ATOM   1667  CB  HYP    15      -5.737   0.661  -7.096  1.00  0.00           C  
ATOM   1668  CG  HYP    15      -7.204  12.507  -5.835  1.00  0.00           C  
ATOM   1669  CG  HYP    15      -3.006   7.648 -12.234  1.00  0.00           C  
ATOM   1670  CG  HYP    15      -7.022   0.436  -7.866  1.00  0.00           C  
ATOM   1671  CD2 HYP    15      -8.712  12.280  -5.497  1.00  0.00           C  
ATOM   1672  CD2 HYP    15      -3.801   8.939 -12.044  1.00  0.00           C  
ATOM   1673  CD2 HYP    15      -6.857   1.326  -9.056  1.00  0.00           C  
ATOM   1674  OD1 HYP    15      -6.885  13.243  -7.013  1.00  0.00           O  
ATOM   1675  OD1 HYP    15      -3.858   6.569 -12.726  1.00  0.00           O  
ATOM   1676  OD1 HYP    15      -8.098   0.897  -7.009  1.00  0.00           O  
ATOM   1677  N   GLY    16      -7.541   7.909  -6.632  1.00  0.00           N  
ATOM   1678  N   GLY    16      -4.176   7.135  -7.668  1.00  0.00           N  
ATOM   1679  N   GLY    16      -3.482   3.203  -6.585  1.00  0.00           N  
ATOM   1680  CA  GLY    16      -7.910   6.536  -6.373  1.00  0.00           C  
ATOM   1681  CA  GLY    16      -4.093   7.420  -6.194  1.00  0.00           C  
ATOM   1682  CA  GLY    16      -2.162   3.899  -6.654  1.00  0.00           C  
ATOM   1683  C   GLY    16      -7.609   6.113  -4.904  1.00  0.00           C  
ATOM   1684  C   GLY    16      -2.619   7.400  -5.575  1.00  0.00           C  
ATOM   1685  C   GLY    16      -0.916   2.989  -6.804  1.00  0.00           C  
ATOM   1686  O   GLY    16      -6.963   6.807  -4.124  1.00  0.00           O  
ATOM   1687  O   GLY    16      -1.645   7.358  -6.279  1.00  0.00           O  
ATOM   1688  O   GLY    16      -1.051   1.783  -6.908  1.00  0.00           O  
ATOM   1689  N   PRO    17      -7.824   4.873  -4.558  1.00  0.00           N  
ATOM   1690  N   PRO    17      -2.532   7.534  -4.224  1.00  0.00           N  
ATOM   1691  N   PRO    17       0.307   3.547  -6.801  1.00  0.00           N  
ATOM   1692  CA  PRO    17      -7.356   4.275  -3.326  1.00  0.00           C  
ATOM   1693  CA  PRO    17      -1.232   7.551  -3.513  1.00  0.00           C  
ATOM   1694  CA  PRO    17       1.542   2.716  -6.814  1.00  0.00           C  
ATOM   1695  C   PRO    17      -5.839   4.210  -3.339  1.00  0.00           C  
ATOM   1696  C   PRO    17      -0.632   6.146  -3.286  1.00  0.00           C  
ATOM   1697  C   PRO    17       1.711   1.618  -5.740  1.00  0.00           C  
ATOM   1698  O   PRO    17      -5.141   4.321  -4.382  1.00  0.00           O  
ATOM   1699  O   PRO    17      -1.285   5.169  -3.681  1.00  0.00           O  
ATOM   1700  O   PRO    17       1.257   1.942  -4.644  1.00  0.00           O  
ATOM   1701  CB  PRO    17      -8.067   2.909  -3.249  1.00  0.00           C  
ATOM   1702  CB  PRO    17      -1.468   8.318  -2.213  1.00  0.00           C  
ATOM   1703  CB  PRO    17       2.770   3.690  -6.772  1.00  0.00           C  
ATOM   1704  CG  PRO    17      -9.351   3.054  -4.186  1.00  0.00           C  
ATOM   1705  CG  PRO    17      -2.855   7.798  -1.847  1.00  0.00           C  
ATOM   1706  CG  PRO    17       2.106   4.960  -7.274  1.00  0.00           C  
ATOM   1707  CD  PRO    17      -8.757   3.969  -5.225  1.00  0.00           C  
ATOM   1708  CD  PRO    17      -3.587   7.719  -3.218  1.00  0.00           C  
ATOM   1709  CD  PRO    17       0.655   4.910  -6.701  1.00  0.00           C  
ATOM   1710  N   HYP    18      -5.277   3.908  -2.171  1.00  0.00           N  
ATOM   1711  N   HYP    18       0.558   5.980  -2.741  1.00  0.00           N  
ATOM   1712  N   HYP    18       2.356   0.431  -6.034  1.00  0.00           N  
ATOM   1713  CA  HYP    18      -3.937   3.484  -2.043  1.00  0.00           C  
ATOM   1714  CA  HYP    18       1.296   4.687  -2.750  1.00  0.00           C  
ATOM   1715  CA  HYP    18       2.591  -0.533  -5.023  1.00  0.00           C  
ATOM   1716  C   HYP    18      -3.698   2.221  -2.843  1.00  0.00           C  
ATOM   1717  C   HYP    18       0.671   3.772  -1.682  1.00  0.00           C  
ATOM   1718  C   HYP    18       3.462  -0.096  -3.908  1.00  0.00           C  
ATOM   1719  O   HYP    18      -4.583   1.360  -3.117  1.00  0.00           O  
ATOM   1720  O   HYP    18       0.262   4.223  -0.577  1.00  0.00           O  
ATOM   1721  O   HYP    18       4.334   0.713  -4.106  1.00  0.00           O  
ATOM   1722  CB  HYP    18      -3.753   3.225  -0.523  1.00  0.00           C  
ATOM   1723  CB  HYP    18       2.794   4.989  -2.398  1.00  0.00           C  
ATOM   1724  CB  HYP    18       3.035  -1.812  -5.754  1.00  0.00           C  
ATOM   1725  CG  HYP    18      -4.811   4.009   0.219  1.00  0.00           C  
ATOM   1726  CG  HYP    18       2.911   6.472  -2.831  1.00  0.00           C  
ATOM   1727  CG  HYP    18       2.631  -1.582  -7.203  1.00  0.00           C  
ATOM   1728  CD2 HYP    18      -5.929   3.882  -0.927  1.00  0.00           C  
ATOM   1729  CD2 HYP    18       1.543   7.046  -2.480  1.00  0.00           C  
ATOM   1730  CD2 HYP    18       2.867  -0.085  -7.343  1.00  0.00           C  
ATOM   1731  OD1 HYP    18      -4.421   5.293   0.440  1.00  0.00           O  
ATOM   1732  OD1 HYP    18       3.250   6.604  -4.213  1.00  0.00           O  
ATOM   1733  OD1 HYP    18       1.304  -1.855  -7.383  1.00  0.00           O  
ATOM   1734  N   GLY    19      -2.413   2.159  -3.253  1.00  0.00           N  
ATOM   1735  N   GLY    19       0.874   2.506  -2.035  1.00  0.00           N  
ATOM   1736  N   GLY    19       3.160  -0.525  -2.679  1.00  0.00           N  
ATOM   1737  CA  GLY    19      -1.941   0.936  -3.942  1.00  0.00           C  
ATOM   1738  CA  GLY    19       0.560   1.395  -1.099  1.00  0.00           C  
ATOM   1739  CA  GLY    19       3.873  -0.061  -1.582  1.00  0.00           C  
ATOM   1740  C   GLY    19      -1.857  -0.182  -2.973  1.00  0.00           C  
ATOM   1741  C   GLY    19       1.396   1.336   0.165  1.00  0.00           C  
ATOM   1742  C   GLY    19       5.296  -0.524  -1.276  1.00  0.00           C  
ATOM   1743  O   GLY    19      -2.038  -0.059  -1.764  1.00  0.00           O  
ATOM   1744  O   GLY    19       2.466   1.869   0.293  1.00  0.00           O  
ATOM   1745  O   GLY    19       5.713  -1.556  -1.802  1.00  0.00           O  
ATOM   1746  N   PRO    20      -1.533  -1.407  -3.488  1.00  0.00           N  
ATOM   1747  N   PRO    20       0.927   0.519   1.153  1.00  0.00           N  
ATOM   1748  N   PRO    20       6.020   0.109  -0.324  1.00  0.00           N  
ATOM   1749  CA  PRO    20      -1.381  -2.670  -2.721  1.00  0.00           C  
ATOM   1750  CA  PRO    20       1.593   0.337   2.438  1.00  0.00           C  
ATOM   1751  CA  PRO    20       7.447  -0.216  -0.056  1.00  0.00           C  
ATOM   1752  C   PRO    20      -0.161  -2.652  -1.791  1.00  0.00           C  
ATOM   1753  C   PRO    20       3.056  -0.225   2.491  1.00  0.00           C  
ATOM   1754  C   PRO    20       7.698  -1.671   0.502  1.00  0.00           C  
ATOM   1755  O   PRO    20       0.848  -1.985  -2.144  1.00  0.00           O  
ATOM   1756  O   PRO    20       3.329  -1.082   1.559  1.00  0.00           O  
ATOM   1757  O   PRO    20       6.840  -2.261   1.067  1.00  0.00           O  
ATOM   1758  CB  PRO    20      -1.233  -3.756  -3.728  1.00  0.00           C  
ATOM   1759  CB  PRO    20       0.686  -0.636   3.158  1.00  0.00           C  
ATOM   1760  CB  PRO    20       7.877   0.832   1.014  1.00  0.00           C  
ATOM   1761  CG  PRO    20      -0.485  -3.032  -4.829  1.00  0.00           C  
ATOM   1762  CG  PRO    20      -0.730  -0.364   2.594  1.00  0.00           C  
ATOM   1763  CG  PRO    20       7.090   2.086   0.597  1.00  0.00           C  
ATOM   1764  CD  PRO    20      -1.059  -1.630  -4.900  1.00  0.00           C  
ATOM   1765  CD  PRO    20      -0.427  -0.142   1.130  1.00  0.00           C  
ATOM   1766  CD  PRO    20       5.754   1.393   0.266  1.00  0.00           C  
ATOM   1767  N   HYP    21      -0.051  -3.409  -0.770  1.00  0.00           N  
ATOM   1768  N   HYP    21       3.939   0.086   3.448  1.00  0.00           N  
ATOM   1769  N   HYP    21       8.900  -2.169   0.369  1.00  0.00           N  
ATOM   1770  CA  HYP    21       1.221  -3.665   0.004  1.00  0.00           C  
ATOM   1771  CA  HYP    21       5.082  -0.790   3.693  1.00  0.00           C  
ATOM   1772  CA  HYP    21       9.343  -3.420   0.922  1.00  0.00           C  
ATOM   1773  C   HYP    21       2.528  -4.112  -0.807  1.00  0.00           C  
ATOM   1774  C   HYP    21       4.605  -2.292   3.744  1.00  0.00           C  
ATOM   1775  C   HYP    21       9.197  -3.415   2.423  1.00  0.00           C  
ATOM   1776  O   HYP    21       2.487  -4.882  -1.770  1.00  0.00           O  
ATOM   1777  O   HYP    21       3.531  -2.633   4.313  1.00  0.00           O  
ATOM   1778  O   HYP    21       9.186  -2.330   3.012  1.00  0.00           O  
ATOM   1779  CB  HYP    21       0.775  -4.660   1.112  1.00  0.00           C  
ATOM   1780  CB  HYP    21       5.604  -0.292   5.075  1.00  0.00           C  
ATOM   1781  CB  HYP    21      10.857  -3.648   0.501  1.00  0.00           C  
ATOM   1782  CG  HYP    21      -0.751  -4.478   1.284  1.00  0.00           C  
ATOM   1783  CG  HYP    21       4.865   1.005   5.390  1.00  0.00           C  
ATOM   1784  CG  HYP    21      10.940  -2.753  -0.737  1.00  0.00           C  
ATOM   1785  CD2 HYP    21      -1.179  -4.044  -0.115  1.00  0.00           C  
ATOM   1786  CD2 HYP    21       3.569   0.932   4.609  1.00  0.00           C  
ATOM   1787  CD2 HYP    21       9.946  -1.655  -0.432  1.00  0.00           C  
ATOM   1788  OD1 HYP    21      -1.058  -3.562   2.283  1.00  0.00           O  
ATOM   1789  OD1 HYP    21       5.716   2.051   4.959  1.00  0.00           O  
ATOM   1790  OD1 HYP    21      10.391  -3.580  -1.738  1.00  0.00           O  
ATOM   1791  N   GLY    22       3.644  -3.561  -0.351  1.00  0.00           N  
ATOM   1792  N   GLY    22       5.375  -3.253   3.220  1.00  0.00           N  
ATOM   1793  N   GLY    22       9.042  -4.600   3.060  1.00  0.00           N  
ATOM   1794  CA  GLY    22       4.941  -4.127  -0.740  1.00  0.00           C  
ATOM   1795  CA  GLY    22       5.115  -4.691   3.367  1.00  0.00           C  
ATOM   1796  CA  GLY    22       8.792  -4.778   4.488  1.00  0.00           C  
ATOM   1797  C   GLY    22       5.190  -5.560  -0.268  1.00  0.00           C  
ATOM   1798  C   GLY    22       5.333  -5.256   4.839  1.00  0.00           C  
ATOM   1799  C   GLY    22      10.178  -4.738   5.222  1.00  0.00           C  
ATOM   1800  O   GLY    22       4.480  -6.130   0.591  1.00  0.00           O  
ATOM   1801  O   GLY    22       5.744  -4.536   5.758  1.00  0.00           O  
ATOM   1802  O   GLY    22      11.237  -4.702   4.560  1.00  0.00           O  
ATOM   1803  N   PRO    23       6.280  -6.148  -0.760  1.00  0.00           N  
ATOM   1804  N   PRO    23       4.995  -6.530   5.090  1.00  0.00           N  
ATOM   1805  N   PRO    23      10.206  -4.759   6.589  1.00  0.00           N  
ATOM   1806  CA  PRO    23       6.697  -7.528  -0.439  1.00  0.00           C  
ATOM   1807  CA  PRO    23       5.032  -7.086   6.433  1.00  0.00           C  
ATOM   1808  CA  PRO    23      11.372  -4.674   7.491  1.00  0.00           C  
ATOM   1809  C   PRO    23       7.268  -7.577   1.017  1.00  0.00           C  
ATOM   1810  C   PRO    23       6.459  -7.483   6.848  1.00  0.00           C  
ATOM   1811  C   PRO    23      11.779  -6.147   7.779  1.00  0.00           C  
ATOM   1812  O   PRO    23       7.896  -6.646   1.512  1.00  0.00           O  
ATOM   1813  O   PRO    23       7.363  -7.609   6.013  1.00  0.00           O  
ATOM   1814  O   PRO    23      11.067  -7.041   7.433  1.00  0.00           O  
ATOM   1815  CB  PRO    23       7.798  -7.893  -1.406  1.00  0.00           C  
ATOM   1816  CB  PRO    23       3.967  -8.185   6.572  1.00  0.00           C  
ATOM   1817  CB  PRO    23      10.926  -3.966   8.715  1.00  0.00           C  
ATOM   1818  CG  PRO    23       8.428  -6.558  -1.882  1.00  0.00           C  
ATOM   1819  CG  PRO    23       3.422  -8.315   5.134  1.00  0.00           C  
ATOM   1820  CG  PRO    23       9.454  -4.366   8.753  1.00  0.00           C  
ATOM   1821  CD  PRO    23       7.213  -5.601  -1.740  1.00  0.00           C  
ATOM   1822  CD  PRO    23       4.097  -7.231   4.272  1.00  0.00           C  
ATOM   1823  CD  PRO    23       9.025  -4.615   7.328  1.00  0.00           C  
ATOM   1824  N   HYP    24       7.148  -8.698   1.725  1.00  0.00           N  
ATOM   1825  N   HYP    24       6.724  -7.704   8.131  1.00  0.00           N  
ATOM   1826  N   HYP    24      12.926  -6.364   8.413  1.00  0.00           N  
ATOM   1827  CA  HYP    24       7.725  -8.848   3.048  1.00  0.00           C  
ATOM   1828  CA  HYP    24       8.006  -8.205   8.628  1.00  0.00           C  
ATOM   1829  CA  HYP    24      13.392  -7.734   8.735  1.00  0.00           C  
ATOM   1830  C   HYP    24       9.214  -8.581   3.007  1.00  0.00           C  
ATOM   1831  C   HYP    24       8.360  -9.560   8.018  1.00  0.00           C  
ATOM   1832  C   HYP    24      12.383  -8.543   9.629  1.00  0.00           C  
ATOM   1833  O   HYP    24       9.922  -8.724   2.037  1.00  0.00           O  
ATOM   1834  O   HYP    24       7.545 -10.421   7.781  1.00  0.00           O  
ATOM   1835  O   HYP    24      11.535  -7.969  10.317  1.00  0.00           O  
ATOM   1836  CB  HYP    24       7.480 -10.355   3.486  1.00  0.00           C  
ATOM   1837  CB  HYP    24       7.873  -8.329  10.198  1.00  0.00           C  
ATOM   1838  CB  HYP    24      14.695  -7.482   9.420  1.00  0.00           C  
ATOM   1839  CG  HYP    24       6.396 -10.834   2.568  1.00  0.00           C  
ATOM   1840  CG  HYP    24       6.692  -7.413  10.505  1.00  0.00           C  
ATOM   1841  CG  HYP    24      15.315  -6.150   8.933  1.00  0.00           C  
ATOM   1842  CD2 HYP    24       6.457  -9.932   1.337  1.00  0.00           C  
ATOM   1843  CD2 HYP    24       5.811  -7.632   9.253  1.00  0.00           C  
ATOM   1844  CD2 HYP    24      13.987  -5.379   8.756  1.00  0.00           C  
ATOM   1845  OD1 HYP    24       5.200 -10.709   3.279  1.00  0.00           O  
ATOM   1846  OD1 HYP    24       7.090  -6.053  10.640  1.00  0.00           O  
ATOM   1847  OD1 HYP    24      15.845  -6.362   7.615  1.00  0.00           O  
ATOM   1848  N   GLY    25       9.765  -8.282   4.166  1.00  0.00           N  
ATOM   1849  N   GLY    25       9.648  -9.749   7.645  1.00  0.00           N  
ATOM   1850  N   GLY    25      12.537  -9.841   9.708  1.00  0.00           N  
ATOM   1851  CA  GLY    25      11.204  -8.003   4.323  1.00  0.00           C  
ATOM   1852  CA  GLY    25      10.119 -10.850   6.850  1.00  0.00           C  
ATOM   1853  CA  GLY    25      11.712 -10.739  10.552  1.00  0.00           C  
ATOM   1854  C   GLY    25      12.082  -9.279   4.311  1.00  0.00           C  
ATOM   1855  C   GLY    25      10.213 -12.217   7.573  1.00  0.00           C  
ATOM   1856  C   GLY    25      12.282 -10.886  12.038  1.00  0.00           C  
ATOM   1857  O   GLY    25      11.510 -10.346   4.196  1.00  0.00           O  
ATOM   1858  O   GLY    25       9.814 -12.355   8.695  1.00  0.00           O  
ATOM   1859  O   GLY    25      13.215 -10.191  12.512  1.00  0.00           O  
ATOM   1860  N   PRO    26      13.406  -9.134   4.436  1.00  0.00           N  
ATOM   1861  N   PRO    26      10.737 -13.305   6.933  1.00  0.00           N  
ATOM   1862  N   PRO    26      11.582 -11.725  12.756  1.00  0.00           N  
ATOM   1863  CA  PRO    26      14.358 -10.227   4.433  1.00  0.00           C  
ATOM   1864  CA  PRO    26      10.915 -14.651   7.484  1.00  0.00           C  
ATOM   1865  CA  PRO    26      11.832 -12.090  14.159  1.00  0.00           C  
ATOM   1866  C   PRO    26      14.352 -11.011   5.727  1.00  0.00           C  
ATOM   1867  C   PRO    26      11.790 -14.661   8.792  1.00  0.00           C  
ATOM   1868  C   PRO    26      13.141 -12.924  14.398  1.00  0.00           C  
ATOM   1869  O   PRO    26      13.883 -10.509   6.786  1.00  0.00           O  
ATOM   1870  O   PRO    26      12.589 -13.805   8.927  1.00  0.00           O  
ATOM   1871  O   PRO    26      13.606 -13.621  13.449  1.00  0.00           O  
ATOM   1872  CB  PRO    26      15.739  -9.539   4.125  1.00  0.00           C  
ATOM   1873  CB  PRO    26      11.499 -15.515   6.425  1.00  0.00           C  
ATOM   1874  CB  PRO    26      10.646 -12.898  14.599  1.00  0.00           C  
ATOM   1875  CG  PRO    26      15.575  -8.299   4.947  1.00  0.00           C  
ATOM   1876  CG  PRO    26      11.039 -14.786   5.066  1.00  0.00           C  
ATOM   1877  CG  PRO    26      10.091 -13.448  13.296  1.00  0.00           C  
ATOM   1878  CD  PRO    26      14.136  -7.887   4.517  1.00  0.00           C  
ATOM   1879  CD  PRO    26      11.241 -13.332   5.576  1.00  0.00           C  
ATOM   1880  CD  PRO    26      10.381 -12.361  12.321  1.00  0.00           C  
ATOM   1881  N   HYP    27      14.958 -12.248   5.665  1.00  0.00           N  
ATOM   1882  N   HYP    27      11.740 -15.791   9.589  1.00  0.00           N  
ATOM   1883  N   HYP    27      13.760 -12.859  15.568  1.00  0.00           N  
ATOM   1884  CA  HYP    27      15.079 -13.045   6.879  1.00  0.00           C  
ATOM   1885  CA  HYP    27      12.594 -15.870  10.745  1.00  0.00           C  
ATOM   1886  CA  HYP    27      14.934 -13.712  15.985  1.00  0.00           C  
ATOM   1887  C   HYP    27      15.650 -12.201   8.032  1.00  0.00           C  
ATOM   1888  C   HYP    27      14.115 -16.008  10.441  1.00  0.00           C  
ATOM   1889  C   HYP    27      14.613 -15.176  15.734  1.00  0.00           C  
ATOM   1890  O   HYP    27      16.516 -11.277   7.892  1.00  0.00           O  
ATOM   1891  O   HYP    27      14.431 -16.676   9.475  1.00  0.00           O  
ATOM   1892  O   HYP    27      13.671 -15.793  16.205  1.00  0.00           O  
ATOM   1893  CB  HYP    27      16.054 -14.123   6.445  1.00  0.00           C  
ATOM   1894  CB  HYP    27      12.075 -16.886  11.729  1.00  0.00           C  
ATOM   1895  CB  HYP    27      15.086 -13.328  17.515  1.00  0.00           C  
ATOM   1896  CG  HYP    27      15.924 -14.271   4.921  1.00  0.00           C  
ATOM   1897  CG  HYP    27      10.627 -17.054  11.180  1.00  0.00           C  
ATOM   1898  CG  HYP    27      14.676 -11.839  17.500  1.00  0.00           C  
ATOM   1899  CD2 HYP    27      15.713 -12.842   4.544  1.00  0.00           C  
ATOM   1900  CD2 HYP    27      10.752 -16.811   9.688  1.00  0.00           C  
ATOM   1901  CD2 HYP    27      13.445 -11.911  16.621  1.00  0.00           C  
ATOM   1902  OD1 HYP    27      14.841 -15.128   4.467  1.00  0.00           O  
ATOM   1903  OD1 HYP    27       9.613 -16.249  11.737  1.00  0.00           O  
ATOM   1904  OD1 HYP    27      15.823 -11.185  17.058  1.00  0.00           O  
ATOM   1905  N   GLY    28      15.108 -12.363   9.271  1.00  0.00           N  
ATOM   1906  N   GLY    28      14.962 -15.318  11.349  1.00  0.00           N  
ATOM   1907  N   GLY    28      15.574 -15.857  15.076  1.00  0.00           N  
ATOM   1908  CA  GLY    28      15.573 -11.651  10.442  1.00  0.00           C  
ATOM   1909  CA  GLY    28      16.419 -15.427  11.239  1.00  0.00           C  
ATOM   1910  CA  GLY    28      15.568 -17.306  14.795  1.00  0.00           C  
ATOM   1911  C   GLY    28      16.923 -12.161  11.079  1.00  0.00           C  
ATOM   1912  C   GLY    28      16.995 -16.825  11.524  1.00  0.00           C  
ATOM   1913  C   GLY    28      15.823 -18.119  16.094  1.00  0.00           C  
ATOM   1914  O   GLY    28      17.675 -12.919  10.451  1.00  0.00           O  
ATOM   1915  O   GLY    28      16.256 -17.797  11.807  1.00  0.00           O  
ATOM   1916  O   GLY    28      15.743 -17.636  17.239  1.00  0.00           O  
ATOM   1917  N   PRO    29      17.235 -11.811  12.352  1.00  0.00           N  
ATOM   1918  N   PRO    29      18.379 -16.960  11.597  1.00  0.00           N  
ATOM   1919  N   PRO    29      16.079 -19.432  15.959  1.00  0.00           N  
ATOM   1920  CA  PRO    29      18.532 -12.008  12.943  1.00  0.00           C  
ATOM   1921  CA  PRO    29      18.941 -18.303  11.667  1.00  0.00           C  
ATOM   1922  CA  PRO    29      16.114 -20.430  17.043  1.00  0.00           C  
ATOM   1923  C   PRO    29      18.710 -13.310  13.792  1.00  0.00           C  
ATOM   1924  C   PRO    29      19.078 -18.863  13.089  1.00  0.00           C  
ATOM   1925  C   PRO    29      17.390 -20.429  17.940  1.00  0.00           C  
ATOM   1926  O   PRO    29      17.733 -14.064  14.053  1.00  0.00           O  
ATOM   1927  O   PRO    29      19.066 -18.029  14.015  1.00  0.00           O  
ATOM   1928  O   PRO    29      18.379 -19.863  17.575  1.00  0.00           O  
ATOM   1929  CB  PRO    29      18.655 -10.778  13.788  1.00  0.00           C  
ATOM   1930  CB  PRO    29      20.376 -18.271  11.075  1.00  0.00           C  
ATOM   1931  CB  PRO    29      16.146 -21.863  16.465  1.00  0.00           C  
ATOM   1932  CG  PRO    29      17.267 -10.633  14.337  1.00  0.00           C  
ATOM   1933  CG  PRO    29      20.381 -16.813  10.485  1.00  0.00           C  
ATOM   1934  CG  PRO    29      15.499 -21.612  15.096  1.00  0.00           C  
ATOM   1935  CD  PRO    29      16.361 -10.983  13.130  1.00  0.00           C  
ATOM   1936  CD  PRO    29      19.375 -15.984  11.242  1.00  0.00           C  
ATOM   1937  CD  PRO    29      15.885 -20.151  14.698  1.00  0.00           C  
ATOM   1938  N   HYP    30      19.954 -13.609  14.153  1.00  0.00           N  
ATOM   1939  N   HYP    30      19.326 -20.201  13.327  1.00  0.00           N  
ATOM   1940  N   HYP    30      17.377 -21.154  19.078  1.00  0.00           N  
ATOM   1941  CA  HYP    30      20.368 -14.759  14.960  1.00  0.00           C  
ATOM   1942  CA  HYP    30      19.801 -20.697  14.641  1.00  0.00           C  
ATOM   1943  CA  HYP    30      18.571 -21.324  19.839  1.00  0.00           C  
ATOM   1944  C   HYP    30      19.553 -14.937  16.232  1.00  0.00           C  
ATOM   1945  C   HYP    30      21.036 -19.973  15.061  1.00  0.00           C  
ATOM   1946  C   HYP    30      19.651 -22.068  19.070  1.00  0.00           C  
ATOM   1947  O   HYP    30      19.367 -13.967  16.932  1.00  0.00           O  
ATOM   1948  O   HYP    30      21.828 -19.595  14.156  1.00  0.00           O  
ATOM   1949  O   HYP    30      19.451 -22.872  18.194  1.00  0.00           O  
ATOM   1950  CB  HYP    30      21.827 -14.513  15.330  1.00  0.00           C  
ATOM   1951  CB  HYP    30      20.003 -22.181  14.434  1.00  0.00           C  
ATOM   1952  CB  HYP    30      18.057 -22.164  21.053  1.00  0.00           C  
ATOM   1953  CG  HYP    30      22.315 -13.982  14.013  1.00  0.00           C  
ATOM   1954  CG  HYP    30      20.403 -22.230  12.981  1.00  0.00           C  
ATOM   1955  CG  HYP    30      16.578 -21.899  21.182  1.00  0.00           C  
ATOM   1956  CD2 HYP    30      21.232 -12.983  13.655  1.00  0.00           C  
ATOM   1957  CD2 HYP    30      19.460 -21.216  12.325  1.00  0.00           C  
ATOM   1958  CD2 HYP    30      16.157 -21.792  19.757  1.00  0.00           C  
ATOM   1959  OD1 HYP    30      22.378 -15.009  13.069  1.00  0.00           O  
ATOM   1960  OD1 HYP    30      20.266 -23.495  12.418  1.00  0.00           O  
ATOM   1961  OD1 HYP    30      16.373 -20.620  21.788  1.00  0.00           O  
ATOM   1962  N   GLY    31      19.093 -16.159  16.453  1.00  0.00           N  
ATOM   1963  N   GLY    31      21.182 -19.710  16.329  1.00  0.00           N  
ATOM   1964  N   GLY    31      20.894 -21.830  19.507  1.00  0.00           N  
ATOM   1965  CA  GLY    31      18.595 -16.603  17.793  1.00  0.00           C  
ATOM   1966  CA  GLY    31      22.268 -18.925  16.838  1.00  0.00           C  
ATOM   1967  CA  GLY    31      22.081 -22.334  18.688  1.00  0.00           C  
ATOM   1968  C   GLY    31      19.763 -16.647  18.824  1.00  0.00           C  
ATOM   1969  C   GLY    31      23.598 -19.782  16.899  1.00  0.00           C  
ATOM   1970  C   GLY    31      22.594 -23.789  19.052  1.00  0.00           C  
ATOM   1971  O   GLY    31      20.945 -16.454  18.385  1.00  0.00           O  
ATOM   1972  O   GLY    31      23.618 -20.932  16.437  1.00  0.00           O  
ATOM   1973  O   GLY    31      22.203 -24.209  20.119  1.00  0.00           O  
ATOM   1974  N   PRO    32      19.469 -16.831  20.117  1.00  0.00           N  
ATOM   1975  N   PRO    32      24.726 -19.174  17.273  1.00  0.00           N  
ATOM   1976  N   PRO    32      23.462 -24.443  18.269  1.00  0.00           N  
ATOM   1977  CA  PRO    32      20.457 -16.896  21.168  1.00  0.00           C  
ATOM   1978  CA  PRO    32      26.068 -19.782  17.274  1.00  0.00           C  
ATOM   1979  CA  PRO    32      23.941 -25.782  18.627  1.00  0.00           C  
ATOM   1980  C   PRO    32      21.577 -17.978  20.962  1.00  0.00           C  
ATOM   1981  C   PRO    32      26.254 -20.737  18.464  1.00  0.00           C  
ATOM   1982  C   PRO    32      24.801 -25.923  19.971  1.00  0.00           C  
ATOM   1983  O   PRO    32      21.266 -19.032  20.332  1.00  0.00           O  
ATOM   1984  O   PRO    32      25.354 -20.880  19.303  1.00  0.00           O  
ATOM   1985  O   PRO    32      25.243 -24.949  20.545  1.00  0.00           O  
ATOM   1986  CB  PRO    32      19.661 -16.918  22.421  1.00  0.00           C  
ATOM   1987  CB  PRO    32      27.015 -18.616  17.164  1.00  0.00           C  
ATOM   1988  CB  PRO    32      24.702 -26.222  17.343  1.00  0.00           C  
ATOM   1989  CG  PRO    32      18.445 -17.752  22.096  1.00  0.00           C  
ATOM   1990  CG  PRO    32      26.356 -17.537  17.938  1.00  0.00           C  
ATOM   1991  CG  PRO    32      24.014 -25.473  16.238  1.00  0.00           C  
ATOM   1992  CD  PRO    32      18.118 -17.315  20.713  1.00  0.00           C  
ATOM   1993  CD  PRO    32      24.874 -17.805  17.775  1.00  0.00           C  
ATOM   1994  CD  PRO    32      23.554 -24.135  16.771  1.00  0.00           C  
ATOM   1995  N   HYP    33      22.691 -17.853  21.667  1.00  0.00           N  
ATOM   1996  N   HYP    33      27.356 -21.528  18.514  1.00  0.00           N  
ATOM   1997  N   HYP    33      25.023 -27.132  20.488  1.00  0.00           N  
ATOM   1998  CA  HYP    33      23.757 -18.862  21.708  1.00  0.00           C  
ATOM   1999  CA  HYP    33      27.309 -22.692  19.441  1.00  0.00           C  
ATOM   2000  CA  HYP    33      25.806 -27.325  21.713  1.00  0.00           C  
ATOM   2001  C   HYP    33      23.227 -20.189  22.231  1.00  0.00           C  
ATOM   2002  C   HYP    33      27.601 -22.343  20.969  1.00  0.00           C  
ATOM   2003  C   HYP    33      27.230 -26.770  21.568  1.00  0.00           C  
ATOM   2004  O   HYP    33      22.377 -20.146  23.160  1.00  0.00           O  
ATOM   2005  O   HYP    33      28.216 -21.256  21.186  1.00  0.00           O  
ATOM   2006  O   HYP    33      27.878 -26.814  20.532  1.00  0.00           O  
ATOM   2007  CB  HYP    33      24.893 -18.265  22.504  1.00  0.00           C  
ATOM   2008  CB  HYP    33      28.304 -23.705  18.904  1.00  0.00           C  
ATOM   2009  CB  HYP    33      25.766 -28.769  22.062  1.00  0.00           C  
ATOM   2010  CG  HYP    33      24.701 -16.753  22.246  1.00  0.00           C  
ATOM   2011  CG  HYP    33      28.522 -23.229  17.485  1.00  0.00           C  
ATOM   2012  CG  HYP    33      24.487 -29.234  21.382  1.00  0.00           C  
ATOM   2013  CD2 HYP    33      23.203 -16.749  22.395  1.00  0.00           C  
ATOM   2014  CD2 HYP    33      28.430 -21.711  17.550  1.00  0.00           C  
ATOM   2015  CD2 HYP    33      24.498 -28.422  20.073  1.00  0.00           C  
ATOM   2016  OD1 HYP    33      25.155 -16.271  21.027  1.00  0.00           O  
ATOM   2017  OD1 HYP    33      27.620 -23.687  16.494  1.00  0.00           O  
ATOM   2018  OD1 HYP    33      23.512 -28.781  22.299  1.00  0.00           O  
ATOM   2019  N   GLY    34      23.705 -21.378  21.741  1.00  0.00           N  
ATOM   2020  N   GLY    34      27.044 -22.990  22.008  1.00  0.00           N  
ATOM   2021  N   GLY    34      27.735 -26.289  22.645  1.00  0.00           N  
ATOM   2022  CA  GLY    34      23.265 -22.683  22.185  1.00  0.00           C  
ATOM   2023  CA  GLY    34      27.060 -22.720  23.428  1.00  0.00           C  
ATOM   2024  CA  GLY    34      29.026 -25.573  22.693  1.00  0.00           C  
ATOM   2025  C   GLY    34      23.514 -23.146  23.618  1.00  0.00           C  
ATOM   2026  C   GLY    34      28.382 -22.421  24.166  1.00  0.00           C  
ATOM   2027  C   GLY    34      30.219 -26.481  22.600  1.00  0.00           C  
ATOM   2028  O   GLY    34      24.147 -22.442  24.405  1.00  0.00           O  
ATOM   2029  O   GLY    34      29.433 -22.452  23.537  1.00  0.00           O  
ATOM   2030  O   GLY    34      29.961 -27.725  22.729  1.00  0.00           O  
ATOM   2031  N   PRO    35      23.120 -24.379  24.061  1.00  0.00           N  
ATOM   2032  N   PRO    35      28.404 -22.263  25.496  1.00  0.00           N  
ATOM   2033  N   PRO    35      31.407 -25.920  22.415  1.00  0.00           N  
ATOM   2034  CA  PRO    35      23.384 -24.987  25.340  1.00  0.00           C  
ATOM   2035  CA  PRO    35      29.588 -22.207  26.344  1.00  0.00           C  
ATOM   2036  CA  PRO    35      32.617 -26.744  22.215  1.00  0.00           C  
ATOM   2037  C   PRO    35      24.893 -25.340  25.497  1.00  0.00           C  
ATOM   2038  C   PRO    35      30.519 -23.441  26.338  1.00  0.00           C  
ATOM   2039  C   PRO    35      32.922 -27.638  23.432  1.00  0.00           C  
ATOM   2040  O   PRO    35      25.582 -25.485  24.485  1.00  0.00           O  
ATOM   2041  O   PRO    35      29.960 -24.551  26.396  1.00  0.00           O  
ATOM   2042  O   PRO    35      32.587 -27.300  24.576  1.00  0.00           O  
ATOM   2043  CB  PRO    35      22.434 -26.206  25.543  1.00  0.00           C  
ATOM   2044  CB  PRO    35      29.059 -21.925  27.791  1.00  0.00           C  
ATOM   2045  CB  PRO    35      33.647 -25.661  21.984  1.00  0.00           C  
ATOM   2046  CG  PRO    35      21.490 -26.093  24.434  1.00  0.00           C  
ATOM   2047  CG  PRO    35      27.789 -21.163  27.477  1.00  0.00           C  
ATOM   2048  CG  PRO    35      32.920 -24.552  21.325  1.00  0.00           C  
ATOM   2049  CD  PRO    35      22.184 -25.266  23.380  1.00  0.00           C  
ATOM   2050  CD  PRO    35      27.256 -21.932  26.251  1.00  0.00           C  
ATOM   2051  CD  PRO    35      31.688 -24.512  22.112  1.00  0.00           C  
ATOM   2052  N   HYP    36      25.384 -25.464  26.778  1.00  0.00           N  
ATOM   2053  N   HYP    36      31.865 -23.312  26.222  1.00  0.00           N  
ATOM   2054  N   HYP    36      33.460 -28.873  23.252  1.00  0.00           N  
ATOM   2055  CA  HYP    36      26.808 -25.814  26.979  1.00  0.00           C  
ATOM   2056  CA  HYP    36      32.723 -24.489  26.208  1.00  0.00           C  
ATOM   2057  CA  HYP    36      33.896 -29.777  24.307  1.00  0.00           C  
ATOM   2058  C   HYP    36      27.374 -27.070  26.438  1.00  0.00           C  
ATOM   2059  C   HYP    36      32.511 -25.356  27.451  1.00  0.00           C  
ATOM   2060  C   HYP    36      35.075 -29.146  25.121  1.00  0.00           C  
ATOM   2061  O   HYP    36      26.625 -28.047  26.178  1.00  0.00           O  
ATOM   2062  O   HYP    36      32.225 -24.855  28.535  1.00  0.00           O  
ATOM   2063  O   HYP    36      35.664 -28.196  24.586  1.00  0.00           O  
ATOM   2064  CB  HYP    36      27.006 -25.853  28.537  1.00  0.00           C  
ATOM   2065  CB  HYP    36      34.148 -24.093  26.055  1.00  0.00           C  
ATOM   2066  CB  HYP    36      34.341 -31.112  23.609  1.00  0.00           C  
ATOM   2067  CG  HYP    36      25.852 -25.056  29.044  1.00  0.00           C  
ATOM   2068  CG  HYP    36      34.027 -22.700  25.375  1.00  0.00           C  
ATOM   2069  CG  HYP    36      33.557 -30.991  22.245  1.00  0.00           C  
ATOM   2070  CD2 HYP    36      24.736 -25.115  28.018  1.00  0.00           C  
ATOM   2071  CD2 HYP    36      32.747 -22.157  26.026  1.00  0.00           C  
ATOM   2072  CD2 HYP    36      33.509 -29.532  21.998  1.00  0.00           C  
ATOM   2073  OD1 HYP    36      26.140 -23.764  29.205  1.00  0.00           O  
ATOM   2074  OD1 HYP    36      33.975 -22.694  23.917  1.00  0.00           O  
ATOM   2075  OD1 HYP    36      32.216 -31.449  22.376  1.00  0.00           O  
ATOM   2076  N   GLY    37      28.682 -27.144  26.288  1.00  0.00           N  
ATOM   2077  N   GLY    37      32.827 -26.618  27.352  1.00  0.00           N  
ATOM   2078  N   GLY    37      35.297 -29.684  26.331  1.00  0.00           N  
ATOM   2079  CA  GLY    37      29.454 -28.325  26.095  1.00  0.00           C  
ATOM   2080  CA  GLY    37      32.491 -27.640  28.381  1.00  0.00           C  
ATOM   2081  CA  GLY    37      36.347 -29.242  27.254  1.00  0.00           C  
ATOM   2082  C   GLY    37      29.476 -29.228  27.292  1.00  0.00           C  
ATOM   2083  C   GLY    37      33.509 -27.715  29.498  1.00  0.00           C  
ATOM   2084  C   GLY    37      37.724 -29.836  27.051  1.00  0.00           C  
ATOM   2085  O   GLY    37      28.968 -28.931  28.359  1.00  0.00           O  
ATOM   2086  O   GLY    37      34.421 -26.866  29.643  1.00  0.00           O  
ATOM   2087  O   GLY    37      37.947 -30.545  26.075  1.00  0.00           O  
ATOM   2088  N   NH2    38      30.138 -30.395  27.262  1.00  0.00           N  
ATOM   2089  N   NH2    38      33.354 -28.736  30.317  1.00  0.00           N  
ATOM   2090  N   NH2    38      38.615 -29.509  27.975  1.00  0.00           N  
TER    2091      NH2    38 
END
ATOM   2092  C   ACE     1     -39.329  26.616 -24.131  1.00  0.00           C  
ATOM   2093  C   ACE     1     -34.773  30.789 -21.957  1.00  0.00           C  
ATOM   2094  C   ACE     1     -30.273  30.101 -24.421  1.00  0.00           C  
ATOM   2095  O   ACE     1     -38.970  26.160 -23.072  1.00  0.00           O  
ATOM   2096  O   ACE     1     -33.803  31.494 -21.777  1.00  0.00           O  
ATOM   2097  O   ACE     1     -29.790  29.462 -25.382  1.00  0.00           O  
ATOM   2098  CH3 ACE     1     -40.552  27.486 -24.015  1.00  0.00           C  
ATOM   2099  CH3 ACE     1     -35.619  30.982 -23.256  1.00  0.00           C  
ATOM   2100  CH3 ACE     1     -31.797  30.170 -24.364  1.00  0.00           C  
ATOM   2101  N   PRO     2     -38.580  26.642 -25.274  1.00  0.00           N  
ATOM   2102  N   PRO     2     -35.114  29.740 -21.143  1.00  0.00           N  
ATOM   2103  N   PRO     2     -29.601  30.711 -23.382  1.00  0.00           N  
ATOM   2104  CA  PRO     2     -37.365  25.888 -25.380  1.00  0.00           C  
ATOM   2105  CA  PRO     2     -34.332  29.359 -19.991  1.00  0.00           C  
ATOM   2106  CA  PRO     2     -28.165  30.598 -23.245  1.00  0.00           C  
ATOM   2107  C   PRO     2     -36.201  26.358 -24.420  1.00  0.00           C  
ATOM   2108  C   PRO     2     -32.943  28.824 -20.400  1.00  0.00           C  
ATOM   2109  C   PRO     2     -27.739  29.108 -22.962  1.00  0.00           C  
ATOM   2110  O   PRO     2     -35.894  27.534 -24.383  1.00  0.00           O  
ATOM   2111  O   PRO     2     -32.853  28.277 -21.436  1.00  0.00           O  
ATOM   2112  O   PRO     2     -28.478  28.358 -22.308  1.00  0.00           O  
ATOM   2113  CB  PRO     2     -36.921  25.934 -26.880  1.00  0.00           C  
ATOM   2114  CB  PRO     2     -35.195  28.307 -19.220  1.00  0.00           C  
ATOM   2115  CB  PRO     2     -27.718  31.566 -22.147  1.00  0.00           C  
ATOM   2116  CG  PRO     2     -38.286  26.281 -27.617  1.00  0.00           C  
ATOM   2117  CG  PRO     2     -36.668  28.545 -19.717  1.00  0.00           C  
ATOM   2118  CG  PRO     2     -28.810  32.629 -22.397  1.00  0.00           C  
ATOM   2119  CD  PRO     2     -38.926  27.269 -26.557  1.00  0.00           C  
ATOM   2120  CD  PRO     2     -36.375  28.988 -21.211  1.00  0.00           C  
ATOM   2121  CD  PRO     2     -30.075  31.915 -22.704  1.00  0.00           C  
ATOM   2122  N   HYP     3     -35.484  25.436 -23.702  1.00  0.00           N  
ATOM   2123  N   HYP     3     -31.904  28.867 -19.539  1.00  0.00           N  
ATOM   2124  N   HYP     3     -26.499  28.686 -23.286  1.00  0.00           N  
ATOM   2125  CA  HYP     3     -34.220  25.654 -22.988  1.00  0.00           C  
ATOM   2126  CA  HYP     3     -30.596  28.290 -19.783  1.00  0.00           C  
ATOM   2127  CA  HYP     3     -25.962  27.316 -22.939  1.00  0.00           C  
ATOM   2128  C   HYP     3     -33.110  25.941 -23.978  1.00  0.00           C  
ATOM   2129  C   HYP     3     -30.650  26.764 -19.910  1.00  0.00           C  
ATOM   2130  C   HYP     3     -25.965  27.091 -21.404  1.00  0.00           C  
ATOM   2131  O   HYP     3     -33.198  25.474 -25.152  1.00  0.00           O  
ATOM   2132  O   HYP     3     -31.595  26.106 -19.407  1.00  0.00           O  
ATOM   2133  O   HYP     3     -25.831  28.108 -20.658  1.00  0.00           O  
ATOM   2134  CB  HYP     3     -33.900  24.423 -22.089  1.00  0.00           C  
ATOM   2135  CB  HYP     3     -29.680  28.771 -18.672  1.00  0.00           C  
ATOM   2136  CB  HYP     3     -24.584  27.308 -23.522  1.00  0.00           C  
ATOM   2137  CG  HYP     3     -35.308  23.817 -21.919  1.00  0.00           C  
ATOM   2138  CG  HYP     3     -30.338  30.116 -18.208  1.00  0.00           C  
ATOM   2139  CG  HYP     3     -24.546  28.509 -24.517  1.00  0.00           C  
ATOM   2140  CD2 HYP     3     -36.045  24.173 -23.264  1.00  0.00           C  
ATOM   2141  CD2 HYP     3     -31.863  29.738 -18.357  1.00  0.00           C  
ATOM   2142  CD2 HYP     3     -25.503  29.504 -23.922  1.00  0.00           C  
ATOM   2143  OD1 HYP     3     -35.867  24.361 -20.764  1.00  0.00           O  
ATOM   2144  OD1 HYP     3     -29.913  31.201 -19.056  1.00  0.00           O  
ATOM   2145  OD1 HYP     3     -24.904  27.974 -25.773  1.00  0.00           O  
ATOM   2146  N   GLY     4     -31.964  26.536 -23.578  1.00  0.00           N  
ATOM   2147  N   GLY     4     -29.662  26.263 -20.559  1.00  0.00           N  
ATOM   2148  N   GLY     4     -26.097  25.846 -20.927  1.00  0.00           N  
ATOM   2149  CA  GLY     4     -30.808  26.622 -24.447  1.00  0.00           C  
ATOM   2150  CA  GLY     4     -29.701  24.902 -20.969  1.00  0.00           C  
ATOM   2151  CA  GLY     4     -26.150  25.558 -19.509  1.00  0.00           C  
ATOM   2152  C   GLY     4     -29.956  25.355 -24.483  1.00  0.00           C  
ATOM   2153  C   GLY     4     -29.289  23.919 -19.912  1.00  0.00           C  
ATOM   2154  C   GLY     4     -24.827  25.601 -18.668  1.00  0.00           C  
ATOM   2155  O   GLY     4     -30.381  24.294 -24.037  1.00  0.00           O  
ATOM   2156  O   GLY     4     -28.942  24.253 -18.767  1.00  0.00           O  
ATOM   2157  O   GLY     4     -23.851  26.107 -19.203  1.00  0.00           O  
ATOM   2158  N   PRO     5     -28.770  25.363 -25.043  1.00  0.00           N  
ATOM   2159  N   PRO     5     -29.294  22.612 -20.299  1.00  0.00           N  
ATOM   2160  N   PRO     5     -24.795  25.067 -17.395  1.00  0.00           N  
ATOM   2161  CA  PRO     5     -27.875  24.211 -25.143  1.00  0.00           C  
ATOM   2162  CA  PRO     5     -29.085  21.546 -19.307  1.00  0.00           C  
ATOM   2163  CA  PRO     5     -23.653  25.024 -16.451  1.00  0.00           C  
ATOM   2164  C   PRO     5     -27.259  23.565 -23.865  1.00  0.00           C  
ATOM   2165  C   PRO     5     -27.708  21.389 -18.647  1.00  0.00           C  
ATOM   2166  C   PRO     5     -22.829  23.737 -16.392  1.00  0.00           C  
ATOM   2167  O   PRO     5     -27.190  24.265 -22.826  1.00  0.00           O  
ATOM   2168  O   PRO     5     -26.760  21.923 -19.296  1.00  0.00           O  
ATOM   2169  O   PRO     5     -23.207  22.733 -16.979  1.00  0.00           O  
ATOM   2170  CB  PRO     5     -26.785  24.659 -26.146  1.00  0.00           C  
ATOM   2171  CB  PRO     5     -29.437  20.279 -20.025  1.00  0.00           C  
ATOM   2172  CB  PRO     5     -24.398  25.239 -15.124  1.00  0.00           C  
ATOM   2173  CG  PRO     5     -27.378  25.817 -26.921  1.00  0.00           C  
ATOM   2174  CG  PRO     5     -30.432  20.704 -21.044  1.00  0.00           C  
ATOM   2175  CG  PRO     5     -25.673  24.342 -15.286  1.00  0.00           C  
ATOM   2176  CD  PRO     5     -28.297  26.452 -25.905  1.00  0.00           C  
ATOM   2177  CD  PRO     5     -29.913  22.036 -21.473  1.00  0.00           C  
ATOM   2178  CD  PRO     5     -26.054  24.676 -16.729  1.00  0.00           C  
ATOM   2179  N   HYP     6     -26.953  22.251 -23.821  1.00  0.00           N  
ATOM   2180  N   HYP     6     -27.539  20.898 -17.415  1.00  0.00           N  
ATOM   2181  N   HYP     6     -21.629  23.751 -15.654  1.00  0.00           N  
ATOM   2182  CA  HYP     6     -26.347  21.556 -22.710  1.00  0.00           C  
ATOM   2183  CA  HYP     6     -26.208  20.683 -16.864  1.00  0.00           C  
ATOM   2184  CA  HYP     6     -20.693  22.570 -15.468  1.00  0.00           C  
ATOM   2185  C   HYP     6     -25.007  22.230 -22.370  1.00  0.00           C  
ATOM   2186  C   HYP     6     -25.361  19.712 -17.683  1.00  0.00           C  
ATOM   2187  C   HYP     6     -21.583  21.330 -15.091  1.00  0.00           C  
ATOM   2188  O   HYP     6     -24.250  22.679 -23.208  1.00  0.00           O  
ATOM   2189  O   HYP     6     -25.845  18.803 -18.319  1.00  0.00           O  
ATOM   2190  O   HYP     6     -22.584  21.386 -14.331  1.00  0.00           O  
ATOM   2191  CB  HYP     6     -26.021  20.115 -23.248  1.00  0.00           C  
ATOM   2192  CB  HYP     6     -26.503  20.046 -15.464  1.00  0.00           C  
ATOM   2193  CB  HYP     6     -19.844  23.006 -14.293  1.00  0.00           C  
ATOM   2194  CG  HYP     6     -27.101  19.939 -24.336  1.00  0.00           C  
ATOM   2195  CG  HYP     6     -27.926  20.459 -15.099  1.00  0.00           C  
ATOM   2196  CG  HYP     6     -19.561  24.481 -14.673  1.00  0.00           C  
ATOM   2197  CD2 HYP     6     -27.206  21.348 -24.914  1.00  0.00           C  
ATOM   2198  CD2 HYP     6     -28.563  20.512 -16.458  1.00  0.00           C  
ATOM   2199  CD2 HYP     6     -20.961  24.946 -15.005  1.00  0.00           C  
ATOM   2200  OD1 HYP     6     -28.224  19.370 -23.676  1.00  0.00           O  
ATOM   2201  OD1 HYP     6     -28.082  21.699 -14.400  1.00  0.00           O  
ATOM   2202  OD1 HYP     6     -18.713  24.461 -15.780  1.00  0.00           O  
ATOM   2203  N   GLY     7     -24.768  22.310 -21.051  1.00  0.00           N  
ATOM   2204  N   GLY     7     -24.036  20.007 -17.636  1.00  0.00           N  
ATOM   2205  N   GLY     7     -21.089  20.096 -15.436  1.00  0.00           N  
ATOM   2206  CA  GLY     7     -23.533  22.919 -20.465  1.00  0.00           C  
ATOM   2207  CA  GLY     7     -23.120  19.302 -18.447  1.00  0.00           C  
ATOM   2208  CA  GLY     7     -21.703  18.854 -14.966  1.00  0.00           C  
ATOM   2209  C   GLY     7     -22.297  22.014 -20.599  1.00  0.00           C  
ATOM   2210  C   GLY     7     -23.033  17.784 -18.140  1.00  0.00           C  
ATOM   2211  C   GLY     7     -21.353  18.355 -13.566  1.00  0.00           C  
ATOM   2212  O   GLY     7     -22.500  20.987 -21.222  1.00  0.00           O  
ATOM   2213  O   GLY     7     -23.612  17.271 -17.182  1.00  0.00           O  
ATOM   2214  O   GLY     7     -20.632  19.040 -12.855  1.00  0.00           O  
ATOM   2215  N   PRO     8     -21.029  22.416 -20.168  1.00  0.00           N  
ATOM   2216  N   PRO     8     -22.218  16.969 -18.868  1.00  0.00           N  
ATOM   2217  N   PRO     8     -21.869  17.190 -13.104  1.00  0.00           N  
ATOM   2218  CA  PRO     8     -19.758  21.706 -20.380  1.00  0.00           C  
ATOM   2219  CA  PRO     8     -22.036  15.537 -18.571  1.00  0.00           C  
ATOM   2220  CA  PRO     8     -21.341  16.714 -11.878  1.00  0.00           C  
ATOM   2221  C   PRO     8     -19.591  20.578 -19.318  1.00  0.00           C  
ATOM   2222  C   PRO     8     -21.128  15.276 -17.328  1.00  0.00           C  
ATOM   2223  C   PRO     8     -19.833  16.412 -11.782  1.00  0.00           C  
ATOM   2224  O   PRO     8     -20.057  20.678 -18.193  1.00  0.00           O  
ATOM   2225  O   PRO     8     -20.324  16.093 -16.946  1.00  0.00           O  
ATOM   2226  O   PRO     8     -19.252  15.976 -12.786  1.00  0.00           O  
ATOM   2227  CB  PRO     8     -18.666  22.818 -20.318  1.00  0.00           C  
ATOM   2228  CB  PRO     8     -21.433  14.918 -19.794  1.00  0.00           C  
ATOM   2229  CB  PRO     8     -21.991  15.375 -11.734  1.00  0.00           C  
ATOM   2230  CG  PRO     8     -19.276  23.862 -19.413  1.00  0.00           C  
ATOM   2231  CG  PRO     8     -21.962  15.776 -20.969  1.00  0.00           C  
ATOM   2232  CG  PRO     8     -23.339  15.551 -12.381  1.00  0.00           C  
ATOM   2233  CD  PRO     8     -20.776  23.736 -19.655  1.00  0.00           C  
ATOM   2234  CD  PRO     8     -21.867  17.228 -20.302  1.00  0.00           C  
ATOM   2235  CD  PRO     8     -22.954  16.447 -13.543  1.00  0.00           C  
ATOM   2236  N   HYP     9     -18.860  19.460 -19.618  1.00  0.00           N  
ATOM   2237  N   HYP     9     -21.032  14.019 -16.764  1.00  0.00           N  
ATOM   2238  N   HYP     9     -19.203  16.549 -10.643  1.00  0.00           N  
ATOM   2239  CA  HYP     9     -18.457  18.327 -18.752  1.00  0.00           C  
ATOM   2240  CA  HYP     9     -20.093  13.656 -15.678  1.00  0.00           C  
ATOM   2241  CA  HYP     9     -17.796  16.175 -10.443  1.00  0.00           C  
ATOM   2242  C   HYP     9     -18.030  18.746 -17.347  1.00  0.00           C  
ATOM   2243  C   HYP     9     -18.626  14.100 -15.975  1.00  0.00           C  
ATOM   2244  C   HYP     9     -17.467  14.727 -10.932  1.00  0.00           C  
ATOM   2245  O   HYP     9     -17.323  19.743 -17.206  1.00  0.00           O  
ATOM   2246  O   HYP     9     -18.115  13.713 -17.067  1.00  0.00           O  
ATOM   2247  O   HYP     9     -18.278  13.826 -10.780  1.00  0.00           O  
ATOM   2248  CB  HYP     9     -17.323  17.551 -19.496  1.00  0.00           C  
ATOM   2249  CB  HYP     9     -20.152  12.145 -15.559  1.00  0.00           C  
ATOM   2250  CB  HYP     9     -17.560  16.306  -8.939  1.00  0.00           C  
ATOM   2251  CG  HYP     9     -17.632  17.903 -20.995  1.00  0.00           C  
ATOM   2252  CG  HYP     9     -21.566  11.733 -16.051  1.00  0.00           C  
ATOM   2253  CG  HYP     9     -18.506  17.484  -8.488  1.00  0.00           C  
ATOM   2254  CD2 HYP     9     -18.192  19.282 -20.918  1.00  0.00           C  
ATOM   2255  CD2 HYP     9     -21.666  12.720 -17.203  1.00  0.00           C  
ATOM   2256  CD2 HYP     9     -19.689  17.257  -9.432  1.00  0.00           C  
ATOM   2257  OD1 HYP     9     -18.584  17.036 -21.506  1.00  0.00           O  
ATOM   2258  OD1 HYP     9     -22.554  11.935 -15.114  1.00  0.00           O  
ATOM   2259  OD1 HYP     9     -17.921  18.728  -8.861  1.00  0.00           O  
ATOM   2260  N   GLY    10     -18.358  17.982 -16.311  1.00  0.00           N  
ATOM   2261  N   GLY    10     -18.019  14.944 -15.155  1.00  0.00           N  
ATOM   2262  N   GLY    10     -16.190  14.538 -11.349  1.00  0.00           N  
ATOM   2263  CA  GLY    10     -18.103  18.339 -14.912  1.00  0.00           C  
ATOM   2264  CA  GLY    10     -16.592  15.181 -15.259  1.00  0.00           C  
ATOM   2265  CA  GLY    10     -15.793  13.259 -11.876  1.00  0.00           C  
ATOM   2266  C   GLY    10     -16.625  18.494 -14.479  1.00  0.00           C  
ATOM   2267  C   GLY    10     -15.683  14.005 -15.418  1.00  0.00           C  
ATOM   2268  C   GLY    10     -15.733  12.149 -10.801  1.00  0.00           C  
ATOM   2269  O   GLY    10     -15.698  18.107 -15.173  1.00  0.00           O  
ATOM   2270  O   GLY    10     -16.038  12.892 -15.204  1.00  0.00           O  
ATOM   2271  O   GLY    10     -15.510  12.433  -9.572  1.00  0.00           O  
ATOM   2272  N   PRO    11     -16.478  18.985 -13.214  1.00  0.00           N  
ATOM   2273  N   PRO    11     -14.491  14.257 -15.939  1.00  0.00           N  
ATOM   2274  N   PRO    11     -16.027  10.947 -11.133  1.00  0.00           N  
ATOM   2275  CA  PRO    11     -15.139  19.162 -12.656  1.00  0.00           C  
ATOM   2276  CA  PRO    11     -13.523  13.188 -16.240  1.00  0.00           C  
ATOM   2277  CA  PRO    11     -15.892   9.787 -10.281  1.00  0.00           C  
ATOM   2278  C   PRO    11     -14.338  17.798 -12.558  1.00  0.00           C  
ATOM   2279  C   PRO    11     -12.964  12.462 -14.986  1.00  0.00           C  
ATOM   2280  C   PRO    11     -14.445   9.633  -9.766  1.00  0.00           C  
ATOM   2281  O   PRO    11     -14.990  16.806 -12.409  1.00  0.00           O  
ATOM   2282  O   PRO    11     -12.979  13.015 -13.895  1.00  0.00           O  
ATOM   2283  O   PRO    11     -13.497   9.942 -10.465  1.00  0.00           O  
ATOM   2284  CB  PRO    11     -15.396  19.750 -11.296  1.00  0.00           C  
ATOM   2285  CB  PRO    11     -12.384  13.832 -17.018  1.00  0.00           C  
ATOM   2286  CB  PRO    11     -16.350   8.686 -11.170  1.00  0.00           C  
ATOM   2287  CG  PRO    11     -16.753  20.474 -11.437  1.00  0.00           C  
ATOM   2288  CG  PRO    11     -12.355  15.205 -16.370  1.00  0.00           C  
ATOM   2289  CG  PRO    11     -15.812   8.974 -12.571  1.00  0.00           C  
ATOM   2290  CD  PRO    11     -17.515  19.763 -12.521  1.00  0.00           C  
ATOM   2291  CD  PRO    11     -13.841  15.553 -16.127  1.00  0.00           C  
ATOM   2292  CD  PRO    11     -16.118  10.455 -12.546  1.00  0.00           C  
ATOM   2293  N   HYP    12     -13.004  17.702 -12.635  1.00  0.00           N  
ATOM   2294  N   HYP    12     -12.574  11.228 -15.121  1.00  0.00           N  
ATOM   2295  N   HYP    12     -14.225   9.013  -8.610  1.00  0.00           N  
ATOM   2296  CA  HYP    12     -12.217  16.491 -12.621  1.00  0.00           C  
ATOM   2297  CA  HYP    12     -12.259  10.366 -13.986  1.00  0.00           C  
ATOM   2298  CA  HYP    12     -12.923   8.518  -8.143  1.00  0.00           C  
ATOM   2299  C   HYP    12     -12.345  15.720 -11.272  1.00  0.00           C  
ATOM   2300  C   HYP    12     -11.071  10.960 -13.085  1.00  0.00           C  
ATOM   2301  C   HYP    12     -12.152   7.627  -9.082  1.00  0.00           C  
ATOM   2302  O   HYP    12     -12.361  16.330 -10.203  1.00  0.00           O  
ATOM   2303  O   HYP    12      -9.987  11.443 -13.502  1.00  0.00           O  
ATOM   2304  O   HYP    12     -12.800   6.819  -9.787  1.00  0.00           O  
ATOM   2305  CB  HYP    12     -10.763  16.949 -13.047  1.00  0.00           C  
ATOM   2306  CB  HYP    12     -11.940   8.994 -14.534  1.00  0.00           C  
ATOM   2307  CB  HYP    12     -13.159   8.073  -6.691  1.00  0.00           C  
ATOM   2308  CG  HYP    12     -10.932  18.336 -13.702  1.00  0.00           C  
ATOM   2309  CG  HYP    12     -12.840   8.891 -15.732  1.00  0.00           C  
ATOM   2310  CG  HYP    12     -14.450   8.708  -6.286  1.00  0.00           C  
ATOM   2311  CD2 HYP    12     -12.172  18.919 -12.949  1.00  0.00           C  
ATOM   2312  CD2 HYP    12     -12.634  10.298 -16.236  1.00  0.00           C  
ATOM   2313  CD2 HYP    12     -15.178   8.541  -7.588  1.00  0.00           C  
ATOM   2314  OD1 HYP    12     -11.225  18.095 -15.040  1.00  0.00           O  
ATOM   2315  OD1 HYP    12     -14.243   8.716 -15.412  1.00  0.00           O  
ATOM   2316  OD1 HYP    12     -14.321  10.071  -5.961  1.00  0.00           O  
ATOM   2317  N   GLY    13     -12.445  14.395 -11.330  1.00  0.00           N  
ATOM   2318  N   GLY    13     -11.122  10.718 -11.768  1.00  0.00           N  
ATOM   2319  N   GLY    13     -10.828   7.688  -9.044  1.00  0.00           N  
ATOM   2320  CA  GLY    13     -12.586  13.478 -10.159  1.00  0.00           C  
ATOM   2321  CA  GLY    13      -9.989  11.097 -10.890  1.00  0.00           C  
ATOM   2322  CA  GLY    13     -10.006   6.828  -9.867  1.00  0.00           C  
ATOM   2323  C   GLY    13     -11.442  13.636  -9.098  1.00  0.00           C  
ATOM   2324  C   GLY    13      -8.644  10.326 -10.987  1.00  0.00           C  
ATOM   2325  C   GLY    13      -9.794   5.463  -9.195  1.00  0.00           C  
ATOM   2326  O   GLY    13     -10.375  14.143  -9.420  1.00  0.00           O  
ATOM   2327  O   GLY    13      -8.594   9.208 -11.520  1.00  0.00           O  
ATOM   2328  O   GLY    13     -10.316   5.196  -8.143  1.00  0.00           O  
ATOM   2329  N   PRO    14     -11.631  13.242  -7.832  1.00  0.00           N  
ATOM   2330  N   PRO    14      -7.546  10.897 -10.529  1.00  0.00           N  
ATOM   2331  N   PRO    14      -8.889   4.600  -9.775  1.00  0.00           N  
ATOM   2332  CA  PRO    14     -10.560  13.300  -6.826  1.00  0.00           C  
ATOM   2333  CA  PRO    14      -6.219  10.232 -10.572  1.00  0.00           C  
ATOM   2334  CA  PRO    14      -8.603   3.286  -9.303  1.00  0.00           C  
ATOM   2335  C   PRO    14      -9.804  11.932  -6.940  1.00  0.00           C  
ATOM   2336  C   PRO    14      -6.132   8.892  -9.771  1.00  0.00           C  
ATOM   2337  C   PRO    14      -7.655   3.333  -8.146  1.00  0.00           C  
ATOM   2338  O   PRO    14     -10.178  11.032  -7.686  1.00  0.00           O  
ATOM   2339  O   PRO    14      -7.011   8.600  -8.902  1.00  0.00           O  
ATOM   2340  O   PRO    14      -7.036   4.375  -7.868  1.00  0.00           O  
ATOM   2341  CB  PRO    14     -11.302  13.514  -5.536  1.00  0.00           C  
ATOM   2342  CB  PRO    14      -5.255  11.345 -10.050  1.00  0.00           C  
ATOM   2343  CB  PRO    14      -8.098   2.450 -10.418  1.00  0.00           C  
ATOM   2344  CG  PRO    14     -12.516  12.621  -5.649  1.00  0.00           C  
ATOM   2345  CG  PRO    14      -5.970  12.609 -10.372  1.00  0.00           C  
ATOM   2346  CG  PRO    14      -7.378   3.555 -11.180  1.00  0.00           C  
ATOM   2347  CD  PRO    14     -12.801  12.802  -7.170  1.00  0.00           C  
ATOM   2348  CD  PRO    14      -7.404  12.265 -10.116  1.00  0.00           C  
ATOM   2349  CD  PRO    14      -8.249   4.788 -10.991  1.00  0.00           C  
ATOM   2350  N   HYP    15      -8.706  11.738  -6.250  1.00  0.00           N  
ATOM   2351  N   HYP    15      -5.149   8.005 -10.146  1.00  0.00           N  
ATOM   2352  N   HYP    15      -7.488   2.249  -7.422  1.00  0.00           N  
ATOM   2353  CA  HYP    15      -7.882  10.537  -6.485  1.00  0.00           C  
ATOM   2354  CA  HYP    15      -4.952   6.733  -9.393  1.00  0.00           C  
ATOM   2355  CA  HYP    15      -6.785   2.213  -6.152  1.00  0.00           C  
ATOM   2356  C   HYP    15      -8.454   9.295  -5.811  1.00  0.00           C  
ATOM   2357  C   HYP    15      -4.651   6.894  -7.935  1.00  0.00           C  
ATOM   2358  C   HYP    15      -5.325   1.816  -6.256  1.00  0.00           C  
ATOM   2359  O   HYP    15      -9.191   9.387  -4.813  1.00  0.00           O  
ATOM   2360  O   HYP    15      -4.075   7.874  -7.551  1.00  0.00           O  
ATOM   2361  O   HYP    15      -4.899   1.194  -7.194  1.00  0.00           O  
ATOM   2362  CB  HYP    15      -6.496  10.865  -5.900  1.00  0.00           C  
ATOM   2363  CB  HYP    15      -3.750   6.136 -10.025  1.00  0.00           C  
ATOM   2364  CB  HYP    15      -7.456   1.179  -5.276  1.00  0.00           C  
ATOM   2365  CG  HYP    15      -6.560  12.341  -5.657  1.00  0.00           C  
ATOM   2366  CG  HYP    15      -3.715   6.718 -11.469  1.00  0.00           C  
ATOM   2367  CG  HYP    15      -7.904   0.113  -6.314  1.00  0.00           C  
ATOM   2368  CD2 HYP    15      -8.006  12.641  -5.381  1.00  0.00           C  
ATOM   2369  CD2 HYP    15      -4.256   8.114 -11.229  1.00  0.00           C  
ATOM   2370  CD2 HYP    15      -8.317   1.062  -7.417  1.00  0.00           C  
ATOM   2371  OD1 HYP    15      -6.040  13.065  -6.803  1.00  0.00           O  
ATOM   2372  OD1 HYP    15      -4.704   6.016 -12.235  1.00  0.00           O  
ATOM   2373  OD1 HYP    15      -8.982  -0.656  -5.830  1.00  0.00           O  
ATOM   2374  N   GLY    16      -8.194   8.178  -6.504  1.00  0.00           N  
ATOM   2375  N   GLY    16      -4.956   5.949  -7.071  1.00  0.00           N  
ATOM   2376  N   GLY    16      -4.524   2.121  -5.258  1.00  0.00           N  
ATOM   2377  CA  GLY    16      -8.621   6.882  -5.923  1.00  0.00           C  
ATOM   2378  CA  GLY    16      -4.668   5.978  -5.664  1.00  0.00           C  
ATOM   2379  CA  GLY    16      -3.096   1.858  -5.121  1.00  0.00           C  
ATOM   2380  C   GLY    16      -7.970   6.408  -4.572  1.00  0.00           C  
ATOM   2381  C   GLY    16      -3.216   5.738  -5.311  1.00  0.00           C  
ATOM   2382  C   GLY    16      -2.695   0.421  -5.201  1.00  0.00           C  
ATOM   2383  O   GLY    16      -7.119   7.138  -4.041  1.00  0.00           O  
ATOM   2384  O   GLY    16      -2.492   4.965  -5.911  1.00  0.00           O  
ATOM   2385  O   GLY    16      -3.450  -0.426  -4.622  1.00  0.00           O  
ATOM   2386  N   PRO    17      -8.333   5.193  -4.079  1.00  0.00           N  
ATOM   2387  N   PRO    17      -2.765   6.338  -4.176  1.00  0.00           N  
ATOM   2388  N   PRO    17      -1.485   0.223  -5.722  1.00  0.00           N  
ATOM   2389  CA  PRO    17      -8.177   4.810  -2.677  1.00  0.00           C  
ATOM   2390  CA  PRO    17      -1.363   6.080  -3.706  1.00  0.00           C  
ATOM   2391  CA  PRO    17      -0.769  -0.999  -5.630  1.00  0.00           C  
ATOM   2392  C   PRO    17      -6.729   4.299  -2.425  1.00  0.00           C  
ATOM   2393  C   PRO    17      -1.243   4.572  -3.230  1.00  0.00           C  
ATOM   2394  C   PRO    17      -0.412  -1.322  -4.167  1.00  0.00           C  
ATOM   2395  O   PRO    17      -6.056   3.807  -3.386  1.00  0.00           O  
ATOM   2396  O   PRO    17      -2.199   4.062  -2.680  1.00  0.00           O  
ATOM   2397  O   PRO    17      -0.228  -0.373  -3.435  1.00  0.00           O  
ATOM   2398  CB  PRO    17      -9.209   3.769  -2.369  1.00  0.00           C  
ATOM   2399  CB  PRO    17      -1.270   7.089  -2.590  1.00  0.00           C  
ATOM   2400  CB  PRO    17       0.514  -0.841  -6.427  1.00  0.00           C  
ATOM   2401  CG  PRO    17     -10.208   3.929  -3.468  1.00  0.00           C  
ATOM   2402  CG  PRO    17      -2.740   7.135  -2.007  1.00  0.00           C  
ATOM   2403  CG  PRO    17       0.112   0.203  -7.464  1.00  0.00           C  
ATOM   2404  CD  PRO    17      -9.438   4.344  -4.622  1.00  0.00           C  
ATOM   2405  CD  PRO    17      -3.589   7.048  -3.214  1.00  0.00           C  
ATOM   2406  CD  PRO    17      -0.914   1.106  -6.704  1.00  0.00           C  
ATOM   2407  N   HYP    18      -6.272   4.246  -1.149  1.00  0.00           N  
ATOM   2408  N   HYP    18      -0.051   3.935  -3.355  1.00  0.00           N  
ATOM   2409  N   HYP    18      -0.238  -2.625  -3.819  1.00  0.00           N  
ATOM   2410  CA  HYP    18      -4.948   3.741  -0.727  1.00  0.00           C  
ATOM   2411  CA  HYP    18       0.089   2.572  -2.859  1.00  0.00           C  
ATOM   2412  CA  HYP    18       0.068  -3.077  -2.413  1.00  0.00           C  
ATOM   2413  C   HYP    18      -4.938   2.203  -1.050  1.00  0.00           C  
ATOM   2414  C   HYP    18      -0.061   2.406  -1.364  1.00  0.00           C  
ATOM   2415  C   HYP    18       1.467  -2.397  -2.046  1.00  0.00           C  
ATOM   2416  O   HYP    18      -5.950   1.568  -0.841  1.00  0.00           O  
ATOM   2417  O   HYP    18      -0.020   3.408  -0.622  1.00  0.00           O  
ATOM   2418  O   HYP    18       2.299  -2.178  -2.923  1.00  0.00           O  
ATOM   2419  CB  HYP    18      -4.831   4.090   0.796  1.00  0.00           C  
ATOM   2420  CB  HYP    18       1.518   2.157  -3.274  1.00  0.00           C  
ATOM   2421  CB  HYP    18       0.106  -4.585  -2.452  1.00  0.00           C  
ATOM   2422  CG  HYP    18      -5.852   5.195   0.957  1.00  0.00           C  
ATOM   2423  CG  HYP    18       2.227   3.514  -3.349  1.00  0.00           C  
ATOM   2424  CG  HYP    18      -0.769  -4.959  -3.695  1.00  0.00           C  
ATOM   2425  CD2 HYP    18      -6.976   4.821   0.012  1.00  0.00           C  
ATOM   2426  CD2 HYP    18       1.189   4.438  -3.946  1.00  0.00           C  
ATOM   2427  CD2 HYP    18      -0.521  -3.788  -4.659  1.00  0.00           C  
ATOM   2428  OD1 HYP    18      -5.169   6.328   0.466  1.00  0.00           O  
ATOM   2429  OD1 HYP    18       3.442   3.557  -4.067  1.00  0.00           O  
ATOM   2430  OD1 HYP    18      -2.144  -4.958  -3.253  1.00  0.00           O  
ATOM   2431  N   GLY    19      -3.803   1.693  -1.404  1.00  0.00           N  
ATOM   2432  N   GLY    19      -0.376   1.129  -0.932  1.00  0.00           N  
ATOM   2433  N   GLY    19       1.656  -2.111  -0.753  1.00  0.00           N  
ATOM   2434  CA  GLY    19      -3.531   0.301  -1.658  1.00  0.00           C  
ATOM   2435  CA  GLY    19      -0.738   0.893   0.440  1.00  0.00           C  
ATOM   2436  CA  GLY    19       2.815  -1.264  -0.321  1.00  0.00           C  
ATOM   2437  C   GLY    19      -3.784  -0.554  -0.463  1.00  0.00           C  
ATOM   2438  C   GLY    19       0.440   0.943   1.391  1.00  0.00           C  
ATOM   2439  C   GLY    19       4.276  -1.782  -0.405  1.00  0.00           C  
ATOM   2440  O   GLY    19      -3.726  -0.100   0.720  1.00  0.00           O  
ATOM   2441  O   GLY    19       1.607   1.278   0.996  1.00  0.00           O  
ATOM   2442  O   GLY    19       4.673  -2.614  -1.215  1.00  0.00           O  
ATOM   2443  N   PRO    20      -3.876  -1.902  -0.718  1.00  0.00           N  
ATOM   2444  N   PRO    20       0.242   0.587   2.684  1.00  0.00           N  
ATOM   2445  N   PRO    20       5.218  -1.050   0.232  1.00  0.00           N  
ATOM   2446  CA  PRO    20      -3.638  -2.911   0.310  1.00  0.00           C  
ATOM   2447  CA  PRO    20       1.226   0.690   3.719  1.00  0.00           C  
ATOM   2448  CA  PRO    20       6.615  -1.428   0.308  1.00  0.00           C  
ATOM   2449  C   PRO    20      -2.181  -2.870   0.914  1.00  0.00           C  
ATOM   2450  C   PRO    20       2.191  -0.554   3.663  1.00  0.00           C  
ATOM   2451  C   PRO    20       6.935  -2.616   1.251  1.00  0.00           C  
ATOM   2452  O   PRO    20      -1.281  -2.260   0.346  1.00  0.00           O  
ATOM   2453  O   PRO    20       1.912  -1.565   3.026  1.00  0.00           O  
ATOM   2454  O   PRO    20       6.030  -3.055   1.985  1.00  0.00           O  
ATOM   2455  CB  PRO    20      -3.799  -4.221  -0.411  1.00  0.00           C  
ATOM   2456  CB  PRO    20       0.292   0.872   4.968  1.00  0.00           C  
ATOM   2457  CB  PRO    20       7.285  -0.109   0.838  1.00  0.00           C  
ATOM   2458  CG  PRO    20      -4.674  -3.962  -1.719  1.00  0.00           C  
ATOM   2459  CG  PRO    20      -0.799  -0.133   4.723  1.00  0.00           C  
ATOM   2460  CG  PRO    20       6.340   1.018   0.463  1.00  0.00           C  
ATOM   2461  CD  PRO    20      -4.359  -2.504  -1.955  1.00  0.00           C  
ATOM   2462  CD  PRO    20      -1.035   0.128   3.231  1.00  0.00           C  
ATOM   2463  CD  PRO    20       4.965   0.314   0.712  1.00  0.00           C  
ATOM   2464  N   HYP    21      -1.983  -3.603   1.981  1.00  0.00           N  
ATOM   2465  N   HYP    21       3.335  -0.488   4.317  1.00  0.00           N  
ATOM   2466  N   HYP    21       8.072  -3.195   1.217  1.00  0.00           N  
ATOM   2467  CA  HYP    21      -0.657  -3.690   2.655  1.00  0.00           C  
ATOM   2468  CA  HYP    21       4.430  -1.401   4.237  1.00  0.00           C  
ATOM   2469  CA  HYP    21       8.511  -4.199   2.219  1.00  0.00           C  
ATOM   2470  C   HYP    21       0.428  -4.556   1.921  1.00  0.00           C  
ATOM   2471  C   HYP    21       4.035  -2.760   4.836  1.00  0.00           C  
ATOM   2472  C   HYP    21       8.374  -3.794   3.606  1.00  0.00           C  
ATOM   2473  O   HYP    21       0.030  -5.566   1.359  1.00  0.00           O  
ATOM   2474  O   HYP    21       3.191  -2.834   5.715  1.00  0.00           O  
ATOM   2475  O   HYP    21       8.624  -2.653   4.044  1.00  0.00           O  
ATOM   2476  CB  HYP    21      -0.951  -4.361   3.971  1.00  0.00           C  
ATOM   2477  CB  HYP    21       5.611  -0.791   4.935  1.00  0.00           C  
ATOM   2478  CB  HYP    21      10.013  -4.499   1.986  1.00  0.00           C  
ATOM   2479  CG  HYP    21      -2.481  -4.188   4.254  1.00  0.00           C  
ATOM   2480  CG  HYP    21       5.272   0.696   5.154  1.00  0.00           C  
ATOM   2481  CG  HYP    21      10.117  -4.182   0.495  1.00  0.00           C  
ATOM   2482  CD2 HYP    21      -2.926  -4.360   2.805  1.00  0.00           C  
ATOM   2483  CD2 HYP    21       3.776   0.562   5.258  1.00  0.00           C  
ATOM   2484  CD2 HYP    21       9.105  -3.008   0.292  1.00  0.00           C  
ATOM   2485  OD1 HYP    21      -2.654  -2.888   4.798  1.00  0.00           O  
ATOM   2486  OD1 HYP    21       5.629   1.427   4.020  1.00  0.00           O  
ATOM   2487  OD1 HYP    21       9.808  -5.302  -0.288  1.00  0.00           O  
ATOM   2488  N   GLY    22       1.684  -4.097   1.992  1.00  0.00           N  
ATOM   2489  N   GLY    22       4.634  -3.856   4.396  1.00  0.00           N  
ATOM   2490  N   GLY    22       7.941  -4.830   4.334  1.00  0.00           N  
ATOM   2491  CA  GLY    22       2.822  -4.540   1.159  1.00  0.00           C  
ATOM   2492  CA  GLY    22       4.134  -5.192   4.650  1.00  0.00           C  
ATOM   2493  CA  GLY    22       7.763  -4.664   5.829  1.00  0.00           C  
ATOM   2494  C   GLY    22       3.428  -5.888   1.509  1.00  0.00           C  
ATOM   2495  C   GLY    22       4.433  -5.701   6.082  1.00  0.00           C  
ATOM   2496  C   GLY    22       8.996  -4.748   6.646  1.00  0.00           C  
ATOM   2497  O   GLY    22       2.889  -6.492   2.455  1.00  0.00           O  
ATOM   2498  O   GLY    22       4.898  -4.920   6.953  1.00  0.00           O  
ATOM   2499  O   GLY    22      10.123  -4.845   6.121  1.00  0.00           O  
ATOM   2500  N   PRO    23       4.506  -6.436   0.901  1.00  0.00           N  
ATOM   2501  N   PRO    23       4.248  -6.991   6.354  1.00  0.00           N  
ATOM   2502  N   PRO    23       8.830  -4.649   7.970  1.00  0.00           N  
ATOM   2503  CA  PRO    23       4.906  -7.846   1.074  1.00  0.00           C  
ATOM   2504  CA  PRO    23       4.654  -7.708   7.578  1.00  0.00           C  
ATOM   2505  CA  PRO    23       9.969  -4.704   8.909  1.00  0.00           C  
ATOM   2506  C   PRO    23       5.766  -7.924   2.359  1.00  0.00           C  
ATOM   2507  C   PRO    23       6.122  -7.831   7.963  1.00  0.00           C  
ATOM   2508  C   PRO    23      10.829  -5.987   8.887  1.00  0.00           C  
ATOM   2509  O   PRO    23       6.378  -6.942   2.770  1.00  0.00           O  
ATOM   2510  O   PRO    23       6.959  -7.761   7.114  1.00  0.00           O  
ATOM   2511  O   PRO    23      10.353  -7.026   8.496  1.00  0.00           O  
ATOM   2512  CB  PRO    23       5.736  -8.146  -0.160  1.00  0.00           C  
ATOM   2513  CB  PRO    23       3.999  -9.066   7.541  1.00  0.00           C  
ATOM   2514  CB  PRO    23       9.370  -4.591  10.315  1.00  0.00           C  
ATOM   2515  CG  PRO    23       6.379  -6.786  -0.486  1.00  0.00           C  
ATOM   2516  CG  PRO    23       2.766  -8.840   6.708  1.00  0.00           C  
ATOM   2517  CG  PRO    23       8.025  -3.887  10.092  1.00  0.00           C  
ATOM   2518  CD  PRO    23       5.217  -5.807  -0.169  1.00  0.00           C  
ATOM   2519  CD  PRO    23       3.320  -7.902   5.632  1.00  0.00           C  
ATOM   2520  CD  PRO    23       7.573  -4.465   8.700  1.00  0.00           C  
ATOM   2521  N   HYP    24       5.856  -9.109   2.958  1.00  0.00           N  
ATOM   2522  N   HYP    24       6.394  -8.198   9.202  1.00  0.00           N  
ATOM   2523  N   HYP    24      12.081  -5.937   9.383  1.00  0.00           N  
ATOM   2524  CA  HYP    24       6.630  -9.367   4.141  1.00  0.00           C  
ATOM   2525  CA  HYP    24       7.693  -8.669   9.685  1.00  0.00           C  
ATOM   2526  CA  HYP    24      12.876  -7.172   9.497  1.00  0.00           C  
ATOM   2527  C   HYP    24       8.135  -9.033   3.995  1.00  0.00           C  
ATOM   2528  C   HYP    24       8.246  -9.874   8.881  1.00  0.00           C  
ATOM   2529  C   HYP    24      12.268  -8.256  10.382  1.00  0.00           C  
ATOM   2530  O   HYP    24       8.738  -9.154   2.936  1.00  0.00           O  
ATOM   2531  O   HYP    24       7.569 -10.726   8.374  1.00  0.00           O  
ATOM   2532  O   HYP    24      11.445  -7.978  11.227  1.00  0.00           O  
ATOM   2533  CB  HYP    24       6.530 -10.872   4.459  1.00  0.00           C  
ATOM   2534  CB  HYP    24       7.552  -9.009  11.192  1.00  0.00           C  
ATOM   2535  CB  HYP    24      14.266  -6.678   9.841  1.00  0.00           C  
ATOM   2536  CG  HYP    24       5.313 -11.368   3.739  1.00  0.00           C  
ATOM   2537  CG  HYP    24       6.407  -8.028  11.583  1.00  0.00           C  
ATOM   2538  CG  HYP    24      14.353  -5.294   9.134  1.00  0.00           C  
ATOM   2539  CD2 HYP    24       5.189 -10.368   2.607  1.00  0.00           C  
ATOM   2540  CD2 HYP    24       5.482  -7.932  10.325  1.00  0.00           C  
ATOM   2541  CD2 HYP    24      12.911  -4.784   9.295  1.00  0.00           C  
ATOM   2542  OD1 HYP    24       4.111 -11.314   4.569  1.00  0.00           O  
ATOM   2543  OD1 HYP    24       6.941  -6.709  11.816  1.00  0.00           O  
ATOM   2544  OD1 HYP    24      14.740  -5.366   7.778  1.00  0.00           O  
ATOM   2545  N   GLY    25       8.750  -8.642   5.072  1.00  0.00           N  
ATOM   2546  N   GLY    25       9.584  -9.823   8.797  1.00  0.00           N  
ATOM   2547  N   GLY    25      12.827  -9.485  10.202  1.00  0.00           N  
ATOM   2548  CA  GLY    25      10.124  -8.169   5.088  1.00  0.00           C  
ATOM   2549  CA  GLY    25      10.267 -10.889   8.111  1.00  0.00           C  
ATOM   2550  CA  GLY    25      12.514 -10.624  11.129  1.00  0.00           C  
ATOM   2551  C   GLY    25      11.146  -9.253   4.740  1.00  0.00           C  
ATOM   2552  C   GLY    25      10.469 -12.264   8.828  1.00  0.00           C  
ATOM   2553  C   GLY    25      13.486 -10.733  12.390  1.00  0.00           C  
ATOM   2554  O   GLY    25      10.840 -10.393   4.451  1.00  0.00           O  
ATOM   2555  O   GLY    25      10.106 -12.380   9.990  1.00  0.00           O  
ATOM   2556  O   GLY    25      14.487 -10.027  12.482  1.00  0.00           O  
ATOM   2557  N   PRO    26      12.418  -8.872   4.903  1.00  0.00           N  
ATOM   2558  N   PRO    26      10.698 -13.349   8.080  1.00  0.00           N  
ATOM   2559  N   PRO    26      13.280 -11.644  13.356  1.00  0.00           N  
ATOM   2560  CA  PRO    26      13.659  -9.637   4.739  1.00  0.00           C  
ATOM   2561  CA  PRO    26      10.830 -14.650   8.688  1.00  0.00           C  
ATOM   2562  CA  PRO    26      14.072 -11.916  14.593  1.00  0.00           C  
ATOM   2563  C   PRO    26      13.874 -10.574   6.003  1.00  0.00           C  
ATOM   2564  C   PRO    26      12.214 -14.753   9.575  1.00  0.00           C  
ATOM   2565  C   PRO    26      15.450 -12.602  14.328  1.00  0.00           C  
ATOM   2566  O   PRO    26      13.306 -10.358   7.045  1.00  0.00           O  
ATOM   2567  O   PRO    26      13.143 -13.915   9.430  1.00  0.00           O  
ATOM   2568  O   PRO    26      15.534 -13.337  13.340  1.00  0.00           O  
ATOM   2569  CB  PRO    26      14.856  -8.639   4.632  1.00  0.00           C  
ATOM   2570  CB  PRO    26      10.792 -15.652   7.528  1.00  0.00           C  
ATOM   2571  CB  PRO    26      13.067 -12.685  15.597  1.00  0.00           C  
ATOM   2572  CG  PRO    26      14.331  -7.481   5.403  1.00  0.00           C  
ATOM   2573  CG  PRO    26      11.634 -14.876   6.454  1.00  0.00           C  
ATOM   2574  CG  PRO    26      12.290 -13.365  14.485  1.00  0.00           C  
ATOM   2575  CD  PRO    26      12.852  -7.452   4.951  1.00  0.00           C  
ATOM   2576  CD  PRO    26      10.996 -13.426   6.643  1.00  0.00           C  
ATOM   2577  CD  PRO    26      11.954 -12.274  13.467  1.00  0.00           C  
ATOM   2578  N   HYP    27      14.797 -11.567   5.853  1.00  0.00           N  
ATOM   2579  N   HYP    27      12.443 -15.827  10.416  1.00  0.00           N  
ATOM   2580  N   HYP    27      16.472 -12.548  15.242  1.00  0.00           N  
ATOM   2581  CA  HYP    27      15.284 -12.471   6.925  1.00  0.00           C  
ATOM   2582  CA  HYP    27      13.533 -15.773  11.437  1.00  0.00           C  
ATOM   2583  CA  HYP    27      17.766 -13.288  15.137  1.00  0.00           C  
ATOM   2584  C   HYP    27      16.139 -11.813   7.991  1.00  0.00           C  
ATOM   2585  C   HYP    27      14.859 -15.956  10.707  1.00  0.00           C  
ATOM   2586  C   HYP    27      17.635 -14.803  15.248  1.00  0.00           C  
ATOM   2587  O   HYP    27      17.128 -11.116   7.677  1.00  0.00           O  
ATOM   2588  O   HYP    27      14.961 -16.512   9.631  1.00  0.00           O  
ATOM   2589  O   HYP    27      16.623 -15.377  15.673  1.00  0.00           O  
ATOM   2590  CB  HYP    27      16.143 -13.634   6.312  1.00  0.00           C  
ATOM   2591  CB  HYP    27      13.311 -16.959  12.404  1.00  0.00           C  
ATOM   2592  CB  HYP    27      18.675 -12.705  16.238  1.00  0.00           C  
ATOM   2593  CG  HYP    27      15.873 -13.439   4.755  1.00  0.00           C  
ATOM   2594  CG  HYP    27      11.828 -17.364  12.208  1.00  0.00           C  
ATOM   2595  CG  HYP    27      17.949 -11.549  16.782  1.00  0.00           C  
ATOM   2596  CD2 HYP    27      15.524 -11.910   4.678  1.00  0.00           C  
ATOM   2597  CD2 HYP    27      11.660 -17.029  10.676  1.00  0.00           C  
ATOM   2598  CD2 HYP    27      16.484 -11.705  16.414  1.00  0.00           C  
ATOM   2599  OD1 HYP    27      14.778 -14.228   4.232  1.00  0.00           O  
ATOM   2600  OD1 HYP    27      11.012 -16.479  13.041  1.00  0.00           O  
ATOM   2601  OD1 HYP    27      18.535 -10.373  16.090  1.00  0.00           O  
ATOM   2602  N   GLY    28      15.829 -12.033   9.270  1.00  0.00           N  
ATOM   2603  N   GLY    28      15.992 -15.584  11.373  1.00  0.00           N  
ATOM   2604  N   GLY    28      18.456 -15.518  14.492  1.00  0.00           N  
ATOM   2605  CA  GLY    28      16.460 -11.425  10.403  1.00  0.00           C  
ATOM   2606  CA  GLY    28      17.284 -15.560  10.693  1.00  0.00           C  
ATOM   2607  CA  GLY    28      18.257 -16.890  14.100  1.00  0.00           C  
ATOM   2608  C   GLY    28      17.920 -11.893  10.573  1.00  0.00           C  
ATOM   2609  C   GLY    28      18.081 -16.834  10.511  1.00  0.00           C  
ATOM   2610  C   GLY    28      18.525 -17.864  15.313  1.00  0.00           C  
ATOM   2611  O   GLY    28      18.464 -12.660   9.722  1.00  0.00           O  
ATOM   2612  O   GLY    28      17.776 -17.929  10.989  1.00  0.00           O  
ATOM   2613  O   GLY    28      18.833 -17.467  16.408  1.00  0.00           O  
ATOM   2614  N   PRO    29      18.646 -11.324  11.586  1.00  0.00           N  
ATOM   2615  N   PRO    29      19.235 -16.802   9.828  1.00  0.00           N  
ATOM   2616  N   PRO    29      18.475 -19.201  15.032  1.00  0.00           N  
ATOM   2617  CA  PRO    29      20.090 -11.439  11.673  1.00  0.00           C  
ATOM   2618  CA  PRO    29      20.109 -17.985   9.667  1.00  0.00           C  
ATOM   2619  CA  PRO    29      18.637 -20.281  16.042  1.00  0.00           C  
ATOM   2620  C   PRO    29      20.502 -12.895  11.975  1.00  0.00           C  
ATOM   2621  C   PRO    29      20.753 -18.547  11.042  1.00  0.00           C  
ATOM   2622  C   PRO    29      20.066 -20.403  16.567  1.00  0.00           C  
ATOM   2623  O   PRO    29      19.766 -13.682  12.568  1.00  0.00           O  
ATOM   2624  O   PRO    29      21.100 -17.786  11.947  1.00  0.00           O  
ATOM   2625  O   PRO    29      20.997 -19.977  15.883  1.00  0.00           O  
ATOM   2626  CB  PRO    29      20.496 -10.517  12.820  1.00  0.00           C  
ATOM   2627  CB  PRO    29      21.213 -17.547   8.732  1.00  0.00           C  
ATOM   2628  CB  PRO    29      18.156 -21.533  15.339  1.00  0.00           C  
ATOM   2629  CG  PRO    29      19.427  -9.348  12.745  1.00  0.00           C  
ATOM   2630  CG  PRO    29      20.670 -16.308   8.032  1.00  0.00           C  
ATOM   2631  CG  PRO    29      17.043 -20.979  14.442  1.00  0.00           C  
ATOM   2632  CD  PRO    29      18.184 -10.212  12.494  1.00  0.00           C  
ATOM   2633  CD  PRO    29      19.773 -15.662   8.960  1.00  0.00           C  
ATOM   2634  CD  PRO    29      17.772 -19.781  13.892  1.00  0.00           C  
ATOM   2635  N   HYP    30      21.792 -13.304  11.702  1.00  0.00           N  
ATOM   2636  N   HYP    30      20.920 -19.867  11.186  1.00  0.00           N  
ATOM   2637  N   HYP    30      20.345 -20.991  17.728  1.00  0.00           N  
ATOM   2638  CA  HYP    30      22.296 -14.635  12.136  1.00  0.00           C  
ATOM   2639  CA  HYP    30      21.548 -20.461  12.343  1.00  0.00           C  
ATOM   2640  CA  HYP    30      21.673 -21.274  18.187  1.00  0.00           C  
ATOM   2641  C   HYP    30      22.087 -14.881  13.645  1.00  0.00           C  
ATOM   2642  C   HYP    30      22.949 -19.820  12.604  1.00  0.00           C  
ATOM   2643  C   HYP    30      22.505 -22.168  17.276  1.00  0.00           C  
ATOM   2644  O   HYP    30      22.378 -13.989  14.449  1.00  0.00           O  
ATOM   2645  O   HYP    30      23.687 -19.525  11.641  1.00  0.00           O  
ATOM   2646  O   HYP    30      22.002 -22.970  16.504  1.00  0.00           O  
ATOM   2647  CB  HYP    30      23.838 -14.647  11.859  1.00  0.00           C  
ATOM   2648  CB  HYP    30      21.627 -21.985  11.955  1.00  0.00           C  
ATOM   2649  CB  HYP    30      21.474 -22.039  19.487  1.00  0.00           C  
ATOM   2650  CG  HYP    30      23.860 -13.679  10.637  1.00  0.00           C  
ATOM   2651  CG  HYP    30      20.336 -22.190  11.191  1.00  0.00           C  
ATOM   2652  CG  HYP    30      20.150 -21.428  19.977  1.00  0.00           C  
ATOM   2653  CD2 HYP    30      22.862 -12.554  10.969  1.00  0.00           C  
ATOM   2654  CD2 HYP    30      20.236 -20.885  10.387  1.00  0.00           C  
ATOM   2655  CD2 HYP    30      19.353 -21.352  18.682  1.00  0.00           C  
ATOM   2656  OD1 HYP    30      23.404 -14.275   9.408  1.00  0.00           O  
ATOM   2657  OD1 HYP    30      19.238 -22.335  12.039  1.00  0.00           O  
ATOM   2658  OD1 HYP    30      20.255 -20.231  20.590  1.00  0.00           O  
ATOM   2659  N   GLY    31      21.892 -16.125  14.048  1.00  0.00           N  
ATOM   2660  N   GLY    31      23.282 -19.597  13.891  1.00  0.00           N  
ATOM   2661  N   GLY    31      23.759 -21.811  17.171  1.00  0.00           N  
ATOM   2662  CA  GLY    31      21.722 -16.583  15.412  1.00  0.00           C  
ATOM   2663  CA  GLY    31      24.493 -18.907  14.140  1.00  0.00           C  
ATOM   2664  CA  GLY    31      24.665 -22.495  16.216  1.00  0.00           C  
ATOM   2665  C   GLY    31      22.915 -16.540  16.370  1.00  0.00           C  
ATOM   2666  C   GLY    31      25.732 -19.748  13.969  1.00  0.00           C  
ATOM   2667  C   GLY    31      24.898 -24.008  16.456  1.00  0.00           C  
ATOM   2668  O   GLY    31      23.935 -16.078  15.874  1.00  0.00           O  
ATOM   2669  O   GLY    31      25.681 -20.947  13.733  1.00  0.00           O  
ATOM   2670  O   GLY    31      24.443 -24.508  17.498  1.00  0.00           O  
ATOM   2671  N   PRO    32      22.731 -16.733  17.715  1.00  0.00           N  
ATOM   2672  N   PRO    32      26.924 -19.200  14.137  1.00  0.00           N  
ATOM   2673  N   PRO    32      25.512 -24.713  15.484  1.00  0.00           N  
ATOM   2674  CA  PRO    32      23.799 -16.906  18.687  1.00  0.00           C  
ATOM   2675  CA  PRO    32      28.143 -19.894  13.828  1.00  0.00           C  
ATOM   2676  CA  PRO    32      25.905 -26.091  15.625  1.00  0.00           C  
ATOM   2677  C   PRO    32      24.769 -18.054  18.177  1.00  0.00           C  
ATOM   2678  C   PRO    32      28.488 -21.054  14.818  1.00  0.00           C  
ATOM   2679  C   PRO    32      26.999 -26.386  16.748  1.00  0.00           C  
ATOM   2680  O   PRO    32      24.305 -19.023  17.576  1.00  0.00           O  
ATOM   2681  O   PRO    32      27.975 -20.984  15.980  1.00  0.00           O  
ATOM   2682  O   PRO    32      27.707 -25.462  17.081  1.00  0.00           O  
ATOM   2683  CB  PRO    32      23.172 -17.225  20.028  1.00  0.00           C  
ATOM   2684  CB  PRO    32      29.216 -18.790  13.832  1.00  0.00           C  
ATOM   2685  CB  PRO    32      26.415 -26.520  14.192  1.00  0.00           C  
ATOM   2686  CG  PRO    32      21.731 -16.668  19.790  1.00  0.00           C  
ATOM   2687  CG  PRO    32      28.808 -17.853  15.025  1.00  0.00           C  
ATOM   2688  CG  PRO    32      25.757 -25.535  13.289  1.00  0.00           C  
ATOM   2689  CD  PRO    32      21.459 -17.073  18.381  1.00  0.00           C  
ATOM   2690  CD  PRO    32      27.288 -17.857  14.666  1.00  0.00           C  
ATOM   2691  CD  PRO    32      25.751 -24.276  14.080  1.00  0.00           C  
ATOM   2692  N   HYP    33      25.992 -18.074  18.701  1.00  0.00           N  
ATOM   2693  N   HYP    33      29.305 -22.078  14.428  1.00  0.00           N  
ATOM   2694  N   HYP    33      27.162 -27.672  17.203  1.00  0.00           N  
ATOM   2695  CA  HYP    33      26.889 -19.235  18.604  1.00  0.00           C  
ATOM   2696  CA  HYP    33      29.541 -23.202  15.236  1.00  0.00           C  
ATOM   2697  CA  HYP    33      28.318 -27.894  18.063  1.00  0.00           C  
ATOM   2698  C   HYP    33      26.367 -20.588  19.113  1.00  0.00           C  
ATOM   2699  C   HYP    33      30.247 -22.957  16.604  1.00  0.00           C  
ATOM   2700  C   HYP    33      29.738 -27.718  17.437  1.00  0.00           C  
ATOM   2701  O   HYP    33      25.431 -20.681  19.904  1.00  0.00           O  
ATOM   2702  O   HYP    33      31.065 -21.985  16.743  1.00  0.00           O  
ATOM   2703  O   HYP    33      29.839 -27.680  16.228  1.00  0.00           O  
ATOM   2704  CB  HYP    33      28.213 -18.878  19.329  1.00  0.00           C  
ATOM   2705  CB  HYP    33      30.349 -24.188  14.384  1.00  0.00           C  
ATOM   2706  CB  HYP    33      28.056 -29.315  18.590  1.00  0.00           C  
ATOM   2707  CG  HYP    33      28.159 -17.366  19.317  1.00  0.00           C  
ATOM   2708  CG  HYP    33      30.083 -23.717  12.950  1.00  0.00           C  
ATOM   2709  CG  HYP    33      26.506 -29.603  18.399  1.00  0.00           C  
ATOM   2710  CD2 HYP    33      26.670 -17.030  19.447  1.00  0.00           C  
ATOM   2711  CD2 HYP    33      29.820 -22.244  13.074  1.00  0.00           C  
ATOM   2712  CD2 HYP    33      26.182 -28.743  17.185  1.00  0.00           C  
ATOM   2713  OD1 HYP    33      28.572 -16.722  18.137  1.00  0.00           O  
ATOM   2714  OD1 HYP    33      29.045 -24.450  12.365  1.00  0.00           O  
ATOM   2715  OD1 HYP    33      25.801 -29.205  19.530  1.00  0.00           O  
ATOM   2716  N   GLY    34      27.082 -21.642  18.679  1.00  0.00           N  
ATOM   2717  N   GLY    34      29.920 -23.800  17.621  1.00  0.00           N  
ATOM   2718  N   GLY    34      30.755 -27.585  18.217  1.00  0.00           N  
ATOM   2719  CA  GLY    34      26.746 -22.980  19.133  1.00  0.00           C  
ATOM   2720  CA  GLY    34      30.527 -23.566  18.974  1.00  0.00           C  
ATOM   2721  CA  GLY    34      32.083 -27.538  17.711  1.00  0.00           C  
ATOM   2722  C   GLY    34      27.221 -23.190  20.587  1.00  0.00           C  
ATOM   2723  C   GLY    34      31.994 -24.034  19.177  1.00  0.00           C  
ATOM   2724  C   GLY    34      32.705 -28.856  17.328  1.00  0.00           C  
ATOM   2725  O   GLY    34      28.014 -22.394  21.053  1.00  0.00           O  
ATOM   2726  O   GLY    34      32.698 -24.480  18.253  1.00  0.00           O  
ATOM   2727  O   GLY    34      32.030 -29.906  17.392  1.00  0.00           O  
ATOM   2728  N   PRO    35      26.800 -24.325  21.142  1.00  0.00           N  
ATOM   2729  N   PRO    35      32.565 -23.911  20.375  1.00  0.00           N  
ATOM   2730  N   PRO    35      33.979 -28.908  16.911  1.00  0.00           N  
ATOM   2731  CA  PRO    35      27.345 -24.981  22.353  1.00  0.00           C  
ATOM   2732  CA  PRO    35      33.957 -24.205  20.721  1.00  0.00           C  
ATOM   2733  CA  PRO    35      34.679 -30.222  16.758  1.00  0.00           C  
ATOM   2734  C   PRO    35      28.661 -25.690  22.118  1.00  0.00           C  
ATOM   2735  C   PRO    35      34.358 -25.649  20.620  1.00  0.00           C  
ATOM   2736  C   PRO    35      34.924 -30.954  18.062  1.00  0.00           C  
ATOM   2737  O   PRO    35      28.928 -26.058  21.017  1.00  0.00           O  
ATOM   2738  O   PRO    35      33.509 -26.540  20.681  1.00  0.00           O  
ATOM   2739  O   PRO    35      34.766 -30.375  19.182  1.00  0.00           O  
ATOM   2740  CB  PRO    35      26.250 -25.932  22.757  1.00  0.00           C  
ATOM   2741  CB  PRO    35      34.056 -23.854  22.229  1.00  0.00           C  
ATOM   2742  CB  PRO    35      35.986 -29.846  16.012  1.00  0.00           C  
ATOM   2743  CG  PRO    35      25.518 -26.365  21.484  1.00  0.00           C  
ATOM   2744  CG  PRO    35      33.118 -22.669  22.399  1.00  0.00           C  
ATOM   2745  CG  PRO    35      36.405 -28.500  16.749  1.00  0.00           C  
ATOM   2746  CD  PRO    35      25.718 -25.204  20.514  1.00  0.00           C  
ATOM   2747  CD  PRO    35      31.993 -23.085  21.494  1.00  0.00           C  
ATOM   2748  CD  PRO    35      34.989 -27.902  16.793  1.00  0.00           C  
ATOM   2749  N   HYP    36      29.396 -26.035  23.163  1.00  0.00           N  
ATOM   2750  N   HYP    36      35.631 -25.923  20.617  1.00  0.00           N  
ATOM   2751  N   HYP    36      35.422 -32.192  18.001  1.00  0.00           N  
ATOM   2752  CA  HYP    36      30.588 -26.816  22.971  1.00  0.00           C  
ATOM   2753  CA  HYP    36      36.141 -27.354  20.763  1.00  0.00           C  
ATOM   2754  CA  HYP    36      35.841 -32.881  19.208  1.00  0.00           C  
ATOM   2755  C   HYP    36      30.398 -28.200  22.341  1.00  0.00           C  
ATOM   2756  C   HYP    36      35.802 -28.097  22.034  1.00  0.00           C  
ATOM   2757  C   HYP    36      37.027 -32.226  19.875  1.00  0.00           C  
ATOM   2758  O   HYP    36      29.499 -28.930  22.632  1.00  0.00           O  
ATOM   2759  O   HYP    36      35.375 -27.432  23.016  1.00  0.00           O  
ATOM   2760  O   HYP    36      37.739 -31.433  19.279  1.00  0.00           O  
ATOM   2761  CB  HYP    36      31.274 -26.877  24.272  1.00  0.00           C  
ATOM   2762  CB  HYP    36      37.644 -27.145  20.545  1.00  0.00           C  
ATOM   2763  CB  HYP    36      36.015 -34.395  18.873  1.00  0.00           C  
ATOM   2764  CG  HYP    36      30.782 -25.759  25.146  1.00  0.00           C  
ATOM   2765  CG  HYP    36      37.876 -25.738  20.026  1.00  0.00           C  
ATOM   2766  CG  HYP    36      35.138 -34.559  17.673  1.00  0.00           C  
ATOM   2767  CD2 HYP    36      29.345 -25.563  24.587  1.00  0.00           C  
ATOM   2768  CD2 HYP    36      36.721 -24.984  20.624  1.00  0.00           C  
ATOM   2769  CD2 HYP    36      35.231 -33.231  16.912  1.00  0.00           C  
ATOM   2770  OD1 HYP    36      31.528 -24.553  24.881  1.00  0.00           O  
ATOM   2771  OD1 HYP    36      37.787 -25.948  18.604  1.00  0.00           O  
ATOM   2772  OD1 HYP    36      33.791 -34.890  18.114  1.00  0.00           O  
ATOM   2773  N   GLY    37      31.312 -28.527  21.454  1.00  0.00           N  
ATOM   2774  N   GLY    37      35.859 -29.372  22.102  1.00  0.00           N  
ATOM   2775  N   GLY    37      37.397 -32.681  21.081  1.00  0.00           N  
ATOM   2776  CA  GLY    37      31.492 -29.867  20.837  1.00  0.00           C  
ATOM   2777  CA  GLY    37      35.570 -30.133  23.318  1.00  0.00           C  
ATOM   2778  CA  GLY    37      38.620 -32.185  21.834  1.00  0.00           C  
ATOM   2779  C   GLY    37      31.948 -30.875  21.892  1.00  0.00           C  
ATOM   2780  C   GLY    37      36.850 -30.366  24.176  1.00  0.00           C  
ATOM   2781  C   GLY    37      39.976 -32.662  21.279  1.00  0.00           C  
ATOM   2782  O   GLY    37      31.816 -30.780  23.068  1.00  0.00           O  
ATOM   2783  O   GLY    37      37.862 -29.638  24.075  1.00  0.00           O  
ATOM   2784  O   GLY    37      40.008 -33.500  20.403  1.00  0.00           O  
ATOM   2785  N   NH2    38      32.439 -31.999  21.377  1.00  0.00           N  
ATOM   2786  N   NH2    38      36.805 -31.466  24.970  1.00  0.00           N  
ATOM   2787  N   NH2    38      41.097 -32.176  21.756  1.00  0.00           N  
TER    2788      NH2    38 
END
ATOM   2789  C   ACE     1     -35.909  30.607 -27.384  1.00  0.00           C  
ATOM   2790  C   ACE     1     -33.643  31.815 -23.180  1.00  0.00           C  
ATOM   2791  C   ACE     1     -28.072  31.771 -23.913  1.00  0.00           C  
ATOM   2792  O   ACE     1     -36.647  30.449 -26.423  1.00  0.00           O  
ATOM   2793  O   ACE     1     -32.834  32.605 -22.682  1.00  0.00           O  
ATOM   2794  O   ACE     1     -27.483  31.149 -24.788  1.00  0.00           O  
ATOM   2795  CH3 ACE     1     -35.928  31.926 -28.056  1.00  0.00           C  
ATOM   2796  CH3 ACE     1     -34.267  32.179 -24.551  1.00  0.00           C  
ATOM   2797  CH3 ACE     1     -29.539  32.000 -23.984  1.00  0.00           C  
ATOM   2798  N   PRO     2     -35.005  29.742 -27.800  1.00  0.00           N  
ATOM   2799  N   PRO     2     -34.150  30.754 -22.570  1.00  0.00           N  
ATOM   2800  N   PRO     2     -27.484  32.151 -22.790  1.00  0.00           N  
ATOM   2801  CA  PRO     2     -34.808  28.454 -27.201  1.00  0.00           C  
ATOM   2802  CA  PRO     2     -33.781  30.285 -21.279  1.00  0.00           C  
ATOM   2803  CA  PRO     2     -26.057  31.995 -22.561  1.00  0.00           C  
ATOM   2804  C   PRO     2     -33.912  28.428 -26.033  1.00  0.00           C  
ATOM   2805  C   PRO     2     -32.272  29.946 -21.168  1.00  0.00           C  
ATOM   2806  C   PRO     2     -25.591  30.562 -22.266  1.00  0.00           C  
ATOM   2807  O   PRO     2     -33.293  29.506 -25.743  1.00  0.00           O  
ATOM   2808  O   PRO     2     -31.771  29.343 -22.135  1.00  0.00           O  
ATOM   2809  O   PRO     2     -26.338  29.790 -21.724  1.00  0.00           O  
ATOM   2810  CB  PRO     2     -34.234  27.600 -28.346  1.00  0.00           C  
ATOM   2811  CB  PRO     2     -34.608  29.008 -20.926  1.00  0.00           C  
ATOM   2812  CB  PRO     2     -25.697  32.885 -21.398  1.00  0.00           C  
ATOM   2813  CG  PRO     2     -33.316  28.522 -29.078  1.00  0.00           C  
ATOM   2814  CG  PRO     2     -35.828  29.378 -21.789  1.00  0.00           C  
ATOM   2815  CG  PRO     2     -26.875  33.815 -21.338  1.00  0.00           C  
ATOM   2816  CD  PRO     2     -34.285  29.733 -29.112  1.00  0.00           C  
ATOM   2817  CD  PRO     2     -35.298  30.035 -23.008  1.00  0.00           C  
ATOM   2818  CD  PRO     2     -27.989  32.913 -21.714  1.00  0.00           C  
ATOM   2819  N   HYP     3     -33.768  27.310 -25.297  1.00  0.00           N  
ATOM   2820  N   HYP     3     -31.615  30.386 -20.074  1.00  0.00           N  
ATOM   2821  N   HYP     3     -24.300  30.259 -22.445  1.00  0.00           N  
ATOM   2822  CA  HYP     3     -32.718  27.184 -24.270  1.00  0.00           C  
ATOM   2823  CA  HYP     3     -30.135  30.145 -19.871  1.00  0.00           C  
ATOM   2824  CA  HYP     3     -23.741  29.014 -22.069  1.00  0.00           C  
ATOM   2825  C   HYP     3     -31.315  27.447 -24.733  1.00  0.00           C  
ATOM   2826  C   HYP     3     -29.757  28.676 -19.895  1.00  0.00           C  
ATOM   2827  C   HYP     3     -23.855  28.577 -20.588  1.00  0.00           C  
ATOM   2828  O   HYP     3     -31.059  27.354 -25.953  1.00  0.00           O  
ATOM   2829  O   HYP     3     -30.478  27.830 -19.356  1.00  0.00           O  
ATOM   2830  O   HYP     3     -23.827  29.488 -19.715  1.00  0.00           O  
ATOM   2831  CB  HYP     3     -32.856  25.789 -23.707  1.00  0.00           C  
ATOM   2832  CB  HYP     3     -29.807  30.802 -18.474  1.00  0.00           C  
ATOM   2833  CB  HYP     3     -22.287  29.128 -22.538  1.00  0.00           C  
ATOM   2834  CG  HYP     3     -34.249  25.359 -24.130  1.00  0.00           C  
ATOM   2835  CG  HYP     3     -30.825  31.907 -18.475  1.00  0.00           C  
ATOM   2836  CG  HYP     3     -22.356  30.069 -23.739  1.00  0.00           C  
ATOM   2837  CD2 HYP     3     -34.446  26.040 -25.448  1.00  0.00           C  
ATOM   2838  CD2 HYP     3     -32.057  31.211 -18.975  1.00  0.00           C  
ATOM   2839  CD2 HYP     3     -23.356  31.046 -23.131  1.00  0.00           C  
ATOM   2840  OD1 HYP     3     -35.189  25.862 -23.226  1.00  0.00           O  
ATOM   2841  OD1 HYP     3     -30.355  32.905 -19.244  1.00  0.00           O  
ATOM   2842  OD1 HYP     3     -22.935  29.475 -24.894  1.00  0.00           O  
ATOM   2843  N   GLY     4     -30.310  27.632 -23.858  1.00  0.00           N  
ATOM   2844  N   GLY     4     -28.663  28.349 -20.572  1.00  0.00           N  
ATOM   2845  N   GLY     4     -24.087  27.363 -20.293  1.00  0.00           N  
ATOM   2846  CA  GLY     4     -28.939  28.171 -24.132  1.00  0.00           C  
ATOM   2847  CA  GLY     4     -28.357  26.967 -20.904  1.00  0.00           C  
ATOM   2848  CA  GLY     4     -24.341  26.862 -18.934  1.00  0.00           C  
ATOM   2849  C   GLY     4     -27.951  26.998 -24.341  1.00  0.00           C  
ATOM   2850  C   GLY     4     -28.007  26.011 -19.722  1.00  0.00           C  
ATOM   2851  C   GLY     4     -23.158  26.805 -17.937  1.00  0.00           C  
ATOM   2852  O   GLY     4     -28.213  25.830 -24.028  1.00  0.00           O  
ATOM   2853  O   GLY     4     -27.497  26.505 -18.717  1.00  0.00           O  
ATOM   2854  O   GLY     4     -21.977  27.074 -18.276  1.00  0.00           O  
ATOM   2855  N   PRO     5     -26.774  27.234 -24.981  1.00  0.00           N  
ATOM   2856  N   PRO     5     -28.299  24.717 -19.815  1.00  0.00           N  
ATOM   2857  N   PRO     5     -23.414  26.505 -16.680  1.00  0.00           N  
ATOM   2858  CA  PRO     5     -25.827  26.109 -25.192  1.00  0.00           C  
ATOM   2859  CA  PRO     5     -28.369  23.784 -18.676  1.00  0.00           C  
ATOM   2860  CA  PRO     5     -22.430  26.263 -15.606  1.00  0.00           C  
ATOM   2861  C   PRO     5     -25.376  25.454 -23.783  1.00  0.00           C  
ATOM   2862  C   PRO     5     -26.952  23.291 -18.345  1.00  0.00           C  
ATOM   2863  C   PRO     5     -21.742  24.930 -15.890  1.00  0.00           C  
ATOM   2864  O   PRO     5     -25.466  26.197 -22.806  1.00  0.00           O  
ATOM   2865  O   PRO     5     -25.987  23.684 -19.047  1.00  0.00           O  
ATOM   2866  O   PRO     5     -22.254  24.105 -16.550  1.00  0.00           O  
ATOM   2867  CB  PRO     5     -24.636  26.697 -26.008  1.00  0.00           C  
ATOM   2868  CB  PRO     5     -29.249  22.657 -19.124  1.00  0.00           C  
ATOM   2869  CB  PRO     5     -23.301  26.315 -14.288  1.00  0.00           C  
ATOM   2870  CG  PRO     5     -25.404  27.891 -26.621  1.00  0.00           C  
ATOM   2871  CG  PRO     5     -28.819  22.582 -20.536  1.00  0.00           C  
ATOM   2872  CG  PRO     5     -24.610  25.747 -14.837  1.00  0.00           C  
ATOM   2873  CD  PRO     5     -26.346  28.412 -25.546  1.00  0.00           C  
ATOM   2874  CD  PRO     5     -28.717  23.965 -20.990  1.00  0.00           C  
ATOM   2875  CD  PRO     5     -24.763  26.402 -16.157  1.00  0.00           C  
ATOM   2876  N   HYP     6     -25.077  24.163 -23.596  1.00  0.00           N  
ATOM   2877  N   HYP     6     -26.720  22.481 -17.289  1.00  0.00           N  
ATOM   2878  N   HYP     6     -20.565  24.685 -15.253  1.00  0.00           N  
ATOM   2879  CA  HYP     6     -24.773  23.583 -22.289  1.00  0.00           C  
ATOM   2880  CA  HYP     6     -25.378  22.210 -16.755  1.00  0.00           C  
ATOM   2881  CA  HYP     6     -19.772  23.411 -15.173  1.00  0.00           C  
ATOM   2882  C   HYP     6     -23.486  24.150 -21.697  1.00  0.00           C  
ATOM   2883  C   HYP     6     -24.587  21.247 -17.671  1.00  0.00           C  
ATOM   2884  C   HYP     6     -20.541  22.220 -14.709  1.00  0.00           C  
ATOM   2885  O   HYP     6     -22.692  24.746 -22.414  1.00  0.00           O  
ATOM   2886  O   HYP     6     -25.126  20.445 -18.402  1.00  0.00           O  
ATOM   2887  O   HYP     6     -21.304  22.219 -13.798  1.00  0.00           O  
ATOM   2888  CB  HYP     6     -24.680  22.069 -22.509  1.00  0.00           C  
ATOM   2889  CB  HYP     6     -25.676  21.579 -15.401  1.00  0.00           C  
ATOM   2890  CB  HYP     6     -18.460  23.751 -14.428  1.00  0.00           C  
ATOM   2891  CG  HYP     6     -24.338  21.971 -23.986  1.00  0.00           C  
ATOM   2892  CG  HYP     6     -27.113  22.002 -14.973  1.00  0.00           C  
ATOM   2893  CG  HYP     6     -18.345  25.232 -14.684  1.00  0.00           C  
ATOM   2894  CD2 HYP     6     -25.214  23.039 -24.544  1.00  0.00           C  
ATOM   2895  CD2 HYP     6     -27.733  22.042 -16.348  1.00  0.00           C  
ATOM   2896  CD2 HYP     6     -19.747  25.733 -14.641  1.00  0.00           C  
ATOM   2897  OD1 HYP     6     -24.721  20.698 -24.620  1.00  0.00           O  
ATOM   2898  OD1 HYP     6     -26.873  23.271 -14.358  1.00  0.00           O  
ATOM   2899  OD1 HYP     6     -17.706  25.512 -15.976  1.00  0.00           O  
ATOM   2900  N   GLY     7     -23.350  24.066 -20.356  1.00  0.00           N  
ATOM   2901  N   GLY     7     -23.275  21.411 -17.676  1.00  0.00           N  
ATOM   2902  N   GLY     7     -20.329  21.127 -15.408  1.00  0.00           N  
ATOM   2903  CA  GLY     7     -22.127  24.398 -19.668  1.00  0.00           C  
ATOM   2904  CA  GLY     7     -22.375  20.685 -18.572  1.00  0.00           C  
ATOM   2905  CA  GLY     7     -20.809  19.797 -15.170  1.00  0.00           C  
ATOM   2906  C   GLY     7     -20.909  23.516 -20.128  1.00  0.00           C  
ATOM   2907  C   GLY     7     -22.075  19.192 -18.285  1.00  0.00           C  
ATOM   2908  C   GLY     7     -20.465  19.279 -13.797  1.00  0.00           C  
ATOM   2909  O   GLY     7     -21.075  22.486 -20.748  1.00  0.00           O  
ATOM   2910  O   GLY     7     -22.698  18.629 -17.403  1.00  0.00           O  
ATOM   2911  O   GLY     7     -19.705  19.896 -13.153  1.00  0.00           O  
ATOM   2912  N   PRO     8     -19.660  23.959 -19.910  1.00  0.00           N  
ATOM   2913  N   PRO     8     -21.343  18.576 -19.182  1.00  0.00           N  
ATOM   2914  N   PRO     8     -20.962  18.131 -13.328  1.00  0.00           N  
ATOM   2915  CA  PRO     8     -18.425  23.239 -20.141  1.00  0.00           C  
ATOM   2916  CA  PRO     8     -21.084  17.080 -19.163  1.00  0.00           C  
ATOM   2917  CA  PRO     8     -20.601  17.706 -12.022  1.00  0.00           C  
ATOM   2918  C   PRO     8     -18.255  21.953 -19.252  1.00  0.00           C  
ATOM   2919  C   PRO     8     -20.086  16.684 -18.058  1.00  0.00           C  
ATOM   2920  C   PRO     8     -19.285  17.025 -12.087  1.00  0.00           C  
ATOM   2921  O   PRO     8     -19.004  21.853 -18.277  1.00  0.00           O  
ATOM   2922  O   PRO     8     -19.389  17.520 -17.540  1.00  0.00           O  
ATOM   2923  O   PRO     8     -18.741  16.837 -13.193  1.00  0.00           O  
ATOM   2924  CB  PRO     8     -17.221  24.167 -19.886  1.00  0.00           C  
ATOM   2925  CB  PRO     8     -20.788  16.824 -20.621  1.00  0.00           C  
ATOM   2926  CB  PRO     8     -21.746  16.832 -11.651  1.00  0.00           C  
ATOM   2927  CG  PRO     8     -17.930  25.567 -19.823  1.00  0.00           C  
ATOM   2928  CG  PRO     8     -20.007  17.994 -21.043  1.00  0.00           C  
ATOM   2929  CG  PRO     8     -22.161  16.135 -12.937  1.00  0.00           C  
ATOM   2930  CD  PRO     8     -19.273  25.195 -19.220  1.00  0.00           C  
ATOM   2931  CD  PRO     8     -20.755  19.127 -20.352  1.00  0.00           C  
ATOM   2932  CD  PRO     8     -22.093  17.354 -13.872  1.00  0.00           C  
ATOM   2933  N   HYP     9     -17.407  21.015 -19.669  1.00  0.00           N  
ATOM   2934  N   HYP     9     -20.192  15.438 -17.481  1.00  0.00           N  
ATOM   2935  N   HYP     9     -18.721  16.681 -10.936  1.00  0.00           N  
ATOM   2936  CA  HYP     9     -17.232  19.771 -18.889  1.00  0.00           C  
ATOM   2937  CA  HYP     9     -19.250  14.942 -16.486  1.00  0.00           C  
ATOM   2938  CA  HYP     9     -17.380  16.115 -10.756  1.00  0.00           C  
ATOM   2939  C   HYP     9     -16.851  20.064 -17.446  1.00  0.00           C  
ATOM   2940  C   HYP     9     -17.696  15.043 -16.712  1.00  0.00           C  
ATOM   2941  C   HYP     9     -17.264  14.742 -11.429  1.00  0.00           C  
ATOM   2942  O   HYP     9     -16.064  21.015 -17.172  1.00  0.00           O  
ATOM   2943  O   HYP     9     -17.199  14.834 -17.818  1.00  0.00           O  
ATOM   2944  O   HYP     9     -18.108  13.866 -11.470  1.00  0.00           O  
ATOM   2945  CB  HYP     9     -16.059  18.934 -19.574  1.00  0.00           C  
ATOM   2946  CB  HYP     9     -19.676  13.536 -16.133  1.00  0.00           C  
ATOM   2947  CB  HYP     9     -17.043  16.112  -9.222  1.00  0.00           C  
ATOM   2948  CG  HYP     9     -15.910  19.650 -20.938  1.00  0.00           C  
ATOM   2949  CG  HYP     9     -21.175  13.561 -16.444  1.00  0.00           C  
ATOM   2950  CG  HYP     9     -17.901  17.281  -8.755  1.00  0.00           C  
ATOM   2951  CD2 HYP     9     -16.259  21.116 -20.601  1.00  0.00           C  
ATOM   2952  CD2 HYP     9     -21.221  14.445 -17.681  1.00  0.00           C  
ATOM   2953  CD2 HYP     9     -19.156  17.165  -9.614  1.00  0.00           C  
ATOM   2954  OD1 HYP     9     -16.853  19.187 -21.884  1.00  0.00           O  
ATOM   2955  OD1 HYP     9     -21.864  14.155 -15.387  1.00  0.00           O  
ATOM   2956  OD1 HYP     9     -17.277  18.550  -9.097  1.00  0.00           O  
ATOM   2957  N   GLY    10     -17.126  19.164 -16.526  1.00  0.00           N  
ATOM   2958  N   GLY    10     -16.912  15.486 -15.689  1.00  0.00           N  
ATOM   2959  N   GLY    10     -16.069  14.537 -12.037  1.00  0.00           N  
ATOM   2960  CA  GLY    10     -16.867  19.372 -15.093  1.00  0.00           C  
ATOM   2961  CA  GLY    10     -15.505  15.841 -15.849  1.00  0.00           C  
ATOM   2962  CA  GLY    10     -15.748  13.298 -12.781  1.00  0.00           C  
ATOM   2963  C   GLY    10     -15.424  19.327 -14.556  1.00  0.00           C  
ATOM   2964  C   GLY    10     -14.497  14.716 -16.007  1.00  0.00           C  
ATOM   2965  C   GLY    10     -15.734  11.998 -11.989  1.00  0.00           C  
ATOM   2966  O   GLY    10     -14.485  18.774 -15.167  1.00  0.00           O  
ATOM   2967  O   GLY    10     -14.890  13.541 -16.051  1.00  0.00           O  
ATOM   2968  O   GLY    10     -15.925  11.984 -10.763  1.00  0.00           O  
ATOM   2969  N   PRO    11     -15.282  19.666 -13.258  1.00  0.00           N  
ATOM   2970  N   PRO    11     -13.184  15.005 -16.083  1.00  0.00           N  
ATOM   2971  N   PRO    11     -15.650  10.824 -12.646  1.00  0.00           N  
ATOM   2972  CA  PRO    11     -14.068  19.421 -12.382  1.00  0.00           C  
ATOM   2973  CA  PRO    11     -12.176  13.996 -16.248  1.00  0.00           C  
ATOM   2974  CA  PRO    11     -15.626   9.499 -12.035  1.00  0.00           C  
ATOM   2975  C   PRO    11     -13.675  17.929 -12.312  1.00  0.00           C  
ATOM   2976  C   PRO    11     -11.959  13.026 -15.003  1.00  0.00           C  
ATOM   2977  C   PRO    11     -14.430   9.372 -11.101  1.00  0.00           C  
ATOM   2978  O   PRO    11     -14.502  17.046 -12.396  1.00  0.00           O  
ATOM   2979  O   PRO    11     -12.344  13.419 -13.890  1.00  0.00           O  
ATOM   2980  O   PRO    11     -13.344   9.890 -11.422  1.00  0.00           O  
ATOM   2981  CB  PRO    11     -14.534  19.886 -11.012  1.00  0.00           C  
ATOM   2982  CB  PRO    11     -10.849  14.740 -16.566  1.00  0.00           C  
ATOM   2983  CB  PRO    11     -15.778   8.488 -13.191  1.00  0.00           C  
ATOM   2984  CG  PRO    11     -15.591  20.895 -11.268  1.00  0.00           C  
ATOM   2985  CG  PRO    11     -11.266  16.163 -16.938  1.00  0.00           C  
ATOM   2986  CG  PRO    11     -15.266   9.153 -14.418  1.00  0.00           C  
ATOM   2987  CD  PRO    11     -16.288  20.468 -12.562  1.00  0.00           C  
ATOM   2988  CD  PRO    11     -12.552  16.352 -16.120  1.00  0.00           C  
ATOM   2989  CD  PRO    11     -15.704  10.653 -14.165  1.00  0.00           C  
ATOM   2990  N   HYP    12     -12.392  17.675 -11.956  1.00  0.00           N  
ATOM   2991  N   HYP    12     -11.328  11.844 -15.240  1.00  0.00           N  
ATOM   2992  N   HYP    12     -14.532   8.604  -9.992  1.00  0.00           N  
ATOM   2993  CA  HYP    12     -11.785  16.320 -11.826  1.00  0.00           C  
ATOM   2994  CA  HYP    12     -11.109  10.812 -14.303  1.00  0.00           C  
ATOM   2995  CA  HYP    12     -13.449   8.522  -9.048  1.00  0.00           C  
ATOM   2996  C   HYP    12     -12.336  15.477 -10.649  1.00  0.00           C  
ATOM   2997  C   HYP    12     -10.259  11.328 -13.106  1.00  0.00           C  
ATOM   2998  C   HYP    12     -12.186   8.004  -9.661  1.00  0.00           C  
ATOM   2999  O   HYP    12     -12.330  15.976  -9.517  1.00  0.00           O  
ATOM   3000  O   HYP    12      -9.446  12.265 -13.232  1.00  0.00           O  
ATOM   3001  O   HYP    12     -12.260   7.153 -10.546  1.00  0.00           O  
ATOM   3002  CB  HYP    12     -10.242  16.550 -11.784  1.00  0.00           C  
ATOM   3003  CB  HYP    12     -10.413   9.562 -14.917  1.00  0.00           C  
ATOM   3004  CB  HYP    12     -13.998   7.682  -7.851  1.00  0.00           C  
ATOM   3005  CG  HYP    12     -10.099  17.916 -12.354  1.00  0.00           C  
ATOM   3006  CG  HYP    12     -10.828   9.820 -16.416  1.00  0.00           C  
ATOM   3007  CG  HYP    12     -15.515   7.792  -7.948  1.00  0.00           C  
ATOM   3008  CD2 HYP    12     -11.331  18.674 -11.853  1.00  0.00           C  
ATOM   3009  CD2 HYP    12     -10.962  11.384 -16.585  1.00  0.00           C  
ATOM   3010  CD2 HYP    12     -15.686   7.796  -9.465  1.00  0.00           C  
ATOM   3011  OD1 HYP    12     -10.030  17.980 -13.773  1.00  0.00           O  
ATOM   3012  OD1 HYP    12     -12.100   9.336 -16.614  1.00  0.00           O  
ATOM   3013  OD1 HYP    12     -16.009   8.994  -7.387  1.00  0.00           O  
ATOM   3014  N   GLY    13     -12.577  14.187 -10.903  1.00  0.00           N  
ATOM   3015  N   GLY    13     -10.529  10.817 -11.928  1.00  0.00           N  
ATOM   3016  N   GLY    13     -11.082   8.510  -9.185  1.00  0.00           N  
ATOM   3017  CA  GLY    13     -13.147  13.364  -9.838  1.00  0.00           C  
ATOM   3018  CA  GLY    13      -9.856  11.385 -10.702  1.00  0.00           C  
ATOM   3019  CA  GLY    13      -9.743   8.002  -9.617  1.00  0.00           C  
ATOM   3020  C   GLY    13     -12.223  13.142  -8.574  1.00  0.00           C  
ATOM   3021  C   GLY    13      -8.320  10.961 -10.634  1.00  0.00           C  
ATOM   3022  C   GLY    13      -9.435   6.520  -9.312  1.00  0.00           C  
ATOM   3023  O   GLY    13     -11.041  13.398  -8.768  1.00  0.00           O  
ATOM   3024  O   GLY    13      -7.912  10.021 -11.353  1.00  0.00           O  
ATOM   3025  O   GLY    13     -10.067   5.907  -8.463  1.00  0.00           O  
ATOM   3026  N   PRO    14     -12.698  12.645  -7.449  1.00  0.00           N  
ATOM   3027  N   PRO    14      -7.461  11.414  -9.633  1.00  0.00           N  
ATOM   3028  N   PRO    14      -8.442   6.009 -10.018  1.00  0.00           N  
ATOM   3029  CA  PRO    14     -11.977  12.456  -6.200  1.00  0.00           C  
ATOM   3030  CA  PRO    14      -6.135  10.853  -9.370  1.00  0.00           C  
ATOM   3031  CA  PRO    14      -8.141   4.558  -9.951  1.00  0.00           C  
ATOM   3032  C   PRO    14     -10.832  11.379  -6.315  1.00  0.00           C  
ATOM   3033  C   PRO    14      -6.038   9.412  -8.713  1.00  0.00           C  
ATOM   3034  C   PRO    14      -7.446   4.118  -8.580  1.00  0.00           C  
ATOM   3035  O   PRO    14     -10.913  10.496  -7.204  1.00  0.00           O  
ATOM   3036  O   PRO    14      -6.802   9.037  -7.787  1.00  0.00           O  
ATOM   3037  O   PRO    14      -6.907   4.959  -7.834  1.00  0.00           O  
ATOM   3038  CB  PRO    14     -13.001  12.125  -5.181  1.00  0.00           C  
ATOM   3039  CB  PRO    14      -5.551  11.859  -8.359  1.00  0.00           C  
ATOM   3040  CB  PRO    14      -7.139   4.280 -11.102  1.00  0.00           C  
ATOM   3041  CG  PRO    14     -14.173  11.451  -5.888  1.00  0.00           C  
ATOM   3042  CG  PRO    14      -6.487  13.016  -8.288  1.00  0.00           C  
ATOM   3043  CG  PRO    14      -7.351   5.424 -12.046  1.00  0.00           C  
ATOM   3044  CD  PRO    14     -14.015  12.095  -7.335  1.00  0.00           C  
ATOM   3045  CD  PRO    14      -7.822  12.494  -8.758  1.00  0.00           C  
ATOM   3046  CD  PRO    14      -7.804   6.566 -11.187  1.00  0.00           C  
ATOM   3047  N   HYP    15      -9.787  11.500  -5.508  1.00  0.00           N  
ATOM   3048  N   HYP    15      -5.029   8.650  -8.986  1.00  0.00           N  
ATOM   3049  N   HYP    15      -7.500   2.784  -8.202  1.00  0.00           N  
ATOM   3050  CA  HYP    15      -8.714  10.460  -5.443  1.00  0.00           C  
ATOM   3051  CA  HYP    15      -4.694   7.418  -8.210  1.00  0.00           C  
ATOM   3052  CA  HYP    15      -6.744   2.309  -7.028  1.00  0.00           C  
ATOM   3053  C   HYP    15      -9.034   9.020  -5.122  1.00  0.00           C  
ATOM   3054  C   HYP    15      -4.631   7.463  -6.653  1.00  0.00           C  
ATOM   3055  C   HYP    15      -5.226   2.539  -7.197  1.00  0.00           C  
ATOM   3056  O   HYP    15     -10.026   8.733  -4.390  1.00  0.00           O  
ATOM   3057  O   HYP    15      -3.923   8.254  -6.099  1.00  0.00           O  
ATOM   3058  O   HYP    15      -4.695   2.603  -8.318  1.00  0.00           O  
ATOM   3059  CB  HYP    15      -7.763  10.941  -4.348  1.00  0.00           C  
ATOM   3060  CB  HYP    15      -3.276   6.976  -8.766  1.00  0.00           C  
ATOM   3061  CB  HYP    15      -7.130   0.821  -6.925  1.00  0.00           C  
ATOM   3062  CG  HYP    15      -8.054  12.393  -4.079  1.00  0.00           C  
ATOM   3063  CG  HYP    15      -3.197   7.546 -10.220  1.00  0.00           C  
ATOM   3064  CG  HYP    15      -8.432   0.649  -7.635  1.00  0.00           C  
ATOM   3065  CD2 HYP    15      -9.533  12.484  -4.516  1.00  0.00           C  
ATOM   3066  CD2 HYP    15      -4.065   8.885 -10.063  1.00  0.00           C  
ATOM   3067  CD2 HYP    15      -8.306   1.697  -8.800  1.00  0.00           C  
ATOM   3068  OD1 HYP    15      -7.113  13.189  -4.736  1.00  0.00           O  
ATOM   3069  OD1 HYP    15      -3.895   6.700 -11.034  1.00  0.00           O  
ATOM   3070  OD1 HYP    15      -9.483   0.905  -6.699  1.00  0.00           O  
ATOM   3071  N   GLY    16      -8.416   8.030  -5.732  1.00  0.00           N  
ATOM   3072  N   GLY    16      -5.342   6.542  -6.002  1.00  0.00           N  
ATOM   3073  N   GLY    16      -4.457   2.616  -6.056  1.00  0.00           N  
ATOM   3074  CA  GLY    16      -8.886   6.624  -5.536  1.00  0.00           C  
ATOM   3075  CA  GLY    16      -5.292   6.302  -4.534  1.00  0.00           C  
ATOM   3076  CA  GLY    16      -3.059   3.158  -6.100  1.00  0.00           C  
ATOM   3077  C   GLY    16      -8.623   5.931  -4.155  1.00  0.00           C  
ATOM   3078  C   GLY    16      -3.959   6.136  -3.829  1.00  0.00           C  
ATOM   3079  C   GLY    16      -2.016   2.002  -5.952  1.00  0.00           C  
ATOM   3080  O   GLY    16      -7.945   6.529  -3.343  1.00  0.00           O  
ATOM   3081  O   GLY    16      -2.878   6.081  -4.534  1.00  0.00           O  
ATOM   3082  O   GLY    16      -2.368   0.806  -6.081  1.00  0.00           O  
ATOM   3083  N   PRO    17      -9.021   4.719  -3.917  1.00  0.00           N  
ATOM   3084  N   PRO    17      -3.898   6.087  -2.523  1.00  0.00           N  
ATOM   3085  N   PRO    17      -0.705   2.352  -5.719  1.00  0.00           N  
ATOM   3086  CA  PRO    17      -8.825   3.985  -2.673  1.00  0.00           C  
ATOM   3087  CA  PRO    17      -2.679   5.877  -1.734  1.00  0.00           C  
ATOM   3088  CA  PRO    17       0.399   1.354  -5.553  1.00  0.00           C  
ATOM   3089  C   PRO    17      -7.419   3.402  -2.603  1.00  0.00           C  
ATOM   3090  C   PRO    17      -2.010   4.504  -2.133  1.00  0.00           C  
ATOM   3091  C   PRO    17       0.205   0.172  -4.573  1.00  0.00           C  
ATOM   3092  O   PRO    17      -6.748   3.359  -3.627  1.00  0.00           O  
ATOM   3093  O   PRO    17      -2.697   3.536  -2.531  1.00  0.00           O  
ATOM   3094  O   PRO    17      -0.379   0.396  -3.517  1.00  0.00           O  
ATOM   3095  CB  PRO    17      -9.744   2.755  -2.753  1.00  0.00           C  
ATOM   3096  CB  PRO    17      -3.076   5.944  -0.275  1.00  0.00           C  
ATOM   3097  CB  PRO    17       1.671   2.147  -5.144  1.00  0.00           C  
ATOM   3098  CG  PRO    17     -10.801   3.033  -3.852  1.00  0.00           C  
ATOM   3099  CG  PRO    17      -4.285   6.908  -0.298  1.00  0.00           C  
ATOM   3100  CG  PRO    17       1.493   3.482  -5.897  1.00  0.00           C  
ATOM   3101  CD  PRO    17      -9.939   3.940  -4.789  1.00  0.00           C  
ATOM   3102  CD  PRO    17      -4.973   6.477  -1.583  1.00  0.00           C  
ATOM   3103  CD  PRO    17      -0.060   3.675  -5.878  1.00  0.00           C  
ATOM   3104  N   HYP    18      -7.026   2.948  -1.440  1.00  0.00           N  
ATOM   3105  N   HYP    18      -0.645   4.374  -1.847  1.00  0.00           N  
ATOM   3106  N   HYP    18       0.953  -0.950  -4.815  1.00  0.00           N  
ATOM   3107  CA  HYP    18      -5.683   2.300  -1.198  1.00  0.00           C  
ATOM   3108  CA  HYP    18      -0.051   3.030  -1.656  1.00  0.00           C  
ATOM   3109  CA  HYP    18       1.232  -1.954  -3.759  1.00  0.00           C  
ATOM   3110  C   HYP    18      -5.387   1.072  -2.062  1.00  0.00           C  
ATOM   3111  C   HYP    18      -0.880   2.170  -0.639  1.00  0.00           C  
ATOM   3112  C   HYP    18       1.993  -1.248  -2.628  1.00  0.00           C  
ATOM   3113  O   HYP    18      -6.312   0.329  -2.448  1.00  0.00           O  
ATOM   3114  O   HYP    18      -1.383   2.613   0.342  1.00  0.00           O  
ATOM   3115  O   HYP    18       2.804  -0.415  -2.902  1.00  0.00           O  
ATOM   3116  CB  HYP    18      -5.698   1.980   0.374  1.00  0.00           C  
ATOM   3117  CB  HYP    18       1.377   3.291  -1.111  1.00  0.00           C  
ATOM   3118  CB  HYP    18       2.231  -2.869  -4.407  1.00  0.00           C  
ATOM   3119  CG  HYP    18      -6.652   3.017   0.946  1.00  0.00           C  
ATOM   3120  CG  HYP    18       1.702   4.730  -1.525  1.00  0.00           C  
ATOM   3121  CG  HYP    18       1.903  -2.783  -5.862  1.00  0.00           C  
ATOM   3122  CD2 HYP    18      -7.723   3.139  -0.200  1.00  0.00           C  
ATOM   3123  CD2 HYP    18       0.292   5.401  -1.382  1.00  0.00           C  
ATOM   3124  CD2 HYP    18       1.684  -1.300  -6.038  1.00  0.00           C  
ATOM   3125  OD1 HYP    18      -5.966   4.205   1.271  1.00  0.00           O  
ATOM   3126  OD1 HYP    18       2.303   4.768  -2.785  1.00  0.00           O  
ATOM   3127  OD1 HYP    18       0.679  -3.476  -6.078  1.00  0.00           O  
ATOM   3128  N   GLY    19      -4.088   0.899  -2.425  1.00  0.00           N  
ATOM   3129  N   GLY    19      -1.028   0.915  -0.861  1.00  0.00           N  
ATOM   3130  N   GLY    19       1.741  -1.657  -1.375  1.00  0.00           N  
ATOM   3131  CA  GLY    19      -3.583  -0.244  -3.210  1.00  0.00           C  
ATOM   3132  CA  GLY    19      -1.560  -0.091   0.123  1.00  0.00           C  
ATOM   3133  CA  GLY    19       2.494  -1.146  -0.194  1.00  0.00           C  
ATOM   3134  C   GLY    19      -3.380  -1.519  -2.440  1.00  0.00           C  
ATOM   3135  C   GLY    19      -0.719  -0.145   1.436  1.00  0.00           C  
ATOM   3136  C   GLY    19       3.989  -1.457  -0.198  1.00  0.00           C  
ATOM   3137  O   GLY    19      -3.719  -1.562  -1.259  1.00  0.00           O  
ATOM   3138  O   GLY    19       0.351   0.441   1.517  1.00  0.00           O  
ATOM   3139  O   GLY    19       4.490  -2.313  -0.984  1.00  0.00           O  
ATOM   3140  N   PRO    20      -2.827  -2.557  -3.064  1.00  0.00           N  
ATOM   3141  N   PRO    20      -1.238  -0.917   2.445  1.00  0.00           N  
ATOM   3142  N   PRO    20       4.664  -0.879   0.771  1.00  0.00           N  
ATOM   3143  CA  PRO    20      -2.619  -3.911  -2.415  1.00  0.00           C  
ATOM   3144  CA  PRO    20      -0.594  -1.084   3.742  1.00  0.00           C  
ATOM   3145  CA  PRO    20       6.077  -1.125   1.087  1.00  0.00           C  
ATOM   3146  C   PRO    20      -1.509  -3.862  -1.352  1.00  0.00           C  
ATOM   3147  C   PRO    20       0.680  -1.886   3.609  1.00  0.00           C  
ATOM   3148  C   PRO    20       6.250  -2.572   1.703  1.00  0.00           C  
ATOM   3149  O   PRO    20      -0.662  -2.980  -1.322  1.00  0.00           O  
ATOM   3150  O   PRO    20       0.823  -2.721   2.679  1.00  0.00           O  
ATOM   3151  O   PRO    20       5.336  -3.149   2.354  1.00  0.00           O  
ATOM   3152  CB  PRO    20      -2.279  -4.798  -3.633  1.00  0.00           C  
ATOM   3153  CB  PRO    20      -1.658  -1.696   4.574  1.00  0.00           C  
ATOM   3154  CB  PRO    20       6.545   0.088   1.982  1.00  0.00           C  
ATOM   3155  CG  PRO    20      -2.929  -4.050  -4.790  1.00  0.00           C  
ATOM   3156  CG  PRO    20      -2.328  -2.651   3.568  1.00  0.00           C  
ATOM   3157  CG  PRO    20       5.281   0.258   2.769  1.00  0.00           C  
ATOM   3158  CD  PRO    20      -2.500  -2.671  -4.445  1.00  0.00           C  
ATOM   3159  CD  PRO    20      -2.349  -1.783   2.329  1.00  0.00           C  
ATOM   3160  CD  PRO    20       4.169   0.210   1.655  1.00  0.00           C  
ATOM   3161  N   HYP    21      -1.527  -4.900  -0.430  1.00  0.00           N  
ATOM   3162  N   HYP    21       1.593  -1.726   4.553  1.00  0.00           N  
ATOM   3163  N   HYP    21       7.475  -3.097   1.669  1.00  0.00           N  
ATOM   3164  CA  HYP    21      -0.392  -5.146   0.500  1.00  0.00           C  
ATOM   3165  CA  HYP    21       2.820  -2.521   4.538  1.00  0.00           C  
ATOM   3166  CA  HYP    21       7.903  -4.242   2.347  1.00  0.00           C  
ATOM   3167  C   HYP    21       0.959  -5.145  -0.152  1.00  0.00           C  
ATOM   3168  C   HYP    21       2.614  -4.044   4.486  1.00  0.00           C  
ATOM   3169  C   HYP    21       7.577  -4.313   3.846  1.00  0.00           C  
ATOM   3170  O   HYP    21       1.159  -5.450  -1.352  1.00  0.00           O  
ATOM   3171  O   HYP    21       1.681  -4.543   5.016  1.00  0.00           O  
ATOM   3172  O   HYP    21       7.632  -3.330   4.644  1.00  0.00           O  
ATOM   3173  CB  HYP    21      -0.733  -6.546   1.043  1.00  0.00           C  
ATOM   3174  CB  HYP    21       3.511  -2.110   5.896  1.00  0.00           C  
ATOM   3175  CB  HYP    21       9.425  -4.365   2.097  1.00  0.00           C  
ATOM   3176  CG  HYP    21      -2.291  -6.626   0.991  1.00  0.00           C  
ATOM   3177  CG  HYP    21       2.976  -0.705   6.260  1.00  0.00           C  
ATOM   3178  CG  HYP    21       9.670  -3.484   0.868  1.00  0.00           C  
ATOM   3179  CD2 HYP    21      -2.598  -5.936  -0.311  1.00  0.00           C  
ATOM   3180  CD2 HYP    21       1.572  -0.745   5.658  1.00  0.00           C  
ATOM   3181  CD2 HYP    21       8.666  -2.403   1.154  1.00  0.00           C  
ATOM   3182  OD1 HYP    21      -2.631  -5.784   2.062  1.00  0.00           O  
ATOM   3183  OD1 HYP    21       3.769   0.377   5.747  1.00  0.00           O  
ATOM   3184  OD1 HYP    21       9.231  -4.140  -0.248  1.00  0.00           O  
ATOM   3185  N   GLY    22       1.957  -4.726   0.598  1.00  0.00           N  
ATOM   3186  N   GLY    22       3.589  -4.796   3.920  1.00  0.00           N  
ATOM   3187  N   GLY    22       7.312  -5.523   4.330  1.00  0.00           N  
ATOM   3188  CA  GLY    22       3.284  -5.019   0.147  1.00  0.00           C  
ATOM   3189  CA  GLY    22       3.527  -6.195   3.850  1.00  0.00           C  
ATOM   3190  CA  GLY    22       7.034  -5.722   5.760  1.00  0.00           C  
ATOM   3191  C   GLY    22       3.854  -6.422   0.330  1.00  0.00           C  
ATOM   3192  C   GLY    22       3.794  -7.063   5.103  1.00  0.00           C  
ATOM   3193  C   GLY    22       8.214  -5.475   6.784  1.00  0.00           C  
ATOM   3194  O   GLY    22       3.186  -7.270   0.994  1.00  0.00           O  
ATOM   3195  O   GLY    22       3.944  -6.475   6.169  1.00  0.00           O  
ATOM   3196  O   GLY    22       9.363  -5.365   6.341  1.00  0.00           O  
ATOM   3197  N   PRO    23       5.017  -6.738  -0.277  1.00  0.00           N  
ATOM   3198  N   PRO    23       3.764  -8.434   5.085  1.00  0.00           N  
ATOM   3199  N   PRO    23       7.970  -5.429   8.080  1.00  0.00           N  
ATOM   3200  CA  PRO    23       5.635  -8.038  -0.137  1.00  0.00           C  
ATOM   3201  CA  PRO    23       3.984  -9.328   6.205  1.00  0.00           C  
ATOM   3202  CA  PRO    23       8.998  -5.418   9.131  1.00  0.00           C  
ATOM   3203  C   PRO    23       6.168  -8.421   1.270  1.00  0.00           C  
ATOM   3204  C   PRO    23       5.390  -9.224   6.787  1.00  0.00           C  
ATOM   3205  C   PRO    23      10.077  -6.545   8.993  1.00  0.00           C  
ATOM   3206  O   PRO    23       6.274  -7.473   2.096  1.00  0.00           O  
ATOM   3207  O   PRO    23       6.328  -8.927   6.011  1.00  0.00           O  
ATOM   3208  O   PRO    23       9.809  -7.485   8.303  1.00  0.00           O  
ATOM   3209  CB  PRO    23       6.785  -7.963  -1.178  1.00  0.00           C  
ATOM   3210  CB  PRO    23       3.748 -10.760   5.716  1.00  0.00           C  
ATOM   3211  CB  PRO    23       8.250  -5.457  10.474  1.00  0.00           C  
ATOM   3212  CG  PRO    23       7.291  -6.622  -1.104  1.00  0.00           C  
ATOM   3213  CG  PRO    23       2.840 -10.594   4.509  1.00  0.00           C  
ATOM   3214  CG  PRO    23       6.793  -5.121  10.080  1.00  0.00           C  
ATOM   3215  CD  PRO    23       5.961  -5.859  -0.926  1.00  0.00           C  
ATOM   3216  CD  PRO    23       3.387  -9.293   3.909  1.00  0.00           C  
ATOM   3217  CD  PRO    23       6.708  -5.585   8.649  1.00  0.00           C  
ATOM   3218  N   HYP    24       6.475  -9.694   1.606  1.00  0.00           N  
ATOM   3219  N   HYP    24       5.701  -9.589   8.021  1.00  0.00           N  
ATOM   3220  N   HYP    24      11.269  -6.412   9.613  1.00  0.00           N  
ATOM   3221  CA  HYP    24       7.205 -10.102   2.845  1.00  0.00           C  
ATOM   3222  CA  HYP    24       6.992  -9.520   8.768  1.00  0.00           C  
ATOM   3223  CA  HYP    24      12.301  -7.476   9.626  1.00  0.00           C  
ATOM   3224  C   HYP    24       8.359  -9.262   3.162  1.00  0.00           C  
ATOM   3225  C   HYP    24       7.993 -10.582   8.254  1.00  0.00           C  
ATOM   3226  C   HYP    24      11.918  -8.633  10.538  1.00  0.00           C  
ATOM   3227  O   HYP    24       9.126  -8.927   2.272  1.00  0.00           O  
ATOM   3228  O   HYP    24       7.499 -11.537   7.641  1.00  0.00           O  
ATOM   3229  O   HYP    24      11.183  -8.534  11.492  1.00  0.00           O  
ATOM   3230  CB  HYP    24       7.581 -11.545   2.726  1.00  0.00           C  
ATOM   3231  CB  HYP    24       6.770  -9.727  10.252  1.00  0.00           C  
ATOM   3232  CB  HYP    24      13.626  -6.819  10.138  1.00  0.00           C  
ATOM   3233  CG  HYP    24       6.467 -12.005   1.815  1.00  0.00           C  
ATOM   3234  CG  HYP    24       5.218  -9.540  10.344  1.00  0.00           C  
ATOM   3235  CG  HYP    24      13.307  -5.350  10.358  1.00  0.00           C  
ATOM   3236  CD2 HYP    24       6.297 -10.822   0.788  1.00  0.00           C  
ATOM   3237  CD2 HYP    24       4.787 -10.060   8.973  1.00  0.00           C  
ATOM   3238  CD2 HYP    24      11.746  -5.371  10.451  1.00  0.00           C  
ATOM   3239  OD1 HYP    24       5.223 -12.201   2.510  1.00  0.00           O  
ATOM   3240  OD1 HYP    24       5.054  -8.090  10.420  1.00  0.00           O  
ATOM   3241  OD1 HYP    24      13.759  -4.584   9.258  1.00  0.00           O  
ATOM   3242  N   GLY    25       8.560  -8.898   4.406  1.00  0.00           N  
ATOM   3243  N   GLY    25       9.271 -10.343   8.284  1.00  0.00           N  
ATOM   3244  N   GLY    25      12.289  -9.889  10.198  1.00  0.00           N  
ATOM   3245  CA  GLY    25       9.681  -8.217   4.966  1.00  0.00           C  
ATOM   3246  CA  GLY    25      10.323 -11.126   7.578  1.00  0.00           C  
ATOM   3247  CA  GLY    25      12.228 -11.069  11.066  1.00  0.00           C  
ATOM   3248  C   GLY    25      11.027  -8.957   4.823  1.00  0.00           C  
ATOM   3249  C   GLY    25      10.418 -12.675   7.915  1.00  0.00           C  
ATOM   3250  C   GLY    25      13.094 -11.136  12.336  1.00  0.00           C  
ATOM   3251  O   GLY    25      11.072 -10.111   4.302  1.00  0.00           O  
ATOM   3252  O   GLY    25       9.986 -13.039   9.014  1.00  0.00           O  
ATOM   3253  O   GLY    25      14.132 -10.451  12.458  1.00  0.00           O  
ATOM   3254  N   PRO    26      12.193  -8.242   5.034  1.00  0.00           N  
ATOM   3255  N   PRO    26      11.246 -13.395   7.121  1.00  0.00           N  
ATOM   3256  N   PRO    26      12.741 -12.012  13.264  1.00  0.00           N  
ATOM   3257  CA  PRO    26      13.501  -8.796   4.737  1.00  0.00           C  
ATOM   3258  CA  PRO    26      11.820 -14.684   7.399  1.00  0.00           C  
ATOM   3259  CA  PRO    26      13.489 -12.333  14.517  1.00  0.00           C  
ATOM   3260  C   PRO    26      13.945  -9.798   5.809  1.00  0.00           C  
ATOM   3261  C   PRO    26      12.975 -14.651   8.407  1.00  0.00           C  
ATOM   3262  C   PRO    26      14.812 -13.099  14.259  1.00  0.00           C  
ATOM   3263  O   PRO    26      13.275  -9.934   6.880  1.00  0.00           O  
ATOM   3264  O   PRO    26      13.624 -13.607   8.381  1.00  0.00           O  
ATOM   3265  O   PRO    26      14.899 -13.642  13.172  1.00  0.00           O  
ATOM   3266  CB  PRO    26      14.454  -7.568   4.638  1.00  0.00           C  
ATOM   3267  CB  PRO    26      12.131 -15.209   5.989  1.00  0.00           C  
ATOM   3268  CB  PRO    26      12.512 -13.167  15.328  1.00  0.00           C  
ATOM   3269  CG  PRO    26      13.761  -6.679   5.786  1.00  0.00           C  
ATOM   3270  CG  PRO    26      12.453 -14.044   5.156  1.00  0.00           C  
ATOM   3271  CG  PRO    26      11.801 -13.949  14.252  1.00  0.00           C  
ATOM   3272  CD  PRO    26      12.222  -6.913   5.631  1.00  0.00           C  
ATOM   3273  CD  PRO    26      11.612 -12.958   5.765  1.00  0.00           C  
ATOM   3274  CD  PRO    26      11.589 -12.913  13.201  1.00  0.00           C  
ATOM   3275  N   HYP    27      15.057 -10.482   5.673  1.00  0.00           N  
ATOM   3276  N   HYP    27      13.194 -15.725   9.166  1.00  0.00           N  
ATOM   3277  N   HYP    27      15.747 -13.133  15.187  1.00  0.00           N  
ATOM   3278  CA  HYP    27      15.366 -11.605   6.497  1.00  0.00           C  
ATOM   3279  CA  HYP    27      14.271 -15.761  10.134  1.00  0.00           C  
ATOM   3280  CA  HYP    27      17.003 -13.909  15.073  1.00  0.00           C  
ATOM   3281  C   HYP    27      16.060 -11.292   7.900  1.00  0.00           C  
ATOM   3282  C   HYP    27      15.663 -15.616   9.496  1.00  0.00           C  
ATOM   3283  C   HYP    27      16.788 -15.403  14.569  1.00  0.00           C  
ATOM   3284  O   HYP    27      16.864 -10.358   8.041  1.00  0.00           O  
ATOM   3285  O   HYP    27      15.846 -15.503   8.318  1.00  0.00           O  
ATOM   3286  O   HYP    27      15.900 -16.124  14.972  1.00  0.00           O  
ATOM   3287  CB  HYP    27      16.268 -12.501   5.585  1.00  0.00           C  
ATOM   3288  CB  HYP    27      14.206 -17.121  10.784  1.00  0.00           C  
ATOM   3289  CB  HYP    27      17.646 -13.933  16.472  1.00  0.00           C  
ATOM   3290  CG  HYP    27      16.143 -11.919   4.128  1.00  0.00           C  
ATOM   3291  CG  HYP    27      12.740 -17.439  10.753  1.00  0.00           C  
ATOM   3292  CG  HYP    27      17.072 -12.723  17.167  1.00  0.00           C  
ATOM   3293  CD2 HYP    27      15.867 -10.528   4.475  1.00  0.00           C  
ATOM   3294  CD2 HYP    27      12.254 -16.774   9.451  1.00  0.00           C  
ATOM   3295  CD2 HYP    27      15.677 -12.506  16.474  1.00  0.00           C  
ATOM   3296  OD1 HYP    27      15.110 -12.619   3.456  1.00  0.00           O  
ATOM   3297  OD1 HYP    27      12.171 -16.808  11.869  1.00  0.00           O  
ATOM   3298  OD1 HYP    27      17.975 -11.704  16.963  1.00  0.00           O  
ATOM   3299  N   GLY    28      15.822 -12.083   8.921  1.00  0.00           N  
ATOM   3300  N   GLY    28      16.772 -15.677  10.290  1.00  0.00           N  
ATOM   3301  N   GLY    28      17.728 -15.874  13.753  1.00  0.00           N  
ATOM   3302  CA  GLY    28      16.318 -11.846  10.314  1.00  0.00           C  
ATOM   3303  CA  GLY    28      18.174 -15.764   9.797  1.00  0.00           C  
ATOM   3304  CA  GLY    28      17.915 -17.346  13.492  1.00  0.00           C  
ATOM   3305  C   GLY    28      17.857 -11.813  10.519  1.00  0.00           C  
ATOM   3306  C   GLY    28      18.890 -17.071  10.098  1.00  0.00           C  
ATOM   3307  C   GLY    28      17.773 -18.306  14.687  1.00  0.00           C  
ATOM   3308  O   GLY    28      18.639 -12.292   9.676  1.00  0.00           O  
ATOM   3309  O   GLY    28      18.333 -18.090  10.413  1.00  0.00           O  
ATOM   3310  O   GLY    28      17.827 -17.825  15.814  1.00  0.00           O  
ATOM   3311  N   PRO    29      18.363 -11.278  11.642  1.00  0.00           N  
ATOM   3312  N   PRO    29      20.227 -17.065   9.938  1.00  0.00           N  
ATOM   3313  N   PRO    29      17.574 -19.609  14.490  1.00  0.00           N  
ATOM   3314  CA  PRO    29      19.818 -11.324  12.003  1.00  0.00           C  
ATOM   3315  CA  PRO    29      21.032 -18.262  10.025  1.00  0.00           C  
ATOM   3316  CA  PRO    29      17.556 -20.674  15.498  1.00  0.00           C  
ATOM   3317  C   PRO    29      20.220 -12.777  12.413  1.00  0.00           C  
ATOM   3318  C   PRO    29      21.240 -18.688  11.497  1.00  0.00           C  
ATOM   3319  C   PRO    29      18.715 -20.545  16.573  1.00  0.00           C  
ATOM   3320  O   PRO    29      19.340 -13.593  12.532  1.00  0.00           O  
ATOM   3321  O   PRO    29      21.153 -17.896  12.436  1.00  0.00           O  
ATOM   3322  O   PRO    29      19.901 -20.478  16.192  1.00  0.00           O  
ATOM   3323  CB  PRO    29      20.037 -10.359  13.187  1.00  0.00           C  
ATOM   3324  CB  PRO    29      22.393 -17.951   9.357  1.00  0.00           C  
ATOM   3325  CB  PRO    29      17.712 -21.948  14.692  1.00  0.00           C  
ATOM   3326  CG  PRO    29      18.655 -10.336  13.860  1.00  0.00           C  
ATOM   3327  CG  PRO    29      22.541 -16.480   9.741  1.00  0.00           C  
ATOM   3328  CG  PRO    29      16.792 -21.690  13.544  1.00  0.00           C  
ATOM   3329  CD  PRO    29      17.648 -10.536  12.712  1.00  0.00           C  
ATOM   3330  CD  PRO    29      21.076 -15.928   9.593  1.00  0.00           C  
ATOM   3331  CD  PRO    29      17.252 -20.213  13.227  1.00  0.00           C  
ATOM   3332  N   HYP    30      21.488 -13.155  12.606  1.00  0.00           N  
ATOM   3333  N   HYP    30      21.481 -19.982  11.724  1.00  0.00           N  
ATOM   3334  N   HYP    30      18.386 -20.741  17.887  1.00  0.00           N  
ATOM   3335  CA  HYP    30      21.957 -14.534  12.995  1.00  0.00           C  
ATOM   3336  CA  HYP    30      21.607 -20.573  13.100  1.00  0.00           C  
ATOM   3337  CA  HYP    30      19.394 -20.956  18.933  1.00  0.00           C  
ATOM   3338  C   HYP    30      21.388 -14.936  14.345  1.00  0.00           C  
ATOM   3339  C   HYP    30      22.809 -20.113  13.926  1.00  0.00           C  
ATOM   3340  C   HYP    30      20.441 -22.053  18.540  1.00  0.00           C  
ATOM   3341  O   HYP    30      21.277 -14.145  15.267  1.00  0.00           O  
ATOM   3342  O   HYP    30      23.865 -20.006  13.343  1.00  0.00           O  
ATOM   3343  O   HYP    30      20.059 -23.088  18.065  1.00  0.00           O  
ATOM   3344  CB  HYP    30      23.499 -14.469  12.939  1.00  0.00           C  
ATOM   3345  CB  HYP    30      21.779 -22.152  12.898  1.00  0.00           C  
ATOM   3346  CB  HYP    30      18.546 -21.444  20.174  1.00  0.00           C  
ATOM   3347  CG  HYP    30      23.776 -13.232  12.000  1.00  0.00           C  
ATOM   3348  CG  HYP    30      21.115 -22.321  11.531  1.00  0.00           C  
ATOM   3349  CG  HYP    30      17.238 -20.685  19.991  1.00  0.00           C  
ATOM   3350  CD2 HYP    30      22.617 -12.301  12.363  1.00  0.00           C  
ATOM   3351  CD2 HYP    30      21.461 -21.060  10.711  1.00  0.00           C  
ATOM   3352  CD2 HYP    30      17.027 -20.728  18.476  1.00  0.00           C  
ATOM   3353  OD1 HYP    30      23.716 -13.523  10.611  1.00  0.00           O  
ATOM   3354  OD1 HYP    30      19.728 -22.481  11.618  1.00  0.00           O  
ATOM   3355  OD1 HYP    30      17.409 -19.340  20.452  1.00  0.00           O  
ATOM   3356  N   GLY    31      21.127 -16.231  14.575  1.00  0.00           N  
ATOM   3357  N   GLY    31      22.602 -19.868  15.208  1.00  0.00           N  
ATOM   3358  N   GLY    31      21.763 -21.818  18.758  1.00  0.00           N  
ATOM   3359  CA  GLY    31      20.596 -16.770  15.786  1.00  0.00           C  
ATOM   3360  CA  GLY    31      23.661 -19.436  16.069  1.00  0.00           C  
ATOM   3361  CA  GLY    31      22.849 -22.712  18.370  1.00  0.00           C  
ATOM   3362  C   GLY    31      21.554 -16.738  17.008  1.00  0.00           C  
ATOM   3363  C   GLY    31      24.783 -20.461  16.216  1.00  0.00           C  
ATOM   3364  C   GLY    31      22.897 -24.052  19.132  1.00  0.00           C  
ATOM   3365  O   GLY    31      22.735 -16.637  16.806  1.00  0.00           O  
ATOM   3366  O   GLY    31      24.649 -21.546  15.691  1.00  0.00           O  
ATOM   3367  O   GLY    31      22.119 -24.258  20.086  1.00  0.00           O  
ATOM   3368  N   PRO    32      21.015 -16.865  18.241  1.00  0.00           N  
ATOM   3369  N   PRO    32      25.868 -20.085  16.898  1.00  0.00           N  
ATOM   3370  N   PRO    32      23.821 -25.020  18.728  1.00  0.00           N  
ATOM   3371  CA  PRO    32      21.863 -16.627  19.459  1.00  0.00           C  
ATOM   3372  CA  PRO    32      26.991 -21.006  16.989  1.00  0.00           C  
ATOM   3373  CA  PRO    32      23.890 -26.344  19.301  1.00  0.00           C  
ATOM   3374  C   PRO    32      22.719 -17.835  19.724  1.00  0.00           C  
ATOM   3375  C   PRO    32      26.940 -21.888  18.342  1.00  0.00           C  
ATOM   3376  C   PRO    32      24.488 -26.228  20.687  1.00  0.00           C  
ATOM   3377  O   PRO    32      22.362 -18.955  19.349  1.00  0.00           O  
ATOM   3378  O   PRO    32      26.098 -21.538  19.091  1.00  0.00           O  
ATOM   3379  O   PRO    32      25.226 -25.284  21.010  1.00  0.00           O  
ATOM   3380  CB  PRO    32      20.808 -16.431  20.527  1.00  0.00           C  
ATOM   3381  CB  PRO    32      28.211 -20.081  16.772  1.00  0.00           C  
ATOM   3382  CB  PRO    32      25.015 -27.091  18.477  1.00  0.00           C  
ATOM   3383  CG  PRO    32      19.543 -17.175  20.141  1.00  0.00           C  
ATOM   3384  CG  PRO    32      27.831 -18.875  17.632  1.00  0.00           C  
ATOM   3385  CG  PRO    32      24.614 -26.551  17.109  1.00  0.00           C  
ATOM   3386  CD  PRO    32      19.625 -16.884  18.615  1.00  0.00           C  
ATOM   3387  CD  PRO    32      26.399 -18.696  17.288  1.00  0.00           C  
ATOM   3388  CD  PRO    32      24.465 -25.058  17.401  1.00  0.00           C  
ATOM   3389  N   HYP    33      23.845 -17.662  20.399  1.00  0.00           N  
ATOM   3390  N   HYP    33      27.918 -22.715  18.574  1.00  0.00           N  
ATOM   3391  N   HYP    33      24.217 -27.231  21.529  1.00  0.00           N  
ATOM   3392  CA  HYP    33      24.626 -18.839  20.864  1.00  0.00           C  
ATOM   3393  CA  HYP    33      27.862 -23.496  19.791  1.00  0.00           C  
ATOM   3394  CA  HYP    33      24.825 -27.363  22.837  1.00  0.00           C  
ATOM   3395  C   HYP    33      23.797 -19.974  21.513  1.00  0.00           C  
ATOM   3396  C   HYP    33      27.899 -22.660  21.174  1.00  0.00           C  
ATOM   3397  C   HYP    33      26.324 -27.238  22.830  1.00  0.00           C  
ATOM   3398  O   HYP    33      22.720 -19.802  22.077  1.00  0.00           O  
ATOM   3399  O   HYP    33      28.363 -21.527  21.265  1.00  0.00           O  
ATOM   3400  O   HYP    33      26.980 -27.827  21.961  1.00  0.00           O  
ATOM   3401  CB  HYP    33      25.675 -18.280  21.831  1.00  0.00           C  
ATOM   3402  CB  HYP    33      29.116 -24.345  19.810  1.00  0.00           C  
ATOM   3403  CB  HYP    33      24.438 -28.788  23.258  1.00  0.00           C  
ATOM   3404  CG  HYP    33      25.980 -16.878  21.262  1.00  0.00           C  
ATOM   3405  CG  HYP    33      29.279 -24.503  18.287  1.00  0.00           C  
ATOM   3406  CG  HYP    33      23.139 -28.980  22.622  1.00  0.00           C  
ATOM   3407  CD2 HYP    33      24.538 -16.416  20.837  1.00  0.00           C  
ATOM   3408  CD2 HYP    33      29.093 -23.091  17.790  1.00  0.00           C  
ATOM   3409  CD2 HYP    33      23.441 -28.399  21.265  1.00  0.00           C  
ATOM   3410  OD1 HYP    33      26.798 -16.876  20.087  1.00  0.00           O  
ATOM   3411  OD1 HYP    33      28.377 -25.381  17.682  1.00  0.00           O  
ATOM   3412  OD1 HYP    33      22.098 -28.197  23.306  1.00  0.00           O  
ATOM   3413  N   GLY    34      24.352 -21.227  21.492  1.00  0.00           N  
ATOM   3414  N   GLY    34      27.338 -23.253  22.234  1.00  0.00           N  
ATOM   3415  N   GLY    34      26.810 -26.431  23.803  1.00  0.00           N  
ATOM   3416  CA  GLY    34      23.692 -22.465  21.927  1.00  0.00           C  
ATOM   3417  CA  GLY    34      27.438 -22.678  23.575  1.00  0.00           C  
ATOM   3418  CA  GLY    34      28.162 -26.153  24.082  1.00  0.00           C  
ATOM   3419  C   GLY    34      23.716 -22.733  23.413  1.00  0.00           C  
ATOM   3420  C   GLY    34      28.830 -22.488  24.228  1.00  0.00           C  
ATOM   3421  C   GLY    34      29.053 -27.401  24.367  1.00  0.00           C  
ATOM   3422  O   GLY    34      24.523 -22.099  24.099  1.00  0.00           O  
ATOM   3423  O   GLY    34      29.839 -22.888  23.636  1.00  0.00           O  
ATOM   3424  O   GLY    34      28.453 -28.435  24.712  1.00  0.00           O  
ATOM   3425  N   PRO    35      22.861 -23.611  23.987  1.00  0.00           N  
ATOM   3426  N   PRO    35      28.893 -22.026  25.499  1.00  0.00           N  
ATOM   3427  N   PRO    35      30.367 -27.318  24.220  1.00  0.00           N  
ATOM   3428  CA  PRO    35      22.958 -23.987  25.448  1.00  0.00           C  
ATOM   3429  CA  PRO    35      30.116 -21.858  26.293  1.00  0.00           C  
ATOM   3430  CA  PRO    35      31.245 -28.483  24.425  1.00  0.00           C  
ATOM   3431  C   PRO    35      24.386 -24.387  25.999  1.00  0.00           C  
ATOM   3432  C   PRO    35      30.645 -23.225  26.784  1.00  0.00           C  
ATOM   3433  C   PRO    35      31.529 -28.649  25.939  1.00  0.00           C  
ATOM   3434  O   PRO    35      25.181 -24.909  25.212  1.00  0.00           O  
ATOM   3435  O   PRO    35      29.878 -24.165  27.108  1.00  0.00           O  
ATOM   3436  O   PRO    35      31.124 -27.851  26.761  1.00  0.00           O  
ATOM   3437  CB  PRO    35      22.079 -25.232  25.406  1.00  0.00           C  
ATOM   3438  CB  PRO    35      29.668 -20.950  27.432  1.00  0.00           C  
ATOM   3439  CB  PRO    35      32.549 -28.061  23.636  1.00  0.00           C  
ATOM   3440  CG  PRO    35      21.007 -25.038  24.311  1.00  0.00           C  
ATOM   3441  CG  PRO    35      28.259 -21.397  27.698  1.00  0.00           C  
ATOM   3442  CG  PRO    35      32.528 -26.531  23.751  1.00  0.00           C  
ATOM   3443  CD  PRO    35      21.969 -24.453  23.213  1.00  0.00           C  
ATOM   3444  CD  PRO    35      27.749 -21.611  26.222  1.00  0.00           C  
ATOM   3445  CD  PRO    35      31.072 -26.140  23.798  1.00  0.00           C  
ATOM   3446  N   HYP    36      24.663 -24.119  27.328  1.00  0.00           N  
ATOM   3447  N   HYP    36      31.966 -23.425  26.861  1.00  0.00           N  
ATOM   3448  N   HYP    36      32.368 -29.537  26.415  1.00  0.00           N  
ATOM   3449  CA  HYP    36      25.936 -24.401  27.997  1.00  0.00           C  
ATOM   3450  CA  HYP    36      32.596 -24.704  27.569  1.00  0.00           C  
ATOM   3451  CA  HYP    36      32.756 -29.715  27.834  1.00  0.00           C  
ATOM   3452  C   HYP    36      26.271 -25.947  28.042  1.00  0.00           C  
ATOM   3453  C   HYP    36      32.074 -24.788  29.028  1.00  0.00           C  
ATOM   3454  C   HYP    36      33.540 -28.617  28.526  1.00  0.00           C  
ATOM   3455  O   HYP    36      25.415 -26.712  28.436  1.00  0.00           O  
ATOM   3456  O   HYP    36      32.350 -23.860  29.790  1.00  0.00           O  
ATOM   3457  O   HYP    36      34.119 -27.775  27.815  1.00  0.00           O  
ATOM   3458  CB  HYP    36      25.890 -23.821  29.390  1.00  0.00           C  
ATOM   3459  CB  HYP    36      34.148 -24.550  27.366  1.00  0.00           C  
ATOM   3460  CB  HYP    36      33.598 -30.964  27.893  1.00  0.00           C  
ATOM   3461  CG  HYP    36      24.335 -23.668  29.589  1.00  0.00           C  
ATOM   3462  CG  HYP    36      34.240 -22.986  27.254  1.00  0.00           C  
ATOM   3463  CG  HYP    36      33.012 -31.803  26.735  1.00  0.00           C  
ATOM   3464  CD2 HYP    36      23.769 -23.360  28.178  1.00  0.00           C  
ATOM   3465  CD2 HYP    36      33.034 -22.553  26.389  1.00  0.00           C  
ATOM   3466  CD2 HYP    36      32.867 -30.730  25.658  1.00  0.00           C  
ATOM   3467  OD1 HYP    36      24.013 -22.728  30.572  1.00  0.00           O  
ATOM   3468  OD1 HYP    36      35.479 -22.485  26.740  1.00  0.00           O  
ATOM   3469  OD1 HYP    36      31.755 -32.294  27.046  1.00  0.00           O  
ATOM   3470  N   GLY    37      27.461 -26.303  27.682  1.00  0.00           N  
ATOM   3471  N   GLY    37      31.429 -25.878  29.377  1.00  0.00           N  
ATOM   3472  N   GLY    37      33.575 -28.592  29.825  1.00  0.00           N  
ATOM   3473  CA  GLY    37      27.996 -27.647  27.678  1.00  0.00           C  
ATOM   3474  CA  GLY    37      30.870 -26.070  30.736  1.00  0.00           C  
ATOM   3475  CA  GLY    37      34.419 -27.602  30.657  1.00  0.00           C  
ATOM   3476  C   GLY    37      28.092 -28.403  29.032  1.00  0.00           C  
ATOM   3477  C   GLY    37      29.752 -25.094  31.147  1.00  0.00           C  
ATOM   3478  C   GLY    37      35.966 -27.815  30.539  1.00  0.00           C  
ATOM   3479  O   GLY    37      27.907 -27.787  30.082  1.00  0.00           O  
ATOM   3480  O   GLY    37      29.461 -24.924  32.351  1.00  0.00           O  
ATOM   3481  O   GLY    37      36.460 -28.641  29.718  1.00  0.00           O  
ATOM   3482  N   NH2    38      28.496 -29.663  29.106  1.00  0.00           N  
ATOM   3483  N   NH2    38      29.187 -24.346  30.201  1.00  0.00           N  
ATOM   3484  N   NH2    38      36.730 -27.126  31.304  1.00  0.00           N  
TER    3485      NH2    38 
END
ATOM   3486  C   ACE     1     -38.794  26.019 -25.782  1.00  0.00           C  
ATOM   3487  C   ACE     1     -36.264  28.101 -21.346  1.00  0.00           C  
ATOM   3488  C   ACE     1     -31.909  28.530 -23.702  1.00  0.00           C  
ATOM   3489  O   ACE     1     -39.058  25.849 -24.603  1.00  0.00           O  
ATOM   3490  O   ACE     1     -35.521  28.978 -20.950  1.00  0.00           O  
ATOM   3491  O   ACE     1     -31.226  28.246 -24.672  1.00  0.00           O  
ATOM   3492  CH3 ACE     1     -39.471  27.034 -26.566  1.00  0.00           C  
ATOM   3493  CH3 ACE     1     -36.890  28.282 -22.701  1.00  0.00           C  
ATOM   3494  CH3 ACE     1     -33.307  28.011 -23.651  1.00  0.00           C  
ATOM   3495  N   PRO     2     -37.882  25.249 -26.398  1.00  0.00           N  
ATOM   3496  N   PRO     2     -36.490  26.981 -20.624  1.00  0.00           N  
ATOM   3497  N   PRO     2     -31.444  29.278 -22.686  1.00  0.00           N  
ATOM   3498  CA  PRO     2     -37.402  23.990 -25.753  1.00  0.00           C  
ATOM   3499  CA  PRO     2     -35.714  26.487 -19.511  1.00  0.00           C  
ATOM   3500  CA  PRO     2     -30.012  29.393 -22.457  1.00  0.00           C  
ATOM   3501  C   PRO     2     -36.209  24.212 -24.751  1.00  0.00           C  
ATOM   3502  C   PRO     2     -34.239  26.266 -19.852  1.00  0.00           C  
ATOM   3503  C   PRO     2     -29.289  28.090 -21.996  1.00  0.00           C  
ATOM   3504  O   PRO     2     -35.501  25.268 -24.674  1.00  0.00           O  
ATOM   3505  O   PRO     2     -33.933  25.873 -20.909  1.00  0.00           O  
ATOM   3506  O   PRO     2     -29.961  27.128 -21.582  1.00  0.00           O  
ATOM   3507  CB  PRO     2     -37.094  23.040 -26.925  1.00  0.00           C  
ATOM   3508  CB  PRO     2     -36.449  25.323 -19.008  1.00  0.00           C  
ATOM   3509  CB  PRO     2     -29.963  30.472 -21.375  1.00  0.00           C  
ATOM   3510  CG  PRO     2     -36.609  24.049 -27.974  1.00  0.00           C  
ATOM   3511  CG  PRO     2     -37.803  25.209 -19.813  1.00  0.00           C  
ATOM   3512  CG  PRO     2     -31.147  30.138 -20.504  1.00  0.00           C  
ATOM   3513  CD  PRO     2     -37.618  25.170 -27.766  1.00  0.00           C  
ATOM   3514  CD  PRO     2     -37.459  25.958 -21.079  1.00  0.00           C  
ATOM   3515  CD  PRO     2     -32.186  29.631 -21.479  1.00  0.00           C  
ATOM   3516  N   HYP     3     -35.863  23.179 -24.018  1.00  0.00           N  
ATOM   3517  N   HYP     3     -33.400  26.499 -18.857  1.00  0.00           N  
ATOM   3518  N   HYP     3     -27.940  28.091 -22.012  1.00  0.00           N  
ATOM   3519  CA  HYP     3     -34.760  23.274 -23.036  1.00  0.00           C  
ATOM   3520  CA  HYP     3     -31.940  26.336 -19.013  1.00  0.00           C  
ATOM   3521  CA  HYP     3     -27.148  26.883 -21.679  1.00  0.00           C  
ATOM   3522  C   HYP     3     -33.513  23.616 -23.815  1.00  0.00           C  
ATOM   3523  C   HYP     3     -31.669  24.853 -19.342  1.00  0.00           C  
ATOM   3524  C   HYP     3     -27.267  26.373 -20.184  1.00  0.00           C  
ATOM   3525  O   HYP     3     -33.212  23.058 -24.832  1.00  0.00           O  
ATOM   3526  O   HYP     3     -32.346  23.890 -18.911  1.00  0.00           O  
ATOM   3527  O   HYP     3     -27.437  27.134 -19.286  1.00  0.00           O  
ATOM   3528  CB  HYP     3     -34.618  21.926 -22.369  1.00  0.00           C  
ATOM   3529  CB  HYP     3     -31.284  26.707 -17.679  1.00  0.00           C  
ATOM   3530  CB  HYP     3     -25.692  27.143 -22.102  1.00  0.00           C  
ATOM   3531  CG  HYP     3     -36.121  21.448 -22.408  1.00  0.00           C  
ATOM   3532  CG  HYP     3     -32.354  27.658 -17.088  1.00  0.00           C  
ATOM   3533  CG  HYP     3     -25.569  28.660 -22.087  1.00  0.00           C  
ATOM   3534  CD2 HYP     3     -36.496  21.831 -23.801  1.00  0.00           C  
ATOM   3535  CD2 HYP     3     -33.657  26.887 -17.430  1.00  0.00           C  
ATOM   3536  CD2 HYP     3     -26.995  29.130 -22.473  1.00  0.00           C  
ATOM   3537  OD1 HYP     3     -36.823  22.199 -21.412  1.00  0.00           O  
ATOM   3538  OD1 HYP     3     -32.341  29.012 -17.640  1.00  0.00           O  
ATOM   3539  OD1 HYP     3     -24.591  29.094 -23.075  1.00  0.00           O  
ATOM   3540  N   GLY     4     -32.760  24.497 -23.149  1.00  0.00           N  
ATOM   3541  N   GLY     4     -30.558  24.671 -20.155  1.00  0.00           N  
ATOM   3542  N   GLY     4     -27.066  25.070 -19.949  1.00  0.00           N  
ATOM   3543  CA  GLY     4     -31.436  24.934 -23.619  1.00  0.00           C  
ATOM   3544  CA  GLY     4     -30.165  23.356 -20.566  1.00  0.00           C  
ATOM   3545  CA  GLY     4     -27.094  24.439 -18.623  1.00  0.00           C  
ATOM   3546  C   GLY     4     -30.333  23.881 -23.749  1.00  0.00           C  
ATOM   3547  C   GLY     4     -29.743  22.331 -19.458  1.00  0.00           C  
ATOM   3548  C   GLY     4     -25.980  24.748 -17.600  1.00  0.00           C  
ATOM   3549  O   GLY     4     -30.452  22.712 -23.437  1.00  0.00           O  
ATOM   3550  O   GLY     4     -29.643  22.673 -18.267  1.00  0.00           O  
ATOM   3551  O   GLY     4     -25.027  25.437 -17.865  1.00  0.00           O  
ATOM   3552  N   PRO     5     -29.213  24.308 -24.345  1.00  0.00           N  
ATOM   3553  N   PRO     5     -29.550  21.052 -19.750  1.00  0.00           N  
ATOM   3554  N   PRO     5     -26.077  24.096 -16.443  1.00  0.00           N  
ATOM   3555  CA  PRO     5     -28.056  23.468 -24.642  1.00  0.00           C  
ATOM   3556  CA  PRO     5     -28.958  19.998 -18.866  1.00  0.00           C  
ATOM   3557  CA  PRO     5     -25.124  24.230 -15.353  1.00  0.00           C  
ATOM   3558  C   PRO     5     -27.267  23.108 -23.352  1.00  0.00           C  
ATOM   3559  C   PRO     5     -27.496  20.208 -18.407  1.00  0.00           C  
ATOM   3560  C   PRO     5     -23.843  23.394 -15.595  1.00  0.00           C  
ATOM   3561  O   PRO     5     -27.260  23.854 -22.389  1.00  0.00           O  
ATOM   3562  O   PRO     5     -26.833  21.038 -19.127  1.00  0.00           O  
ATOM   3563  O   PRO     5     -23.927  22.342 -16.262  1.00  0.00           O  
ATOM   3564  CB  PRO     5     -27.235  24.134 -25.762  1.00  0.00           C  
ATOM   3565  CB  PRO     5     -28.976  18.706 -19.719  1.00  0.00           C  
ATOM   3566  CB  PRO     5     -25.883  23.917 -14.099  1.00  0.00           C  
ATOM   3567  CG  PRO     5     -27.578  25.611 -25.484  1.00  0.00           C  
ATOM   3568  CG  PRO     5     -29.973  19.059 -20.809  1.00  0.00           C  
ATOM   3569  CG  PRO     5     -26.819  22.810 -14.555  1.00  0.00           C  
ATOM   3570  CD  PRO     5     -29.055  25.585 -25.067  1.00  0.00           C  
ATOM   3571  CD  PRO     5     -29.782  20.522 -21.081  1.00  0.00           C  
ATOM   3572  CD  PRO     5     -27.254  23.475 -15.878  1.00  0.00           C  
ATOM   3573  N   HYP     6     -26.587  21.935 -23.403  1.00  0.00           N  
ATOM   3574  N   HYP     6     -26.973  19.484 -17.378  1.00  0.00           N  
ATOM   3575  N   HYP     6     -22.683  23.738 -15.004  1.00  0.00           N  
ATOM   3576  CA  HYP     6     -25.704  21.429 -22.320  1.00  0.00           C  
ATOM   3577  CA  HYP     6     -25.610  19.762 -16.876  1.00  0.00           C  
ATOM   3578  CA  HYP     6     -21.470  22.933 -15.146  1.00  0.00           C  
ATOM   3579  C   HYP     6     -24.735  22.389 -21.814  1.00  0.00           C  
ATOM   3580  C   HYP     6     -24.597  19.401 -18.001  1.00  0.00           C  
ATOM   3581  C   HYP     6     -21.630  21.480 -14.780  1.00  0.00           C  
ATOM   3582  O   HYP     6     -24.160  23.226 -22.510  1.00  0.00           O  
ATOM   3583  O   HYP     6     -24.903  18.689 -18.949  1.00  0.00           O  
ATOM   3584  O   HYP     6     -22.245  21.169 -13.757  1.00  0.00           O  
ATOM   3585  CB  HYP     6     -25.104  20.078 -22.867  1.00  0.00           C  
ATOM   3586  CB  HYP     6     -25.527  18.767 -15.670  1.00  0.00           C  
ATOM   3587  CB  HYP     6     -20.413  23.658 -14.349  1.00  0.00           C  
ATOM   3588  CG  HYP     6     -26.267  19.587 -23.770  1.00  0.00           C  
ATOM   3589  CG  HYP     6     -26.958  18.550 -15.233  1.00  0.00           C  
ATOM   3590  CG  HYP     6     -21.003  25.089 -14.106  1.00  0.00           C  
ATOM   3591  CD2 HYP     6     -26.744  20.896 -24.447  1.00  0.00           C  
ATOM   3592  CD2 HYP     6     -27.693  18.546 -16.515  1.00  0.00           C  
ATOM   3593  CD2 HYP     6     -22.507  24.789 -13.976  1.00  0.00           C  
ATOM   3594  OD1 HYP     6     -27.374  19.038 -23.105  1.00  0.00           O  
ATOM   3595  OD1 HYP     6     -27.237  19.601 -14.387  1.00  0.00           O  
ATOM   3596  OD1 HYP     6     -20.663  25.828 -15.239  1.00  0.00           O  
ATOM   3597  N   GLY     7     -24.616  22.322 -20.483  1.00  0.00           N  
ATOM   3598  N   GLY     7     -23.393  19.996 -17.871  1.00  0.00           N  
ATOM   3599  N   GLY     7     -20.882  20.606 -15.497  1.00  0.00           N  
ATOM   3600  CA  GLY     7     -23.778  23.268 -19.632  1.00  0.00           C  
ATOM   3601  CA  GLY     7     -22.196  19.505 -18.549  1.00  0.00           C  
ATOM   3602  CA  GLY     7     -20.595  19.268 -15.029  1.00  0.00           C  
ATOM   3603  C   GLY     7     -22.260  23.082 -19.687  1.00  0.00           C  
ATOM   3604  C   GLY     7     -21.893  17.986 -18.406  1.00  0.00           C  
ATOM   3605  C   GLY     7     -20.206  19.150 -13.553  1.00  0.00           C  
ATOM   3606  O   GLY     7     -21.846  22.124 -20.375  1.00  0.00           O  
ATOM   3607  O   GLY     7     -22.352  17.396 -17.459  1.00  0.00           O  
ATOM   3608  O   GLY     7     -19.531  20.050 -13.013  1.00  0.00           O  
ATOM   3609  N   PRO     8     -21.381  23.953 -19.123  1.00  0.00           N  
ATOM   3610  N   PRO     8     -21.109  17.435 -19.360  1.00  0.00           N  
ATOM   3611  N   PRO     8     -20.427  17.986 -12.882  1.00  0.00           N  
ATOM   3612  CA  PRO     8     -19.904  23.769 -19.349  1.00  0.00           C  
ATOM   3613  CA  PRO     8     -20.368  16.184 -19.191  1.00  0.00           C  
ATOM   3614  CA  PRO     8     -19.827  17.746 -11.566  1.00  0.00           C  
ATOM   3615  C   PRO     8     -19.269  22.418 -18.820  1.00  0.00           C  
ATOM   3616  C   PRO     8     -19.492  16.254 -17.851  1.00  0.00           C  
ATOM   3617  C   PRO     8     -18.339  17.396 -11.659  1.00  0.00           C  
ATOM   3618  O   PRO     8     -19.803  21.800 -17.885  1.00  0.00           O  
ATOM   3619  O   PRO     8     -18.927  17.325 -17.554  1.00  0.00           O  
ATOM   3620  O   PRO     8     -17.816  17.139 -12.747  1.00  0.00           O  
ATOM   3621  CB  PRO     8     -19.263  24.984 -18.609  1.00  0.00           C  
ATOM   3622  CB  PRO     8     -19.511  16.034 -20.460  1.00  0.00           C  
ATOM   3623  CB  PRO     8     -20.610  16.519 -11.166  1.00  0.00           C  
ATOM   3624  CG  PRO     8     -20.365  26.065 -18.773  1.00  0.00           C  
ATOM   3625  CG  PRO     8     -19.182  17.501 -20.849  1.00  0.00           C  
ATOM   3626  CG  PRO     8     -20.799  15.759 -12.427  1.00  0.00           C  
ATOM   3627  CD  PRO     8     -21.646  25.280 -18.552  1.00  0.00           C  
ATOM   3628  CD  PRO     8     -20.530  18.156 -20.541  1.00  0.00           C  
ATOM   3629  CD  PRO     8     -21.062  16.857 -13.426  1.00  0.00           C  
ATOM   3630  N   HYP     9     -18.157  21.897 -19.402  1.00  0.00           N  
ATOM   3631  N   HYP     9     -19.299  15.145 -17.064  1.00  0.00           N  
ATOM   3632  N   HYP     9     -17.490  17.330 -10.575  1.00  0.00           N  
ATOM   3633  CA  HYP     9     -17.507  20.729 -18.864  1.00  0.00           C  
ATOM   3634  CA  HYP     9     -18.450  15.027 -15.873  1.00  0.00           C  
ATOM   3635  CA  HYP     9     -16.094  16.858 -10.664  1.00  0.00           C  
ATOM   3636  C   HYP     9     -17.059  20.856 -17.388  1.00  0.00           C  
ATOM   3637  C   HYP     9     -16.948  15.171 -16.234  1.00  0.00           C  
ATOM   3638  C   HYP     9     -15.914  15.547 -11.383  1.00  0.00           C  
ATOM   3639  O   HYP     9     -16.580  21.933 -17.030  1.00  0.00           O  
ATOM   3640  O   HYP     9     -16.564  14.735 -17.352  1.00  0.00           O  
ATOM   3641  O   HYP     9     -16.849  14.768 -11.336  1.00  0.00           O  
ATOM   3642  CB  HYP     9     -16.275  20.398 -19.793  1.00  0.00           C  
ATOM   3643  CB  HYP     9     -18.770  13.672 -15.268  1.00  0.00           C  
ATOM   3644  CB  HYP     9     -15.537  16.807  -9.218  1.00  0.00           C  
ATOM   3645  CG  HYP     9     -16.775  21.033 -21.094  1.00  0.00           C  
ATOM   3646  CG  HYP     9     -20.244  13.393 -15.780  1.00  0.00           C  
ATOM   3647  CG  HYP     9     -16.501  17.804  -8.564  1.00  0.00           C  
ATOM   3648  CD2 HYP     9     -17.683  22.144 -20.725  1.00  0.00           C  
ATOM   3649  CD2 HYP     9     -20.163  13.986 -17.183  1.00  0.00           C  
ATOM   3650  CD2 HYP     9     -17.804  17.794  -9.218  1.00  0.00           C  
ATOM   3651  OD1 HYP     9     -17.371  19.961 -21.865  1.00  0.00           O  
ATOM   3652  OD1 HYP     9     -21.248  13.889 -15.006  1.00  0.00           O  
ATOM   3653  OD1 HYP     9     -16.096  19.122  -8.696  1.00  0.00           O  
ATOM   3654  N   GLY    10     -17.140  19.852 -16.565  1.00  0.00           N  
ATOM   3655  N   GLY    10     -16.201  15.836 -15.385  1.00  0.00           N  
ATOM   3656  N   GLY    10     -14.850  15.171 -12.094  1.00  0.00           N  
ATOM   3657  CA  GLY    10     -16.910  19.798 -15.167  1.00  0.00           C  
ATOM   3658  CA  GLY    10     -14.820  16.271 -15.704  1.00  0.00           C  
ATOM   3659  CA  GLY    10     -14.493  13.990 -12.897  1.00  0.00           C  
ATOM   3660  C   GLY    10     -15.434  19.957 -14.658  1.00  0.00           C  
ATOM   3661  C   GLY    10     -13.746  15.180 -15.898  1.00  0.00           C  
ATOM   3662  C   GLY    10     -14.439  12.734 -12.033  1.00  0.00           C  
ATOM   3663  O   GLY    10     -14.494  19.819 -15.395  1.00  0.00           O  
ATOM   3664  O   GLY    10     -14.089  14.039 -15.877  1.00  0.00           O  
ATOM   3665  O   GLY    10     -14.661  12.777 -10.814  1.00  0.00           O  
ATOM   3666  N   PRO    11     -15.324  20.000 -13.340  1.00  0.00           N  
ATOM   3667  N   PRO    11     -12.479  15.494 -16.041  1.00  0.00           N  
ATOM   3668  N   PRO    11     -14.162  11.526 -12.658  1.00  0.00           N  
ATOM   3669  CA  PRO    11     -13.949  20.112 -12.669  1.00  0.00           C  
ATOM   3670  CA  PRO    11     -11.515  14.470 -16.400  1.00  0.00           C  
ATOM   3671  CA  PRO    11     -14.101  10.314 -11.874  1.00  0.00           C  
ATOM   3672  C   PRO    11     -13.055  18.799 -12.720  1.00  0.00           C  
ATOM   3673  C   PRO    11     -11.092  13.507 -15.231  1.00  0.00           C  
ATOM   3674  C   PRO    11     -12.918  10.384 -10.926  1.00  0.00           C  
ATOM   3675  O   PRO    11     -13.598  17.646 -12.676  1.00  0.00           O  
ATOM   3676  O   PRO    11     -11.127  13.930 -14.052  1.00  0.00           O  
ATOM   3677  O   PRO    11     -11.900  11.131 -11.168  1.00  0.00           O  
ATOM   3678  CB  PRO    11     -14.249  20.444 -11.200  1.00  0.00           C  
ATOM   3679  CB  PRO    11     -10.278  15.245 -16.960  1.00  0.00           C  
ATOM   3680  CB  PRO    11     -13.878   9.287 -12.986  1.00  0.00           C  
ATOM   3681  CG  PRO    11     -15.566  21.135 -11.305  1.00  0.00           C  
ATOM   3682  CG  PRO    11     -10.962  16.489 -17.492  1.00  0.00           C  
ATOM   3683  CG  PRO    11     -14.727   9.821 -14.153  1.00  0.00           C  
ATOM   3684  CD  PRO    11     -16.310  20.414 -12.374  1.00  0.00           C  
ATOM   3685  CD  PRO    11     -11.913  16.779 -16.251  1.00  0.00           C  
ATOM   3686  CD  PRO    11     -14.236  11.257 -14.032  1.00  0.00           C  
ATOM   3687  N   HYP    12     -11.705  18.945 -12.674  1.00  0.00           N  
ATOM   3688  N   HYP    12     -10.769  12.289 -15.531  1.00  0.00           N  
ATOM   3689  N   HYP    12     -12.924   9.456  -9.920  1.00  0.00           N  
ATOM   3690  CA  HYP    12     -10.762  17.794 -12.520  1.00  0.00           C  
ATOM   3691  CA  HYP    12     -10.308  11.294 -14.597  1.00  0.00           C  
ATOM   3692  CA  HYP    12     -11.702   9.277  -9.139  1.00  0.00           C  
ATOM   3693  C   HYP    12     -11.202  16.960 -11.359  1.00  0.00           C  
ATOM   3694  C   HYP    12      -9.200  11.762 -13.680  1.00  0.00           C  
ATOM   3695  C   HYP    12     -10.659   8.678 -10.020  1.00  0.00           C  
ATOM   3696  O   HYP    12     -11.352  17.410 -10.257  1.00  0.00           O  
ATOM   3697  O   HYP    12      -8.270  12.271 -14.328  1.00  0.00           O  
ATOM   3698  O   HYP    12     -11.011   7.806 -10.887  1.00  0.00           O  
ATOM   3699  CB  HYP    12      -9.420  18.479 -12.294  1.00  0.00           C  
ATOM   3700  CB  HYP    12      -9.783  10.155 -15.377  1.00  0.00           C  
ATOM   3701  CB  HYP    12     -12.098   8.443  -7.974  1.00  0.00           C  
ATOM   3702  CG  HYP    12      -9.574  19.739 -13.140  1.00  0.00           C  
ATOM   3703  CG  HYP    12     -10.690  10.107 -16.591  1.00  0.00           C  
ATOM   3704  CG  HYP    12     -13.631   8.720  -7.830  1.00  0.00           C  
ATOM   3705  CD2 HYP    12     -10.986  20.201 -12.786  1.00  0.00           C  
ATOM   3706  CD2 HYP    12     -10.990  11.593 -16.804  1.00  0.00           C  
ATOM   3707  CD2 HYP    12     -14.077   8.926  -9.246  1.00  0.00           C  
ATOM   3708  OD1 HYP    12      -9.311  19.327 -14.493  1.00  0.00           O  
ATOM   3709  OD1 HYP    12     -11.768   9.179 -16.300  1.00  0.00           O  
ATOM   3710  OD1 HYP    12     -13.813   9.811  -6.914  1.00  0.00           O  
ATOM   3711  N   GLY    13     -11.423  15.709 -11.654  1.00  0.00           N  
ATOM   3712  N   GLY    13      -9.246  11.531 -12.375  1.00  0.00           N  
ATOM   3713  N   GLY    13      -9.382   8.899  -9.784  1.00  0.00           N  
ATOM   3714  CA  GLY    13     -11.776  14.665 -10.670  1.00  0.00           C  
ATOM   3715  CA  GLY    13      -8.186  11.785 -11.445  1.00  0.00           C  
ATOM   3716  CA  GLY    13      -8.284   8.058 -10.367  1.00  0.00           C  
ATOM   3717  C   GLY    13     -10.638  14.412  -9.618  1.00  0.00           C  
ATOM   3718  C   GLY    13      -6.802  11.070 -11.695  1.00  0.00           C  
ATOM   3719  C   GLY    13      -8.132   6.601  -9.929  1.00  0.00           C  
ATOM   3720  O   GLY    13      -9.472  14.756  -9.833  1.00  0.00           O  
ATOM   3721  O   GLY    13      -6.616  10.132 -12.479  1.00  0.00           O  
ATOM   3722  O   GLY    13      -8.679   6.254  -8.902  1.00  0.00           O  
ATOM   3723  N   PRO    14     -11.034  13.749  -8.518  1.00  0.00           N  
ATOM   3724  N   PRO    14      -5.706  11.554 -11.071  1.00  0.00           N  
ATOM   3725  N   PRO    14      -7.310   5.864 -10.687  1.00  0.00           N  
ATOM   3726  CA  PRO    14     -10.120  13.696  -7.372  1.00  0.00           C  
ATOM   3727  CA  PRO    14      -4.383  10.857 -10.977  1.00  0.00           C  
ATOM   3728  CA  PRO    14      -7.081   4.469 -10.258  1.00  0.00           C  
ATOM   3729  C   PRO    14      -8.992  12.677  -7.483  1.00  0.00           C  
ATOM   3730  C   PRO    14      -4.378   9.681  -9.989  1.00  0.00           C  
ATOM   3731  C   PRO    14      -6.365   4.335  -8.859  1.00  0.00           C  
ATOM   3732  O   PRO    14      -9.131  11.697  -8.207  1.00  0.00           O  
ATOM   3733  O   PRO    14      -5.255   9.528  -9.167  1.00  0.00           O  
ATOM   3734  O   PRO    14      -5.491   5.152  -8.512  1.00  0.00           O  
ATOM   3735  CB  PRO    14     -11.041  13.559  -6.188  1.00  0.00           C  
ATOM   3736  CB  PRO    14      -3.348  11.889 -10.558  1.00  0.00           C  
ATOM   3737  CB  PRO    14      -6.235   3.811 -11.378  1.00  0.00           C  
ATOM   3738  CG  PRO    14     -12.102  12.655  -6.686  1.00  0.00           C  
ATOM   3739  CG  PRO    14      -4.232  12.884  -9.715  1.00  0.00           C  
ATOM   3740  CG  PRO    14      -6.390   4.766 -12.578  1.00  0.00           C  
ATOM   3741  CD  PRO    14     -12.283  13.219  -8.114  1.00  0.00           C  
ATOM   3742  CD  PRO    14      -5.685  12.822 -10.293  1.00  0.00           C  
ATOM   3743  CD  PRO    14      -6.647   6.112 -11.958  1.00  0.00           C  
ATOM   3744  N   HYP    15      -7.907  12.791  -6.642  1.00  0.00           N  
ATOM   3745  N   HYP    15      -3.435   8.713 -10.147  1.00  0.00           N  
ATOM   3746  N   HYP    15      -6.826   3.317  -8.105  1.00  0.00           N  
ATOM   3747  CA  HYP    15      -6.968  11.744  -6.549  1.00  0.00           C  
ATOM   3748  CA  HYP    15      -3.443   7.458  -9.343  1.00  0.00           C  
ATOM   3749  CA  HYP    15      -6.292   2.975  -6.785  1.00  0.00           C  
ATOM   3750  C   HYP    15      -7.547  10.323  -6.275  1.00  0.00           C  
ATOM   3751  C   HYP    15      -3.162   7.722  -7.886  1.00  0.00           C  
ATOM   3752  C   HYP    15      -4.766   2.791  -6.782  1.00  0.00           C  
ATOM   3753  O   HYP    15      -8.631  10.224  -5.643  1.00  0.00           O  
ATOM   3754  O   HYP    15      -2.615   8.720  -7.386  1.00  0.00           O  
ATOM   3755  O   HYP    15      -4.239   2.187  -7.762  1.00  0.00           O  
ATOM   3756  CB  HYP    15      -6.049  12.063  -5.468  1.00  0.00           C  
ATOM   3757  CB  HYP    15      -2.215   6.643  -9.876  1.00  0.00           C  
ATOM   3758  CB  HYP    15      -6.989   1.663  -6.422  1.00  0.00           C  
ATOM   3759  CG  HYP    15      -5.970  13.544  -5.700  1.00  0.00           C  
ATOM   3760  CG  HYP    15      -2.239   7.124 -11.426  1.00  0.00           C  
ATOM   3761  CG  HYP    15      -8.299   1.823  -7.126  1.00  0.00           C  
ATOM   3762  CD2 HYP    15      -7.386  13.961  -5.946  1.00  0.00           C  
ATOM   3763  CD2 HYP    15      -2.659   8.591 -11.321  1.00  0.00           C  
ATOM   3764  CD2 HYP    15      -7.826   2.307  -8.428  1.00  0.00           C  
ATOM   3765  OD1 HYP    15      -5.130  13.989  -6.795  1.00  0.00           O  
ATOM   3766  OD1 HYP    15      -3.123   6.363 -12.155  1.00  0.00           O  
ATOM   3767  OD1 HYP    15      -9.254   2.626  -6.535  1.00  0.00           O  
ATOM   3768  N   GLY    16      -6.904   9.298  -6.902  1.00  0.00           N  
ATOM   3769  N   GLY    16      -3.603   6.699  -7.100  1.00  0.00           N  
ATOM   3770  N   GLY    16      -4.038   3.204  -5.695  1.00  0.00           N  
ATOM   3771  CA  GLY    16      -7.324   7.956  -6.699  1.00  0.00           C  
ATOM   3772  CA  GLY    16      -3.633   6.670  -5.624  1.00  0.00           C  
ATOM   3773  CA  GLY    16      -2.594   3.291  -5.718  1.00  0.00           C  
ATOM   3774  C   GLY    16      -7.083   7.445  -5.255  1.00  0.00           C  
ATOM   3775  C   GLY    16      -2.210   6.488  -5.022  1.00  0.00           C  
ATOM   3776  C   GLY    16      -1.901   1.884  -5.822  1.00  0.00           C  
ATOM   3777  O   GLY    16      -6.223   7.918  -4.517  1.00  0.00           O  
ATOM   3778  O   GLY    16      -1.277   6.027  -5.672  1.00  0.00           O  
ATOM   3779  O   GLY    16      -2.476   0.815  -5.739  1.00  0.00           O  
ATOM   3780  N   PRO    17      -7.771   6.359  -4.833  1.00  0.00           N  
ATOM   3781  N   PRO    17      -1.999   6.806  -3.729  1.00  0.00           N  
ATOM   3782  N   PRO    17      -0.544   1.914  -6.110  1.00  0.00           N  
ATOM   3783  CA  PRO    17      -7.726   5.767  -3.438  1.00  0.00           C  
ATOM   3784  CA  PRO    17      -0.692   6.675  -3.092  1.00  0.00           C  
ATOM   3785  CA  PRO    17       0.245   0.714  -6.309  1.00  0.00           C  
ATOM   3786  C   PRO    17      -6.439   4.993  -3.093  1.00  0.00           C  
ATOM   3787  C   PRO    17      -0.441   5.152  -2.733  1.00  0.00           C  
ATOM   3788  C   PRO    17       0.269  -0.160  -5.009  1.00  0.00           C  
ATOM   3789  O   PRO    17      -5.767   4.551  -3.974  1.00  0.00           O  
ATOM   3790  O   PRO    17      -1.448   4.433  -2.614  1.00  0.00           O  
ATOM   3791  O   PRO    17       0.180   0.415  -3.910  1.00  0.00           O  
ATOM   3792  CB  PRO    17      -8.875   4.714  -3.315  1.00  0.00           C  
ATOM   3793  CB  PRO    17      -0.822   7.557  -1.846  1.00  0.00           C  
ATOM   3794  CB  PRO    17       1.638   1.144  -6.655  1.00  0.00           C  
ATOM   3795  CG  PRO    17      -9.855   5.291  -4.385  1.00  0.00           C  
ATOM   3796  CG  PRO    17      -2.302   7.451  -1.443  1.00  0.00           C  
ATOM   3797  CG  PRO    17       1.381   2.469  -7.329  1.00  0.00           C  
ATOM   3798  CD  PRO    17      -8.989   5.903  -5.456  1.00  0.00           C  
ATOM   3799  CD  PRO    17      -2.926   7.412  -2.830  1.00  0.00           C  
ATOM   3800  CD  PRO    17       0.260   3.044  -6.474  1.00  0.00           C  
ATOM   3801  N   HYP    18      -6.134   4.746  -1.789  1.00  0.00           N  
ATOM   3802  N   HYP    18       0.830   4.724  -2.704  1.00  0.00           N  
ATOM   3803  N   HYP    18       0.345  -1.511  -5.065  1.00  0.00           N  
ATOM   3804  CA  HYP    18      -4.881   4.106  -1.308  1.00  0.00           C  
ATOM   3805  CA  HYP    18       1.208   3.412  -2.169  1.00  0.00           C  
ATOM   3806  CA  HYP    18       0.498  -2.345  -3.899  1.00  0.00           C  
ATOM   3807  C   HYP    18      -4.815   2.718  -1.990  1.00  0.00           C  
ATOM   3808  C   HYP    18       0.367   2.817  -0.994  1.00  0.00           C  
ATOM   3809  C   HYP    18       1.742  -2.025  -3.018  1.00  0.00           C  
ATOM   3810  O   HYP    18      -5.827   2.128  -2.437  1.00  0.00           O  
ATOM   3811  O   HYP    18       0.010   3.585  -0.078  1.00  0.00           O  
ATOM   3812  O   HYP    18       2.817  -1.687  -3.553  1.00  0.00           O  
ATOM   3813  CB  HYP    18      -4.892   4.047   0.216  1.00  0.00           C  
ATOM   3814  CB  HYP    18       2.746   3.411  -1.855  1.00  0.00           C  
ATOM   3815  CB  HYP    18       0.501  -3.816  -4.340  1.00  0.00           C  
ATOM   3816  CG  HYP    18      -5.995   4.997   0.634  1.00  0.00           C  
ATOM   3817  CG  HYP    18       3.163   4.428  -2.990  1.00  0.00           C  
ATOM   3818  CG  HYP    18      -0.051  -3.810  -5.837  1.00  0.00           C  
ATOM   3819  CD2 HYP    18      -6.919   5.150  -0.619  1.00  0.00           C  
ATOM   3820  CD2 HYP    18       2.059   5.395  -3.072  1.00  0.00           C  
ATOM   3821  CD2 HYP    18       0.302  -2.354  -6.242  1.00  0.00           C  
ATOM   3822  OD1 HYP    18      -5.452   6.282   0.799  1.00  0.00           O  
ATOM   3823  OD1 HYP    18       3.285   3.639  -4.163  1.00  0.00           O  
ATOM   3824  OD1 HYP    18      -1.469  -4.028  -5.872  1.00  0.00           O  
ATOM   3825  N   GLY    19      -3.608   2.191  -2.160  1.00  0.00           N  
ATOM   3826  N   GLY    19       0.139   1.491  -1.014  1.00  0.00           N  
ATOM   3827  N   GLY    19       1.616  -2.176  -1.650  1.00  0.00           N  
ATOM   3828  CA  GLY    19      -3.289   0.847  -2.583  1.00  0.00           C  
ATOM   3829  CA  GLY    19      -0.352   0.697   0.057  1.00  0.00           C  
ATOM   3830  CA  GLY    19       2.646  -1.676  -0.667  1.00  0.00           C  
ATOM   3831  C   GLY    19      -3.454  -0.222  -1.494  1.00  0.00           C  
ATOM   3832  C   GLY    19       0.645   0.663   1.280  1.00  0.00           C  
ATOM   3833  C   GLY    19       4.029  -2.373  -0.588  1.00  0.00           C  
ATOM   3834  O   GLY    19      -3.649   0.185  -0.333  1.00  0.00           O  
ATOM   3835  O   GLY    19       1.852   1.024   1.186  1.00  0.00           O  
ATOM   3836  O   GLY    19       4.299  -3.374  -1.259  1.00  0.00           O  
ATOM   3837  N   PRO    20      -3.329  -1.493  -1.835  1.00  0.00           N  
ATOM   3838  N   PRO    20       0.167   0.192   2.489  1.00  0.00           N  
ATOM   3839  N   PRO    20       4.951  -1.872   0.294  1.00  0.00           N  
ATOM   3840  CA  PRO    20      -3.270  -2.616  -0.815  1.00  0.00           C  
ATOM   3841  CA  PRO    20       1.016  -0.034   3.695  1.00  0.00           C  
ATOM   3842  CA  PRO    20       6.280  -2.440   0.444  1.00  0.00           C  
ATOM   3843  C   PRO    20      -1.886  -2.894  -0.162  1.00  0.00           C  
ATOM   3844  C   PRO    20       2.073  -1.079   3.443  1.00  0.00           C  
ATOM   3845  C   PRO    20       6.367  -3.767   1.160  1.00  0.00           C  
ATOM   3846  O   PRO    20      -0.872  -2.402  -0.737  1.00  0.00           O  
ATOM   3847  O   PRO    20       1.901  -1.905   2.566  1.00  0.00           O  
ATOM   3848  O   PRO    20       5.429  -4.083   1.945  1.00  0.00           O  
ATOM   3849  CB  PRO    20      -3.795  -3.837  -1.592  1.00  0.00           C  
ATOM   3850  CB  PRO    20      -0.078  -0.464   4.721  1.00  0.00           C  
ATOM   3851  CB  PRO    20       7.036  -1.355   1.135  1.00  0.00           C  
ATOM   3852  CG  PRO    20      -3.231  -3.637  -3.003  1.00  0.00           C  
ATOM   3853  CG  PRO    20      -1.396   0.089   4.172  1.00  0.00           C  
ATOM   3854  CG  PRO    20       6.425  -0.047   0.784  1.00  0.00           C  
ATOM   3855  CD  PRO    20      -3.336  -2.085  -3.193  1.00  0.00           C  
ATOM   3856  CD  PRO    20      -1.201  -0.215   2.722  1.00  0.00           C  
ATOM   3857  CD  PRO    20       4.907  -0.532   0.807  1.00  0.00           C  
ATOM   3858  N   HYP    21      -1.887  -3.552   1.030  1.00  0.00           N  
ATOM   3859  N   HYP    21       3.121  -1.156   4.279  1.00  0.00           N  
ATOM   3860  N   HYP    21       7.403  -4.646   1.057  1.00  0.00           N  
ATOM   3861  CA  HYP    21      -0.629  -3.922   1.696  1.00  0.00           C  
ATOM   3862  CA  HYP    21       3.970  -2.321   4.384  1.00  0.00           C  
ATOM   3863  CA  HYP    21       7.469  -5.882   1.878  1.00  0.00           C  
ATOM   3864  C   HYP    21       0.371  -4.722   0.832  1.00  0.00           C  
ATOM   3865  C   HYP    21       3.166  -3.568   4.731  1.00  0.00           C  
ATOM   3866  C   HYP    21       7.414  -5.583   3.367  1.00  0.00           C  
ATOM   3867  O   HYP    21       0.005  -5.291  -0.176  1.00  0.00           O  
ATOM   3868  O   HYP    21       2.249  -3.530   5.517  1.00  0.00           O  
ATOM   3869  O   HYP    21       8.163  -4.667   3.787  1.00  0.00           O  
ATOM   3870  CB  HYP    21      -0.985  -4.711   2.954  1.00  0.00           C  
ATOM   3871  CB  HYP    21       4.960  -2.033   5.439  1.00  0.00           C  
ATOM   3872  CB  HYP    21       8.815  -6.545   1.501  1.00  0.00           C  
ATOM   3873  CG  HYP    21      -2.486  -4.282   3.117  1.00  0.00           C  
ATOM   3874  CG  HYP    21       5.114  -0.519   5.454  1.00  0.00           C  
ATOM   3875  CG  HYP    21       9.161  -5.982   0.145  1.00  0.00           C  
ATOM   3876  CD2 HYP    21      -3.003  -3.908   1.757  1.00  0.00           C  
ATOM   3877  CD2 HYP    21       3.683  -0.104   5.166  1.00  0.00           C  
ATOM   3878  CD2 HYP    21       8.622  -4.515   0.318  1.00  0.00           C  
ATOM   3879  OD1 HYP    21      -2.481  -3.173   4.000  1.00  0.00           O  
ATOM   3880  OD1 HYP    21       5.916  -0.036   4.416  1.00  0.00           O  
ATOM   3881  OD1 HYP    21       8.464  -6.774  -0.826  1.00  0.00           O  
ATOM   3882  N   GLY    22       1.623  -4.783   1.275  1.00  0.00           N  
ATOM   3883  N   GLY    22       3.680  -4.662   4.192  1.00  0.00           N  
ATOM   3884  N   GLY    22       6.629  -6.363   4.138  1.00  0.00           N  
ATOM   3885  CA  GLY    22       2.730  -5.446   0.580  1.00  0.00           C  
ATOM   3886  CA  GLY    22       2.953  -5.945   4.299  1.00  0.00           C  
ATOM   3887  CA  GLY    22       6.558  -6.317   5.562  1.00  0.00           C  
ATOM   3888  C   GLY    22       2.767  -6.941   0.818  1.00  0.00           C  
ATOM   3889  C   GLY    22       3.155  -6.791   5.563  1.00  0.00           C  
ATOM   3890  C   GLY    22       7.848  -6.661   6.311  1.00  0.00           C  
ATOM   3891  O   GLY    22       1.915  -7.489   1.541  1.00  0.00           O  
ATOM   3892  O   GLY    22       3.629  -6.291   6.524  1.00  0.00           O  
ATOM   3893  O   GLY    22       8.920  -6.636   5.730  1.00  0.00           O  
ATOM   3894  N   PRO    23       3.681  -7.694   0.228  1.00  0.00           N  
ATOM   3895  N   PRO    23       2.683  -8.087   5.498  1.00  0.00           N  
ATOM   3896  N   PRO    23       7.787  -6.736   7.654  1.00  0.00           N  
ATOM   3897  CA  PRO    23       3.912  -9.068   0.617  1.00  0.00           C  
ATOM   3898  CA  PRO    23       2.607  -8.935   6.664  1.00  0.00           C  
ATOM   3899  CA  PRO    23       8.925  -6.513   8.580  1.00  0.00           C  
ATOM   3900  C   PRO    23       4.560  -9.245   2.037  1.00  0.00           C  
ATOM   3901  C   PRO    23       3.983  -9.177   7.298  1.00  0.00           C  
ATOM   3902  C   PRO    23       9.633  -7.846   8.915  1.00  0.00           C  
ATOM   3903  O   PRO    23       5.034  -8.258   2.589  1.00  0.00           O  
ATOM   3904  O   PRO    23       5.029  -9.115   6.643  1.00  0.00           O  
ATOM   3905  O   PRO    23       8.926  -8.917   9.060  1.00  0.00           O  
ATOM   3906  CB  PRO    23       4.791  -9.627  -0.476  1.00  0.00           C  
ATOM   3907  CB  PRO    23       1.805 -10.169   6.147  1.00  0.00           C  
ATOM   3908  CB  PRO    23       8.441  -5.870   9.907  1.00  0.00           C  
ATOM   3909  CG  PRO    23       5.702  -8.414  -0.662  1.00  0.00           C  
ATOM   3910  CG  PRO    23       0.888  -9.584   5.169  1.00  0.00           C  
ATOM   3911  CG  PRO    23       6.964  -6.306   9.918  1.00  0.00           C  
ATOM   3912  CD  PRO    23       4.736  -7.298  -0.760  1.00  0.00           C  
ATOM   3913  CD  PRO    23       1.765  -8.603   4.536  1.00  0.00           C  
ATOM   3914  CD  PRO    23       6.588  -6.376   8.425  1.00  0.00           C  
ATOM   3915  N   HYP    24       4.593 -10.468   2.500  1.00  0.00           N  
ATOM   3916  N   HYP    24       4.041  -9.515   8.608  1.00  0.00           N  
ATOM   3917  N   HYP    24      10.927  -7.823   9.288  1.00  0.00           N  
ATOM   3918  CA  HYP    24       5.078 -10.740   3.851  1.00  0.00           C  
ATOM   3919  CA  HYP    24       5.267  -9.872   9.331  1.00  0.00           C  
ATOM   3920  CA  HYP    24      11.566  -8.986   9.890  1.00  0.00           C  
ATOM   3921  C   HYP    24       6.588 -10.504   3.996  1.00  0.00           C  
ATOM   3922  C   HYP    24       5.898 -11.133   8.778  1.00  0.00           C  
ATOM   3923  C   HYP    24      10.870  -9.657  11.069  1.00  0.00           C  
ATOM   3924  O   HYP    24       7.327 -10.585   3.015  1.00  0.00           O  
ATOM   3925  O   HYP    24       5.197 -12.063   8.282  1.00  0.00           O  
ATOM   3926  O   HYP    24      10.437  -8.942  11.989  1.00  0.00           O  
ATOM   3927  CB  HYP    24       4.945 -12.248   4.036  1.00  0.00           C  
ATOM   3928  CB  HYP    24       4.885 -10.010  10.797  1.00  0.00           C  
ATOM   3929  CB  HYP    24      13.048  -8.612  10.253  1.00  0.00           C  
ATOM   3930  CG  HYP    24       3.811 -12.613   3.094  1.00  0.00           C  
ATOM   3931  CG  HYP    24       3.601  -9.111  10.914  1.00  0.00           C  
ATOM   3932  CG  HYP    24      13.208  -7.350   9.413  1.00  0.00           C  
ATOM   3933  CD2 HYP    24       4.084 -11.721   1.937  1.00  0.00           C  
ATOM   3934  CD2 HYP    24       2.952  -9.464   9.591  1.00  0.00           C  
ATOM   3935  CD2 HYP    24      11.845  -6.712   9.411  1.00  0.00           C  
ATOM   3936  OD1 HYP    24       2.559 -12.294   3.625  1.00  0.00           O  
ATOM   3937  OD1 HYP    24       3.990  -7.735  10.930  1.00  0.00           O  
ATOM   3938  OD1 HYP    24      13.628  -7.697   8.100  1.00  0.00           O  
ATOM   3939  N   GLY    25       7.122 -10.144   5.153  1.00  0.00           N  
ATOM   3940  N   GLY    25       7.224 -11.267   8.792  1.00  0.00           N  
ATOM   3941  N   GLY    25      10.805 -11.010  10.941  1.00  0.00           N  
ATOM   3942  CA  GLY    25       8.588  -9.763   5.356  1.00  0.00           C  
ATOM   3943  CA  GLY    25       7.950 -12.406   8.309  1.00  0.00           C  
ATOM   3944  CA  GLY    25      10.107 -11.837  11.889  1.00  0.00           C  
ATOM   3945  C   GLY    25       9.581 -10.960   5.326  1.00  0.00           C  
ATOM   3946  C   GLY    25       8.139 -13.569   9.331  1.00  0.00           C  
ATOM   3947  C   GLY    25      10.695 -11.918  13.252  1.00  0.00           C  
ATOM   3948  O   GLY    25       9.148 -12.066   4.965  1.00  0.00           O  
ATOM   3949  O   GLY    25       7.626 -13.484  10.445  1.00  0.00           O  
ATOM   3950  O   GLY    25      11.598 -11.199  13.557  1.00  0.00           O  
ATOM   3951  N   PRO    26      10.905 -10.704   5.583  1.00  0.00           N  
ATOM   3952  N   PRO    26       8.775 -14.643   8.888  1.00  0.00           N  
ATOM   3953  N   PRO    26      10.332 -12.926  14.105  1.00  0.00           N  
ATOM   3954  CA  PRO    26      11.959 -11.751   5.496  1.00  0.00           C  
ATOM   3955  CA  PRO    26       9.121 -15.855   9.692  1.00  0.00           C  
ATOM   3956  CA  PRO    26      10.899 -13.315  15.464  1.00  0.00           C  
ATOM   3957  C   PRO    26      12.342 -12.370   6.891  1.00  0.00           C  
ATOM   3958  C   PRO    26      10.448 -15.837  10.418  1.00  0.00           C  
ATOM   3959  C   PRO    26      12.359 -13.691  15.438  1.00  0.00           C  
ATOM   3960  O   PRO    26      11.707 -11.997   7.910  1.00  0.00           O  
ATOM   3961  O   PRO    26      11.316 -14.979  10.265  1.00  0.00           O  
ATOM   3962  O   PRO    26      12.800 -14.183  14.404  1.00  0.00           O  
ATOM   3963  CB  PRO    26      13.194 -10.947   4.907  1.00  0.00           C  
ATOM   3964  CB  PRO    26       9.206 -16.986   8.631  1.00  0.00           C  
ATOM   3965  CB  PRO    26       9.939 -14.444  15.911  1.00  0.00           C  
ATOM   3966  CG  PRO    26      13.128  -9.744   5.802  1.00  0.00           C  
ATOM   3967  CG  PRO    26       9.860 -16.282   7.464  1.00  0.00           C  
ATOM   3968  CG  PRO    26       8.667 -14.156  15.264  1.00  0.00           C  
ATOM   3969  CD  PRO    26      11.543  -9.426   5.782  1.00  0.00           C  
ATOM   3970  CD  PRO    26       9.158 -14.839   7.512  1.00  0.00           C  
ATOM   3971  CD  PRO    26       9.173 -13.714  13.821  1.00  0.00           C  
ATOM   3972  N   HYP    27      13.391 -13.261   7.014  1.00  0.00           N  
ATOM   3973  N   HYP    27      10.694 -16.763  11.370  1.00  0.00           N  
ATOM   3974  N   HYP    27      13.053 -13.623  16.612  1.00  0.00           N  
ATOM   3975  CA  HYP    27      13.781 -13.810   8.274  1.00  0.00           C  
ATOM   3976  CA  HYP    27      11.818 -16.613  12.271  1.00  0.00           C  
ATOM   3977  CA  HYP    27      14.507 -13.907  16.734  1.00  0.00           C  
ATOM   3978  C   HYP    27      14.133 -12.878   9.407  1.00  0.00           C  
ATOM   3979  C   HYP    27      13.288 -16.461  11.732  1.00  0.00           C  
ATOM   3980  C   HYP    27      14.718 -15.361  16.465  1.00  0.00           C  
ATOM   3981  O   HYP    27      14.829 -11.850   9.155  1.00  0.00           O  
ATOM   3982  O   HYP    27      13.548 -16.730  10.570  1.00  0.00           O  
ATOM   3983  O   HYP    27      13.949 -16.177  16.974  1.00  0.00           O  
ATOM   3984  CB  HYP    27      14.879 -14.884   8.072  1.00  0.00           C  
ATOM   3985  CB  HYP    27      11.741 -17.652  13.378  1.00  0.00           C  
ATOM   3986  CB  HYP    27      14.905 -13.585  18.141  1.00  0.00           C  
ATOM   3987  CG  HYP    27      14.469 -15.328   6.620  1.00  0.00           C  
ATOM   3988  CG  HYP    27      10.227 -18.044  13.304  1.00  0.00           C  
ATOM   3989  CG  HYP    27      13.791 -12.550  18.562  1.00  0.00           C  
ATOM   3990  CD2 HYP    27      14.118 -13.998   5.985  1.00  0.00           C  
ATOM   3991  CD2 HYP    27       9.796 -17.839  11.869  1.00  0.00           C  
ATOM   3992  CD2 HYP    27      12.557 -13.041  17.843  1.00  0.00           C  
ATOM   3993  OD1 HYP    27      13.316 -16.215   6.707  1.00  0.00           O  
ATOM   3994  OD1 HYP    27       9.493 -17.228  14.251  1.00  0.00           O  
ATOM   3995  OD1 HYP    27      13.918 -11.191  18.232  1.00  0.00           O  
ATOM   3996  N   GLY    28      13.745 -13.215  10.593  1.00  0.00           N  
ATOM   3997  N   GLY    28      14.138 -16.089  12.687  1.00  0.00           N  
ATOM   3998  N   GLY    28      15.754 -15.776  15.765  1.00  0.00           N  
ATOM   3999  CA  GLY    28      14.077 -12.458  11.728  1.00  0.00           C  
ATOM   4000  CA  GLY    28      15.573 -15.980  12.416  1.00  0.00           C  
ATOM   4001  CA  GLY    28      15.945 -17.188  15.468  1.00  0.00           C  
ATOM   4002  C   GLY    28      15.652 -12.294  12.101  1.00  0.00           C  
ATOM   4003  C   GLY    28      16.344 -17.261  12.087  1.00  0.00           C  
ATOM   4004  C   GLY    28      16.231 -18.166  16.622  1.00  0.00           C  
ATOM   4005  O   GLY    28      16.534 -12.786  11.380  1.00  0.00           O  
ATOM   4006  O   GLY    28      15.827 -18.401  12.099  1.00  0.00           O  
ATOM   4007  O   GLY    28      16.311 -17.720  17.809  1.00  0.00           O  
ATOM   4008  N   PRO    29      16.015 -11.531  13.192  1.00  0.00           N  
ATOM   4009  N   PRO    29      17.633 -17.044  11.641  1.00  0.00           N  
ATOM   4010  N   PRO    29      16.448 -19.494  16.311  1.00  0.00           N  
ATOM   4011  CA  PRO    29      17.351 -11.438  13.717  1.00  0.00           C  
ATOM   4012  CA  PRO    29      18.629 -18.076  11.460  1.00  0.00           C  
ATOM   4013  CA  PRO    29      16.773 -20.615  17.182  1.00  0.00           C  
ATOM   4014  C   PRO    29      17.906 -12.792  14.198  1.00  0.00           C  
ATOM   4015  C   PRO    29      19.203 -18.518  12.847  1.00  0.00           C  
ATOM   4016  C   PRO    29      18.357 -20.688  17.594  1.00  0.00           C  
ATOM   4017  O   PRO    29      17.206 -13.721  14.530  1.00  0.00           O  
ATOM   4018  O   PRO    29      19.032 -17.934  13.916  1.00  0.00           O  
ATOM   4019  O   PRO    29      19.165 -20.132  16.861  1.00  0.00           O  
ATOM   4020  CB  PRO    29      17.370 -10.457  14.847  1.00  0.00           C  
ATOM   4021  CB  PRO    29      19.789 -17.440  10.692  1.00  0.00           C  
ATOM   4022  CB  PRO    29      16.347 -21.837  16.448  1.00  0.00           C  
ATOM   4023  CG  PRO    29      15.955 -10.593  15.377  1.00  0.00           C  
ATOM   4024  CG  PRO    29      19.677 -15.992  11.146  1.00  0.00           C  
ATOM   4025  CG  PRO    29      16.652 -21.424  15.040  1.00  0.00           C  
ATOM   4026  CD  PRO    29      15.079 -10.906  14.121  1.00  0.00           C  
ATOM   4027  CD  PRO    29      18.237 -15.714  11.448  1.00  0.00           C  
ATOM   4028  CD  PRO    29      16.122 -19.998  15.033  1.00  0.00           C  
ATOM   4029  N   HYP    30      19.241 -12.924  14.270  1.00  0.00           N  
ATOM   4030  N   HYP    30      20.042 -19.567  12.798  1.00  0.00           N  
ATOM   4031  N   HYP    30      18.698 -21.362  18.727  1.00  0.00           N  
ATOM   4032  CA  HYP    30      19.853 -14.215  14.610  1.00  0.00           C  
ATOM   4033  CA  HYP    30      20.899 -19.978  13.862  1.00  0.00           C  
ATOM   4034  CA  HYP    30      20.030 -21.462  19.283  1.00  0.00           C  
ATOM   4035  C   HYP    30      19.539 -14.672  16.024  1.00  0.00           C  
ATOM   4036  C   HYP    30      21.672 -18.859  14.512  1.00  0.00           C  
ATOM   4037  C   HYP    30      21.096 -21.993  18.250  1.00  0.00           C  
ATOM   4038  O   HYP    30      19.230 -13.927  16.869  1.00  0.00           O  
ATOM   4039  O   HYP    30      22.367 -18.048  13.877  1.00  0.00           O  
ATOM   4040  O   HYP    30      20.657 -22.590  17.268  1.00  0.00           O  
ATOM   4041  CB  HYP    30      21.381 -14.046  14.347  1.00  0.00           C  
ATOM   4042  CB  HYP    30      21.769 -21.111  13.322  1.00  0.00           C  
ATOM   4043  CB  HYP    30      19.937 -22.426  20.451  1.00  0.00           C  
ATOM   4044  CG  HYP    30      21.384 -12.769  13.407  1.00  0.00           C  
ATOM   4045  CG  HYP    30      20.730 -21.852  12.389  1.00  0.00           C  
ATOM   4046  CG  HYP    30      18.532 -22.156  21.044  1.00  0.00           C  
ATOM   4047  CD2 HYP    30      20.317 -11.931  14.027  1.00  0.00           C  
ATOM   4048  CD2 HYP    30      20.058 -20.658  11.795  1.00  0.00           C  
ATOM   4049  CD2 HYP    30      17.787 -22.049  19.675  1.00  0.00           C  
ATOM   4050  OD1 HYP    30      21.028 -13.059  12.112  1.00  0.00           O  
ATOM   4051  OD1 HYP    30      19.736 -22.517  13.160  1.00  0.00           O  
ATOM   4052  OD1 HYP    30      18.379 -21.021  21.882  1.00  0.00           O  
ATOM   4053  N   GLY    31      19.713 -15.980  16.211  1.00  0.00           N  
ATOM   4054  N   GLY    31      21.680 -18.883  15.830  1.00  0.00           N  
ATOM   4055  N   GLY    31      22.360 -21.737  18.521  1.00  0.00           N  
ATOM   4056  CA  GLY    31      19.458 -16.648  17.425  1.00  0.00           C  
ATOM   4057  CA  GLY    31      22.675 -18.246  16.633  1.00  0.00           C  
ATOM   4058  CA  GLY    31      23.351 -21.862  17.489  1.00  0.00           C  
ATOM   4059  C   GLY    31      20.512 -16.669  18.614  1.00  0.00           C  
ATOM   4060  C   GLY    31      24.153 -18.658  16.419  1.00  0.00           C  
ATOM   4061  C   GLY    31      24.031 -23.241  17.563  1.00  0.00           C  
ATOM   4062  O   GLY    31      21.429 -15.903  18.620  1.00  0.00           O  
ATOM   4063  O   GLY    31      24.454 -19.573  15.643  1.00  0.00           O  
ATOM   4064  O   GLY    31      23.512 -24.162  18.297  1.00  0.00           O  
ATOM   4065  N   PRO    32      20.174 -17.258  19.741  1.00  0.00           N  
ATOM   4066  N   PRO    32      25.028 -17.967  17.207  1.00  0.00           N  
ATOM   4067  N   PRO    32      25.229 -23.452  16.878  1.00  0.00           N  
ATOM   4068  CA  PRO    32      21.033 -17.423  20.931  1.00  0.00           C  
ATOM   4069  CA  PRO    32      26.478 -18.133  17.159  1.00  0.00           C  
ATOM   4070  CA  PRO    32      25.925 -24.735  16.861  1.00  0.00           C  
ATOM   4071  C   PRO    32      22.284 -18.329  20.783  1.00  0.00           C  
ATOM   4072  C   PRO    32      26.855 -19.512  17.811  1.00  0.00           C  
ATOM   4073  C   PRO    32      26.559 -25.069  18.218  1.00  0.00           C  
ATOM   4074  O   PRO    32      22.392 -19.114  19.840  1.00  0.00           O  
ATOM   4075  O   PRO    32      26.068 -20.121  18.516  1.00  0.00           O  
ATOM   4076  O   PRO    32      27.069 -24.167  18.882  1.00  0.00           O  
ATOM   4077  CB  PRO    32      20.225 -18.061  22.003  1.00  0.00           C  
ATOM   4078  CB  PRO    32      27.200 -16.917  17.848  1.00  0.00           C  
ATOM   4079  CB  PRO    32      26.958 -24.713  15.746  1.00  0.00           C  
ATOM   4080  CG  PRO    32      18.745 -17.834  21.563  1.00  0.00           C  
ATOM   4081  CG  PRO    32      26.210 -16.521  18.916  1.00  0.00           C  
ATOM   4082  CG  PRO    32      26.503 -23.534  14.824  1.00  0.00           C  
ATOM   4083  CD  PRO    32      18.883 -17.900  20.057  1.00  0.00           C  
ATOM   4084  CD  PRO    32      24.839 -16.919  18.240  1.00  0.00           C  
ATOM   4085  CD  PRO    32      25.844 -22.599  15.852  1.00  0.00           C  
ATOM   4086  N   HYP    33      23.199 -18.243  21.756  1.00  0.00           N  
ATOM   4087  N   HYP    33      28.057 -20.024  17.684  1.00  0.00           N  
ATOM   4088  N   HYP    33      26.643 -26.343  18.678  1.00  0.00           N  
ATOM   4089  CA  HYP    33      24.436 -19.065  21.701  1.00  0.00           C  
ATOM   4090  CA  HYP    33      28.483 -21.181  18.393  1.00  0.00           C  
ATOM   4091  CA  HYP    33      27.182 -26.755  20.000  1.00  0.00           C  
ATOM   4092  C   HYP    33      24.150 -20.571  21.842  1.00  0.00           C  
ATOM   4093  C   HYP    33      28.415 -21.044  19.962  1.00  0.00           C  
ATOM   4094  C   HYP    33      28.683 -26.354  20.162  1.00  0.00           C  
ATOM   4095  O   HYP    33      23.375 -21.003  22.586  1.00  0.00           O  
ATOM   4096  O   HYP    33      28.545 -19.959  20.437  1.00  0.00           O  
ATOM   4097  O   HYP    33      29.479 -26.294  19.221  1.00  0.00           O  
ATOM   4098  CB  HYP    33      25.471 -18.514  22.803  1.00  0.00           C  
ATOM   4099  CB  HYP    33      29.895 -21.521  17.839  1.00  0.00           C  
ATOM   4100  CB  HYP    33      26.953 -28.260  20.014  1.00  0.00           C  
ATOM   4101  CG  HYP    33      24.919 -17.058  23.013  1.00  0.00           C  
ATOM   4102  CG  HYP    33      29.921 -20.943  16.446  1.00  0.00           C  
ATOM   4103  CG  HYP    33      25.765 -28.477  19.094  1.00  0.00           C  
ATOM   4104  CD2 HYP    33      23.383 -17.316  22.868  1.00  0.00           C  
ATOM   4105  CD2 HYP    33      29.182 -19.601  16.762  1.00  0.00           C  
ATOM   4106  CD2 HYP    33      26.184 -27.543  17.996  1.00  0.00           C  
ATOM   4107  OD1 HYP    33      25.386 -16.269  22.006  1.00  0.00           O  
ATOM   4108  OD1 HYP    33      29.129 -21.646  15.515  1.00  0.00           O  
ATOM   4109  OD1 HYP    33      24.445 -28.231  19.600  1.00  0.00           O  
ATOM   4110  N   GLY    34      24.762 -21.454  21.006  1.00  0.00           N  
ATOM   4111  N   GLY    34      28.146 -22.134  20.596  1.00  0.00           N  
ATOM   4112  N   GLY    34      29.060 -25.921  21.347  1.00  0.00           N  
ATOM   4113  CA  GLY    34      24.556 -22.914  21.057  1.00  0.00           C  
ATOM   4114  CA  GLY    34      28.282 -22.128  22.026  1.00  0.00           C  
ATOM   4115  CA  GLY    34      30.409 -25.466  21.735  1.00  0.00           C  
ATOM   4116  C   GLY    34      24.888 -23.500  22.367  1.00  0.00           C  
ATOM   4117  C   GLY    34      29.631 -21.822  22.667  1.00  0.00           C  
ATOM   4118  C   GLY    34      31.447 -26.592  21.729  1.00  0.00           C  
ATOM   4119  O   GLY    34      25.482 -22.821  23.265  1.00  0.00           O  
ATOM   4120  O   GLY    34      30.688 -22.096  22.098  1.00  0.00           O  
ATOM   4121  O   GLY    34      31.032 -27.767  21.578  1.00  0.00           O  
ATOM   4122  N   PRO    35      24.374 -24.646  22.707  1.00  0.00           N  
ATOM   4123  N   PRO    35      29.566 -21.397  23.959  1.00  0.00           N  
ATOM   4124  N   PRO    35      32.769 -26.265  21.854  1.00  0.00           N  
ATOM   4125  CA  PRO    35      24.640 -25.371  23.943  1.00  0.00           C  
ATOM   4126  CA  PRO    35      30.725 -21.190  24.860  1.00  0.00           C  
ATOM   4127  CA  PRO    35      33.892 -27.136  21.543  1.00  0.00           C  
ATOM   4128  C   PRO    35      26.139 -25.460  24.340  1.00  0.00           C  
ATOM   4129  C   PRO    35      31.444 -22.441  25.442  1.00  0.00           C  
ATOM   4130  C   PRO    35      34.089 -28.233  22.709  1.00  0.00           C  
ATOM   4131  O   PRO    35      26.981 -25.309  23.511  1.00  0.00           O  
ATOM   4132  O   PRO    35      30.765 -23.439  25.517  1.00  0.00           O  
ATOM   4133  O   PRO    35      33.608 -28.125  23.807  1.00  0.00           O  
ATOM   4134  CB  PRO    35      24.080 -26.737  23.685  1.00  0.00           C  
ATOM   4135  CB  PRO    35      30.136 -20.149  25.855  1.00  0.00           C  
ATOM   4136  CB  PRO    35      35.064 -26.226  21.533  1.00  0.00           C  
ATOM   4137  CG  PRO    35      22.860 -26.435  22.779  1.00  0.00           C  
ATOM   4138  CG  PRO    35      28.630 -20.652  26.134  1.00  0.00           C  
ATOM   4139  CG  PRO    35      34.745 -24.939  22.205  1.00  0.00           C  
ATOM   4140  CD  PRO    35      23.548 -25.498  21.781  1.00  0.00           C  
ATOM   4141  CD  PRO    35      28.305 -21.045  24.675  1.00  0.00           C  
ATOM   4142  CD  PRO    35      33.233 -24.887  21.936  1.00  0.00           C  
ATOM   4143  N   HYP    36      26.499 -25.565  25.609  1.00  0.00           N  
ATOM   4144  N   HYP    36      32.695 -22.373  25.920  1.00  0.00           N  
ATOM   4145  N   HYP    36      34.817 -29.335  22.379  1.00  0.00           N  
ATOM   4146  CA  HYP    36      27.895 -25.384  26.016  1.00  0.00           C  
ATOM   4147  CA  HYP    36      33.390 -23.587  26.465  1.00  0.00           C  
ATOM   4148  CA  HYP    36      35.039 -30.523  23.213  1.00  0.00           C  
ATOM   4149  C   HYP    36      28.793 -26.522  25.604  1.00  0.00           C  
ATOM   4150  C   HYP    36      32.785 -24.056  27.781  1.00  0.00           C  
ATOM   4151  C   HYP    36      35.525 -30.180  24.679  1.00  0.00           C  
ATOM   4152  O   HYP    36      28.407 -27.664  25.281  1.00  0.00           O  
ATOM   4153  O   HYP    36      31.761 -23.633  28.307  1.00  0.00           O  
ATOM   4154  O   HYP    36      36.196 -29.140  24.858  1.00  0.00           O  
ATOM   4155  CB  HYP    36      27.818 -25.327  27.550  1.00  0.00           C  
ATOM   4156  CB  HYP    36      34.888 -23.211  26.530  1.00  0.00           C  
ATOM   4157  CB  HYP    36      36.064 -31.423  22.473  1.00  0.00           C  
ATOM   4158  CG  HYP    36      26.500 -24.657  27.734  1.00  0.00           C  
ATOM   4159  CG  HYP    36      34.933 -21.935  25.760  1.00  0.00           C  
ATOM   4160  CG  HYP    36      35.841 -31.080  21.047  1.00  0.00           C  
ATOM   4161  CD2 HYP    36      25.560 -25.373  26.790  1.00  0.00           C  
ATOM   4162  CD2 HYP    36      33.586 -21.292  26.012  1.00  0.00           C  
ATOM   4163  CD2 HYP    36      35.455 -29.583  21.069  1.00  0.00           C  
ATOM   4164  OD1 HYP    36      26.539 -23.300  27.470  1.00  0.00           O  
ATOM   4165  OD1 HYP    36      35.271 -22.086  24.377  1.00  0.00           O  
ATOM   4166  OD1 HYP    36      34.844 -31.748  20.364  1.00  0.00           O  
ATOM   4167  N   GLY    37      30.081 -26.147  25.653  1.00  0.00           N  
ATOM   4168  N   GLY    37      33.398 -25.099  28.310  1.00  0.00           N  
ATOM   4169  N   GLY    37      35.402 -31.022  25.624  1.00  0.00           N  
ATOM   4170  CA  GLY    37      31.188 -27.072  25.331  1.00  0.00           C  
ATOM   4171  CA  GLY    37      33.204 -25.776  29.551  1.00  0.00           C  
ATOM   4172  CA  GLY    37      35.749 -30.677  26.952  1.00  0.00           C  
ATOM   4173  C   GLY    37      31.548 -28.002  26.548  1.00  0.00           C  
ATOM   4174  C   GLY    37      34.192 -26.872  29.777  1.00  0.00           C  
ATOM   4175  C   GLY    37      34.606 -30.812  28.010  1.00  0.00           C  
ATOM   4176  O   GLY    37      31.299 -27.639  27.673  1.00  0.00           O  
ATOM   4177  O   GLY    37      35.013 -27.167  28.914  1.00  0.00           O  
ATOM   4178  O   GLY    37      33.531 -31.410  27.848  1.00  0.00           O  
ATOM   4179  N   NH2    38      32.309 -29.060  26.289  1.00  0.00           N  
ATOM   4180  N   NH2    38      34.164 -27.498  30.924  1.00  0.00           N  
ATOM   4181  N   NH2    38      34.952 -30.315  29.183  1.00  0.00           N  
TER    4182      NH2    38 
END
ATOM   4183  C   ACE     1     -39.809  29.716 -19.039  1.00  0.00           C  
ATOM   4184  C   ACE     1     -33.282  32.821 -19.170  1.00  0.00           C  
ATOM   4185  C   ACE     1     -31.031  29.574 -22.736  1.00  0.00           C  
ATOM   4186  O   ACE     1     -39.564  29.194 -17.912  1.00  0.00           O  
ATOM   4187  O   ACE     1     -32.127  33.291 -18.958  1.00  0.00           O  
ATOM   4188  O   ACE     1     -30.588  28.631 -23.409  1.00  0.00           O  
ATOM   4189  CH3 ACE     1     -40.412  31.107 -19.165  1.00  0.00           C  
ATOM   4190  CH3 ACE     1     -33.936  33.058 -20.522  1.00  0.00           C  
ATOM   4191  CH3 ACE     1     -32.549  29.721 -22.599  1.00  0.00           C  
ATOM   4192  N   PRO     2     -39.469  29.164 -20.199  1.00  0.00           N  
ATOM   4193  N   PRO     2     -33.888  32.051 -18.252  1.00  0.00           N  
ATOM   4194  N   PRO     2     -30.233  30.368 -22.056  1.00  0.00           N  
ATOM   4195  CA  PRO     2     -38.873  27.817 -20.151  1.00  0.00           C  
ATOM   4196  CA  PRO     2     -33.216  31.617 -17.102  1.00  0.00           C  
ATOM   4197  CA  PRO     2     -28.789  30.137 -21.828  1.00  0.00           C  
ATOM   4198  C   PRO     2     -37.392  27.797 -19.782  1.00  0.00           C  
ATOM   4199  C   PRO     2     -32.189  30.538 -17.430  1.00  0.00           C  
ATOM   4200  C   PRO     2     -28.483  28.877 -20.965  1.00  0.00           C  
ATOM   4201  O   PRO     2     -36.656  28.643 -20.178  1.00  0.00           O  
ATOM   4202  O   PRO     2     -32.553  29.600 -18.175  1.00  0.00           O  
ATOM   4203  O   PRO     2     -29.317  28.430 -20.144  1.00  0.00           O  
ATOM   4204  CB  PRO     2     -38.990  27.362 -21.635  1.00  0.00           C  
ATOM   4205  CB  PRO     2     -34.217  31.233 -15.979  1.00  0.00           C  
ATOM   4206  CB  PRO     2     -28.376  31.484 -21.212  1.00  0.00           C  
ATOM   4207  CG  PRO     2     -38.858  28.662 -22.484  1.00  0.00           C  
ATOM   4208  CG  PRO     2     -35.379  30.855 -16.853  1.00  0.00           C  
ATOM   4209  CG  PRO     2     -29.554  31.815 -20.282  1.00  0.00           C  
ATOM   4210  CD  PRO     2     -39.574  29.709 -21.569  1.00  0.00           C  
ATOM   4211  CD  PRO     2     -35.321  31.620 -18.207  1.00  0.00           C  
ATOM   4212  CD  PRO     2     -30.668  31.466 -21.201  1.00  0.00           C  
ATOM   4213  N   HYP     3     -36.925  26.870 -18.848  1.00  0.00           N  
ATOM   4214  N   HYP     3     -30.992  30.559 -16.776  1.00  0.00           N  
ATOM   4215  N   HYP     3     -27.318  28.199 -21.167  1.00  0.00           N  
ATOM   4216  CA  HYP     3     -35.468  26.750 -18.527  1.00  0.00           C  
ATOM   4217  CA  HYP     3     -30.020  29.429 -16.898  1.00  0.00           C  
ATOM   4218  CA  HYP     3     -26.940  26.919 -20.502  1.00  0.00           C  
ATOM   4219  C   HYP     3     -34.638  26.586 -19.807  1.00  0.00           C  
ATOM   4220  C   HYP     3     -30.593  28.001 -16.648  1.00  0.00           C  
ATOM   4221  C   HYP     3     -26.924  27.088 -18.995  1.00  0.00           C  
ATOM   4222  O   HYP     3     -35.083  25.830 -20.671  1.00  0.00           O  
ATOM   4223  O   HYP     3     -31.350  27.828 -15.651  1.00  0.00           O  
ATOM   4224  O   HYP     3     -26.719  28.202 -18.487  1.00  0.00           O  
ATOM   4225  CB  HYP     3     -35.373  25.492 -17.640  1.00  0.00           C  
ATOM   4226  CB  HYP     3     -28.854  29.801 -15.928  1.00  0.00           C  
ATOM   4227  CB  HYP     3     -25.488  26.532 -20.931  1.00  0.00           C  
ATOM   4228  CG  HYP     3     -36.738  25.396 -17.033  1.00  0.00           C  
ATOM   4229  CG  HYP     3     -28.839  31.317 -16.066  1.00  0.00           C  
ATOM   4230  CG  HYP     3     -25.465  27.143 -22.339  1.00  0.00           C  
ATOM   4231  CD2 HYP     3     -37.716  25.895 -18.101  1.00  0.00           C  
ATOM   4232  CD2 HYP     3     -30.342  31.668 -16.116  1.00  0.00           C  
ATOM   4233  CD2 HYP     3     -26.186  28.475 -22.117  1.00  0.00           C  
ATOM   4234  OD1 HYP     3     -36.814  26.222 -15.864  1.00  0.00           O  
ATOM   4235  OD1 HYP     3     -28.146  31.670 -17.268  1.00  0.00           O  
ATOM   4236  OD1 HYP     3     -26.099  26.356 -23.365  1.00  0.00           O  
ATOM   4237  N   GLY     4     -33.398  27.130 -19.785  1.00  0.00           N  
ATOM   4238  N   GLY     4     -30.263  27.016 -17.451  1.00  0.00           N  
ATOM   4239  N   GLY     4     -27.221  25.971 -18.316  1.00  0.00           N  
ATOM   4240  CA  GLY     4     -32.507  26.744 -20.811  1.00  0.00           C  
ATOM   4241  CA  GLY     4     -30.689  25.658 -17.191  1.00  0.00           C  
ATOM   4242  CA  GLY     4     -27.057  25.876 -16.837  1.00  0.00           C  
ATOM   4243  C   GLY     4     -31.830  25.358 -20.517  1.00  0.00           C  
ATOM   4244  C   GLY     4     -30.288  25.040 -15.811  1.00  0.00           C  
ATOM   4245  C   GLY     4     -25.601  25.762 -16.441  1.00  0.00           C  
ATOM   4246  O   GLY     4     -32.386  24.490 -19.795  1.00  0.00           O  
ATOM   4247  O   GLY     4     -29.710  25.694 -14.970  1.00  0.00           O  
ATOM   4248  O   GLY     4     -24.641  25.766 -17.245  1.00  0.00           O  
ATOM   4249  N   PRO     5     -30.887  24.995 -21.382  1.00  0.00           N  
ATOM   4250  N   PRO     5     -30.515  23.707 -15.616  1.00  0.00           N  
ATOM   4251  N   PRO     5     -25.406  25.560 -15.134  1.00  0.00           N  
ATOM   4252  CA  PRO     5     -30.403  23.591 -21.601  1.00  0.00           C  
ATOM   4253  CA  PRO     5     -29.979  22.982 -14.516  1.00  0.00           C  
ATOM   4254  CA  PRO     5     -24.036  25.505 -14.541  1.00  0.00           C  
ATOM   4255  C   PRO     5     -29.406  23.307 -20.489  1.00  0.00           C  
ATOM   4256  C   PRO     5     -28.513  22.566 -14.662  1.00  0.00           C  
ATOM   4257  C   PRO     5     -23.293  24.201 -14.827  1.00  0.00           C  
ATOM   4258  O   PRO     5     -28.888  24.309 -19.911  1.00  0.00           O  
ATOM   4259  O   PRO     5     -27.955  22.582 -15.771  1.00  0.00           O  
ATOM   4260  O   PRO     5     -23.904  23.211 -15.242  1.00  0.00           O  
ATOM   4261  CB  PRO     5     -29.771  23.574 -23.005  1.00  0.00           C  
ATOM   4262  CB  PRO     5     -30.863  21.722 -14.470  1.00  0.00           C  
ATOM   4263  CB  PRO     5     -24.296  25.715 -13.012  1.00  0.00           C  
ATOM   4264  CG  PRO     5     -29.040  25.000 -22.951  1.00  0.00           C  
ATOM   4265  CG  PRO     5     -31.123  21.408 -15.983  1.00  0.00           C  
ATOM   4266  CG  PRO     5     -25.590  26.577 -12.943  1.00  0.00           C  
ATOM   4267  CD  PRO     5     -30.111  25.816 -22.320  1.00  0.00           C  
ATOM   4268  CD  PRO     5     -31.372  22.834 -16.441  1.00  0.00           C  
ATOM   4269  CD  PRO     5     -26.364  25.994 -14.108  1.00  0.00           C  
ATOM   4270  N   HYP     6     -29.172  21.993 -20.200  1.00  0.00           N  
ATOM   4271  N   HYP     6     -27.872  22.064 -13.518  1.00  0.00           N  
ATOM   4272  N   HYP     6     -22.030  24.088 -14.492  1.00  0.00           N  
ATOM   4273  CA  HYP     6     -28.188  21.573 -19.267  1.00  0.00           C  
ATOM   4274  CA  HYP     6     -26.426  21.881 -13.594  1.00  0.00           C  
ATOM   4275  CA  HYP     6     -21.246  22.874 -14.546  1.00  0.00           C  
ATOM   4276  C   HYP     6     -26.743  22.061 -19.488  1.00  0.00           C  
ATOM   4277  C   HYP     6     -26.091  20.693 -14.529  1.00  0.00           C  
ATOM   4278  C   HYP     6     -21.725  21.865 -13.542  1.00  0.00           C  
ATOM   4279  O   HYP     6     -26.403  22.446 -20.601  1.00  0.00           O  
ATOM   4280  O   HYP     6     -26.895  19.707 -14.579  1.00  0.00           O  
ATOM   4281  O   HYP     6     -22.312  22.222 -12.510  1.00  0.00           O  
ATOM   4282  CB  HYP     6     -28.068  19.999 -19.274  1.00  0.00           C  
ATOM   4283  CB  HYP     6     -25.925  21.643 -12.135  1.00  0.00           C  
ATOM   4284  CB  HYP     6     -19.785  23.209 -14.101  1.00  0.00           C  
ATOM   4285  CG  HYP     6     -29.470  19.615 -19.896  1.00  0.00           C  
ATOM   4286  CG  HYP     6     -27.042  22.317 -11.295  1.00  0.00           C  
ATOM   4287  CG  HYP     6     -19.693  24.686 -14.441  1.00  0.00           C  
ATOM   4288  CD2 HYP     6     -29.844  20.813 -20.836  1.00  0.00           C  
ATOM   4289  CD2 HYP     6     -28.313  21.903 -12.107  1.00  0.00           C  
ATOM   4290  CD2 HYP     6     -21.128  25.233 -14.238  1.00  0.00           C  
ATOM   4291  OD1 HYP     6     -30.431  19.492 -18.841  1.00  0.00           O  
ATOM   4292  OD1 HYP     6     -26.746  23.685 -11.207  1.00  0.00           O  
ATOM   4293  OD1 HYP     6     -19.087  24.930 -15.659  1.00  0.00           O  
ATOM   4294  N   GLY     7     -25.970  22.027 -18.467  1.00  0.00           N  
ATOM   4295  N   GLY     7     -24.977  20.707 -15.269  1.00  0.00           N  
ATOM   4296  N   GLY     7     -21.568  20.574 -13.796  1.00  0.00           N  
ATOM   4297  CA  GLY     7     -24.660  22.544 -18.557  1.00  0.00           C  
ATOM   4298  CA  GLY     7     -24.544  19.643 -16.256  1.00  0.00           C  
ATOM   4299  CA  GLY     7     -21.930  19.490 -12.864  1.00  0.00           C  
ATOM   4300  C   GLY     7     -23.532  21.580 -18.939  1.00  0.00           C  
ATOM   4301  C   GLY     7     -24.079  18.352 -15.542  1.00  0.00           C  
ATOM   4302  C   GLY     7     -21.069  19.267 -11.680  1.00  0.00           C  
ATOM   4303  O   GLY     7     -23.809  20.432 -19.349  1.00  0.00           O  
ATOM   4304  O   GLY     7     -24.176  18.236 -14.308  1.00  0.00           O  
ATOM   4305  O   GLY     7     -20.212  20.133 -11.429  1.00  0.00           O  
ATOM   4306  N   PRO     8     -22.217  22.075 -19.070  1.00  0.00           N  
ATOM   4307  N   PRO     8     -23.495  17.363 -16.364  1.00  0.00           N  
ATOM   4308  N   PRO     8     -21.344  18.241 -10.794  1.00  0.00           N  
ATOM   4309  CA  PRO     8     -21.077  21.359 -19.659  1.00  0.00           C  
ATOM   4310  CA  PRO     8     -22.975  16.167 -15.818  1.00  0.00           C  
ATOM   4311  CA  PRO     8     -20.404  17.973  -9.666  1.00  0.00           C  
ATOM   4312  C   PRO     8     -20.583  20.263 -18.677  1.00  0.00           C  
ATOM   4313  C   PRO     8     -21.624  16.309 -15.024  1.00  0.00           C  
ATOM   4314  C   PRO     8     -18.979  17.578 -10.137  1.00  0.00           C  
ATOM   4315  O   PRO     8     -21.058  20.098 -17.560  1.00  0.00           O  
ATOM   4316  O   PRO     8     -20.972  17.360 -15.220  1.00  0.00           O  
ATOM   4317  O   PRO     8     -18.826  17.410 -11.397  1.00  0.00           O  
ATOM   4318  CB  PRO     8     -19.964  22.410 -19.823  1.00  0.00           C  
ATOM   4319  CB  PRO     8     -22.783  15.223 -17.060  1.00  0.00           C  
ATOM   4320  CB  PRO     8     -21.028  16.814  -8.859  1.00  0.00           C  
ATOM   4321  CG  PRO     8     -20.179  23.212 -18.522  1.00  0.00           C  
ATOM   4322  CG  PRO     8     -22.268  16.270 -18.174  1.00  0.00           C  
ATOM   4323  CG  PRO     8     -22.423  16.642  -9.381  1.00  0.00           C  
ATOM   4324  CD  PRO     8     -21.729  23.268 -18.439  1.00  0.00           C  
ATOM   4325  CD  PRO     8     -23.296  17.378 -17.831  1.00  0.00           C  
ATOM   4326  CD  PRO     8     -22.349  17.267 -10.800  1.00  0.00           C  
ATOM   4327  N   HYP     9     -19.526  19.518 -18.979  1.00  0.00           N  
ATOM   4328  N   HYP     9     -21.196  15.289 -14.359  1.00  0.00           N  
ATOM   4329  N   HYP     9     -18.056  17.244  -9.232  1.00  0.00           N  
ATOM   4330  CA  HYP     9     -18.874  18.584 -18.016  1.00  0.00           C  
ATOM   4331  CA  HYP     9     -19.927  15.224 -13.660  1.00  0.00           C  
ATOM   4332  CA  HYP     9     -16.780  16.683  -9.655  1.00  0.00           C  
ATOM   4333  C   HYP     9     -18.258  19.284 -16.822  1.00  0.00           C  
ATOM   4334  C   HYP     9     -18.769  15.230 -14.578  1.00  0.00           C  
ATOM   4335  C   HYP     9     -16.866  15.233 -10.233  1.00  0.00           C  
ATOM   4336  O   HYP     9     -17.583  20.327 -16.949  1.00  0.00           O  
ATOM   4337  O   HYP     9     -18.906  14.814 -15.741  1.00  0.00           O  
ATOM   4338  O   HYP     9     -17.792  14.549  -9.978  1.00  0.00           O  
ATOM   4339  CB  HYP     9     -17.904  17.739 -18.772  1.00  0.00           C  
ATOM   4340  CB  HYP     9     -19.852  13.888 -12.823  1.00  0.00           C  
ATOM   4341  CB  HYP     9     -15.846  16.798  -8.472  1.00  0.00           C  
ATOM   4342  CG  HYP     9     -18.436  17.699 -20.231  1.00  0.00           C  
ATOM   4343  CG  HYP     9     -21.340  13.431 -12.815  1.00  0.00           C  
ATOM   4344  CG  HYP     9     -16.607  17.728  -7.480  1.00  0.00           C  
ATOM   4345  CD2 HYP     9     -18.934  19.145 -20.307  1.00  0.00           C  
ATOM   4346  CD2 HYP     9     -21.904  13.935 -14.159  1.00  0.00           C  
ATOM   4347  CD2 HYP     9     -18.067  17.475  -7.753  1.00  0.00           C  
ATOM   4348  OD1 HYP     9     -19.595  16.904 -20.318  1.00  0.00           O  
ATOM   4349  OD1 HYP     9     -21.962  13.922 -11.655  1.00  0.00           O  
ATOM   4350  OD1 HYP     9     -16.256  19.076  -7.725  1.00  0.00           O  
ATOM   4351  N   GLY    10     -18.581  18.828 -15.589  1.00  0.00           N  
ATOM   4352  N   GLY    10     -17.575  15.542 -14.094  1.00  0.00           N  
ATOM   4353  N   GLY    10     -15.819  14.805 -10.905  1.00  0.00           N  
ATOM   4354  CA  GLY    10     -18.118  19.362 -14.295  1.00  0.00           C  
ATOM   4355  CA  GLY    10     -16.235  15.535 -14.735  1.00  0.00           C  
ATOM   4356  CA  GLY    10     -15.697  13.410 -11.261  1.00  0.00           C  
ATOM   4357  C   GLY    10     -16.619  19.198 -14.028  1.00  0.00           C  
ATOM   4358  C   GLY    10     -15.641  14.080 -14.836  1.00  0.00           C  
ATOM   4359  C   GLY    10     -15.357  12.446 -10.107  1.00  0.00           C  
ATOM   4360  O   GLY    10     -15.911  18.700 -14.882  1.00  0.00           O  
ATOM   4361  O   GLY    10     -16.257  13.114 -14.381  1.00  0.00           O  
ATOM   4362  O   GLY    10     -14.949  12.910  -9.057  1.00  0.00           O  
ATOM   4363  N   PRO    11     -16.172  19.543 -12.852  1.00  0.00           N  
ATOM   4364  N   PRO    11     -14.379  14.023 -15.413  1.00  0.00           N  
ATOM   4365  N   PRO    11     -15.625  11.109 -10.213  1.00  0.00           N  
ATOM   4366  CA  PRO    11     -14.730  19.468 -12.457  1.00  0.00           C  
ATOM   4367  CA  PRO    11     -13.723  12.755 -15.551  1.00  0.00           C  
ATOM   4368  CA  PRO    11     -15.354  10.202  -9.057  1.00  0.00           C  
ATOM   4369  C   PRO    11     -14.101  18.075 -12.569  1.00  0.00           C  
ATOM   4370  C   PRO    11     -13.182  12.268 -14.214  1.00  0.00           C  
ATOM   4371  C   PRO    11     -13.802  10.188  -8.748  1.00  0.00           C  
ATOM   4372  O   PRO    11     -14.852  17.144 -12.348  1.00  0.00           O  
ATOM   4373  O   PRO    11     -12.920  13.136 -13.378  1.00  0.00           O  
ATOM   4374  O   PRO    11     -12.988  10.725  -9.516  1.00  0.00           O  
ATOM   4375  CB  PRO    11     -14.545  20.043 -11.090  1.00  0.00           C  
ATOM   4376  CB  PRO    11     -12.566  13.058 -16.616  1.00  0.00           C  
ATOM   4377  CB  PRO    11     -15.814   8.843  -9.603  1.00  0.00           C  
ATOM   4378  CG  PRO    11     -15.674  20.991 -11.122  1.00  0.00           C  
ATOM   4379  CG  PRO    11     -12.294  14.494 -16.252  1.00  0.00           C  
ATOM   4380  CG  PRO    11     -16.953   9.151 -10.505  1.00  0.00           C  
ATOM   4381  CD  PRO    11     -16.756  20.283 -11.808  1.00  0.00           C  
ATOM   4382  CD  PRO    11     -13.690  15.125 -15.951  1.00  0.00           C  
ATOM   4383  CD  PRO    11     -16.446  10.465 -11.164  1.00  0.00           C  
ATOM   4384  N   HYP    12     -12.785  17.934 -12.576  1.00  0.00           N  
ATOM   4385  N   HYP    12     -12.929  10.956 -14.024  1.00  0.00           N  
ATOM   4386  N   HYP    12     -13.356   9.455  -7.709  1.00  0.00           N  
ATOM   4387  CA  HYP    12     -12.203  16.600 -12.616  1.00  0.00           C  
ATOM   4388  CA  HYP    12     -12.362  10.452 -12.731  1.00  0.00           C  
ATOM   4389  CA  HYP    12     -11.928   9.201  -7.481  1.00  0.00           C  
ATOM   4390  C   HYP    12     -12.302  16.091 -11.176  1.00  0.00           C  
ATOM   4391  C   HYP    12     -10.970  11.086 -12.569  1.00  0.00           C  
ATOM   4392  C   HYP    12     -11.213   8.489  -8.689  1.00  0.00           C  
ATOM   4393  O   HYP    12     -12.524  16.821 -10.214  1.00  0.00           O  
ATOM   4394  O   HYP    12     -10.279  11.528 -13.473  1.00  0.00           O  
ATOM   4395  O   HYP    12     -11.830   7.831  -9.552  1.00  0.00           O  
ATOM   4396  CB  HYP    12     -10.737  16.687 -13.282  1.00  0.00           C  
ATOM   4397  CB  HYP    12     -12.307   8.932 -12.825  1.00  0.00           C  
ATOM   4398  CB  HYP    12     -11.889   8.371  -6.222  1.00  0.00           C  
ATOM   4399  CG  HYP    12     -10.855  18.105 -13.940  1.00  0.00           C  
ATOM   4400  CG  HYP    12     -13.184   8.617 -14.042  1.00  0.00           C  
ATOM   4401  CG  HYP    12     -13.201   8.630  -5.505  1.00  0.00           C  
ATOM   4402  CD2 HYP    12     -11.753  18.865 -12.920  1.00  0.00           C  
ATOM   4403  CD2 HYP    12     -13.137   9.836 -14.945  1.00  0.00           C  
ATOM   4404  CD2 HYP    12     -14.082   8.771  -6.666  1.00  0.00           C  
ATOM   4405  OD1 HYP    12     -11.449  18.022 -15.236  1.00  0.00           O  
ATOM   4406  OD1 HYP    12     -14.560   8.338 -13.581  1.00  0.00           O  
ATOM   4407  OD1 HYP    12     -13.047   9.845  -4.763  1.00  0.00           O  
ATOM   4408  N   GLY    13     -12.170  14.789 -11.011  1.00  0.00           N  
ATOM   4409  N   GLY    13     -10.480  11.127 -11.335  1.00  0.00           N  
ATOM   4410  N   GLY    13      -9.900   8.597  -8.759  1.00  0.00           N  
ATOM   4411  CA  GLY    13     -12.288  14.031  -9.761  1.00  0.00           C  
ATOM   4412  CA  GLY    13      -9.168  11.791 -11.091  1.00  0.00           C  
ATOM   4413  CA  GLY    13      -9.089   8.042  -9.747  1.00  0.00           C  
ATOM   4414  C   GLY    13     -11.023  14.004  -8.937  1.00  0.00           C  
ATOM   4415  C   GLY    13      -7.944  10.907 -11.404  1.00  0.00           C  
ATOM   4416  C   GLY    13      -8.860   6.567  -9.436  1.00  0.00           C  
ATOM   4417  O   GLY    13      -9.957  14.278  -9.450  1.00  0.00           O  
ATOM   4418  O   GLY    13      -8.083   9.887 -12.063  1.00  0.00           O  
ATOM   4419  O   GLY    13      -9.108   6.085  -8.366  1.00  0.00           O  
ATOM   4420  N   PRO    14     -11.127  13.657  -7.645  1.00  0.00           N  
ATOM   4421  N   PRO    14      -6.737  11.238 -10.891  1.00  0.00           N  
ATOM   4422  N   PRO    14      -8.160   5.869 -10.401  1.00  0.00           N  
ATOM   4423  CA  PRO    14     -10.051  13.574  -6.630  1.00  0.00           C  
ATOM   4424  CA  PRO    14      -5.546  10.504 -11.212  1.00  0.00           C  
ATOM   4425  CA  PRO    14      -7.848   4.493 -10.193  1.00  0.00           C  
ATOM   4426  C   PRO    14      -9.152  12.312  -6.851  1.00  0.00           C  
ATOM   4427  C   PRO    14      -5.232   9.323 -10.206  1.00  0.00           C  
ATOM   4428  C   PRO    14      -6.850   4.206  -9.009  1.00  0.00           C  
ATOM   4429  O   PRO    14      -9.608  11.525  -7.672  1.00  0.00           O  
ATOM   4430  O   PRO    14      -5.818   9.249  -9.093  1.00  0.00           O  
ATOM   4431  O   PRO    14      -6.320   5.232  -8.548  1.00  0.00           O  
ATOM   4432  CB  PRO    14     -10.767  13.546  -5.242  1.00  0.00           C  
ATOM   4433  CB  PRO    14      -4.362  11.485 -10.977  1.00  0.00           C  
ATOM   4434  CB  PRO    14      -7.108   4.065 -11.444  1.00  0.00           C  
ATOM   4435  CG  PRO    14     -12.114  13.058  -5.467  1.00  0.00           C  
ATOM   4436  CG  PRO    14      -4.910  12.384  -9.855  1.00  0.00           C  
ATOM   4437  CG  PRO    14      -7.687   4.988 -12.544  1.00  0.00           C  
ATOM   4438  CD  PRO    14     -12.427  13.542  -6.914  1.00  0.00           C  
ATOM   4439  CD  PRO    14      -6.353  12.491 -10.308  1.00  0.00           C  
ATOM   4440  CD  PRO    14      -7.777   6.280 -11.714  1.00  0.00           C  
ATOM   4441  N   HYP    15      -8.054  12.130  -6.221  1.00  0.00           N  
ATOM   4442  N   HYP    15      -4.313   8.404 -10.575  1.00  0.00           N  
ATOM   4443  N   HYP    15      -6.736   3.010  -8.486  1.00  0.00           N  
ATOM   4444  CA  HYP    15      -7.070  11.015  -6.411  1.00  0.00           C  
ATOM   4445  CA  HYP    15      -3.981   7.194  -9.778  1.00  0.00           C  
ATOM   4446  CA  HYP    15      -5.937   2.667  -7.287  1.00  0.00           C  
ATOM   4447  C   HYP    15      -7.556   9.655  -5.927  1.00  0.00           C  
ATOM   4448  C   HYP    15      -3.637   7.541  -8.346  1.00  0.00           C  
ATOM   4449  C   HYP    15      -4.493   2.883  -7.444  1.00  0.00           C  
ATOM   4450  O   HYP    15      -8.556   9.533  -5.149  1.00  0.00           O  
ATOM   4451  O   HYP    15      -2.996   8.593  -8.059  1.00  0.00           O  
ATOM   4452  O   HYP    15      -3.970   2.944  -8.563  1.00  0.00           O  
ATOM   4453  CB  HYP    15      -5.878  11.527  -5.553  1.00  0.00           C  
ATOM   4454  CB  HYP    15      -2.867   6.524 -10.640  1.00  0.00           C  
ATOM   4455  CB  HYP    15      -6.338   1.280  -6.839  1.00  0.00           C  
ATOM   4456  CG  HYP    15      -5.957  13.027  -5.431  1.00  0.00           C  
ATOM   4457  CG  HYP    15      -3.315   6.882 -12.071  1.00  0.00           C  
ATOM   4458  CG  HYP    15      -7.680   1.159  -7.518  1.00  0.00           C  
ATOM   4459  CD2 HYP    15      -7.455  13.118  -5.310  1.00  0.00           C  
ATOM   4460  CD2 HYP    15      -3.596   8.332 -11.919  1.00  0.00           C  
ATOM   4461  CD2 HYP    15      -7.503   1.857  -8.823  1.00  0.00           C  
ATOM   4462  OD1 HYP    15      -5.502  13.672  -6.578  1.00  0.00           O  
ATOM   4463  OD1 HYP    15      -4.563   6.278 -12.393  1.00  0.00           O  
ATOM   4464  OD1 HYP    15      -8.720   1.819  -6.793  1.00  0.00           O  
ATOM   4465  N   GLY    16      -6.886   8.626  -6.383  1.00  0.00           N  
ATOM   4466  N   GLY    16      -3.995   6.767  -7.344  1.00  0.00           N  
ATOM   4467  N   GLY    16      -3.828   3.181  -6.324  1.00  0.00           N  
ATOM   4468  CA  GLY    16      -7.292   7.255  -6.138  1.00  0.00           C  
ATOM   4469  CA  GLY    16      -3.725   6.903  -5.869  1.00  0.00           C  
ATOM   4470  CA  GLY    16      -2.374   3.434  -6.280  1.00  0.00           C  
ATOM   4471  C   GLY    16      -6.971   6.838  -4.645  1.00  0.00           C  
ATOM   4472  C   GLY    16      -2.278   6.762  -5.334  1.00  0.00           C  
ATOM   4473  C   GLY    16      -1.556   2.207  -6.675  1.00  0.00           C  
ATOM   4474  O   GLY    16      -6.258   7.617  -3.931  1.00  0.00           O  
ATOM   4475  O   GLY    16      -1.411   6.384  -6.098  1.00  0.00           O  
ATOM   4476  O   GLY    16      -2.054   1.085  -6.808  1.00  0.00           O  
ATOM   4477  N   PRO    17      -7.545   5.714  -4.079  1.00  0.00           N  
ATOM   4478  N   PRO    17      -2.019   6.930  -4.045  1.00  0.00           N  
ATOM   4479  N   PRO    17      -0.208   2.422  -6.936  1.00  0.00           N  
ATOM   4480  CA  PRO    17      -7.167   5.100  -2.804  1.00  0.00           C  
ATOM   4481  CA  PRO    17      -0.707   6.846  -3.365  1.00  0.00           C  
ATOM   4482  CA  PRO    17       0.721   1.338  -7.245  1.00  0.00           C  
ATOM   4483  C   PRO    17      -5.762   4.450  -2.881  1.00  0.00           C  
ATOM   4484  C   PRO    17      -0.233   5.326  -3.251  1.00  0.00           C  
ATOM   4485  C   PRO    17       1.135   0.529  -6.052  1.00  0.00           C  
ATOM   4486  O   PRO    17      -5.280   4.241  -3.992  1.00  0.00           O  
ATOM   4487  O   PRO    17      -1.037   4.423  -3.297  1.00  0.00           O  
ATOM   4488  O   PRO    17       0.781   0.885  -4.974  1.00  0.00           O  
ATOM   4489  CB  PRO    17      -8.305   4.069  -2.610  1.00  0.00           C  
ATOM   4490  CB  PRO    17      -0.935   7.519  -1.999  1.00  0.00           C  
ATOM   4491  CB  PRO    17       1.854   2.093  -7.971  1.00  0.00           C  
ATOM   4492  CG  PRO    17      -8.594   3.640  -4.094  1.00  0.00           C  
ATOM   4493  CG  PRO    17      -2.402   7.134  -1.685  1.00  0.00           C  
ATOM   4494  CG  PRO    17       1.987   3.445  -7.319  1.00  0.00           C  
ATOM   4495  CD  PRO    17      -8.570   4.920  -4.796  1.00  0.00           C  
ATOM   4496  CD  PRO    17      -3.055   7.140  -3.023  1.00  0.00           C  
ATOM   4497  CD  PRO    17       0.495   3.755  -6.914  1.00  0.00           C  
ATOM   4498  N   HYP    18      -5.129   4.182  -1.722  1.00  0.00           N  
ATOM   4499  N   HYP    18       1.037   5.130  -3.022  1.00  0.00           N  
ATOM   4500  N   HYP    18       1.973  -0.515  -6.125  1.00  0.00           N  
ATOM   4501  CA  HYP    18      -3.888   3.412  -1.676  1.00  0.00           C  
ATOM   4502  CA  HYP    18       1.536   3.783  -2.858  1.00  0.00           C  
ATOM   4503  CA  HYP    18       2.223  -1.442  -4.992  1.00  0.00           C  
ATOM   4504  C   HYP    18      -3.860   2.133  -2.535  1.00  0.00           C  
ATOM   4505  C   HYP    18       0.773   3.044  -1.731  1.00  0.00           C  
ATOM   4506  C   HYP    18       3.116  -0.843  -3.994  1.00  0.00           C  
ATOM   4507  O   HYP    18      -4.879   1.368  -2.511  1.00  0.00           O  
ATOM   4508  O   HYP    18       0.446   3.585  -0.667  1.00  0.00           O  
ATOM   4509  O   HYP    18       4.031  -0.057  -4.360  1.00  0.00           O  
ATOM   4510  CB  HYP    18      -3.658   3.139  -0.115  1.00  0.00           C  
ATOM   4511  CB  HYP    18       3.047   3.881  -2.700  1.00  0.00           C  
ATOM   4512  CB  HYP    18       2.917  -2.614  -5.652  1.00  0.00           C  
ATOM   4513  CG  HYP    18      -4.484   4.192   0.586  1.00  0.00           C  
ATOM   4514  CG  HYP    18       3.413   5.219  -3.370  1.00  0.00           C  
ATOM   4515  CG  HYP    18       2.372  -2.650  -7.091  1.00  0.00           C  
ATOM   4516  CD2 HYP    18      -5.646   4.460  -0.351  1.00  0.00           C  
ATOM   4517  CD2 HYP    18       2.188   6.018  -3.158  1.00  0.00           C  
ATOM   4518  CD2 HYP    18       2.327  -1.131  -7.370  1.00  0.00           C  
ATOM   4519  OD1 HYP    18      -3.721   5.401   0.781  1.00  0.00           O  
ATOM   4520  OD1 HYP    18       3.642   5.148  -4.728  1.00  0.00           O  
ATOM   4521  OD1 HYP    18       0.997  -3.208  -7.080  1.00  0.00           O  
ATOM   4522  N   GLY    19      -2.755   1.711  -3.174  1.00  0.00           N  
ATOM   4523  N   GLY    19       0.651   1.726  -1.890  1.00  0.00           N  
ATOM   4524  N   GLY    19       2.940  -1.164  -2.701  1.00  0.00           N  
ATOM   4525  CA  GLY    19      -2.620   0.458  -3.937  1.00  0.00           C  
ATOM   4526  CA  GLY    19       0.007   0.727  -1.014  1.00  0.00           C  
ATOM   4527  CA  GLY    19       3.721  -0.521  -1.624  1.00  0.00           C  
ATOM   4528  C   GLY    19      -2.422  -0.917  -3.198  1.00  0.00           C  
ATOM   4529  C   GLY    19       0.725   0.550   0.370  1.00  0.00           C  
ATOM   4530  C   GLY    19       5.171  -0.895  -1.514  1.00  0.00           C  
ATOM   4531  O   GLY    19      -2.727  -0.940  -2.035  1.00  0.00           O  
ATOM   4532  O   GLY    19       1.704   1.229   0.651  1.00  0.00           O  
ATOM   4533  O   GLY    19       5.652  -1.752  -2.272  1.00  0.00           O  
ATOM   4534  N   PRO    20      -1.952  -2.030  -3.823  1.00  0.00           N  
ATOM   4535  N   PRO    20       0.284  -0.365   1.253  1.00  0.00           N  
ATOM   4536  N   PRO    20       5.948  -0.217  -0.629  1.00  0.00           N  
ATOM   4537  CA  PRO    20      -1.661  -3.350  -3.159  1.00  0.00           C  
ATOM   4538  CA  PRO    20       0.975  -0.692   2.467  1.00  0.00           C  
ATOM   4539  CA  PRO    20       7.335  -0.495  -0.435  1.00  0.00           C  
ATOM   4540  C   PRO    20      -0.423  -3.248  -2.274  1.00  0.00           C  
ATOM   4541  C   PRO    20       2.343  -1.432   2.328  1.00  0.00           C  
ATOM   4542  C   PRO    20       7.565  -1.957   0.144  1.00  0.00           C  
ATOM   4543  O   PRO    20       0.380  -2.323  -2.459  1.00  0.00           O  
ATOM   4544  O   PRO    20       2.603  -1.996   1.248  1.00  0.00           O  
ATOM   4545  O   PRO    20       6.709  -2.600   0.815  1.00  0.00           O  
ATOM   4546  CB  PRO    20      -1.453  -4.332  -4.340  1.00  0.00           C  
ATOM   4547  CB  PRO    20      -0.039  -1.504   3.302  1.00  0.00           C  
ATOM   4548  CB  PRO    20       7.873   0.535   0.630  1.00  0.00           C  
ATOM   4549  CG  PRO    20      -2.085  -3.672  -5.595  1.00  0.00           C  
ATOM   4550  CG  PRO    20      -1.360  -1.223   2.672  1.00  0.00           C  
ATOM   4551  CG  PRO    20       6.557   0.921   1.330  1.00  0.00           C  
ATOM   4552  CD  PRO    20      -1.819  -2.220  -5.325  1.00  0.00           C  
ATOM   4553  CD  PRO    20      -0.996  -1.011   1.231  1.00  0.00           C  
ATOM   4554  CD  PRO    20       5.452   0.771   0.302  1.00  0.00           C  
ATOM   4555  N   HYP    21      -0.203  -4.202  -1.365  1.00  0.00           N  
ATOM   4556  N   HYP    21       3.230  -1.387   3.333  1.00  0.00           N  
ATOM   4557  N   HYP    21       8.837  -2.356   0.182  1.00  0.00           N  
ATOM   4558  CA  HYP    21       0.982  -4.279  -0.536  1.00  0.00           C  
ATOM   4559  CA  HYP    21       4.444  -2.141   3.423  1.00  0.00           C  
ATOM   4560  CA  HYP    21       9.219  -3.652   0.770  1.00  0.00           C  
ATOM   4561  C   HYP    21       2.217  -4.642  -1.288  1.00  0.00           C  
ATOM   4562  C   HYP    21       4.226  -3.592   3.204  1.00  0.00           C  
ATOM   4563  C   HYP    21       9.025  -3.747   2.280  1.00  0.00           C  
ATOM   4564  O   HYP    21       2.226  -5.460  -2.238  1.00  0.00           O  
ATOM   4565  O   HYP    21       3.211  -4.167   3.549  1.00  0.00           O  
ATOM   4566  O   HYP    21       9.174  -2.798   2.992  1.00  0.00           O  
ATOM   4567  CB  HYP    21       0.682  -5.233   0.663  1.00  0.00           C  
ATOM   4568  CB  HYP    21       4.993  -1.836   4.819  1.00  0.00           C  
ATOM   4569  CB  HYP    21      10.678  -3.862   0.404  1.00  0.00           C  
ATOM   4570  CG  HYP    21      -0.722  -5.676   0.358  1.00  0.00           C  
ATOM   4571  CG  HYP    21       4.498  -0.418   5.009  1.00  0.00           C  
ATOM   4572  CG  HYP    21      10.963  -2.837  -0.745  1.00  0.00           C  
ATOM   4573  CD2 HYP    21      -0.917  -5.386  -1.143  1.00  0.00           C  
ATOM   4574  CD2 HYP    21       3.101  -0.448   4.445  1.00  0.00           C  
ATOM   4575  CD2 HYP    21       9.935  -1.704  -0.536  1.00  0.00           C  
ATOM   4576  OD1 HYP    21      -1.709  -5.001   1.168  1.00  0.00           O  
ATOM   4577  OD1 HYP    21       5.272   0.631   4.459  1.00  0.00           O  
ATOM   4578  OD1 HYP    21      10.714  -3.487  -1.949  1.00  0.00           O  
ATOM   4579  N   GLY    22       3.404  -4.256  -0.759  1.00  0.00           N  
ATOM   4580  N   GLY    22       5.310  -4.285   2.765  1.00  0.00           N  
ATOM   4581  N   GLY    22       8.789  -4.934   2.682  1.00  0.00           N  
ATOM   4582  CA  GLY    22       4.744  -4.586  -1.340  1.00  0.00           C  
ATOM   4583  CA  GLY    22       5.331  -5.686   2.552  1.00  0.00           C  
ATOM   4584  CA  GLY    22       8.595  -5.333   4.095  1.00  0.00           C  
ATOM   4585  C   GLY    22       5.366  -5.947  -1.189  1.00  0.00           C  
ATOM   4586  C   GLY    22       5.367  -6.554   3.788  1.00  0.00           C  
ATOM   4587  C   GLY    22       9.664  -5.001   5.106  1.00  0.00           C  
ATOM   4588  O   GLY    22       4.765  -6.816  -0.570  1.00  0.00           O  
ATOM   4589  O   GLY    22       5.617  -6.006   4.927  1.00  0.00           O  
ATOM   4590  O   GLY    22      10.837  -4.774   4.687  1.00  0.00           O  
ATOM   4591  N   PRO    23       6.646  -6.090  -1.672  1.00  0.00           N  
ATOM   4592  N   PRO    23       5.191  -7.888   3.655  1.00  0.00           N  
ATOM   4593  N   PRO    23       9.382  -4.996   6.425  1.00  0.00           N  
ATOM   4594  CA  PRO    23       7.398  -7.372  -1.621  1.00  0.00           C  
ATOM   4595  CA  PRO    23       5.383  -8.885   4.704  1.00  0.00           C  
ATOM   4596  CA  PRO    23      10.387  -4.945   7.421  1.00  0.00           C  
ATOM   4597  C   PRO    23       7.850  -7.762  -0.182  1.00  0.00           C  
ATOM   4598  C   PRO    23       6.687  -8.866   5.552  1.00  0.00           C  
ATOM   4599  C   PRO    23      11.283  -6.321   7.526  1.00  0.00           C  
ATOM   4600  O   PRO    23       7.951  -6.886   0.645  1.00  0.00           O  
ATOM   4601  O   PRO    23       7.751  -8.412   4.960  1.00  0.00           O  
ATOM   4602  O   PRO    23      10.850  -7.384   6.985  1.00  0.00           O  
ATOM   4603  CB  PRO    23       8.509  -7.194  -2.633  1.00  0.00           C  
ATOM   4604  CB  PRO    23       5.409 -10.198   4.028  1.00  0.00           C  
ATOM   4605  CB  PRO    23       9.489  -4.625   8.681  1.00  0.00           C  
ATOM   4606  CG  PRO    23       8.823  -5.719  -2.371  1.00  0.00           C  
ATOM   4607  CG  PRO    23       4.423 -10.045   2.904  1.00  0.00           C  
ATOM   4608  CG  PRO    23       8.187  -5.324   8.416  1.00  0.00           C  
ATOM   4609  CD  PRO    23       7.428  -5.088  -2.290  1.00  0.00           C  
ATOM   4610  CD  PRO    23       4.765  -8.607   2.450  1.00  0.00           C  
ATOM   4611  CD  PRO    23       8.022  -5.225   6.974  1.00  0.00           C  
ATOM   4612  N   HYP    24       8.165  -9.046   0.039  1.00  0.00           N  
ATOM   4613  N   HYP    24       6.745  -9.349   6.811  1.00  0.00           N  
ATOM   4614  N   HYP    24      12.458  -6.327   8.134  1.00  0.00           N  
ATOM   4615  CA  HYP    24       8.657  -9.505   1.338  1.00  0.00           C  
ATOM   4616  CA  HYP    24       8.027  -9.488   7.473  1.00  0.00           C  
ATOM   4617  CA  HYP    24      13.384  -7.470   8.362  1.00  0.00           C  
ATOM   4618  C   HYP    24       9.984  -8.874   1.716  1.00  0.00           C  
ATOM   4619  C   HYP    24       8.898 -10.508   6.706  1.00  0.00           C  
ATOM   4620  C   HYP    24      12.814  -8.628   9.119  1.00  0.00           C  
ATOM   4621  O   HYP    24      10.844  -8.691   0.892  1.00  0.00           O  
ATOM   4622  O   HYP    24       8.323 -11.466   6.158  1.00  0.00           O  
ATOM   4623  O   HYP    24      11.745  -8.417   9.762  1.00  0.00           O  
ATOM   4624  CB  HYP    24       8.952 -11.019   1.211  1.00  0.00           C  
ATOM   4625  CB  HYP    24       7.667  -9.957   8.902  1.00  0.00           C  
ATOM   4626  CB  HYP    24      14.610  -6.890   9.064  1.00  0.00           C  
ATOM   4627  CG  HYP    24       7.905 -11.455   0.107  1.00  0.00           C  
ATOM   4628  CG  HYP    24       6.464 -10.848   8.720  1.00  0.00           C  
ATOM   4629  CG  HYP    24      14.571  -5.399   8.780  1.00  0.00           C  
ATOM   4630  CD2 HYP    24       7.971 -10.205  -0.771  1.00  0.00           C  
ATOM   4631  CD2 HYP    24       5.723 -10.147   7.567  1.00  0.00           C  
ATOM   4632  CD2 HYP    24      13.038  -5.224   8.855  1.00  0.00           C  
ATOM   4633  OD1 HYP    24       6.609 -11.608   0.713  1.00  0.00           O  
ATOM   4634  OD1 HYP    24       5.693 -10.789   9.906  1.00  0.00           O  
ATOM   4635  OD1 HYP    24      15.134  -5.163   7.494  1.00  0.00           O  
ATOM   4636  N   GLY    25      10.148  -8.530   2.956  1.00  0.00           N  
ATOM   4637  N   GLY    25      10.193 -10.326   6.554  1.00  0.00           N  
ATOM   4638  N   GLY    25      13.491  -9.786   9.141  1.00  0.00           N  
ATOM   4639  CA  GLY    25      11.331  -7.890   3.460  1.00  0.00           C  
ATOM   4640  CA  GLY    25      11.051 -11.222   5.777  1.00  0.00           C  
ATOM   4641  CA  GLY    25      12.882 -11.000   9.704  1.00  0.00           C  
ATOM   4642  C   GLY    25      12.554  -8.790   3.672  1.00  0.00           C  
ATOM   4643  C   GLY    25      11.363 -12.550   6.560  1.00  0.00           C  
ATOM   4644  C   GLY    25      13.230 -11.223  11.185  1.00  0.00           C  
ATOM   4645  O   GLY    25      12.556  -9.971   3.432  1.00  0.00           O  
ATOM   4646  O   GLY    25      10.889 -12.722   7.713  1.00  0.00           O  
ATOM   4647  O   GLY    25      13.960 -10.445  11.814  1.00  0.00           O  
ATOM   4648  N   PRO    26      13.663  -8.134   4.167  1.00  0.00           N  
ATOM   4649  N   PRO    26      11.991 -13.538   5.951  1.00  0.00           N  
ATOM   4650  N   PRO    26      12.652 -12.290  11.830  1.00  0.00           N  
ATOM   4651  CA  PRO    26      14.956  -8.821   4.387  1.00  0.00           C  
ATOM   4652  CA  PRO    26      12.398 -14.909   6.410  1.00  0.00           C  
ATOM   4653  CA  PRO    26      12.824 -12.557  13.236  1.00  0.00           C  
ATOM   4654  C   PRO    26      15.055  -9.953   5.435  1.00  0.00           C  
ATOM   4655  C   PRO    26      13.230 -14.860   7.722  1.00  0.00           C  
ATOM   4656  C   PRO    26      14.114 -13.254  13.555  1.00  0.00           C  
ATOM   4657  O   PRO    26      14.239  -9.932   6.333  1.00  0.00           O  
ATOM   4658  O   PRO    26      13.829 -13.822   7.977  1.00  0.00           O  
ATOM   4659  O   PRO    26      14.791 -13.792  12.600  1.00  0.00           O  
ATOM   4660  CB  PRO    26      15.959  -7.751   4.714  1.00  0.00           C  
ATOM   4661  CB  PRO    26      13.275 -15.477   5.290  1.00  0.00           C  
ATOM   4662  CB  PRO    26      11.548 -13.351  13.511  1.00  0.00           C  
ATOM   4663  CG  PRO    26      15.431  -6.437   4.143  1.00  0.00           C  
ATOM   4664  CG  PRO    26      12.573 -14.861   4.021  1.00  0.00           C  
ATOM   4665  CG  PRO    26      11.288 -14.184  12.272  1.00  0.00           C  
ATOM   4666  CD  PRO    26      13.870  -6.713   4.318  1.00  0.00           C  
ATOM   4667  CD  PRO    26      12.220 -13.461   4.465  1.00  0.00           C  
ATOM   4668  CD  PRO    26      11.644 -13.138  11.257  1.00  0.00           C  
ATOM   4669  N   HYP    27      16.093 -10.865   5.336  1.00  0.00           N  
ATOM   4670  N   HYP    27      13.186 -15.880   8.618  1.00  0.00           N  
ATOM   4671  N   HYP    27      14.422 -13.408  14.848  1.00  0.00           N  
ATOM   4672  CA  HYP    27      16.358 -11.872   6.358  1.00  0.00           C  
ATOM   4673  CA  HYP    27      14.046 -15.966   9.796  1.00  0.00           C  
ATOM   4674  CA  HYP    27      15.571 -14.233  15.248  1.00  0.00           C  
ATOM   4675  C   HYP    27      16.679 -11.324   7.691  1.00  0.00           C  
ATOM   4676  C   HYP    27      15.507 -16.081   9.480  1.00  0.00           C  
ATOM   4677  C   HYP    27      15.619 -15.703  14.709  1.00  0.00           C  
ATOM   4678  O   HYP    27      17.245 -10.211   7.898  1.00  0.00           O  
ATOM   4679  O   HYP    27      15.932 -16.511   8.376  1.00  0.00           O  
ATOM   4680  O   HYP    27      14.564 -16.314  14.812  1.00  0.00           O  
ATOM   4681  CB  HYP    27      17.386 -12.806   5.754  1.00  0.00           C  
ATOM   4682  CB  HYP    27      13.460 -17.270  10.474  1.00  0.00           C  
ATOM   4683  CB  HYP    27      15.479 -14.312  16.785  1.00  0.00           C  
ATOM   4684  CG  HYP    27      17.181 -12.639   4.232  1.00  0.00           C  
ATOM   4685  CG  HYP    27      12.023 -17.534   9.954  1.00  0.00           C  
ATOM   4686  CG  HYP    27      14.937 -12.891  17.129  1.00  0.00           C  
ATOM   4687  CD2 HYP    27      16.949 -11.106   4.109  1.00  0.00           C  
ATOM   4688  CD2 HYP    27      12.285 -16.993   8.584  1.00  0.00           C  
ATOM   4689  CD2 HYP    27      13.868 -12.736  16.014  1.00  0.00           C  
ATOM   4690  OD1 HYP    27      16.025 -13.456   3.935  1.00  0.00           O  
ATOM   4691  OD1 HYP    27      10.966 -16.877  10.727  1.00  0.00           O  
ATOM   4692  OD1 HYP    27      15.969 -11.988  16.882  1.00  0.00           O  
ATOM   4693  N   GLY    28      16.296 -12.059   8.676  1.00  0.00           N  
ATOM   4694  N   GLY    28      16.374 -15.544  10.335  1.00  0.00           N  
ATOM   4695  N   GLY    28      16.705 -16.130  14.131  1.00  0.00           N  
ATOM   4696  CA  GLY    28      16.532 -11.778  10.119  1.00  0.00           C  
ATOM   4697  CA  GLY    28      17.795 -15.527  10.101  1.00  0.00           C  
ATOM   4698  CA  GLY    28      16.895 -17.560  13.764  1.00  0.00           C  
ATOM   4699  C   GLY    28      17.967 -11.887  10.688  1.00  0.00           C  
ATOM   4700  C   GLY    28      18.585 -16.865  10.270  1.00  0.00           C  
ATOM   4701  C   GLY    28      16.653 -18.562  14.896  1.00  0.00           C  
ATOM   4702  O   GLY    28      18.869 -12.419  10.064  1.00  0.00           O  
ATOM   4703  O   GLY    28      17.931 -17.890  10.493  1.00  0.00           O  
ATOM   4704  O   GLY    28      16.746 -18.271  16.061  1.00  0.00           O  
ATOM   4705  N   PRO    29      18.106 -11.507  11.983  1.00  0.00           N  
ATOM   4706  N   PRO    29      19.966 -16.760  10.299  1.00  0.00           N  
ATOM   4707  N   PRO    29      16.443 -19.865  14.616  1.00  0.00           N  
ATOM   4708  CA  PRO    29      19.296 -11.643  12.807  1.00  0.00           C  
ATOM   4709  CA  PRO    29      20.877 -17.911  10.500  1.00  0.00           C  
ATOM   4710  CA  PRO    29      16.432 -20.987  15.546  1.00  0.00           C  
ATOM   4711  C   PRO    29      19.647 -13.043  13.133  1.00  0.00           C  
ATOM   4712  C   PRO    29      20.758 -18.574  11.851  1.00  0.00           C  
ATOM   4713  C   PRO    29      17.657 -20.876  16.526  1.00  0.00           C  
ATOM   4714  O   PRO    29      18.757 -13.916  13.051  1.00  0.00           O  
ATOM   4715  O   PRO    29      20.553 -17.846  12.838  1.00  0.00           O  
ATOM   4716  O   PRO    29      18.729 -20.539  16.072  1.00  0.00           O  
ATOM   4717  CB  PRO    29      19.012 -10.812  14.097  1.00  0.00           C  
ATOM   4718  CB  PRO    29      22.351 -17.362  10.371  1.00  0.00           C  
ATOM   4719  CB  PRO    29      16.687 -22.254  14.603  1.00  0.00           C  
ATOM   4720  CG  PRO    29      17.511 -10.800  14.192  1.00  0.00           C  
ATOM   4721  CG  PRO    29      22.128 -16.077   9.585  1.00  0.00           C  
ATOM   4722  CG  PRO    29      15.898 -21.867  13.350  1.00  0.00           C  
ATOM   4723  CD  PRO    29      17.016 -10.920  12.764  1.00  0.00           C  
ATOM   4724  CD  PRO    29      20.748 -15.565   9.980  1.00  0.00           C  
ATOM   4725  CD  PRO    29      16.260 -20.342  13.227  1.00  0.00           C  
ATOM   4726  N   HYP    30      20.888 -13.316  13.575  1.00  0.00           N  
ATOM   4727  N   HYP    30      20.865 -19.891  12.009  1.00  0.00           N  
ATOM   4728  N   HYP    30      17.526 -21.247  17.860  1.00  0.00           N  
ATOM   4729  CA  HYP    30      21.390 -14.603  14.032  1.00  0.00           C  
ATOM   4730  CA  HYP    30      20.813 -20.476  13.352  1.00  0.00           C  
ATOM   4731  CA  HYP    30      18.652 -21.392  18.825  1.00  0.00           C  
ATOM   4732  C   HYP    30      20.533 -15.197  15.168  1.00  0.00           C  
ATOM   4733  C   HYP    30      21.847 -19.872  14.374  1.00  0.00           C  
ATOM   4734  C   HYP    30      19.650 -22.347  18.351  1.00  0.00           C  
ATOM   4735  O   HYP    30      20.189 -14.440  16.058  1.00  0.00           O  
ATOM   4736  O   HYP    30      22.908 -19.525  13.964  1.00  0.00           O  
ATOM   4737  O   HYP    30      19.481 -23.263  17.496  1.00  0.00           O  
ATOM   4738  CB  HYP    30      22.835 -14.469  14.370  1.00  0.00           C  
ATOM   4739  CB  HYP    30      20.922 -22.008  13.221  1.00  0.00           C  
ATOM   4740  CB  HYP    30      18.066 -21.913  20.155  1.00  0.00           C  
ATOM   4741  CG  HYP    30      23.309 -13.400  13.372  1.00  0.00           C  
ATOM   4742  CG  HYP    30      20.428 -22.157  11.779  1.00  0.00           C  
ATOM   4743  CG  HYP    30      16.608 -21.374  20.044  1.00  0.00           C  
ATOM   4744  CD2 HYP    30      22.071 -12.459  13.306  1.00  0.00           C  
ATOM   4745  CD2 HYP    30      20.943 -20.942  10.989  1.00  0.00           C  
ATOM   4746  CD2 HYP    30      16.304 -21.562  18.530  1.00  0.00           C  
ATOM   4747  OD1 HYP    30      23.505 -13.926  12.070  1.00  0.00           O  
ATOM   4748  OD1 HYP    30      19.013 -22.055  11.769  1.00  0.00           O  
ATOM   4749  OD1 HYP    30      16.474 -19.992  20.505  1.00  0.00           O  
ATOM   4750  N   GLY    31      20.263 -16.529  15.247  1.00  0.00           N  
ATOM   4751  N   GLY    31      21.535 -19.783  15.655  1.00  0.00           N  
ATOM   4752  N   GLY    31      20.763 -22.292  19.065  1.00  0.00           N  
ATOM   4753  CA  GLY    31      19.468 -17.000  16.406  1.00  0.00           C  
ATOM   4754  CA  GLY    31      22.510 -19.395  16.649  1.00  0.00           C  
ATOM   4755  CA  GLY    31      21.890 -23.298  19.011  1.00  0.00           C  
ATOM   4756  C   GLY    31      20.163 -16.954  17.740  1.00  0.00           C  
ATOM   4757  C   GLY    31      23.565 -20.428  16.826  1.00  0.00           C  
ATOM   4758  C   GLY    31      21.755 -24.565  19.852  1.00  0.00           C  
ATOM   4759  O   GLY    31      21.414 -16.848  17.725  1.00  0.00           O  
ATOM   4760  O   GLY    31      23.390 -21.641  16.550  1.00  0.00           O  
ATOM   4761  O   GLY    31      20.995 -24.621  20.830  1.00  0.00           O  
ATOM   4762  N   PRO    32      19.421 -17.076  18.875  1.00  0.00           N  
ATOM   4763  N   PRO    32      24.757 -19.960  17.256  1.00  0.00           N  
ATOM   4764  N   PRO    32      22.502 -25.610  19.573  1.00  0.00           N  
ATOM   4765  CA  PRO    32      19.999 -17.182  20.163  1.00  0.00           C  
ATOM   4766  CA  PRO    32      25.879 -20.920  17.512  1.00  0.00           C  
ATOM   4767  CA  PRO    32      22.518 -26.763  20.471  1.00  0.00           C  
ATOM   4768  C   PRO    32      21.066 -18.294  20.391  1.00  0.00           C  
ATOM   4769  C   PRO    32      25.698 -21.821  18.728  1.00  0.00           C  
ATOM   4770  C   PRO    32      23.160 -26.533  21.874  1.00  0.00           C  
ATOM   4771  O   PRO    32      20.789 -19.376  19.959  1.00  0.00           O  
ATOM   4772  O   PRO    32      24.877 -21.471  19.581  1.00  0.00           O  
ATOM   4773  O   PRO    32      23.931 -25.637  22.088  1.00  0.00           O  
ATOM   4774  CB  PRO    32      18.852 -17.349  21.127  1.00  0.00           C  
ATOM   4775  CB  PRO    32      27.075 -19.953  17.775  1.00  0.00           C  
ATOM   4776  CB  PRO    32      23.303 -27.861  19.798  1.00  0.00           C  
ATOM   4777  CG  PRO    32      17.649 -16.664  20.357  1.00  0.00           C  
ATOM   4778  CG  PRO    32      26.414 -18.734  18.341  1.00  0.00           C  
ATOM   4779  CG  PRO    32      24.100 -27.079  18.759  1.00  0.00           C  
ATOM   4780  CD  PRO    32      17.966 -17.108  18.924  1.00  0.00           C  
ATOM   4781  CD  PRO    32      25.157 -18.575  17.541  1.00  0.00           C  
ATOM   4782  CD  PRO    32      23.380 -25.828  18.465  1.00  0.00           C  
ATOM   4783  N   HYP    33      22.179 -18.006  21.077  1.00  0.00           N  
ATOM   4784  N   HYP    33      26.448 -22.960  18.846  1.00  0.00           N  
ATOM   4785  N   HYP    33      22.845 -27.366  22.855  1.00  0.00           N  
ATOM   4786  CA  HYP    33      23.178 -18.962  21.394  1.00  0.00           C  
ATOM   4787  CA  HYP    33      26.454 -23.887  20.028  1.00  0.00           C  
ATOM   4788  CA  HYP    33      23.522 -27.630  24.154  1.00  0.00           C  
ATOM   4789  C   HYP    33      22.609 -20.083  22.226  1.00  0.00           C  
ATOM   4790  C   HYP    33      26.712 -23.101  21.352  1.00  0.00           C  
ATOM   4791  C   HYP    33      25.053 -27.691  24.133  1.00  0.00           C  
ATOM   4792  O   HYP    33      21.494 -19.999  22.774  1.00  0.00           O  
ATOM   4793  O   HYP    33      27.354 -21.996  21.298  1.00  0.00           O  
ATOM   4794  O   HYP    33      25.649 -28.235  23.222  1.00  0.00           O  
ATOM   4795  CB  HYP    33      24.247 -18.187  22.092  1.00  0.00           C  
ATOM   4796  CB  HYP    33      27.617 -24.901  19.728  1.00  0.00           C  
ATOM   4797  CB  HYP    33      22.993 -28.908  24.708  1.00  0.00           C  
ATOM   4798  CG  HYP    33      24.030 -16.751  21.613  1.00  0.00           C  
ATOM   4799  CG  HYP    33      27.636 -24.955  18.201  1.00  0.00           C  
ATOM   4800  CG  HYP    33      21.583 -29.069  24.112  1.00  0.00           C  
ATOM   4801  CD2 HYP    33      22.578 -16.687  21.493  1.00  0.00           C  
ATOM   4802  CD2 HYP    33      27.374 -23.481  17.803  1.00  0.00           C  
ATOM   4803  CD2 HYP    33      21.818 -28.353  22.718  1.00  0.00           C  
ATOM   4804  OD1 HYP    33      24.536 -16.517  20.280  1.00  0.00           O  
ATOM   4805  OD1 HYP    33      26.630 -25.708  17.679  1.00  0.00           O  
ATOM   4806  OD1 HYP    33      20.720 -28.419  24.981  1.00  0.00           O  
ATOM   4807  N   GLY    34      23.361 -21.223  22.293  1.00  0.00           N  
ATOM   4808  N   GLY    34      26.182 -23.644  22.421  1.00  0.00           N  
ATOM   4809  N   GLY    34      25.732 -26.979  25.003  1.00  0.00           N  
ATOM   4810  CA  GLY    34      22.934 -22.412  22.986  1.00  0.00           C  
ATOM   4811  CA  GLY    34      26.207 -22.972  23.696  1.00  0.00           C  
ATOM   4812  CA  GLY    34      27.115 -26.507  24.849  1.00  0.00           C  
ATOM   4813  C   GLY    34      22.859 -22.307  24.567  1.00  0.00           C  
ATOM   4814  C   GLY    34      27.548 -22.899  24.459  1.00  0.00           C  
ATOM   4815  C   GLY    34      28.147 -27.633  25.222  1.00  0.00           C  
ATOM   4816  O   GLY    34      23.490 -21.489  25.145  1.00  0.00           O  
ATOM   4817  O   GLY    34      28.521 -23.434  23.993  1.00  0.00           O  
ATOM   4818  O   GLY    34      27.662 -28.680  25.754  1.00  0.00           O  
ATOM   4819  N   PRO    35      22.169 -23.235  25.283  1.00  0.00           N  
ATOM   4820  N   PRO    35      27.597 -22.244  25.632  1.00  0.00           N  
ATOM   4821  N   PRO    35      29.518 -27.410  25.165  1.00  0.00           N  
ATOM   4822  CA  PRO    35      22.345 -23.429  26.750  1.00  0.00           C  
ATOM   4823  CA  PRO    35      28.848 -22.159  26.398  1.00  0.00           C  
ATOM   4824  CA  PRO    35      30.457 -28.484  25.483  1.00  0.00           C  
ATOM   4825  C   PRO    35      23.720 -23.944  27.139  1.00  0.00           C  
ATOM   4826  C   PRO    35      29.304 -23.482  26.934  1.00  0.00           C  
ATOM   4827  C   PRO    35      30.521 -28.774  27.050  1.00  0.00           C  
ATOM   4828  O   PRO    35      24.336 -24.659  26.281  1.00  0.00           O  
ATOM   4829  O   PRO    35      28.509 -24.407  27.186  1.00  0.00           O  
ATOM   4830  O   PRO    35      29.976 -28.125  27.905  1.00  0.00           O  
ATOM   4831  CB  PRO    35      21.186 -24.322  27.184  1.00  0.00           C  
ATOM   4832  CB  PRO    35      28.559 -21.148  27.551  1.00  0.00           C  
ATOM   4833  CB  PRO    35      31.775 -28.088  24.884  1.00  0.00           C  
ATOM   4834  CG  PRO    35      21.101 -25.243  25.953  1.00  0.00           C  
ATOM   4835  CG  PRO    35      27.429 -20.276  26.871  1.00  0.00           C  
ATOM   4836  CG  PRO    35      31.383 -27.080  23.768  1.00  0.00           C  
ATOM   4837  CD  PRO    35      21.327 -24.355  24.743  1.00  0.00           C  
ATOM   4838  CD  PRO    35      26.654 -21.359  26.152  1.00  0.00           C  
ATOM   4839  CD  PRO    35      30.213 -26.372  24.475  1.00  0.00           C  
ATOM   4840  N   HYP    36      24.290 -23.637  28.326  1.00  0.00           N  
ATOM   4841  N   HYP    36      30.614 -23.575  27.274  1.00  0.00           N  
ATOM   4842  N   HYP    36      31.254 -29.852  27.378  1.00  0.00           N  
ATOM   4843  CA  HYP    36      25.648 -24.167  28.665  1.00  0.00           C  
ATOM   4844  CA  HYP    36      31.113 -24.782  27.967  1.00  0.00           C  
ATOM   4845  CA  HYP    36      31.766 -30.071  28.696  1.00  0.00           C  
ATOM   4846  C   HYP    36      25.647 -25.684  28.878  1.00  0.00           C  
ATOM   4847  C   HYP    36      30.694 -24.846  29.439  1.00  0.00           C  
ATOM   4848  C   HYP    36      32.636 -28.952  29.277  1.00  0.00           C  
ATOM   4849  O   HYP    36      24.667 -26.260  29.272  1.00  0.00           O  
ATOM   4850  O   HYP    36      30.735 -23.859  30.215  1.00  0.00           O  
ATOM   4851  O   HYP    36      33.286 -28.219  28.497  1.00  0.00           O  
ATOM   4852  CB  HYP    36      25.896 -23.612  30.097  1.00  0.00           C  
ATOM   4853  CB  HYP    36      32.665 -24.769  27.849  1.00  0.00           C  
ATOM   4854  CB  HYP    36      32.468 -31.421  28.548  1.00  0.00           C  
ATOM   4855  CG  HYP    36      24.997 -22.362  30.221  1.00  0.00           C  
ATOM   4856  CG  HYP    36      32.923 -23.803  26.705  1.00  0.00           C  
ATOM   4857  CG  HYP    36      31.844 -32.174  27.406  1.00  0.00           C  
ATOM   4858  CD2 HYP    36      23.825 -22.717  29.379  1.00  0.00           C  
ATOM   4859  CD2 HYP    36      31.732 -22.819  26.802  1.00  0.00           C  
ATOM   4860  CD2 HYP    36      31.502 -31.007  26.553  1.00  0.00           C  
ATOM   4861  OD1 HYP    36      25.782 -21.243  29.813  1.00  0.00           O  
ATOM   4862  OD1 HYP    36      32.883 -24.449  25.440  1.00  0.00           O  
ATOM   4863  OD1 HYP    36      30.684 -32.813  27.764  1.00  0.00           O  
ATOM   4864  N   GLY    37      26.713 -26.452  28.485  1.00  0.00           N  
ATOM   4865  N   GLY    37      30.251 -26.025  29.839  1.00  0.00           N  
ATOM   4866  N   GLY    37      32.516 -28.795  30.635  1.00  0.00           N  
ATOM   4867  CA  GLY    37      26.791 -27.912  28.768  1.00  0.00           C  
ATOM   4868  CA  GLY    37      29.688 -26.208  31.225  1.00  0.00           C  
ATOM   4869  CA  GLY    37      33.245 -27.694  31.313  1.00  0.00           C  
ATOM   4870  C   GLY    37      26.571 -28.307  30.236  1.00  0.00           C  
ATOM   4871  C   GLY    37      29.758 -27.671  31.623  1.00  0.00           C  
ATOM   4872  C   GLY    37      34.752 -27.805  31.197  1.00  0.00           C  
ATOM   4873  O   GLY    37      26.633 -27.489  31.161  1.00  0.00           O  
ATOM   4874  O   GLY    37      29.687 -28.599  30.833  1.00  0.00           O  
ATOM   4875  O   GLY    37      35.341 -28.885  31.479  1.00  0.00           O  
ATOM   4876  N   NH2    38      26.310 -29.527  30.568  1.00  0.00           N  
ATOM   4877  N   NH2    38      29.755 -27.964  32.907  1.00  0.00           N  
ATOM   4878  N   NH2    38      35.446 -26.779  30.849  1.00  0.00           N  
TER    4879      NH2    38 
END
ATOM   4880  C   ACE     1     -38.956  26.569 -25.121  1.00  0.00           C  
ATOM   4881  C   ACE     1     -34.424  28.611 -23.669  1.00  0.00           C  
ATOM   4882  C   ACE     1     -31.013  25.041 -25.691  1.00  0.00           C  
ATOM   4883  O   ACE     1     -38.850  27.052 -24.024  1.00  0.00           O  
ATOM   4884  O   ACE     1     -33.437  28.795 -24.361  1.00  0.00           O  
ATOM   4885  O   ACE     1     -30.852  23.916 -26.117  1.00  0.00           O  
ATOM   4886  CH3 ACE     1     -39.270  27.526 -26.262  1.00  0.00           C  
ATOM   4887  CH3 ACE     1     -35.737  28.418 -24.376  1.00  0.00           C  
ATOM   4888  CH3 ACE     1     -32.348  25.690 -25.987  1.00  0.00           C  
ATOM   4889  N   PRO     2     -38.820  25.239 -25.387  1.00  0.00           N  
ATOM   4890  N   PRO     2     -34.383  28.518 -22.323  1.00  0.00           N  
ATOM   4891  N   PRO     2     -30.000  25.865 -25.168  1.00  0.00           N  
ATOM   4892  CA  PRO     2     -38.507  24.215 -24.346  1.00  0.00           C  
ATOM   4893  CA  PRO     2     -33.160  28.731 -21.505  1.00  0.00           C  
ATOM   4894  CA  PRO     2     -28.587  25.464 -25.286  1.00  0.00           C  
ATOM   4895  C   PRO     2     -37.085  24.490 -23.722  1.00  0.00           C  
ATOM   4896  C   PRO     2     -32.228  27.452 -21.580  1.00  0.00           C  
ATOM   4897  C   PRO     2     -28.055  24.525 -24.223  1.00  0.00           C  
ATOM   4898  O   PRO     2     -36.159  24.893 -24.397  1.00  0.00           O  
ATOM   4899  O   PRO     2     -32.848  26.421 -21.906  1.00  0.00           O  
ATOM   4900  O   PRO     2     -28.616  24.436 -23.112  1.00  0.00           O  
ATOM   4901  CB  PRO     2     -38.551  22.816 -24.968  1.00  0.00           C  
ATOM   4902  CB  PRO     2     -33.706  28.909 -20.100  1.00  0.00           C  
ATOM   4903  CB  PRO     2     -27.803  26.785 -25.431  1.00  0.00           C  
ATOM   4904  CG  PRO     2     -39.437  23.028 -26.164  1.00  0.00           C  
ATOM   4905  CG  PRO     2     -34.877  27.921 -20.091  1.00  0.00           C  
ATOM   4906  CG  PRO     2     -28.888  27.854 -25.686  1.00  0.00           C  
ATOM   4907  CD  PRO     2     -39.264  24.460 -26.544  1.00  0.00           C  
ATOM   4908  CD  PRO     2     -35.476  28.100 -21.470  1.00  0.00           C  
ATOM   4909  CD  PRO     2     -30.036  27.238 -24.899  1.00  0.00           C  
ATOM   4910  N   HYP     3     -36.846  24.077 -22.494  1.00  0.00           N  
ATOM   4911  N   HYP     3     -30.915  27.552 -21.319  1.00  0.00           N  
ATOM   4912  N   HYP     3     -26.954  23.813 -24.461  1.00  0.00           N  
ATOM   4913  CA  HYP     3     -35.497  24.075 -21.859  1.00  0.00           C  
ATOM   4914  CA  HYP     3     -30.021  26.354 -21.295  1.00  0.00           C  
ATOM   4915  CA  HYP     3     -26.256  23.036 -23.445  1.00  0.00           C  
ATOM   4916  C   HYP     3     -34.479  23.216 -22.523  1.00  0.00           C  
ATOM   4917  C   HYP     3     -30.585  25.313 -20.330  1.00  0.00           C  
ATOM   4918  C   HYP     3     -25.898  23.924 -22.223  1.00  0.00           C  
ATOM   4919  O   HYP     3     -34.765  22.110 -23.000  1.00  0.00           O  
ATOM   4920  O   HYP     3     -31.402  25.633 -19.479  1.00  0.00           O  
ATOM   4921  O   HYP     3     -25.185  24.956 -22.265  1.00  0.00           O  
ATOM   4922  CB  HYP     3     -35.757  23.660 -20.430  1.00  0.00           C  
ATOM   4923  CB  HYP     3     -28.679  26.834 -20.767  1.00  0.00           C  
ATOM   4924  CB  HYP     3     -25.032  22.392 -24.164  1.00  0.00           C  
ATOM   4925  CG  HYP     3     -37.256  23.914 -20.160  1.00  0.00           C  
ATOM   4926  CG  HYP     3     -28.641  28.375 -21.088  1.00  0.00           C  
ATOM   4927  CG  HYP     3     -25.431  22.428 -25.648  1.00  0.00           C  
ATOM   4928  CD2 HYP     3     -37.857  23.611 -21.541  1.00  0.00           C  
ATOM   4929  CD2 HYP     3     -30.125  28.804 -21.079  1.00  0.00           C  
ATOM   4930  CD2 HYP     3     -26.232  23.698 -25.699  1.00  0.00           C  
ATOM   4931  OD1 HYP     3     -37.459  25.278 -19.922  1.00  0.00           O  
ATOM   4932  OD1 HYP     3     -28.215  28.653 -22.362  1.00  0.00           O  
ATOM   4933  OD1 HYP     3     -26.268  21.332 -26.020  1.00  0.00           O  
ATOM   4934  N   GLY     4     -33.212  23.604 -22.520  1.00  0.00           N  
ATOM   4935  N   GLY     4     -29.973  24.155 -20.526  1.00  0.00           N  
ATOM   4936  N   GLY     4     -26.345  23.537 -21.059  1.00  0.00           N  
ATOM   4937  CA  GLY     4     -32.186  22.892 -23.271  1.00  0.00           C  
ATOM   4938  CA  GLY     4     -30.319  23.055 -19.647  1.00  0.00           C  
ATOM   4939  CA  GLY     4     -26.356  24.261 -19.758  1.00  0.00           C  
ATOM   4940  C   GLY     4     -31.529  21.660 -22.616  1.00  0.00           C  
ATOM   4941  C   GLY     4     -29.675  23.136 -18.197  1.00  0.00           C  
ATOM   4942  C   GLY     4     -24.908  24.491 -19.198  1.00  0.00           C
[truncated: 164,094 more chars]
