# Supplementary material for: Non-linearity of the collagen triple helix in solution and implications for collagen function
Source: Biochem J. 2017 Jun 16;474(13):2203–17. doi: 10.1042/BCJ20170217 (PMC5632799; doi:10.1042/BCJ20170217)
Supplement: Supplementary Information [file BCJ-474-2203-s5.pdb]

ATOM      1  C   ACE     1     -19.800   7.932 -18.992  1.00  0.00           C  
ATOM      2  C   ACE     1     -15.139   9.423 -18.209  1.00  0.00           C  
ATOM      3  C   ACE     1     -12.126   4.796 -19.030  1.00  0.00           C  
ATOM      4  O   ACE     1     -19.508   8.773 -18.128  1.00  0.00           O  
ATOM      5  O   ACE     1     -14.037   9.682 -18.673  1.00  0.00           O  
ATOM      6  O   ACE     1     -11.871   3.610 -18.913  1.00  0.00           O  
ATOM      7  CH3 ACE     1     -20.000   8.424 -20.424  1.00  0.00           C  
ATOM      8  CH3 ACE     1     -16.180   8.960 -19.237  1.00  0.00           C  
ATOM      9  CH3 ACE     1     -13.513   5.203 -19.503  1.00  0.00           C  
ATOM     10  N   PRO     2     -19.752   6.558 -18.846  1.00  0.00           N  
ATOM     11  N   PRO     2     -15.366   9.545 -16.850  1.00  0.00           N  
ATOM     12  N   PRO     2     -11.271   5.732 -18.505  1.00  0.00           N  
ATOM     13  CA  PRO     2     -19.530   5.947 -17.525  1.00  0.00           C  
ATOM     14  CA  PRO     2     -14.397  10.039 -15.829  1.00  0.00           C  
ATOM     15  CA  PRO     2      -9.807   5.548 -18.365  1.00  0.00           C  
ATOM     16  C   PRO     2     -18.079   5.906 -17.031  1.00  0.00           C  
ATOM     17  C   PRO     2     -13.515   8.895 -15.392  1.00  0.00           C  
ATOM     18  C   PRO     2      -9.371   4.939 -16.976  1.00  0.00           C  
ATOM     19  O   PRO     2     -17.174   5.712 -17.851  1.00  0.00           O  
ATOM     20  O   PRO     2     -13.882   7.726 -15.427  1.00  0.00           O  
ATOM     21  O   PRO     2     -10.000   5.197 -15.958  1.00  0.00           O  
ATOM     22  CB  PRO     2     -20.088   4.539 -17.674  1.00  0.00           C  
ATOM     23  CB  PRO     2     -15.322  10.526 -14.726  1.00  0.00           C  
ATOM     24  CB  PRO     2      -9.228   6.958 -18.737  1.00  0.00           C  
ATOM     25  CG  PRO     2     -20.065   4.199 -19.115  1.00  0.00           C  
ATOM     26  CG  PRO     2     -16.682  10.684 -15.339  1.00  0.00           C  
ATOM     27  CG  PRO     2     -10.306   7.879 -18.151  1.00  0.00           C  
ATOM     28  CD  PRO     2     -20.233   5.582 -19.832  1.00  0.00           C  
ATOM     29  CD  PRO     2     -16.698   9.513 -16.324  1.00  0.00           C  
ATOM     30  CD  PRO     2     -11.595   7.120 -18.411  1.00  0.00           C  
ATOM     31  N   HYP     3     -17.922   6.006 -15.717  1.00  0.00           N  
ATOM     32  N   HYP     3     -12.210   9.143 -15.020  1.00  0.00           N  
ATOM     33  N   HYP     3      -8.204   4.329 -16.868  1.00  0.00           N  
ATOM     34  CA  HYP     3     -16.645   5.776 -15.132  1.00  0.00           C  
ATOM     35  CA  HYP     3     -11.289   8.057 -14.582  1.00  0.00           C  
ATOM     36  CA  HYP     3      -7.851   3.581 -15.673  1.00  0.00           C  
ATOM     37  C   HYP     3     -15.762   4.652 -15.686  1.00  0.00           C  
ATOM     38  C   HYP     3     -11.948   7.118 -13.451  1.00  0.00           C  
ATOM     39  C   HYP     3      -7.749   4.568 -14.514  1.00  0.00           C  
ATOM     40  O   HYP     3     -16.180   3.573 -16.154  1.00  0.00           O  
ATOM     41  O   HYP     3     -12.794   7.484 -12.591  1.00  0.00           O  
ATOM     42  O   HYP     3      -7.143   5.666 -14.579  1.00  0.00           O  
ATOM     43  CB  HYP     3     -16.888   5.573 -13.642  1.00  0.00           C  
ATOM     44  CB  HYP     3     -10.042   8.872 -14.030  1.00  0.00           C  
ATOM     45  CB  HYP     3      -6.420   3.002 -16.009  1.00  0.00           C  
ATOM     46  CG  HYP     3     -18.075   6.431 -13.350  1.00  0.00           C  
ATOM     47  CG  HYP     3     -10.528  10.317 -13.753  1.00  0.00           C  
ATOM     48  CG  HYP     3      -6.697   2.604 -17.438  1.00  0.00           C  
ATOM     49  CD2 HYP     3     -18.878   6.124 -14.653  1.00  0.00           C  
ATOM     50  CD2 HYP     3     -11.694  10.496 -14.768  1.00  0.00           C  
ATOM     51  CD2 HYP     3      -7.337   3.909 -17.916  1.00  0.00           C  
ATOM     52  OD1 HYP     3     -17.786   7.832 -13.333  1.00  0.00           O  
ATOM     53  OD1 HYP     3      -9.576  11.269 -13.948  1.00  0.00           O  
ATOM     54  OD1 HYP     3      -7.483   1.386 -17.523  1.00  0.00           O  
ATOM     55  N   GLY     4     -14.433   4.821 -15.576  1.00  0.00           N  
ATOM     56  N   GLY     4     -11.551   5.862 -13.496  1.00  0.00           N  
ATOM     57  N   GLY     4      -8.426   4.151 -13.425  1.00  0.00           N  
ATOM     58  CA  GLY     4     -13.430   3.804 -15.924  1.00  0.00           C  
ATOM     59  CA  GLY     4     -12.010   4.874 -12.526  1.00  0.00           C  
ATOM     60  CA  GLY     4      -8.371   4.784 -12.078  1.00  0.00           C  
ATOM     61  C   GLY     4     -13.270   2.745 -14.875  1.00  0.00           C  
ATOM     62  C   GLY     4     -11.736   5.301 -11.068  1.00  0.00           C  
ATOM     63  C   GLY     4      -6.990   4.872 -11.485  1.00  0.00           C  
ATOM     64  O   GLY     4     -14.041   2.649 -13.894  1.00  0.00           O  
ATOM     65  O   GLY     4     -10.992   6.245 -10.797  1.00  0.00           O  
ATOM     66  O   GLY     4      -6.117   4.203 -11.989  1.00  0.00           O  
ATOM     67  N   PRO     5     -12.287   1.812 -15.096  1.00  0.00           N  
ATOM     68  N   PRO     5     -12.322   4.528 -10.134  1.00  0.00           N  
ATOM     69  N   PRO     5      -6.844   5.643 -10.427  1.00  0.00           N  
ATOM     70  CA  PRO     5     -12.039   0.642 -14.272  1.00  0.00           C  
ATOM     71  CA  PRO     5     -12.168   4.737  -8.702  1.00  0.00           C  
ATOM     72  CA  PRO     5      -5.603   6.005  -9.701  1.00  0.00           C  
ATOM     73  C   PRO     5     -11.104   0.927 -13.031  1.00  0.00           C  
ATOM     74  C   PRO     5     -10.829   4.034  -8.214  1.00  0.00           C  
ATOM     75  C   PRO     5      -5.196   5.042  -8.578  1.00  0.00           C  
ATOM     76  O   PRO     5     -10.354   1.852 -12.970  1.00  0.00           O  
ATOM     77  O   PRO     5     -10.310   3.248  -9.015  1.00  0.00           O  
ATOM     78  O   PRO     5      -5.964   4.316  -8.018  1.00  0.00           O  
ATOM     79  CB  PRO     5     -11.333  -0.332 -15.230  1.00  0.00           C  
ATOM     80  CB  PRO     5     -13.474   4.124  -8.134  1.00  0.00           C  
ATOM     81  CB  PRO     5      -5.850   7.412  -9.341  1.00  0.00           C  
ATOM     82  CG  PRO     5     -10.415   0.575 -16.105  1.00  0.00           C  
ATOM     83  CG  PRO     5     -13.683   2.920  -9.010  1.00  0.00           C  
ATOM     84  CG  PRO     5      -7.253   7.312  -8.800  1.00  0.00           C  
ATOM     85  CD  PRO     5     -11.429   1.729 -16.320  1.00  0.00           C  
ATOM     86  CD  PRO     5     -13.311   3.462 -10.346  1.00  0.00           C  
ATOM     87  CD  PRO     5      -7.923   6.377  -9.795  1.00  0.00           C  
ATOM     88  N   HYP     6     -11.103   0.041 -11.966  1.00  0.00           N  
ATOM     89  N   HYP     6     -10.250   4.376  -7.009  1.00  0.00           N  
ATOM     90  N   HYP     6      -3.848   5.020  -8.238  1.00  0.00           N  
ATOM     91  CA  HYP     6     -10.447   0.290 -10.686  1.00  0.00           C  
ATOM     92  CA  HYP     6      -8.846   3.960  -6.669  1.00  0.00           C  
ATOM     93  CA  HYP     6      -3.292   4.108  -7.209  1.00  0.00           C  
ATOM     94  C   HYP     6      -8.927   0.382 -10.853  1.00  0.00           C  
ATOM     95  C   HYP     6      -8.672   2.479  -6.680  1.00  0.00           C  
ATOM     96  C   HYP     6      -4.132   4.201  -5.939  1.00  0.00           C  
ATOM     97  O   HYP     6      -8.377  -0.487 -11.532  1.00  0.00           O  
ATOM     98  O   HYP     6      -9.659   1.749  -6.610  1.00  0.00           O  
ATOM     99  O   HYP     6      -4.630   5.286  -5.595  1.00  0.00           O  
ATOM    100  CB  HYP     6     -10.903  -0.893  -9.809  1.00  0.00           C  
ATOM    101  CB  HYP     6      -8.656   4.465  -5.260  1.00  0.00           C  
ATOM    102  CB  HYP     6      -1.845   4.496  -7.051  1.00  0.00           C  
ATOM    103  CG  HYP     6     -12.274  -1.272 -10.260  1.00  0.00           C  
ATOM    104  CG  HYP     6      -9.497   5.713  -5.220  1.00  0.00           C  
ATOM    105  CG  HYP     6      -1.462   5.092  -8.426  1.00  0.00           C  
ATOM    106  CD2 HYP     6     -11.933  -1.188 -11.774  1.00  0.00           C  
ATOM    107  CD2 HYP     6     -10.770   5.380  -6.002  1.00  0.00           C  
ATOM    108  CD2 HYP     6      -2.708   5.882  -8.693  1.00  0.00           C  
ATOM    109  OD1 HYP     6     -13.204  -0.306  -9.944  1.00  0.00           O  
ATOM    110  OD1 HYP     6      -8.838   6.808  -5.907  1.00  0.00           O  
ATOM    111  OD1 HYP     6      -1.094   4.247  -9.532  1.00  0.00           O  
ATOM    112  N   GLY     7      -8.245   1.365 -10.303  1.00  0.00           N  
ATOM    113  N   GLY     7      -7.370   2.060  -6.616  1.00  0.00           N  
ATOM    114  N   GLY     7      -4.279   3.055  -5.306  1.00  0.00           N  
ATOM    115  CA  GLY     7      -6.856   1.665 -10.453  1.00  0.00           C  
ATOM    116  CA  GLY     7      -6.934   0.721  -6.649  1.00  0.00           C  
ATOM    117  CA  GLY     7      -4.907   2.821  -3.993  1.00  0.00           C  
ATOM    118  C   GLY     7      -5.840   0.655  -9.946  1.00  0.00           C  
ATOM    119  C   GLY     7      -6.905   0.017  -5.268  1.00  0.00           C  
ATOM    120  C   GLY     7      -4.068   3.379  -2.818  1.00  0.00           C  
ATOM    121  O   GLY     7      -6.240  -0.368  -9.440  1.00  0.00           O  
ATOM    122  O   GLY     7      -7.126   0.672  -4.224  1.00  0.00           O  
ATOM    123  O   GLY     7      -3.033   4.038  -2.926  1.00  0.00           O  
ATOM    124  N   PRO     8      -4.527   0.963  -9.926  1.00  0.00           N  
ATOM    125  N   PRO     8      -6.678  -1.266  -5.202  1.00  0.00           N  
ATOM    126  N   PRO     8      -4.520   3.050  -1.598  1.00  0.00           N  
ATOM    127  CA  PRO     8      -3.344   0.235  -9.387  1.00  0.00           C  
ATOM    128  CA  PRO     8      -6.415  -2.063  -3.951  1.00  0.00           C  
ATOM    129  CA  PRO     8      -3.969   3.558  -0.355  1.00  0.00           C  
ATOM    130  C   PRO     8      -3.168   0.117  -7.851  1.00  0.00           C  
ATOM    131  C   PRO     8      -5.203  -1.589  -3.120  1.00  0.00           C  
ATOM    132  C   PRO     8      -2.650   2.872  -0.128  1.00  0.00           C  
ATOM    133  O   PRO     8      -3.726   0.927  -7.110  1.00  0.00           O  
ATOM    134  O   PRO     8      -4.371  -0.752  -3.489  1.00  0.00           O  
ATOM    135  O   PRO     8      -2.423   1.748  -0.625  1.00  0.00           O  
ATOM    136  CB  PRO     8      -2.092   0.948  -9.947  1.00  0.00           C  
ATOM    137  CB  PRO     8      -6.288  -3.502  -4.383  1.00  0.00           C  
ATOM    138  CB  PRO     8      -4.892   3.234   0.837  1.00  0.00           C  
ATOM    139  CG  PRO     8      -2.642   1.621 -11.184  1.00  0.00           C  
ATOM    140  CG  PRO     8      -5.660  -3.355  -5.752  1.00  0.00           C  
ATOM    141  CG  PRO     8      -6.206   3.074   0.122  1.00  0.00           C  
ATOM    142  CD  PRO     8      -3.997   2.054 -10.705  1.00  0.00           C  
ATOM    143  CD  PRO     8      -6.468  -2.163  -6.323  1.00  0.00           C  
ATOM    144  CD  PRO     8      -5.806   2.485  -1.216  1.00  0.00           C  
ATOM    145  N   HYP     9      -2.393  -0.816  -7.348  1.00  0.00           N  
ATOM    146  N   HYP     9      -5.073  -2.057  -1.811  1.00  0.00           N  
ATOM    147  N   HYP     9      -1.823   3.415   0.794  1.00  0.00           N  
ATOM    148  CA  HYP     9      -2.044  -0.923  -5.949  1.00  0.00           C  
ATOM    149  CA  HYP     9      -4.048  -1.469  -0.958  1.00  0.00           C  
ATOM    150  CA  HYP     9      -0.705   2.664   1.281  1.00  0.00           C  
ATOM    151  C   HYP     9      -1.340   0.310  -5.406  1.00  0.00           C  
ATOM    152  C   HYP     9      -2.629  -2.010  -1.163  1.00  0.00           C  
ATOM    153  C   HYP     9      -1.042   1.304   1.934  1.00  0.00           C  
ATOM    154  O   HYP     9      -0.519   0.985  -6.054  1.00  0.00           O  
ATOM    155  O   HYP     9      -2.615  -3.198  -1.569  1.00  0.00           O  
ATOM    156  O   HYP     9      -2.112   1.048   2.496  1.00  0.00           O  
ATOM    157  CB  HYP     9      -1.006  -2.114  -5.904  1.00  0.00           C  
ATOM    158  CB  HYP     9      -4.546  -1.598   0.508  1.00  0.00           C  
ATOM    159  CB  HYP     9      -0.105   3.589   2.318  1.00  0.00           C  
ATOM    160  CG  HYP     9      -1.333  -2.937  -7.095  1.00  0.00           C  
ATOM    161  CG  HYP     9      -5.978  -1.916   0.387  1.00  0.00           C  
ATOM    162  CG  HYP     9      -0.655   4.996   2.007  1.00  0.00           C  
ATOM    163  CD2 HYP     9      -1.645  -1.745  -8.088  1.00  0.00           C  
ATOM    164  CD2 HYP     9      -6.133  -2.686  -0.989  1.00  0.00           C  
ATOM    165  CD2 HYP     9      -2.042   4.696   1.416  1.00  0.00           C  
ATOM    166  OD1 HYP     9      -2.525  -3.721  -6.915  1.00  0.00           O  
ATOM    167  OD1 HYP     9      -6.686  -0.717   0.497  1.00  0.00           O  
ATOM    168  OD1 HYP     9       0.228   5.452   1.013  1.00  0.00           O  
ATOM    169  N   GLY    10      -1.656   0.700  -4.178  1.00  0.00           N  
ATOM    170  N   GLY    10      -1.574  -1.231  -1.116  1.00  0.00           N  
ATOM    171  N   GLY    10      -0.085   0.350   1.855  1.00  0.00           N  
ATOM    172  CA  GLY    10      -0.998   1.838  -3.521  1.00  0.00           C  
ATOM    173  CA  GLY    10      -0.296  -1.615  -1.554  1.00  0.00           C  
ATOM    174  CA  GLY    10      -0.211  -1.032   2.382  1.00  0.00           C  
ATOM    175  C   GLY    10       0.496   1.780  -3.102  1.00  0.00           C  
ATOM    176  C   GLY    10       0.479  -2.584  -0.596  1.00  0.00           C  
ATOM    177  C   GLY    10      -0.070  -1.078   3.895  1.00  0.00           C  
ATOM    178  O   GLY    10       1.177   0.835  -3.406  1.00  0.00           O  
ATOM    179  O   GLY    10      -0.063  -3.293   0.202  1.00  0.00           O  
ATOM    180  O   GLY    10      -0.088  -0.026   4.577  1.00  0.00           O  
ATOM    181  N   PRO    11       0.909   2.797  -2.304  1.00  0.00           N  
ATOM    182  N   PRO    11       1.784  -2.756  -0.839  1.00  0.00           N  
ATOM    183  N   PRO    11       0.050  -2.286   4.503  1.00  0.00           N  
ATOM    184  CA  PRO    11       2.293   2.841  -1.825  1.00  0.00           C  
ATOM    185  CA  PRO    11       2.622  -3.715  -0.182  1.00  0.00           C  
ATOM    186  CA  PRO    11       0.034  -2.417   5.957  1.00  0.00           C  
ATOM    187  C   PRO    11       2.636   1.717  -0.811  1.00  0.00           C  
ATOM    188  C   PRO    11       3.078  -3.358   1.228  1.00  0.00           C  
ATOM    189  C   PRO    11       1.314  -1.961   6.600  1.00  0.00           C  
ATOM    190  O   PRO    11       1.727   1.044  -0.337  1.00  0.00           O  
ATOM    191  O   PRO    11       3.009  -2.218   1.684  1.00  0.00           O  
ATOM    192  O   PRO    11       2.387  -2.037   6.049  1.00  0.00           O  
ATOM    193  CB  PRO    11       2.449   4.188  -1.220  1.00  0.00           C  
ATOM    194  CB  PRO    11       3.821  -3.913  -1.114  1.00  0.00           C  
ATOM    195  CB  PRO    11       0.036  -3.885   6.217  1.00  0.00           C  
ATOM    196  CG  PRO    11       1.488   5.034  -2.029  1.00  0.00           C  
ATOM    197  CG  PRO    11       3.962  -2.503  -1.695  1.00  0.00           C  
ATOM    198  CG  PRO    11      -0.755  -4.358   5.018  1.00  0.00           C  
ATOM    199  CD  PRO    11       0.360   4.120  -2.287  1.00  0.00           C  
ATOM    200  CD  PRO    11       2.545  -2.055  -1.872  1.00  0.00           C  
ATOM    201  CD  PRO    11      -0.021  -3.598   3.928  1.00  0.00           C  
ATOM    202  N   HYP    12       3.916   1.413  -0.509  1.00  0.00           N  
ATOM    203  N   HYP    12       3.597  -4.368   2.016  1.00  0.00           N  
ATOM    204  N   HYP    12       1.266  -1.697   7.939  1.00  0.00           N  
ATOM    205  CA  HYP    12       4.443   0.714   0.686  1.00  0.00           C  
ATOM    206  CA  HYP    12       4.106  -4.255   3.346  1.00  0.00           C  
ATOM    207  CA  HYP    12       2.539  -1.648   8.801  1.00  0.00           C  
ATOM    208  C   HYP    12       3.974   1.398   1.999  1.00  0.00           C  
ATOM    209  C   HYP    12       5.321  -3.333   3.398  1.00  0.00           C  
ATOM    210  C   HYP    12       3.608  -2.767   8.451  1.00  0.00           C  
ATOM    211  O   HYP    12       3.972   2.609   2.115  1.00  0.00           O  
ATOM    212  O   HYP    12       6.177  -3.265   2.525  1.00  0.00           O  
ATOM    213  O   HYP    12       3.253  -3.962   8.369  1.00  0.00           O  
ATOM    214  CB  HYP    12       5.900   0.591   0.617  1.00  0.00           C  
ATOM    215  CB  HYP    12       4.439  -5.719   3.806  1.00  0.00           C  
ATOM    216  CB  HYP    12       2.043  -1.774  10.199  1.00  0.00           C  
ATOM    217  CG  HYP    12       6.174   0.972  -0.824  1.00  0.00           C  
ATOM    218  CG  HYP    12       3.587  -6.537   2.987  1.00  0.00           C  
ATOM    219  CG  HYP    12       0.684  -1.061  10.154  1.00  0.00           C  
ATOM    220  CD2 HYP    12       5.123   2.066  -1.061  1.00  0.00           C  
ATOM    221  CD2 HYP    12       3.609  -5.771   1.648  1.00  0.00           C  
ATOM    222  CD2 HYP    12       0.146  -1.439   8.777  1.00  0.00           C  
ATOM    223  OD1 HYP    12       5.982  -0.100  -1.761  1.00  0.00           O  
ATOM    224  OD1 HYP    12       2.236  -6.719   3.558  1.00  0.00           O  
ATOM    225  OD1 HYP    12       0.935   0.334  10.311  1.00  0.00           O  
ATOM    226  N   GLY    13       3.660   0.566   3.039  1.00  0.00           N  
ATOM    227  N   GLY    13       5.292  -2.501   4.426  1.00  0.00           N  
ATOM    228  N   GLY    13       4.875  -2.415   8.272  1.00  0.00           N  
ATOM    229  CA  GLY    13       2.974   1.061   4.271  1.00  0.00           C  
ATOM    230  CA  GLY    13       6.198  -1.379   4.596  1.00  0.00           C  
ATOM    231  CA  GLY    13       6.008  -3.305   8.048  1.00  0.00           C  
ATOM    232  C   GLY    13       3.897   1.735   5.277  1.00  0.00           C  
ATOM    233  C   GLY    13       7.532  -1.818   5.136  1.00  0.00           C  
ATOM    234  C   GLY    13       6.296  -4.244   9.195  1.00  0.00           C  
ATOM    235  O   GLY    13       5.065   2.031   5.009  1.00  0.00           O  
ATOM    236  O   GLY    13       7.682  -2.980   5.424  1.00  0.00           O  
ATOM    237  O   GLY    13       5.643  -4.221  10.245  1.00  0.00           O  
ATOM    238  N   PRO    14       3.372   2.062   6.506  1.00  0.00           N  
ATOM    239  N   PRO    14       8.539  -0.931   5.278  1.00  0.00           N  
ATOM    240  N   PRO    14       7.188  -5.249   8.977  1.00  0.00           N  
ATOM    241  CA  PRO    14       4.132   2.676   7.550  1.00  0.00           C  
ATOM    242  CA  PRO    14       9.847  -1.260   5.820  1.00  0.00           C  
ATOM    243  CA  PRO    14       7.412  -6.384   9.891  1.00  0.00           C  
ATOM    244  C   PRO    14       5.241   1.686   7.892  1.00  0.00           C  
ATOM    245  C   PRO    14       9.743  -1.877   7.268  1.00  0.00           C  
ATOM    246  C   PRO    14       8.124  -5.985  11.180  1.00  0.00           C  
ATOM    247  O   PRO    14       5.079   0.444   7.761  1.00  0.00           O  
ATOM    248  O   PRO    14       8.848  -1.580   7.969  1.00  0.00           O  
ATOM    249  O   PRO    14       8.597  -4.841  11.253  1.00  0.00           O  
ATOM    250  CB  PRO    14       3.189   2.857   8.683  1.00  0.00           C  
ATOM    251  CB  PRO    14      10.648   0.034   5.977  1.00  0.00           C  
ATOM    252  CB  PRO    14       8.312  -7.307   9.152  1.00  0.00           C  
ATOM    253  CG  PRO    14       1.893   3.119   8.003  1.00  0.00           C  
ATOM    254  CG  PRO    14       9.910   0.928   4.940  1.00  0.00           C  
ATOM    255  CG  PRO    14       8.142  -7.022   7.649  1.00  0.00           C  
ATOM    256  CD  PRO    14       1.978   2.142   6.853  1.00  0.00           C  
ATOM    257  CD  PRO    14       8.491   0.472   4.931  1.00  0.00           C  
ATOM    258  CD  PRO    14       7.876  -5.462   7.723  1.00  0.00           C  
ATOM    259  N   HYP    15       6.395   2.177   8.430  1.00  0.00           N  
ATOM    260  N   HYP    15      10.748  -2.603   7.748  1.00  0.00           N  
ATOM    261  N   HYP    15       8.220  -6.864  12.217  1.00  0.00           N  
ATOM    262  CA  HYP    15       7.424   1.429   9.113  1.00  0.00           C  
ATOM    263  CA  HYP    15      10.663  -3.227   9.077  1.00  0.00           C  
ATOM    264  CA  HYP    15       8.908  -6.526  13.489  1.00  0.00           C  
ATOM    265  C   HYP    15       7.014   0.523  10.246  1.00  0.00           C  
ATOM    266  C   HYP    15      10.927  -2.221  10.269  1.00  0.00           C  
ATOM    267  C   HYP    15      10.362  -6.087  13.165  1.00  0.00           C  
ATOM    268  O   HYP    15       6.079   0.896  10.968  1.00  0.00           O  
ATOM    269  O   HYP    15      11.298  -1.057  10.038  1.00  0.00           O  
ATOM    270  O   HYP    15      11.066  -6.706  12.329  1.00  0.00           O  
ATOM    271  CB  HYP    15       8.517   2.458   9.522  1.00  0.00           C  
ATOM    272  CB  HYP    15      11.738  -4.287   9.035  1.00  0.00           C  
ATOM    273  CB  HYP    15       8.872  -7.832  14.257  1.00  0.00           C  
ATOM    274  CG  HYP    15       8.447   3.549   8.540  1.00  0.00           C  
ATOM    275  CG  HYP    15      12.099  -4.514   7.570  1.00  0.00           C  
ATOM    276  CG  HYP    15       7.491  -8.375  13.875  1.00  0.00           C  
ATOM    277  CD2 HYP    15       6.917   3.554   8.274  1.00  0.00           C  
ATOM    278  CD2 HYP    15      11.839  -3.129   6.990  1.00  0.00           C  
ATOM    279  CD2 HYP    15       7.516  -8.153  12.379  1.00  0.00           C  
ATOM    280  OD1 HYP    15       9.374   3.345   7.416  1.00  0.00           O  
ATOM    281  OD1 HYP    15      11.133  -5.462   7.122  1.00  0.00           O  
ATOM    282  OD1 HYP    15       6.487  -7.575  14.470  1.00  0.00           O  
ATOM    283  N   GLY    16       7.732  -0.521  10.529  1.00  0.00           N  
ATOM    284  N   GLY    16      10.552  -2.644  11.483  1.00  0.00           N  
ATOM    285  N   GLY    16      10.940  -5.200  13.949  1.00  0.00           N  
ATOM    286  CA  GLY    16       7.320  -1.556  11.454  1.00  0.00           C  
ATOM    287  CA  GLY    16      10.639  -1.773  12.640  1.00  0.00           C  
ATOM    288  CA  GLY    16      12.298  -4.764  13.897  1.00  0.00           C  
ATOM    289  C   GLY    16       7.302  -1.233  12.928  1.00  0.00           C  
ATOM    290  C   GLY    16      12.079  -1.537  13.220  1.00  0.00           C  
ATOM    291  C   GLY    16      13.372  -5.795  14.314  1.00  0.00           C  
ATOM    292  O   GLY    16       8.038  -0.334  13.347  1.00  0.00           O  
ATOM    293  O   GLY    16      13.102  -2.180  12.837  1.00  0.00           O  
ATOM    294  O   GLY    16      12.994  -6.864  14.971  1.00  0.00           O  
ATOM    295  N   PRO    17       6.729  -2.141  13.765  1.00  0.00           N  
ATOM    296  N   PRO    17      12.154  -0.562  14.141  1.00  0.00           N  
ATOM    297  N   PRO    17      14.675  -5.437  14.226  1.00  0.00           N  
ATOM    298  CA  PRO    17       6.848  -2.107  15.251  1.00  0.00           C  
ATOM    299  CA  PRO    17      13.494  -0.352  14.801  1.00  0.00           C  
ATOM    300  CA  PRO    17      15.735  -6.269  14.662  1.00  0.00           C  
ATOM    301  C   PRO    17       8.312  -2.443  15.701  1.00  0.00           C  
ATOM    302  C   PRO    17      13.947  -1.469  15.724  1.00  0.00           C  
ATOM    303  C   PRO    17      15.992  -6.487  16.216  1.00  0.00           C  
ATOM    304  O   PRO    17       8.959  -3.305  15.133  1.00  0.00           O  
ATOM    305  O   PRO    17      13.151  -2.370  16.085  1.00  0.00           O  
ATOM    306  O   PRO    17      15.361  -5.713  17.014  1.00  0.00           O  
ATOM    307  CB  PRO    17       5.786  -3.086  15.788  1.00  0.00           C  
ATOM    308  CB  PRO    17      13.309   0.977  15.464  1.00  0.00           C  
ATOM    309  CB  PRO    17      16.966  -5.854  13.900  1.00  0.00           C  
ATOM    310  CG  PRO    17       5.641  -4.116  14.654  1.00  0.00           C  
ATOM    311  CG  PRO    17      12.247   1.755  14.584  1.00  0.00           C  
ATOM    312  CG  PRO    17      16.380  -5.240  12.640  1.00  0.00           C  
ATOM    313  CD  PRO    17       5.937  -3.323  13.397  1.00  0.00           C  
ATOM    314  CD  PRO    17      11.270   0.586  14.318  1.00  0.00           C  
ATOM    315  CD  PRO    17      15.193  -4.507  13.249  1.00  0.00           C  
ATOM    316  N   HYP    18       8.762  -1.944  16.841  1.00  0.00           N  
ATOM    317  N   HYP    18      15.186  -1.471  16.161  1.00  0.00           N  
ATOM    318  N   HYP    18      17.011  -7.265  16.702  1.00  0.00           N  
ATOM    319  CA  HYP    18      10.073  -2.102  17.312  1.00  0.00           C  
ATOM    320  CA  HYP    18      15.690  -2.440  17.102  1.00  0.00           C  
ATOM    321  CA  HYP    18      17.447  -7.246  18.120  1.00  0.00           C  
ATOM    322  C   HYP    18      10.323  -3.584  17.758  1.00  0.00           C  
ATOM    323  C   HYP    18      15.158  -2.263  18.545  1.00  0.00           C  
ATOM    324  C   HYP    18      18.251  -5.988  18.502  1.00  0.00           C  
ATOM    325  O   HYP    18       9.369  -4.308  18.149  1.00  0.00           O  
ATOM    326  O   HYP    18      14.817  -1.142  18.969  1.00  0.00           O  
ATOM    327  O   HYP    18      19.084  -5.559  17.729  1.00  0.00           O  
ATOM    328  CB  HYP    18      10.364  -1.092  18.403  1.00  0.00           C  
ATOM    329  CB  HYP    18      17.239  -2.348  17.101  1.00  0.00           C  
ATOM    330  CB  HYP    18      18.164  -8.589  18.258  1.00  0.00           C  
ATOM    331  CG  HYP    18       9.274  -0.090  18.330  1.00  0.00           C  
ATOM    332  CG  HYP    18      17.558  -1.636  15.790  1.00  0.00           C  
ATOM    333  CG  HYP    18      17.566  -9.465  17.199  1.00  0.00           C  
ATOM    334  CD2 HYP    18       8.149  -0.836  17.616  1.00  0.00           C  
ATOM    335  CD2 HYP    18      16.303  -0.763  15.597  1.00  0.00           C  
ATOM    336  CD2 HYP    18      17.317  -8.491  16.001  1.00  0.00           C  
ATOM    337  OD1 HYP    18       9.610   1.067  17.557  1.00  0.00           O  
ATOM    338  OD1 HYP    18      17.692  -2.418  14.645  1.00  0.00           O  
ATOM    339  OD1 HYP    18      16.354 -10.105  17.475  1.00  0.00           O  
ATOM    340  N   GLY    19      11.519  -4.104  17.799  1.00  0.00           N  
ATOM    341  N   GLY    19      15.073  -3.379  19.287  1.00  0.00           N  
ATOM    342  N   GLY    19      17.933  -5.383  19.632  1.00  0.00           N  
ATOM    343  CA  GLY    19      11.810  -5.493  18.221  1.00  0.00           C  
ATOM    344  CA  GLY    19      14.569  -3.506  20.716  1.00  0.00           C  
ATOM    345  CA  GLY    19      18.482  -4.176  20.225  1.00  0.00           C  
ATOM    346  C   GLY    19      11.656  -5.700  19.723  1.00  0.00           C  
ATOM    347  C   GLY    19      14.540  -4.909  21.265  1.00  0.00           C  
ATOM    348  C   GLY    19      18.187  -4.110  21.720  1.00  0.00           C  
ATOM    349  O   GLY    19      11.298  -4.745  20.455  1.00  0.00           O  
ATOM    350  O   GLY    19      14.696  -5.962  20.610  1.00  0.00           O  
ATOM    351  O   GLY    19      17.388  -4.838  22.262  1.00  0.00           O  
ATOM    352  N   NH2    20      11.938  -6.845  20.247  1.00  0.00           N  
ATOM    353  N   NH2    20      13.910  -5.084  22.406  1.00  0.00           N  
ATOM    354  N   NH2    20      18.754  -3.054  22.331  1.00  0.00           N  
TER     355      NH2    20 
END
ATOM    356  C   ACE     1     -19.790   5.774 -20.612  1.00  0.00           C  
ATOM    357  C   ACE     1     -14.584   8.900 -19.682  1.00  0.00           C  
ATOM    358  C   ACE     1     -11.148   5.585 -19.204  1.00  0.00           C  
ATOM    359  O   ACE     1     -19.677   6.270 -19.472  1.00  0.00           O  
ATOM    360  O   ACE     1     -13.577   9.347 -19.266  1.00  0.00           O  
ATOM    361  O   ACE     1     -10.610   4.453 -19.232  1.00  0.00           O  
ATOM    362  CH3 ACE     1     -20.055   6.697 -21.760  1.00  0.00           C  
ATOM    363  CH3 ACE     1     -14.651   8.424 -21.172  1.00  0.00           C  
ATOM    364  CH3 ACE     1     -12.523   5.881 -19.798  1.00  0.00           C  
ATOM    365  N   PRO     2     -19.456   4.529 -20.843  1.00  0.00           N  
ATOM    366  N   PRO     2     -15.675   8.715 -18.870  1.00  0.00           N  
ATOM    367  N   PRO     2     -10.524   6.547 -18.596  1.00  0.00           N  
ATOM    368  CA  PRO     2     -19.050   3.609 -19.733  1.00  0.00           C  
ATOM    369  CA  PRO     2     -15.563   8.932 -17.389  1.00  0.00           C  
ATOM    370  CA  PRO     2      -9.224   6.459 -17.873  1.00  0.00           C  
ATOM    371  C   PRO     2     -17.758   3.911 -18.942  1.00  0.00           C  
ATOM    372  C   PRO     2     -14.528   7.960 -16.798  1.00  0.00           C  
ATOM    373  C   PRO     2      -9.203   5.604 -16.580  1.00  0.00           C  
ATOM    374  O   PRO     2     -16.771   4.165 -19.576  1.00  0.00           O  
ATOM    375  O   PRO     2     -14.612   6.767 -17.186  1.00  0.00           O  
ATOM    376  O   PRO     2     -10.135   5.571 -15.826  1.00  0.00           O  
ATOM    377  CB  PRO     2     -19.067   2.276 -20.430  1.00  0.00           C  
ATOM    378  CB  PRO     2     -16.909   8.562 -16.741  1.00  0.00           C  
ATOM    379  CB  PRO     2      -8.844   7.897 -17.491  1.00  0.00           C  
ATOM    380  CG  PRO     2     -18.539   2.590 -21.792  1.00  0.00           C  
ATOM    381  CG  PRO     2     -17.878   8.563 -17.967  1.00  0.00           C  
ATOM    382  CG  PRO     2      -9.468   8.734 -18.624  1.00  0.00           C  
ATOM    383  CD  PRO     2     -19.344   3.847 -22.109  1.00  0.00           C  
ATOM    384  CD  PRO     2     -16.971   8.164 -19.171  1.00  0.00           C  
ATOM    385  CD  PRO     2     -10.794   8.002 -18.755  1.00  0.00           C  
ATOM    386  N   HYP     3     -17.666   3.597 -17.629  1.00  0.00           N  
ATOM    387  N   HYP     3     -13.630   8.337 -15.854  1.00  0.00           N  
ATOM    388  N   HYP     3      -8.086   4.872 -16.289  1.00  0.00           N  
ATOM    389  CA  HYP     3     -16.514   3.868 -16.760  1.00  0.00           C  
ATOM    390  CA  HYP     3     -12.536   7.526 -15.323  1.00  0.00           C  
ATOM    391  CA  HYP     3      -7.958   4.188 -14.965  1.00  0.00           C  
ATOM    392  C   HYP     3     -15.263   3.096 -17.257  1.00  0.00           C  
ATOM    393  C   HYP     3     -13.081   6.300 -14.458  1.00  0.00           C  
ATOM    394  C   HYP     3      -8.104   5.190 -13.780  1.00  0.00           C  
ATOM    395  O   HYP     3     -15.348   1.923 -17.645  1.00  0.00           O  
ATOM    396  O   HYP     3     -14.122   6.365 -13.876  1.00  0.00           O  
ATOM    397  O   HYP     3      -7.751   6.335 -13.847  1.00  0.00           O  
ATOM    398  CB  HYP     3     -17.014   3.545 -15.318  1.00  0.00           C  
ATOM    399  CB  HYP     3     -11.704   8.412 -14.441  1.00  0.00           C  
ATOM    400  CB  HYP     3      -6.539   3.671 -14.949  1.00  0.00           C  
ATOM    401  CG  HYP     3     -18.509   3.851 -15.354  1.00  0.00           C  
ATOM    402  CG  HYP     3     -12.050   9.825 -14.851  1.00  0.00           C  
ATOM    403  CG  HYP     3      -5.986   3.725 -16.360  1.00  0.00           C  
ATOM    404  CD2 HYP     3     -18.817   3.332 -16.758  1.00  0.00           C  
ATOM    405  CD2 HYP     3     -13.540   9.670 -15.286  1.00  0.00           C  
ATOM    406  CD2 HYP     3      -6.785   4.921 -16.957  1.00  0.00           C  
ATOM    407  OD1 HYP     3     -18.643   5.259 -15.210  1.00  0.00           O  
ATOM    408  OD1 HYP     3     -11.276  10.184 -15.979  1.00  0.00           O  
ATOM    409  OD1 HYP     3      -6.256   2.488 -17.011  1.00  0.00           O  
ATOM    410  N   GLY     4     -14.057   3.696 -16.968  1.00  0.00           N  
ATOM    411  N   GLY     4     -12.316   5.232 -14.362  1.00  0.00           N  
ATOM    412  N   GLY     4      -8.625   4.675 -12.647  1.00  0.00           N  
ATOM    413  CA  GLY     4     -12.755   3.096 -17.114  1.00  0.00           C  
ATOM    414  CA  GLY     4     -12.612   4.090 -13.534  1.00  0.00           C  
ATOM    415  CA  GLY     4      -8.909   5.525 -11.464  1.00  0.00           C  
ATOM    416  C   GLY     4     -12.532   1.872 -16.136  1.00  0.00           C  
ATOM    417  C   GLY     4     -12.378   4.178 -12.060  1.00  0.00           C  
ATOM    418  C   GLY     4      -7.547   6.098 -10.913  1.00  0.00           C  
ATOM    419  O   GLY     4     -13.390   1.501 -15.340  1.00  0.00           O  
ATOM    420  O   GLY     4     -12.114   5.214 -11.518  1.00  0.00           O  
ATOM    421  O   GLY     4      -6.463   5.664 -11.323  1.00  0.00           O  
ATOM    422  N   PRO     5     -11.334   1.271 -16.064  1.00  0.00           N  
ATOM    423  N   PRO     5     -12.532   3.008 -11.349  1.00  0.00           N  
ATOM    424  N   PRO     5      -7.618   6.880  -9.826  1.00  0.00           N  
ATOM    425  CA  PRO     5     -11.030   0.149 -15.226  1.00  0.00           C  
ATOM    426  CA  PRO     5     -12.455   2.923  -9.887  1.00  0.00           C  
ATOM    427  CA  PRO     5      -6.417   7.252  -9.017  1.00  0.00           C  
ATOM    428  C   PRO     5     -10.410   0.593 -13.886  1.00  0.00           C  
ATOM    429  C   PRO     5     -11.007   3.128  -9.353  1.00  0.00           C  
ATOM    430  C   PRO     5      -5.930   6.032  -8.265  1.00  0.00           C  
ATOM    431  O   PRO     5     -10.112   1.798 -13.695  1.00  0.00           O  
ATOM    432  O   PRO     5     -10.030   2.771 -10.025  1.00  0.00           O  
ATOM    433  O   PRO     5      -6.703   5.130  -7.895  1.00  0.00           O  
ATOM    434  CB  PRO     5     -10.033  -0.638 -16.077  1.00  0.00           C  
ATOM    435  CB  PRO     5     -12.972   1.596  -9.462  1.00  0.00           C  
ATOM    436  CB  PRO     5      -6.990   8.346  -8.089  1.00  0.00           C  
ATOM    437  CG  PRO     5      -9.239   0.492 -16.756  1.00  0.00           C  
ATOM    438  CG  PRO     5     -14.009   1.346 -10.609  1.00  0.00           C  
ATOM    439  CG  PRO     5      -8.378   7.875  -7.812  1.00  0.00           C  
ATOM    440  CD  PRO     5     -10.252   1.555 -16.997  1.00  0.00           C  
ATOM    441  CD  PRO     5     -13.135   1.796 -11.806  1.00  0.00           C  
ATOM    442  CD  PRO     5      -8.847   7.393  -9.198  1.00  0.00           C  
ATOM    443  N   HYP     6     -10.252  -0.322 -12.911  1.00  0.00           N  
ATOM    444  N   HYP     6     -10.948   3.733  -8.134  1.00  0.00           N  
ATOM    445  N   HYP     6      -4.667   6.053  -7.843  1.00  0.00           N  
ATOM    446  CA  HYP     6      -9.537  -0.077 -11.639  1.00  0.00           C  
ATOM    447  CA  HYP     6      -9.703   3.935  -7.423  1.00  0.00           C  
ATOM    448  CA  HYP     6      -3.995   5.006  -7.008  1.00  0.00           C  
ATOM    449  C   HYP     6      -8.171   0.384 -11.807  1.00  0.00           C  
ATOM    450  C   HYP     6      -8.917   2.678  -7.186  1.00  0.00           C  
ATOM    451  C   HYP     6      -4.481   5.023  -5.507  1.00  0.00           C  
ATOM    452  O   HYP     6      -7.379  -0.206 -12.572  1.00  0.00           O  
ATOM    453  O   HYP     6      -9.570   1.739  -6.694  1.00  0.00           O  
ATOM    454  O   HYP     6      -4.857   6.049  -4.956  1.00  0.00           O  
ATOM    455  CB  HYP     6      -9.610  -1.445 -10.826  1.00  0.00           C  
ATOM    456  CB  HYP     6     -10.175   4.591  -6.153  1.00  0.00           C  
ATOM    457  CB  HYP     6      -2.541   5.399  -7.015  1.00  0.00           C  
ATOM    458  CG  HYP     6     -10.828  -2.167 -11.465  1.00  0.00           C  
ATOM    459  CG  HYP     6     -11.461   5.320  -6.467  1.00  0.00           C  
ATOM    460  CG  HYP     6      -2.661   6.916  -7.231  1.00  0.00           C  
ATOM    461  CD2 HYP     6     -10.619  -1.768 -12.933  1.00  0.00           C  
ATOM    462  CD2 HYP     6     -12.100   4.297  -7.345  1.00  0.00           C  
ATOM    463  CD2 HYP     6      -3.738   7.107  -8.170  1.00  0.00           C  
ATOM    464  OD1 HYP     6     -12.076  -1.615 -10.948  1.00  0.00           O  
ATOM    465  OD1 HYP     6     -11.252   6.602  -7.027  1.00  0.00           O  
ATOM    466  OD1 HYP     6      -1.501   7.463  -7.743  1.00  0.00           O  
ATOM    467  N   GLY     7      -7.771   1.363 -10.983  1.00  0.00           N  
ATOM    468  N   GLY     7      -7.564   2.698  -7.313  1.00  0.00           N  
ATOM    469  N   GLY     7      -4.500   3.784  -4.993  1.00  0.00           N  
ATOM    470  CA  GLY     7      -6.492   2.044 -10.943  1.00  0.00           C  
ATOM    471  CA  GLY     7      -6.721   1.553  -6.995  1.00  0.00           C  
ATOM    472  CA  GLY     7      -5.087   3.429  -3.682  1.00  0.00           C  
ATOM    473  C   GLY     7      -5.353   1.354 -10.202  1.00  0.00           C  
ATOM    474  C   GLY     7      -6.887   1.014  -5.576  1.00  0.00           C  
ATOM    475  C   GLY     7      -4.326   3.935  -2.430  1.00  0.00           C  
ATOM    476  O   GLY     7      -5.579   0.362  -9.542  1.00  0.00           O  
ATOM    477  O   GLY     7      -7.175   1.743  -4.633  1.00  0.00           O  
ATOM    478  O   GLY     7      -3.233   4.462  -2.523  1.00  0.00           O  
ATOM    479  N   PRO     8      -4.123   1.834 -10.072  1.00  0.00           N  
ATOM    480  N   PRO     8      -6.413  -0.207  -5.244  1.00  0.00           N  
ATOM    481  N   PRO     8      -4.865   3.740  -1.159  1.00  0.00           N  
ATOM    482  CA  PRO     8      -3.016   0.942  -9.640  1.00  0.00           C  
ATOM    483  CA  PRO     8      -6.548  -0.765  -3.885  1.00  0.00           C  
ATOM    484  CA  PRO     8      -4.314   4.173   0.140  1.00  0.00           C  
ATOM    485  C   PRO     8      -2.971   0.858  -8.069  1.00  0.00           C  
ATOM    486  C   PRO     8      -5.370  -0.334  -2.936  1.00  0.00           C  
ATOM    487  C   PRO     8      -2.938   3.466   0.515  1.00  0.00           C  
ATOM    488  O   PRO     8      -3.456   1.792  -7.470  1.00  0.00           O  
ATOM    489  O   PRO     8      -4.361   0.191  -3.350  1.00  0.00           O  
ATOM    490  O   PRO     8      -2.633   2.379   0.033  1.00  0.00           O  
ATOM    491  CB  PRO     8      -1.783   1.500 -10.271  1.00  0.00           C  
ATOM    492  CB  PRO     8      -6.559  -2.286  -4.131  1.00  0.00           C  
ATOM    493  CB  PRO     8      -5.299   3.941   1.264  1.00  0.00           C  
ATOM    494  CG  PRO     8      -2.093   2.975 -10.501  1.00  0.00           C  
ATOM    495  CG  PRO     8      -5.598  -2.345  -5.334  1.00  0.00           C  
ATOM    496  CG  PRO     8      -6.637   3.978   0.501  1.00  0.00           C  
ATOM    497  CD  PRO     8      -3.569   3.010 -10.806  1.00  0.00           C  
ATOM    498  CD  PRO     8      -6.031  -1.214  -6.185  1.00  0.00           C  
ATOM    499  CD  PRO     8      -6.265   3.409  -0.842  1.00  0.00           C  
ATOM    500  N   HYP     9      -2.415  -0.151  -7.497  1.00  0.00           N  
ATOM    501  N   HYP     9      -5.455  -0.791  -1.646  1.00  0.00           N  
ATOM    502  N   HYP     9      -2.043   4.083   1.389  1.00  0.00           N  
ATOM    503  CA  HYP     9      -2.327  -0.336  -6.044  1.00  0.00           C  
ATOM    504  CA  HYP     9      -4.468  -0.283  -0.770  1.00  0.00           C  
ATOM    505  CA  HYP     9      -0.913   3.423   2.030  1.00  0.00           C  
ATOM    506  C   HYP     9      -1.335   0.633  -5.270  1.00  0.00           C  
ATOM    507  C   HYP     9      -3.111  -1.002  -1.045  1.00  0.00           C  
ATOM    508  C   HYP     9      -1.333   2.088   2.657  1.00  0.00           C  
ATOM    509  O   HYP     9      -0.261   0.998  -5.803  1.00  0.00           O  
ATOM    510  O   HYP     9      -2.984  -2.102  -1.650  1.00  0.00           O  
ATOM    511  O   HYP     9      -2.390   1.953   3.219  1.00  0.00           O  
ATOM    512  CB  HYP     9      -1.736  -1.726  -5.940  1.00  0.00           C  
ATOM    513  CB  HYP     9      -4.997  -0.607   0.632  1.00  0.00           C  
ATOM    514  CB  HYP     9      -0.437   4.384   3.156  1.00  0.00           C  
ATOM    515  CG  HYP     9      -2.074  -2.386  -7.244  1.00  0.00           C  
ATOM    516  CG  HYP     9      -6.467  -1.030   0.438  1.00  0.00           C  
ATOM    517  CG  HYP     9      -1.685   5.255   3.382  1.00  0.00           C  
ATOM    518  CD2 HYP     9      -1.825  -1.265  -8.183  1.00  0.00           C  
ATOM    519  CD2 HYP     9      -6.504  -1.536  -1.031  1.00  0.00           C  
ATOM    520  CD2 HYP     9      -2.143   5.373   1.944  1.00  0.00           C  
ATOM    521  OD1 HYP     9      -3.455  -2.768  -7.417  1.00  0.00           O  
ATOM    522  OD1 HYP     9      -7.208   0.169   0.562  1.00  0.00           O  
ATOM    523  OD1 HYP     9      -1.475   6.510   3.972  1.00  0.00           O  
ATOM    524  N   GLY    10      -1.691   0.961  -4.027  1.00  0.00           N  
ATOM    525  N   GLY    10      -2.048  -0.344  -0.649  1.00  0.00           N  
ATOM    526  N   GLY    10      -0.474   1.041   2.525  1.00  0.00           N  
ATOM    527  CA  GLY    10      -1.213   2.151  -3.282  1.00  0.00           C  
ATOM    528  CA  GLY    10      -0.616  -0.723  -0.993  1.00  0.00           C  
ATOM    529  CA  GLY    10      -0.694  -0.281   3.165  1.00  0.00           C  
ATOM    530  C   GLY    10       0.332   2.097  -2.886  1.00  0.00           C  
ATOM    531  C   GLY    10      -0.004  -1.790  -0.100  1.00  0.00           C  
ATOM    532  C   GLY    10      -0.391  -0.161   4.680  1.00  0.00           C  
ATOM    533  O   GLY    10       0.931   1.085  -3.082  1.00  0.00           O  
ATOM    534  O   GLY    10      -0.495  -2.245   0.943  1.00  0.00           O  
ATOM    535  O   GLY    10       0.043   0.907   5.174  1.00  0.00           O  
ATOM    536  N   PRO    11       0.794   3.036  -2.130  1.00  0.00           N  
ATOM    537  N   PRO    11       1.150  -2.343  -0.378  1.00  0.00           N  
ATOM    538  N   PRO    11      -0.626  -1.293   5.409  1.00  0.00           N  
ATOM    539  CA  PRO    11       2.165   2.980  -1.517  1.00  0.00           C  
ATOM    540  CA  PRO    11       1.825  -3.411   0.326  1.00  0.00           C  
ATOM    541  CA  PRO    11      -0.348  -1.414   6.814  1.00  0.00           C  
ATOM    542  C   PRO    11       2.383   1.897  -0.400  1.00  0.00           C  
ATOM    543  C   PRO    11       2.314  -3.058   1.804  1.00  0.00           C  
ATOM    544  C   PRO    11       1.052  -1.260   7.288  1.00  0.00           C  
ATOM    545  O   PRO    11       1.485   1.565   0.386  1.00  0.00           O  
ATOM    546  O   PRO    11       2.359  -1.896   2.191  1.00  0.00           O  
ATOM    547  O   PRO    11       1.976  -1.318   6.524  1.00  0.00           O  
ATOM    548  CB  PRO    11       2.443   4.376  -0.916  1.00  0.00           C  
ATOM    549  CB  PRO    11       3.075  -3.724  -0.532  1.00  0.00           C  
ATOM    550  CB  PRO    11      -0.831  -2.871   7.140  1.00  0.00           C  
ATOM    551  CG  PRO    11       1.480   5.289  -1.615  1.00  0.00           C  
ATOM    552  CG  PRO    11       2.760  -3.263  -1.868  1.00  0.00           C  
ATOM    553  CG  PRO    11      -1.491  -3.495   5.951  1.00  0.00           C  
ATOM    554  CD  PRO    11       0.267   4.389  -1.773  1.00  0.00           C  
ATOM    555  CD  PRO    11       1.817  -2.047  -1.668  1.00  0.00           C  
ATOM    556  CD  PRO    11      -0.916  -2.599   4.858  1.00  0.00           C  
ATOM    557  N   HYP    12       3.601   1.316  -0.287  1.00  0.00           N  
ATOM    558  N   HYP    12       2.608  -4.151   2.622  1.00  0.00           N  
ATOM    559  N   HYP    12       1.329  -1.162   8.583  1.00  0.00           N  
ATOM    560  CA  HYP    12       4.091   0.697   0.893  1.00  0.00           C  
ATOM    561  CA  HYP    12       3.202  -4.007   3.972  1.00  0.00           C  
ATOM    562  CA  HYP    12       2.688  -1.079   9.166  1.00  0.00           C  
ATOM    563  C   HYP    12       3.797   1.407   2.196  1.00  0.00           C  
ATOM    564  C   HYP    12       4.509  -3.246   4.062  1.00  0.00           C  
ATOM    565  C   HYP    12       3.474  -2.397   8.873  1.00  0.00           C  
ATOM    566  O   HYP    12       4.006   2.651   2.276  1.00  0.00           O  
ATOM    567  O   HYP    12       5.327  -3.416   3.167  1.00  0.00           O  
ATOM    568  O   HYP    12       2.942  -3.466   8.757  1.00  0.00           O  
ATOM    569  CB  HYP    12       5.615   0.581   0.760  1.00  0.00           C  
ATOM    570  CB  HYP    12       3.267  -5.395   4.427  1.00  0.00           C  
ATOM    571  CB  HYP    12       2.400  -0.919  10.650  1.00  0.00           C  
ATOM    572  CG  HYP    12       5.774   0.409  -0.757  1.00  0.00           C  
ATOM    573  CG  HYP    12       2.159  -6.165   3.790  1.00  0.00           C  
ATOM    574  CG  HYP    12       1.144  -0.078  10.757  1.00  0.00           C  
ATOM    575  CD2 HYP    12       4.786   1.422  -1.237  1.00  0.00           C  
ATOM    576  CD2 HYP    12       2.122  -5.490   2.408  1.00  0.00           C  
ATOM    577  CD2 HYP    12       0.435  -0.893   9.687  1.00  0.00           C  
ATOM    578  OD1 HYP    12       5.400  -0.988  -1.000  1.00  0.00           O  
ATOM    579  OD1 HYP    12       0.923  -5.852   4.449  1.00  0.00           O  
ATOM    580  OD1 HYP    12       1.430   1.256  10.368  1.00  0.00           O  
ATOM    581  N   GLY    13       3.340   0.723   3.261  1.00  0.00           N  
ATOM    582  N   GLY    13       4.748  -2.389   5.084  1.00  0.00           N  
ATOM    583  N   GLY    13       4.791  -2.296   8.965  1.00  0.00           N  
ATOM    584  CA  GLY    13       2.959   1.261   4.593  1.00  0.00           C  
ATOM    585  CA  GLY    13       5.984  -1.560   5.163  1.00  0.00           C  
ATOM    586  CA  GLY    13       5.764  -3.392   8.665  1.00  0.00           C  
ATOM    587  C   GLY    13       4.136   1.813   5.411  1.00  0.00           C  
ATOM    588  C   GLY    13       7.240  -2.349   5.556  1.00  0.00           C  
ATOM    589  C   GLY    13       5.920  -4.406   9.840  1.00  0.00           C  
ATOM    590  O   GLY    13       5.354   1.800   4.962  1.00  0.00           O  
ATOM    591  O   GLY    13       7.112  -3.510   5.948  1.00  0.00           O  
ATOM    592  O   GLY    13       5.465  -4.070  10.962  1.00  0.00           O  
ATOM    593  N   PRO    14       3.719   2.180   6.643  1.00  0.00           N  
ATOM    594  N   PRO    14       8.463  -1.809   5.516  1.00  0.00           N  
ATOM    595  N   PRO    14       6.473  -5.608   9.603  1.00  0.00           N  
ATOM    596  CA  PRO    14       4.758   2.539   7.560  1.00  0.00           C  
ATOM    597  CA  PRO    14       9.612  -2.641   5.778  1.00  0.00           C  
ATOM    598  CA  PRO    14       6.600  -6.593  10.669  1.00  0.00           C  
ATOM    599  C   PRO    14       5.759   1.436   8.001  1.00  0.00           C  
ATOM    600  C   PRO    14       9.873  -3.072   7.264  1.00  0.00           C  
ATOM    601  C   PRO    14       7.748  -6.242  11.667  1.00  0.00           C  
ATOM    602  O   PRO    14       5.459   0.241   7.909  1.00  0.00           O  
ATOM    603  O   PRO    14       9.387  -2.416   8.214  1.00  0.00           O  
ATOM    604  O   PRO    14       8.560  -5.370  11.319  1.00  0.00           O  
ATOM    605  CB  PRO    14       4.069   3.142   8.727  1.00  0.00           C  
ATOM    606  CB  PRO    14      10.757  -1.784   5.275  1.00  0.00           C  
ATOM    607  CB  PRO    14       6.964  -7.860   9.868  1.00  0.00           C  
ATOM    608  CG  PRO    14       2.611   3.448   8.281  1.00  0.00           C  
ATOM    609  CG  PRO    14      10.340  -0.330   5.544  1.00  0.00           C  
ATOM    610  CG  PRO    14       7.836  -7.330   8.701  1.00  0.00           C  
ATOM    611  CD  PRO    14       2.366   2.440   7.160  1.00  0.00           C  
ATOM    612  CD  PRO    14       8.837  -0.395   5.138  1.00  0.00           C  
ATOM    613  CD  PRO    14       7.170  -6.001   8.376  1.00  0.00           C  
ATOM    614  N   HYP    15       6.954   1.787   8.560  1.00  0.00           N  
ATOM    615  N   HYP    15      10.558  -4.240   7.529  1.00  0.00           N  
ATOM    616  N   HYP    15       7.888  -6.886  12.842  1.00  0.00           N  
ATOM    617  CA  HYP    15       7.912   0.773   9.019  1.00  0.00           C  
ATOM    618  CA  HYP    15      10.983  -4.750   8.878  1.00  0.00           C  
ATOM    619  CA  HYP    15       8.897  -6.527  13.798  1.00  0.00           C  
ATOM    620  C   HYP    15       7.340  -0.213  10.073  1.00  0.00           C  
ATOM    621  C   HYP    15      11.501  -3.708   9.784  1.00  0.00           C  
ATOM    622  C   HYP    15      10.289  -6.916  13.473  1.00  0.00           C  
ATOM    623  O   HYP    15       6.247   0.082  10.533  1.00  0.00           O  
ATOM    624  O   HYP    15      12.364  -2.916   9.456  1.00  0.00           O  
ATOM    625  O   HYP    15      10.547  -7.675  12.509  1.00  0.00           O  
ATOM    626  CB  HYP    15       9.184   1.594   9.329  1.00  0.00           C  
ATOM    627  CB  HYP    15      12.014  -5.844   8.668  1.00  0.00           C  
ATOM    628  CB  HYP    15       8.538  -7.319  15.044  1.00  0.00           C  
ATOM    629  CG  HYP    15       9.028   2.840   8.542  1.00  0.00           C  
ATOM    630  CG  HYP    15      11.626  -6.415   7.283  1.00  0.00           C  
ATOM    631  CG  HYP    15       7.031  -7.463  14.939  1.00  0.00           C  
ATOM    632  CD2 HYP    15       7.541   3.087   8.696  1.00  0.00           C  
ATOM    633  CD2 HYP    15      11.189  -5.114   6.512  1.00  0.00           C  
ATOM    634  CD2 HYP    15       6.901  -7.830  13.518  1.00  0.00           C  
ATOM    635  OD1 HYP    15       9.393   2.711   7.209  1.00  0.00           O  
ATOM    636  OD1 HYP    15      10.630  -7.420   7.369  1.00  0.00           O  
ATOM    637  OD1 HYP    15       6.327  -6.343  15.304  1.00  0.00           O  
ATOM    638  N   GLY    16       8.072  -1.290  10.378  1.00  0.00           N  
ATOM    639  N   GLY    16      11.081  -3.811  11.057  1.00  0.00           N  
ATOM    640  N   GLY    16      11.218  -6.419  14.207  1.00  0.00           N  
ATOM    641  CA  GLY    16       7.824  -2.100  11.587  1.00  0.00           C  
ATOM    642  CA  GLY    16      11.851  -3.036  12.108  1.00  0.00           C  
ATOM    643  CA  GLY    16      12.534  -7.008  14.462  1.00  0.00           C  
ATOM    644  C   GLY    16       8.351  -1.498  12.954  1.00  0.00           C  
ATOM    645  C   GLY    16      13.217  -3.703  12.363  1.00  0.00           C  
ATOM    646  C   GLY    16      12.464  -8.166  15.514  1.00  0.00           C  
ATOM    647  O   GLY    16       9.156  -0.515  12.935  1.00  0.00           O  
ATOM    648  O   GLY    16      13.481  -4.880  12.051  1.00  0.00           O  
ATOM    649  O   GLY    16      11.597  -8.057  16.399  1.00  0.00           O  
ATOM    650  N   PRO    17       8.130  -2.067  14.172  1.00  0.00           N  
ATOM    651  N   PRO    17      14.024  -2.968  13.065  1.00  0.00           N  
ATOM    652  N   PRO    17      13.330  -9.162  15.502  1.00  0.00           N  
ATOM    653  CA  PRO    17       8.852  -1.672  15.413  1.00  0.00           C  
ATOM    654  CA  PRO    17      15.476  -3.335  13.331  1.00  0.00           C  
ATOM    655  CA  PRO    17      13.409 -10.228  16.576  1.00  0.00           C  
ATOM    656  C   PRO    17      10.248  -2.250  15.639  1.00  0.00           C  
ATOM    657  C   PRO    17      15.578  -4.510  14.306  1.00  0.00           C  
ATOM    658  C   PRO    17      14.219  -9.681  17.829  1.00  0.00           C  
ATOM    659  O   PRO    17      10.564  -3.336  15.107  1.00  0.00           O  
ATOM    660  O   PRO    17      14.823  -4.619  15.274  1.00  0.00           O  
ATOM    661  O   PRO    17      14.723  -8.603  17.814  1.00  0.00           O  
ATOM    662  CB  PRO    17       7.829  -1.975  16.447  1.00  0.00           C  
ATOM    663  CB  PRO    17      16.117  -2.113  13.909  1.00  0.00           C  
ATOM    664  CB  PRO    17      14.069 -11.420  15.941  1.00  0.00           C  
ATOM    665  CG  PRO    17       7.230  -3.286  15.861  1.00  0.00           C  
ATOM    666  CG  PRO    17      15.013  -1.298  14.527  1.00  0.00           C  
ATOM    667  CG  PRO    17      15.102 -10.656  15.046  1.00  0.00           C  
ATOM    668  CD  PRO    17       7.243  -3.151  14.350  1.00  0.00           C  
ATOM    669  CD  PRO    17      13.815  -1.650  13.578  1.00  0.00           C  
ATOM    670  CD  PRO    17      14.117  -9.643  14.406  1.00  0.00           C  
ATOM    671  N   HYP    18      11.103  -1.543  16.462  1.00  0.00           N  
ATOM    672  N   HYP    18      16.555  -5.425  14.186  1.00  0.00           N  
ATOM    673  N   HYP    18      14.243 -10.457  18.911  1.00  0.00           N  
ATOM    674  CA  HYP    18      12.294  -2.153  16.974  1.00  0.00           C  
ATOM    675  CA  HYP    18      16.813  -6.418  15.203  1.00  0.00           C  
ATOM    676  CA  HYP    18      15.111 -10.330  20.076  1.00  0.00           C  
ATOM    677  C   HYP    18      11.926  -3.527  17.562  1.00  0.00           C  
ATOM    678  C   HYP    18      17.212  -5.927  16.549  1.00  0.00           C  
ATOM    679  C   HYP    18      16.591 -10.558  19.752  1.00  0.00           C  
ATOM    680  O   HYP    18      10.935  -3.611  18.255  1.00  0.00           O  
ATOM    681  O   HYP    18      17.764  -4.818  16.625  1.00  0.00           O  
ATOM    682  O   HYP    18      17.016 -11.064  18.750  1.00  0.00           O  
ATOM    683  CB  HYP    18      12.964  -1.140  17.842  1.00  0.00           C  
ATOM    684  CB  HYP    18      17.937  -7.252  14.585  1.00  0.00           C  
ATOM    685  CB  HYP    18      14.620 -11.355  21.121  1.00  0.00           C  
ATOM    686  CG  HYP    18      12.257   0.198  17.547  1.00  0.00           C  
ATOM    687  CG  HYP    18      17.868  -6.978  13.092  1.00  0.00           C  
ATOM    688  CG  HYP    18      13.233 -11.678  20.618  1.00  0.00           C  
ATOM    689  CD2 HYP    18      10.942  -0.254  17.085  1.00  0.00           C  
ATOM    690  CD2 HYP    18      17.494  -5.454  13.092  1.00  0.00           C  
ATOM    691  CD2 HYP    18      13.337 -11.581  19.089  1.00  0.00           C  
ATOM    692  OD1 HYP    18      12.874   0.945  16.505  1.00  0.00           O  
ATOM    693  OD1 HYP    18      16.790  -7.637  12.416  1.00  0.00           O  
ATOM    694  OD1 HYP    18      12.337 -10.770  21.310  1.00  0.00           O  
ATOM    695  N   GLY    19      12.843  -4.443  17.450  1.00  0.00           N  
ATOM    696  N   GLY    19      16.854  -6.630  17.715  1.00  0.00           N  
ATOM    697  N   GLY    19      17.468 -10.091  20.666  1.00  0.00           N  
ATOM    698  CA  GLY    19      12.840  -5.691  18.164  1.00  0.00           C  
ATOM    699  CA  GLY    19      17.378  -6.417  19.043  1.00  0.00           C  
ATOM    700  CA  GLY    19      18.933 -10.288  20.601  1.00  0.00           C  
ATOM    701  C   GLY    19      13.428  -5.797  19.594  1.00  0.00           C  
ATOM    702  C   GLY    19      18.834  -6.964  19.200  1.00  0.00           C  
ATOM    703  C   GLY    19      19.229 -11.722  21.010  1.00  0.00           C  
ATOM    704  O   GLY    19      13.079  -6.721  20.361  1.00  0.00           O  
ATOM    705  O   GLY    19      19.350  -7.619  18.300  1.00  0.00           O  
ATOM    706  O   GLY    19      18.595 -12.340  21.761  1.00  0.00           O  
ATOM    707  N   NH2    20      14.327  -4.852  19.947  1.00  0.00           N  
ATOM    708  N   NH2    20      19.531  -6.540  20.200  1.00  0.00           N  
ATOM    709  N   NH2    20      20.248 -12.388  20.500  1.00  0.00           N  
TER     710      NH2    20 
END
ATOM    711  C   ACE     1     -17.719   6.297 -21.761  1.00  0.00           C  
ATOM    712  C   ACE     1     -13.373   8.444 -19.748  1.00  0.00           C  
ATOM    713  C   ACE     1      -9.647   5.126 -19.630  1.00  0.00           C  
ATOM    714  O   ACE     1     -17.871   6.425 -20.543  1.00  0.00           O  
ATOM    715  O   ACE     1     -12.282   9.038 -19.915  1.00  0.00           O  
ATOM    716  O   ACE     1      -9.234   3.977 -19.874  1.00  0.00           O  
ATOM    717  CH3 ACE     1     -18.049   7.427 -22.795  1.00  0.00           C  
ATOM    718  CH3 ACE     1     -14.081   8.008 -21.029  1.00  0.00           C  
ATOM    719  CH3 ACE     1     -11.079   5.499 -20.088  1.00  0.00           C  
ATOM    720  N   PRO     2     -17.332   5.074 -22.207  1.00  0.00           N  
ATOM    721  N   PRO     2     -13.868   8.213 -18.486  1.00  0.00           N  
ATOM    722  N   PRO     2      -8.962   6.023 -18.882  1.00  0.00           N  
ATOM    723  CA  PRO     2     -17.042   3.918 -21.341  1.00  0.00           C  
ATOM    724  CA  PRO     2     -13.242   8.723 -17.269  1.00  0.00           C  
ATOM    725  CA  PRO     2      -7.643   5.828 -18.246  1.00  0.00           C  
ATOM    726  C   PRO     2     -15.864   4.105 -20.352  1.00  0.00           C  
ATOM    727  C   PRO     2     -12.335   7.756 -16.492  1.00  0.00           C  
ATOM    728  C   PRO     2      -7.792   5.141 -16.899  1.00  0.00           C  
ATOM    729  O   PRO     2     -14.786   4.570 -20.775  1.00  0.00           O  
ATOM    730  O   PRO     2     -12.331   6.523 -16.764  1.00  0.00           O  
ATOM    731  O   PRO     2      -8.939   5.044 -16.359  1.00  0.00           O  
ATOM    732  CB  PRO     2     -16.876   2.698 -22.264  1.00  0.00           C  
ATOM    733  CB  PRO     2     -14.501   9.181 -16.375  1.00  0.00           C  
ATOM    734  CB  PRO     2      -7.125   7.283 -18.044  1.00  0.00           C  
ATOM    735  CG  PRO     2     -17.614   3.097 -23.577  1.00  0.00           C  
ATOM    736  CG  PRO     2     -15.346   7.958 -16.724  1.00  0.00           C  
ATOM    737  CG  PRO     2      -8.366   8.089 -17.636  1.00  0.00           C  
ATOM    738  CD  PRO     2     -17.566   4.593 -23.552  1.00  0.00           C  
ATOM    739  CD  PRO     2     -15.287   7.893 -18.215  1.00  0.00           C  
ATOM    740  CD  PRO     2      -9.345   7.418 -18.620  1.00  0.00           C  
ATOM    741  N   HYP     3     -16.059   3.743 -19.064  1.00  0.00           N  
ATOM    742  N   HYP     3     -11.508   8.279 -15.562  1.00  0.00           N  
ATOM    743  N   HYP     3      -6.686   4.747 -16.267  1.00  0.00           N  
ATOM    744  CA  HYP     3     -15.032   3.959 -18.072  1.00  0.00           C  
ATOM    745  CA  HYP     3     -10.763   7.521 -14.612  1.00  0.00           C  
ATOM    746  CA  HYP     3      -6.786   4.159 -14.937  1.00  0.00           C  
ATOM    747  C   HYP     3     -13.656   3.209 -18.334  1.00  0.00           C  
ATOM    748  C   HYP     3     -11.628   6.367 -13.976  1.00  0.00           C  
ATOM    749  C   HYP     3      -7.436   4.999 -13.879  1.00  0.00           C  
ATOM    750  O   HYP     3     -13.680   2.104 -18.897  1.00  0.00           O  
ATOM    751  O   HYP     3     -12.808   6.550 -13.675  1.00  0.00           O  
ATOM    752  O   HYP     3      -7.250   6.188 -13.875  1.00  0.00           O  
ATOM    753  CB  HYP     3     -15.603   3.473 -16.776  1.00  0.00           C  
ATOM    754  CB  HYP     3     -10.314   8.346 -13.412  1.00  0.00           C  
ATOM    755  CB  HYP     3      -5.353   3.833 -14.499  1.00  0.00           C  
ATOM    756  CG  HYP     3     -17.100   3.760 -16.902  1.00  0.00           C  
ATOM    757  CG  HYP     3     -10.297   9.714 -14.056  1.00  0.00           C  
ATOM    758  CG  HYP     3      -4.493   4.744 -15.300  1.00  0.00           C  
ATOM    759  CD2 HYP     3     -17.289   3.479 -18.410  1.00  0.00           C  
ATOM    760  CD2 HYP     3     -11.444   9.633 -15.099  1.00  0.00           C  
ATOM    761  CD2 HYP     3      -5.204   4.761 -16.612  1.00  0.00           C  
ATOM    762  OD1 HYP     3     -17.193   5.154 -16.616  1.00  0.00           O  
ATOM    763  OD1 HYP     3      -9.015   9.922 -14.682  1.00  0.00           O  
ATOM    764  OD1 HYP     3      -3.134   4.406 -15.385  1.00  0.00           O  
ATOM    765  N   GLY     4     -12.528   3.613 -17.737  1.00  0.00           N  
ATOM    766  N   GLY     4     -11.041   5.221 -13.784  1.00  0.00           N  
ATOM    767  N   GLY     4      -8.046   4.426 -12.847  1.00  0.00           N  
ATOM    768  CA  GLY     4     -11.316   2.841 -17.577  1.00  0.00           C  
ATOM    769  CA  GLY     4     -11.740   4.100 -13.157  1.00  0.00           C  
ATOM    770  CA  GLY     4      -8.590   5.140 -11.639  1.00  0.00           C  
ATOM    771  C   GLY     4     -11.333   1.658 -16.573  1.00  0.00           C  
ATOM    772  C   GLY     4     -11.892   4.067 -11.600  1.00  0.00           C  
ATOM    773  C   GLY     4      -7.494   5.532 -10.712  1.00  0.00           C  
ATOM    774  O   GLY     4     -12.248   1.369 -15.821  1.00  0.00           O  
ATOM    775  O   GLY     4     -11.675   5.096 -11.019  1.00  0.00           O  
ATOM    776  O   GLY     4      -6.276   5.472 -10.948  1.00  0.00           O  
ATOM    777  N   PRO     5     -10.154   1.024 -16.554  1.00  0.00           N  
ATOM    778  N   PRO     5     -12.191   2.834 -11.023  1.00  0.00           N  
ATOM    779  N   PRO     5      -7.857   5.918  -9.491  1.00  0.00           N  
ATOM    780  CA  PRO     5      -9.854  -0.069 -15.589  1.00  0.00           C  
ATOM    781  CA  PRO     5     -12.327   2.697  -9.607  1.00  0.00           C  
ATOM    782  CA  PRO     5      -6.901   6.403  -8.511  1.00  0.00           C  
ATOM    783  C   PRO     5      -9.492   0.524 -14.174  1.00  0.00           C  
ATOM    784  C   PRO     5     -11.054   2.704  -8.804  1.00  0.00           C  
ATOM    785  C   PRO     5      -6.291   5.341  -7.574  1.00  0.00           C  
ATOM    786  O   PRO     5      -8.982   1.645 -14.122  1.00  0.00           O  
ATOM    787  O   PRO     5     -10.002   2.455  -9.402  1.00  0.00           O  
ATOM    788  O   PRO     5      -6.834   4.261  -7.405  1.00  0.00           O  
ATOM    789  CB  PRO     5      -8.678  -0.807 -16.306  1.00  0.00           C  
ATOM    790  CB  PRO     5     -13.025   1.306  -9.312  1.00  0.00           C  
ATOM    791  CB  PRO     5      -7.694   7.511  -7.784  1.00  0.00           C  
ATOM    792  CG  PRO     5      -7.834   0.409 -16.847  1.00  0.00           C  
ATOM    793  CG  PRO     5     -13.849   1.176 -10.573  1.00  0.00           C  
ATOM    794  CG  PRO     5      -9.076   6.918  -7.642  1.00  0.00           C  
ATOM    795  CD  PRO     5      -8.962   1.314 -17.302  1.00  0.00           C  
ATOM    796  CD  PRO     5     -12.963   1.784 -11.678  1.00  0.00           C  
ATOM    797  CD  PRO     5      -9.230   6.150  -8.963  1.00  0.00           C  
ATOM    798  N   HYP     6      -9.654  -0.282 -13.087  1.00  0.00           N  
ATOM    799  N   HYP     6     -10.982   2.990  -7.473  1.00  0.00           N  
ATOM    800  N   HYP     6      -5.128   5.609  -6.934  1.00  0.00           N  
ATOM    801  CA  HYP     6      -9.218  -0.009 -11.649  1.00  0.00           C  
ATOM    802  CA  HYP     6      -9.714   2.939  -6.757  1.00  0.00           C  
ATOM    803  CA  HYP     6      -4.484   4.805  -5.848  1.00  0.00           C  
ATOM    804  C   HYP     6      -7.764   0.472 -11.458  1.00  0.00           C  
ATOM    805  C   HYP     6      -9.037   1.547  -6.908  1.00  0.00           C  
ATOM    806  C   HYP     6      -5.575   4.295  -4.862  1.00  0.00           C  
ATOM    807  O   HYP     6      -6.856   0.146 -12.175  1.00  0.00           O  
ATOM    808  O   HYP     6      -9.736   0.560  -6.891  1.00  0.00           O  
ATOM    809  O   HYP     6      -6.543   5.099  -4.536  1.00  0.00           O  
ATOM    810  CB  HYP     6      -9.503  -1.349 -11.017  1.00  0.00           C  
ATOM    811  CB  HYP     6     -10.176   3.140  -5.241  1.00  0.00           C  
ATOM    812  CB  HYP     6      -3.399   5.703  -5.188  1.00  0.00           C  
ATOM    813  CG  HYP     6     -10.764  -1.993 -11.629  1.00  0.00           C  
ATOM    814  CG  HYP     6     -11.382   4.041  -5.271  1.00  0.00           C  
ATOM    815  CG  HYP     6      -3.091   6.757  -6.243  1.00  0.00           C  
ATOM    816  CD2 HYP     6     -10.405  -1.627 -13.099  1.00  0.00           C  
ATOM    817  CD2 HYP     6     -12.036   3.455  -6.543  1.00  0.00           C  
ATOM    818  CD2 HYP     6      -4.328   6.871  -7.140  1.00  0.00           C  
ATOM    819  OD1 HYP     6     -11.938  -1.286 -11.141  1.00  0.00           O  
ATOM    820  OD1 HYP     6     -11.034   5.400  -5.572  1.00  0.00           O  
ATOM    821  OD1 HYP     6      -2.029   6.309  -7.053  1.00  0.00           O  
ATOM    822  N   GLY     7      -7.603   1.320 -10.462  1.00  0.00           N  
ATOM    823  N   GLY     7      -7.709   1.463  -7.038  1.00  0.00           N  
ATOM    824  N   GLY     7      -5.483   3.072  -4.381  1.00  0.00           N  
ATOM    825  CA  GLY     7      -6.361   2.084 -10.133  1.00  0.00           C  
ATOM    826  CA  GLY     7      -6.961   0.247  -6.996  1.00  0.00           C  
ATOM    827  CA  GLY     7      -6.348   2.681  -3.275  1.00  0.00           C  
ATOM    828  C   GLY     7      -5.195   1.258  -9.668  1.00  0.00           C  
ATOM    829  C   GLY     7      -6.958  -0.468  -5.652  1.00  0.00           C  
ATOM    830  C   GLY     7      -6.024   3.204  -1.874  1.00  0.00           C  
ATOM    831  O   GLY     7      -5.210  -0.007  -9.630  1.00  0.00           O  
ATOM    832  O   GLY     7      -7.502   0.028  -4.677  1.00  0.00           O  
ATOM    833  O   GLY     7      -5.083   4.010  -1.680  1.00  0.00           O  
ATOM    834  N   PRO     8      -4.152   1.979  -9.331  1.00  0.00           N  
ATOM    835  N   PRO     8      -6.144  -1.512  -5.503  1.00  0.00           N  
ATOM    836  N   PRO     8      -6.743   2.716  -0.830  1.00  0.00           N  
ATOM    837  CA  PRO     8      -2.870   1.391  -8.908  1.00  0.00           C  
ATOM    838  CA  PRO     8      -6.064  -2.384  -4.292  1.00  0.00           C  
ATOM    839  CA  PRO     8      -6.442   2.976   0.614  1.00  0.00           C  
ATOM    840  C   PRO     8      -2.855   1.101  -7.403  1.00  0.00           C  
ATOM    841  C   PRO     8      -5.347  -1.716  -3.131  1.00  0.00           C  
ATOM    842  C   PRO     8      -4.981   2.593   0.896  1.00  0.00           C  
ATOM    843  O   PRO     8      -3.871   1.401  -6.734  1.00  0.00           O  
ATOM    844  O   PRO     8      -4.663  -0.702  -3.316  1.00  0.00           O  
ATOM    845  O   PRO     8      -4.367   1.852   0.068  1.00  0.00           O  
ATOM    846  CB  PRO     8      -1.827   2.476  -9.306  1.00  0.00           C  
ATOM    847  CB  PRO     8      -5.179  -3.589  -4.754  1.00  0.00           C  
ATOM    848  CB  PRO     8      -7.524   2.205   1.341  1.00  0.00           C  
ATOM    849  CG  PRO     8      -2.593   3.784  -9.105  1.00  0.00           C  
ATOM    850  CG  PRO     8      -5.107  -3.544  -6.263  1.00  0.00           C  
ATOM    851  CG  PRO     8      -7.791   1.024   0.421  1.00  0.00           C  
ATOM    852  CD  PRO     8      -3.962   3.427  -9.587  1.00  0.00           C  
ATOM    853  CD  PRO     8      -5.211  -2.010  -6.472  1.00  0.00           C  
ATOM    854  CD  PRO     8      -7.830   1.733  -0.916  1.00  0.00           C  
ATOM    855  N   HYP     9      -1.911   0.398  -6.796  1.00  0.00           N  
ATOM    856  N   HYP     9      -5.499  -2.301  -1.929  1.00  0.00           N  
ATOM    857  N   HYP     9      -4.350   3.084   1.990  1.00  0.00           N  
ATOM    858  CA  HYP     9      -1.858   0.197  -5.309  1.00  0.00           C  
ATOM    859  CA  HYP     9      -4.694  -1.822  -0.772  1.00  0.00           C  
ATOM    860  CA  HYP     9      -2.883   2.851   2.162  1.00  0.00           C  
ATOM    861  C   HYP     9      -1.780   1.530  -4.560  1.00  0.00           C  
ATOM    862  C   HYP     9      -3.195  -1.675  -1.032  1.00  0.00           C  
ATOM    863  C   HYP     9      -2.418   1.475   2.547  1.00  0.00           C  
ATOM    864  O   HYP     9      -1.287   2.574  -5.131  1.00  0.00           O  
ATOM    865  O   HYP     9      -2.566  -2.549  -1.659  1.00  0.00           O  
ATOM    866  O   HYP     9      -3.203   0.634   2.979  1.00  0.00           O  
ATOM    867  CB  HYP     9      -0.748  -0.807  -5.066  1.00  0.00           C  
ATOM    868  CB  HYP     9      -4.949  -2.893   0.271  1.00  0.00           C  
ATOM    869  CB  HYP     9      -2.432   3.837   3.231  1.00  0.00           C  
ATOM    870  CG  HYP     9      -0.743  -1.594  -6.340  1.00  0.00           C  
ATOM    871  CG  HYP     9      -6.369  -3.493  -0.044  1.00  0.00           C  
ATOM    872  CG  HYP     9      -3.615   4.869   3.228  1.00  0.00           C  
ATOM    873  CD2 HYP     9      -1.060  -0.521  -7.380  1.00  0.00           C  
ATOM    874  CD2 HYP     9      -6.483  -3.256  -1.580  1.00  0.00           C  
ATOM    875  CD2 HYP     9      -4.856   4.019   2.926  1.00  0.00           C  
ATOM    876  OD1 HYP     9      -1.788  -2.539  -6.127  1.00  0.00           O  
ATOM    877  OD1 HYP     9      -7.318  -2.749   0.734  1.00  0.00           O  
ATOM    878  OD1 HYP     9      -3.492   5.929   2.302  1.00  0.00           O  
ATOM    879  N   GLY    10      -2.217   1.559  -3.321  1.00  0.00           N  
ATOM    880  N   GLY    10      -2.633  -0.487  -0.712  1.00  0.00           N  
ATOM    881  N   GLY    10      -1.075   1.198   2.475  1.00  0.00           N  
ATOM    882  CA  GLY    10      -2.070   2.770  -2.443  1.00  0.00           C  
ATOM    883  CA  GLY    10      -1.150  -0.323  -0.781  1.00  0.00           C  
ATOM    884  CA  GLY    10      -0.642  -0.057   2.887  1.00  0.00           C  
ATOM    885  C   GLY    10      -0.721   3.154  -1.949  1.00  0.00           C  
ATOM    886  C   GLY    10      -0.345  -1.537  -0.085  1.00  0.00           C  
ATOM    887  C   GLY    10      -0.360  -0.048   4.456  1.00  0.00           C  
ATOM    888  O   GLY    10       0.239   2.517  -2.316  1.00  0.00           O  
ATOM    889  O   GLY    10      -0.864  -2.269   0.810  1.00  0.00           O  
ATOM    890  O   GLY    10      -0.199   1.021   5.049  1.00  0.00           O  
ATOM    891  N   PRO    11      -0.599   4.345  -1.198  1.00  0.00           N  
ATOM    892  N   PRO    11       0.880  -1.764  -0.513  1.00  0.00           N  
ATOM    893  N   PRO    11      -0.321  -1.210   5.076  1.00  0.00           N  
ATOM    894  CA  PRO    11       0.707   4.725  -0.616  1.00  0.00           C  
ATOM    895  CA  PRO    11       1.630  -2.988  -0.051  1.00  0.00           C  
ATOM    896  CA  PRO    11      -0.185  -1.342   6.529  1.00  0.00           C  
ATOM    897  C   PRO    11       1.397   3.536   0.079  1.00  0.00           C  
ATOM    898  C   PRO    11       2.122  -2.933   1.440  1.00  0.00           C  
ATOM    899  C   PRO    11       1.311  -1.254   7.002  1.00  0.00           C  
ATOM    900  O   PRO    11       0.766   2.720   0.767  1.00  0.00           O  
ATOM    901  O   PRO    11       2.232  -1.887   2.077  1.00  0.00           O  
ATOM    902  O   PRO    11       2.250  -1.456   6.272  1.00  0.00           O  
ATOM    903  CB  PRO    11       0.384   5.807   0.379  1.00  0.00           C  
ATOM    904  CB  PRO    11       2.914  -2.970  -0.922  1.00  0.00           C  
ATOM    905  CB  PRO    11      -0.895  -2.580   6.798  1.00  0.00           C  
ATOM    906  CG  PRO    11      -0.769   6.484  -0.440  1.00  0.00           C  
ATOM    907  CG  PRO    11       3.140  -1.470  -1.131  1.00  0.00           C  
ATOM    908  CG  PRO    11      -0.564  -3.468   5.673  1.00  0.00           C  
ATOM    909  CD  PRO    11      -1.590   5.342  -0.983  1.00  0.00           C  
ATOM    910  CD  PRO    11       1.642  -1.061  -1.508  1.00  0.00           C  
ATOM    911  CD  PRO    11      -0.621  -2.544   4.512  1.00  0.00           C  
ATOM    912  N   HYP    12       2.727   3.409   0.080  1.00  0.00           N  
ATOM    913  N   HYP    12       2.375  -4.051   2.134  1.00  0.00           N  
ATOM    914  N   HYP    12       1.565  -1.004   8.314  1.00  0.00           N  
ATOM    915  CA  HYP    12       3.434   2.303   0.662  1.00  0.00           C  
ATOM    916  CA  HYP    12       2.950  -3.952   3.505  1.00  0.00           C  
ATOM    917  CA  HYP    12       2.870  -1.180   8.971  1.00  0.00           C  
ATOM    918  C   HYP    12       3.298   2.200   2.210  1.00  0.00           C  
ATOM    919  C   HYP    12       4.266  -3.206   3.589  1.00  0.00           C  
ATOM    920  C   HYP    12       3.501  -2.563   8.656  1.00  0.00           C  
ATOM    921  O   HYP    12       3.308   3.210   2.881  1.00  0.00           O  
ATOM    922  O   HYP    12       5.206  -3.390   2.827  1.00  0.00           O  
ATOM    923  O   HYP    12       2.847  -3.604   8.807  1.00  0.00           O  
ATOM    924  CB  HYP    12       4.839   2.485   0.139  1.00  0.00           C  
ATOM    925  CB  HYP    12       3.098  -5.419   3.953  1.00  0.00           C  
ATOM    926  CB  HYP    12       2.689  -0.903  10.412  1.00  0.00           C  
ATOM    927  CG  HYP    12       4.784   3.280  -1.122  1.00  0.00           C  
ATOM    928  CG  HYP    12       2.066  -6.159   3.056  1.00  0.00           C  
ATOM    929  CG  HYP    12       1.463  -0.051  10.465  1.00  0.00           C  
ATOM    930  CD2 HYP    12       3.735   4.236  -0.676  1.00  0.00           C  
ATOM    931  CD2 HYP    12       2.165  -5.467   1.716  1.00  0.00           C  
ATOM    932  CD2 HYP    12       0.589  -0.696   9.344  1.00  0.00           C  
ATOM    933  OD1 HYP    12       4.364   2.435  -2.188  1.00  0.00           O  
ATOM    934  OD1 HYP    12       0.859  -5.983   3.724  1.00  0.00           O  
ATOM    935  OD1 HYP    12       1.716   1.260  10.122  1.00  0.00           O  
ATOM    936  N   GLY    13       3.233   0.963   2.697  1.00  0.00           N  
ATOM    937  N   GLY    13       4.373  -2.580   4.776  1.00  0.00           N  
ATOM    938  N   GLY    13       4.846  -2.609   8.360  1.00  0.00           N  
ATOM    939  CA  GLY    13       2.966   0.782   4.098  1.00  0.00           C  
ATOM    940  CA  GLY    13       5.619  -1.820   5.121  1.00  0.00           C  
ATOM    941  CA  GLY    13       5.759  -3.776   8.483  1.00  0.00           C  
ATOM    942  C   GLY    13       4.153   1.322   4.948  1.00  0.00           C  
ATOM    943  C   GLY    13       6.835  -2.667   5.464  1.00  0.00           C  
ATOM    944  C   GLY    13       5.792  -4.378   9.891  1.00  0.00           C  
ATOM    945  O   GLY    13       5.338   1.252   4.502  1.00  0.00           O  
ATOM    946  O   GLY    13       6.717  -3.903   5.640  1.00  0.00           O  
ATOM    947  O   GLY    13       5.170  -3.822  10.821  1.00  0.00           O  
ATOM    948  N   PRO    14       3.796   1.970   6.067  1.00  0.00           N  
ATOM    949  N   PRO    14       8.057  -2.031   5.643  1.00  0.00           N  
ATOM    950  N   PRO    14       6.368  -5.555  10.140  1.00  0.00           N  
ATOM    951  CA  PRO    14       4.893   2.522   6.961  1.00  0.00           C  
ATOM    952  CA  PRO    14       9.265  -2.730   6.000  1.00  0.00           C  
ATOM    953  CA  PRO    14       6.572  -6.145  11.465  1.00  0.00           C  
ATOM    954  C   PRO    14       5.840   1.487   7.581  1.00  0.00           C  
ATOM    955  C   PRO    14       9.433  -3.106   7.493  1.00  0.00           C  
ATOM    956  C   PRO    14       7.606  -5.490  12.316  1.00  0.00           C  
ATOM    957  O   PRO    14       5.513   0.268   7.673  1.00  0.00           O  
ATOM    958  O   PRO    14       8.998  -2.353   8.365  1.00  0.00           O  
ATOM    959  O   PRO    14       8.449  -4.687  11.823  1.00  0.00           O  
ATOM    960  CB  PRO    14       4.131   3.232   8.064  1.00  0.00           C  
ATOM    961  CB  PRO    14      10.451  -1.736   5.709  1.00  0.00           C  
ATOM    962  CB  PRO    14       7.067  -7.543  11.181  1.00  0.00           C  
ATOM    963  CG  PRO    14       2.769   3.623   7.501  1.00  0.00           C  
ATOM    964  CG  PRO    14       9.727  -0.735   4.772  1.00  0.00           C  
ATOM    965  CG  PRO    14       7.656  -7.519   9.744  1.00  0.00           C  
ATOM    966  CD  PRO    14       2.480   2.436   6.511  1.00  0.00           C  
ATOM    967  CD  PRO    14       8.368  -0.619   5.286  1.00  0.00           C  
ATOM    968  CD  PRO    14       6.763  -6.520   9.071  1.00  0.00           C  
ATOM    969  N   HYP    15       6.919   1.923   8.199  1.00  0.00           N  
ATOM    970  N   HYP    15      10.086  -4.204   7.859  1.00  0.00           N  
ATOM    971  N   HYP    15       7.732  -5.879  13.620  1.00  0.00           N  
ATOM    972  CA  HYP    15       7.841   0.974   8.866  1.00  0.00           C  
ATOM    973  CA  HYP    15      10.564  -4.603   9.225  1.00  0.00           C  
ATOM    974  CA  HYP    15       8.783  -5.372  14.533  1.00  0.00           C  
ATOM    975  C   HYP    15       7.294   0.393  10.168  1.00  0.00           C  
ATOM    976  C   HYP    15      11.080  -3.320   9.894  1.00  0.00           C  
ATOM    977  C   HYP    15      10.182  -5.750  14.047  1.00  0.00           C  
ATOM    978  O   HYP    15       6.427   0.994  10.822  1.00  0.00           O  
ATOM    979  O   HYP    15      11.945  -2.702   9.275  1.00  0.00           O  
ATOM    980  O   HYP    15      10.359  -6.934  13.701  1.00  0.00           O  
ATOM    981  CB  HYP    15       9.162   1.776   9.111  1.00  0.00           C  
ATOM    982  CB  HYP    15      11.669  -5.584   8.930  1.00  0.00           C  
ATOM    983  CB  HYP    15       8.575  -5.915  15.931  1.00  0.00           C  
ATOM    984  CG  HYP    15       9.063   2.819   8.021  1.00  0.00           C  
ATOM    985  CG  HYP    15      11.380  -6.233   7.568  1.00  0.00           C  
ATOM    986  CG  HYP    15       7.041  -6.313  15.904  1.00  0.00           C  
ATOM    987  CD2 HYP    15       7.593   3.206   8.110  1.00  0.00           C  
ATOM    988  CD2 HYP    15      10.692  -5.007   6.834  1.00  0.00           C  
ATOM    989  CD2 HYP    15       6.695  -6.589  14.418  1.00  0.00           C  
ATOM    990  OD1 HYP    15       9.447   2.388   6.723  1.00  0.00           O  
ATOM    991  OD1 HYP    15      10.597  -7.413   7.687  1.00  0.00           O  
ATOM    992  OD1 HYP    15       6.200  -5.260  16.421  1.00  0.00           O  
ATOM    993  N   GLY    16       7.824  -0.777  10.559  1.00  0.00           N  
ATOM    994  N   GLY    16      10.681  -2.966  11.060  1.00  0.00           N  
ATOM    995  N   GLY    16      11.068  -4.698  13.968  1.00  0.00           N  
ATOM    996  CA  GLY    16       7.485  -1.452  11.760  1.00  0.00           C  
ATOM    997  CA  GLY    16      11.183  -1.778  11.812  1.00  0.00           C  
ATOM    998  CA  GLY    16      12.438  -4.741  13.477  1.00  0.00           C  
ATOM    999  C   GLY    16       7.918  -0.804  13.055  1.00  0.00           C  
ATOM   1000  C   GLY    16      12.634  -1.724  12.177  1.00  0.00           C  
ATOM   1001  C   GLY    16      13.458  -5.718  14.112  1.00  0.00           C  
ATOM   1002  O   GLY    16       8.697   0.179  13.010  1.00  0.00           O  
ATOM   1003  O   GLY    16      13.442  -2.551  11.677  1.00  0.00           O  
ATOM   1004  O   GLY    16      13.087  -6.377  15.117  1.00  0.00           O  
ATOM   1005  N   PRO    17       7.567  -1.318  14.252  1.00  0.00           N  
ATOM   1006  N   PRO    17      13.056  -0.884  13.100  1.00  0.00           N  
ATOM   1007  N   PRO    17      14.683  -5.821  13.617  1.00  0.00           N  
ATOM   1008  CA  PRO    17       8.098  -0.811  15.479  1.00  0.00           C  
ATOM   1009  CA  PRO    17      14.432  -0.669  13.451  1.00  0.00           C  
ATOM   1010  CA  PRO    17      15.552  -6.865  14.052  1.00  0.00           C  
ATOM   1011  C   PRO    17       9.584  -1.269  15.687  1.00  0.00           C  
ATOM   1012  C   PRO    17      14.854  -1.658  14.571  1.00  0.00           C  
ATOM   1013  C   PRO    17      15.735  -6.900  15.585  1.00  0.00           C  
ATOM   1014  O   PRO    17      10.099  -2.142  14.949  1.00  0.00           O  
ATOM   1015  O   PRO    17      14.097  -2.030  15.398  1.00  0.00           O  
ATOM   1016  O   PRO    17      15.664  -5.806  16.139  1.00  0.00           O  
ATOM   1017  CB  PRO    17       7.164  -1.405  16.588  1.00  0.00           C  
ATOM   1018  CB  PRO    17      14.556   0.780  13.991  1.00  0.00           C  
ATOM   1019  CB  PRO    17      16.889  -6.637  13.350  1.00  0.00           C  
ATOM   1020  CG  PRO    17       5.903  -1.820  15.874  1.00  0.00           C  
ATOM   1021  CG  PRO    17      13.139   1.199  14.265  1.00  0.00           C  
ATOM   1022  CG  PRO    17      16.384  -6.076  12.031  1.00  0.00           C  
ATOM   1023  CD  PRO    17       6.484  -2.288  14.505  1.00  0.00           C  
ATOM   1024  CD  PRO    17      12.276   0.293  13.400  1.00  0.00           C  
ATOM   1025  CD  PRO    17      15.247  -5.194  12.475  1.00  0.00           C  
ATOM   1026  N   HYP    18      10.235  -0.738  16.774  1.00  0.00           N  
ATOM   1027  N   HYP    18      16.138  -2.100  14.540  1.00  0.00           N  
ATOM   1028  N   HYP    18      16.106  -8.015  16.220  1.00  0.00           N  
ATOM   1029  CA  HYP    18      11.450  -1.219  17.418  1.00  0.00           C  
ATOM   1030  CA  HYP    18      16.824  -2.847  15.563  1.00  0.00           C  
ATOM   1031  CA  HYP    18      15.915  -8.223  17.589  1.00  0.00           C  
ATOM   1032  C   HYP    18      11.363  -2.690  17.655  1.00  0.00           C  
ATOM   1033  C   HYP    18      16.512  -2.580  17.095  1.00  0.00           C  
ATOM   1034  C   HYP    18      16.789  -7.347  18.511  1.00  0.00           C  
ATOM   1035  O   HYP    18      10.307  -3.262  17.954  1.00  0.00           O  
ATOM   1036  O   HYP    18      16.650  -1.413  17.584  1.00  0.00           O  
ATOM   1037  O   HYP    18      16.262  -6.789  19.455  1.00  0.00           O  
ATOM   1038  CB  HYP    18      11.572  -0.471  18.768  1.00  0.00           C  
ATOM   1039  CB  HYP    18      18.311  -2.677  15.225  1.00  0.00           C  
ATOM   1040  CB  HYP    18      16.021  -9.693  17.796  1.00  0.00           C  
ATOM   1041  CG  HYP    18      10.995   0.916  18.451  1.00  0.00           C  
ATOM   1042  CG  HYP    18      18.496  -2.300  13.790  1.00  0.00           C  
ATOM   1043  CG  HYP    18      15.556 -10.360  16.504  1.00  0.00           C  
ATOM   1044  CD2 HYP    18       9.897   0.469  17.522  1.00  0.00           C  
ATOM   1045  CD2 HYP    18      17.051  -1.733  13.459  1.00  0.00           C  
ATOM   1046  CD2 HYP    18      16.256  -9.342  15.532  1.00  0.00           C  
ATOM   1047  OD1 HYP    18      11.946   1.712  17.849  1.00  0.00           O  
ATOM   1048  OD1 HYP    18      18.682  -3.507  13.056  1.00  0.00           O  
ATOM   1049  OD1 HYP    18      14.171 -10.385  16.320  1.00  0.00           O  
ATOM   1050  N   GLY    19      12.511  -3.394  17.481  1.00  0.00           N  
ATOM   1051  N   GLY    19      16.128  -3.595  17.848  1.00  0.00           N  
ATOM   1052  N   GLY    19      18.045  -7.144  18.154  1.00  0.00           N  
ATOM   1053  CA  GLY    19      12.607  -4.867  17.756  1.00  0.00           C  
ATOM   1054  CA  GLY    19      15.907  -3.452  19.302  1.00  0.00           C  
ATOM   1055  CA  GLY    19      19.097  -6.512  18.951  1.00  0.00           C  
ATOM   1056  C   GLY    19      12.635  -5.140  19.250  1.00  0.00           C  
ATOM   1057  C   GLY    19      17.258  -3.277  20.073  1.00  0.00           C  
ATOM   1058  C   GLY    19      20.197  -7.484  19.322  1.00  0.00           C  
ATOM   1059  O   GLY    19      12.830  -4.288  20.080  1.00  0.00           O  
ATOM   1060  O   GLY    19      18.344  -2.977  19.544  1.00  0.00           O  
ATOM   1061  O   GLY    19      20.255  -8.628  18.906  1.00  0.00           O  
ATOM   1062  N   NH2    20      12.241  -6.315  19.749  1.00  0.00           N  
ATOM   1063  N   NH2    20      17.219  -3.354  21.381  1.00  0.00           N  
ATOM   1064  N   NH2    20      21.205  -6.981  20.066  1.00  0.00           N  
TER    1065      NH2    20 
END
ATOM   1066  C   ACE     1     -19.796   6.605 -20.346  1.00  0.00           C  
ATOM   1067  C   ACE     1     -15.530   9.225 -18.083  1.00  0.00           C  
ATOM   1068  C   ACE     1     -11.953   6.006 -19.267  1.00  0.00           C  
ATOM   1069  O   ACE     1     -19.892   7.485 -19.468  1.00  0.00           O  
ATOM   1070  O   ACE     1     -14.505   9.823 -18.338  1.00  0.00           O  
ATOM   1071  O   ACE     1     -11.713   4.858 -19.532  1.00  0.00           O  
ATOM   1072  CH3 ACE     1     -19.796   7.040 -21.802  1.00  0.00           C  
ATOM   1073  CH3 ACE     1     -16.343   8.687 -19.268  1.00  0.00           C  
ATOM   1074  CH3 ACE     1     -13.309   6.578 -19.344  1.00  0.00           C  
ATOM   1075  N   PRO     2     -19.645   5.317 -19.991  1.00  0.00           N  
ATOM   1076  N   PRO     2     -16.008   9.135 -16.865  1.00  0.00           N  
ATOM   1077  N   PRO     2     -10.973   6.837 -18.910  1.00  0.00           N  
ATOM   1078  CA  PRO     2     -19.486   4.855 -18.624  1.00  0.00           C  
ATOM   1079  CA  PRO     2     -15.236   9.516 -15.693  1.00  0.00           C  
ATOM   1080  CA  PRO     2      -9.677   6.427 -18.469  1.00  0.00           C  
ATOM   1081  C   PRO     2     -18.066   5.026 -18.026  1.00  0.00           C  
ATOM   1082  C   PRO     2     -14.068   8.552 -15.417  1.00  0.00           C  
ATOM   1083  C   PRO     2      -9.721   5.692 -17.125  1.00  0.00           C  
ATOM   1084  O   PRO     2     -17.080   5.387 -18.709  1.00  0.00           O  
ATOM   1085  O   PRO     2     -14.078   7.424 -15.857  1.00  0.00           O  
ATOM   1086  O   PRO     2     -10.639   5.948 -16.312  1.00  0.00           O  
ATOM   1087  CB  PRO     2     -19.855   3.330 -18.626  1.00  0.00           C  
ATOM   1088  CB  PRO     2     -16.199   9.300 -14.532  1.00  0.00           C  
ATOM   1089  CB  PRO     2      -8.909   7.744 -18.423  1.00  0.00           C  
ATOM   1090  CG  PRO     2     -19.679   2.961 -20.022  1.00  0.00           C  
ATOM   1091  CG  PRO     2     -17.540   9.632 -15.112  1.00  0.00           C  
ATOM   1092  CG  PRO     2      -9.993   8.647 -17.871  1.00  0.00           C  
ATOM   1093  CD  PRO     2     -19.969   4.196 -20.861  1.00  0.00           C  
ATOM   1094  CD  PRO     2     -17.362   8.787 -16.433  1.00  0.00           C  
ATOM   1095  CD  PRO     2     -11.224   8.280 -18.636  1.00  0.00           C  
ATOM   1096  N   HYP     3     -17.910   4.828 -16.661  1.00  0.00           N  
ATOM   1097  N   HYP     3     -13.131   8.957 -14.520  1.00  0.00           N  
ATOM   1098  N   HYP     3      -8.689   4.914 -16.661  1.00  0.00           N  
ATOM   1099  CA  HYP     3     -16.629   5.060 -16.000  1.00  0.00           C  
ATOM   1100  CA  HYP     3     -12.043   8.110 -14.137  1.00  0.00           C  
ATOM   1101  CA  HYP     3      -8.707   4.244 -15.427  1.00  0.00           C  
ATOM   1102  C   HYP     3     -15.548   4.018 -16.397  1.00  0.00           C  
ATOM   1103  C   HYP     3     -12.571   6.974 -13.391  1.00  0.00           C  
ATOM   1104  C   HYP     3      -8.507   5.172 -14.128  1.00  0.00           C  
ATOM   1105  O   HYP     3     -15.914   2.887 -16.626  1.00  0.00           O  
ATOM   1106  O   HYP     3     -13.606   7.054 -12.770  1.00  0.00           O  
ATOM   1107  O   HYP     3      -8.159   6.363 -14.268  1.00  0.00           O  
ATOM   1108  CB  HYP     3     -16.946   5.019 -14.474  1.00  0.00           C  
ATOM   1109  CB  HYP     3     -11.179   9.002 -13.250  1.00  0.00           C  
ATOM   1110  CB  HYP     3      -7.540   3.215 -15.441  1.00  0.00           C  
ATOM   1111  CG  HYP     3     -18.504   5.147 -14.465  1.00  0.00           C  
ATOM   1112  CG  HYP     3     -12.204   9.780 -12.524  1.00  0.00           C  
ATOM   1113  CG  HYP     3      -7.160   3.094 -16.942  1.00  0.00           C  
ATOM   1114  CD2 HYP     3     -18.932   4.377 -15.664  1.00  0.00           C  
ATOM   1115  CD2 HYP     3     -13.185  10.150 -13.685  1.00  0.00           C  
ATOM   1116  CD2 HYP     3      -7.570   4.462 -17.408  1.00  0.00           C  
ATOM   1117  OD1 HYP     3     -18.997   6.471 -14.517  1.00  0.00           O  
ATOM   1118  OD1 HYP     3     -11.638  10.849 -11.959  1.00  0.00           O  
ATOM   1119  OD1 HYP     3      -7.971   2.082 -17.512  1.00  0.00           O  
ATOM   1120  N   GLY     4     -14.268   4.359 -16.184  1.00  0.00           N  
ATOM   1121  N   GLY     4     -11.788   5.905 -13.443  1.00  0.00           N  
ATOM   1122  N   GLY     4      -8.650   4.535 -12.980  1.00  0.00           N  
ATOM   1123  CA  GLY     4     -13.149   3.426 -16.582  1.00  0.00           C  
ATOM   1124  CA  GLY     4     -12.176   4.606 -12.847  1.00  0.00           C  
ATOM   1125  CA  GLY     4      -8.619   5.222 -11.624  1.00  0.00           C  
ATOM   1126  C   GLY     4     -12.823   2.278 -15.594  1.00  0.00           C  
ATOM   1127  C   GLY     4     -12.134   4.622 -11.263  1.00  0.00           C  
ATOM   1128  C   GLY     4      -7.224   5.587 -11.061  1.00  0.00           C  
ATOM   1129  O   GLY     4     -13.311   2.280 -14.441  1.00  0.00           O  
ATOM   1130  O   GLY     4     -11.717   5.589 -10.654  1.00  0.00           O  
ATOM   1131  O   GLY     4      -6.183   5.235 -11.624  1.00  0.00           O  
ATOM   1132  N   PRO     5     -11.862   1.429 -15.970  1.00  0.00           N  
ATOM   1133  N   PRO     5     -12.496   3.496 -10.613  1.00  0.00           N  
ATOM   1134  N   PRO     5      -7.154   6.285  -9.892  1.00  0.00           N  
ATOM   1135  CA  PRO     5     -11.401   0.317 -15.096  1.00  0.00           C  
ATOM   1136  CA  PRO     5     -12.356   3.395  -9.144  1.00  0.00           C  
ATOM   1137  CA  PRO     5      -5.934   6.660  -9.180  1.00  0.00           C  
ATOM   1138  C   PRO     5     -10.632   0.706 -13.830  1.00  0.00           C  
ATOM   1139  C   PRO     5     -10.880   3.312  -8.625  1.00  0.00           C  
ATOM   1140  C   PRO     5      -5.340   5.556  -8.300  1.00  0.00           C  
ATOM   1141  O   PRO     5     -10.199   1.874 -13.823  1.00  0.00           O  
ATOM   1142  O   PRO     5     -10.107   2.674  -9.339  1.00  0.00           O  
ATOM   1143  O   PRO     5      -5.953   4.486  -8.129  1.00  0.00           O  
ATOM   1144  CB  PRO     5     -10.481  -0.427 -16.092  1.00  0.00           C  
ATOM   1145  CB  PRO     5     -13.162   2.186  -8.755  1.00  0.00           C  
ATOM   1146  CB  PRO     5      -6.495   7.783  -8.394  1.00  0.00           C  
ATOM   1147  CG  PRO     5     -10.927  -0.127 -17.514  1.00  0.00           C  
ATOM   1148  CG  PRO     5     -13.155   1.331 -10.042  1.00  0.00           C  
ATOM   1149  CG  PRO     5      -7.845   7.283  -7.868  1.00  0.00           C  
ATOM   1150  CD  PRO     5     -11.376   1.249 -17.329  1.00  0.00           C  
ATOM   1151  CD  PRO     5     -13.288   2.337 -11.104  1.00  0.00           C  
ATOM   1152  CD  PRO     5      -8.383   6.705  -9.177  1.00  0.00           C  
ATOM   1153  N   HYP     6     -10.344  -0.168 -12.873  1.00  0.00           N  
ATOM   1154  N   HYP     6     -10.572   3.794  -7.382  1.00  0.00           N  
ATOM   1155  N   HYP     6      -4.125   5.748  -7.696  1.00  0.00           N  
ATOM   1156  CA  HYP     6      -9.702   0.119 -11.611  1.00  0.00           C  
ATOM   1157  CA  HYP     6      -9.291   3.719  -6.707  1.00  0.00           C  
ATOM   1158  CA  HYP     6      -3.519   4.763  -6.850  1.00  0.00           C  
ATOM   1159  C   HYP     6      -8.277   0.724 -11.794  1.00  0.00           C  
ATOM   1160  C   HYP     6      -8.737   2.304  -6.699  1.00  0.00           C  
ATOM   1161  C   HYP     6      -4.336   4.613  -5.539  1.00  0.00           C  
ATOM   1162  O   HYP     6      -7.503   0.314 -12.659  1.00  0.00           O  
ATOM   1163  O   HYP     6      -9.444   1.308  -6.616  1.00  0.00           O  
ATOM   1164  O   HYP     6      -4.933   5.524  -4.966  1.00  0.00           O  
ATOM   1165  CB  HYP     6      -9.660  -1.257 -10.858  1.00  0.00           C  
ATOM   1166  CB  HYP     6      -9.496   4.260  -5.256  1.00  0.00           C  
ATOM   1167  CB  HYP     6      -2.005   5.222  -6.635  1.00  0.00           C  
ATOM   1168  CG  HYP     6     -10.831  -2.052 -11.482  1.00  0.00           C  
ATOM   1169  CG  HYP     6     -10.783   5.091  -5.370  1.00  0.00           C  
ATOM   1170  CG  HYP     6      -1.866   6.406  -7.625  1.00  0.00           C  
ATOM   1171  CD2 HYP     6     -10.839  -1.562 -12.952  1.00  0.00           C  
ATOM   1172  CD2 HYP     6     -11.592   4.403  -6.510  1.00  0.00           C  
ATOM   1173  CD2 HYP     6      -3.293   6.934  -7.746  1.00  0.00           C  
ATOM   1174  OD1 HYP     6     -12.099  -1.776 -10.850  1.00  0.00           O  
ATOM   1175  OD1 HYP     6     -10.421   6.431  -5.841  1.00  0.00           O  
ATOM   1176  OD1 HYP     6      -1.349   5.918  -8.822  1.00  0.00           O  
ATOM   1177  N   GLY     7      -7.815   1.399 -10.730  1.00  0.00           N  
ATOM   1178  N   GLY     7      -7.420   2.199  -6.736  1.00  0.00           N  
ATOM   1179  N   GLY     7      -4.420   3.408  -5.089  1.00  0.00           N  
ATOM   1180  CA  GLY     7      -6.458   1.893 -10.573  1.00  0.00           C  
ATOM   1181  CA  GLY     7      -6.724   0.950  -6.505  1.00  0.00           C  
ATOM   1182  CA  GLY     7      -5.080   3.088  -3.788  1.00  0.00           C  
ATOM   1183  C   GLY     7      -5.345   0.938 -10.016  1.00  0.00           C  
ATOM   1184  C   GLY     7      -6.704   0.298  -5.077  1.00  0.00           C  
ATOM   1185  C   GLY     7      -4.419   3.822  -2.554  1.00  0.00           C  
ATOM   1186  O   GLY     7      -5.613  -0.204  -9.606  1.00  0.00           O  
ATOM   1187  O   GLY     7      -7.195   0.948  -4.132  1.00  0.00           O  
ATOM   1188  O   GLY     7      -3.560   4.640  -2.739  1.00  0.00           O  
ATOM   1189  N   PRO     8      -4.162   1.546  -9.974  1.00  0.00           N  
ATOM   1190  N   PRO     8      -6.210  -0.970  -5.091  1.00  0.00           N  
ATOM   1191  N   PRO     8      -4.839   3.417  -1.365  1.00  0.00           N  
ATOM   1192  CA  PRO     8      -2.993   0.853  -9.433  1.00  0.00           C  
ATOM   1193  CA  PRO     8      -6.066  -1.673  -3.889  1.00  0.00           C  
ATOM   1194  CA  PRO     8      -4.250   3.943  -0.148  1.00  0.00           C  
ATOM   1195  C   PRO     8      -2.989   0.677  -7.885  1.00  0.00           C  
ATOM   1196  C   PRO     8      -5.086  -1.147  -2.800  1.00  0.00           C  
ATOM   1197  C   PRO     8      -3.027   3.151   0.433  1.00  0.00           C  
ATOM   1198  O   PRO     8      -3.497   1.585  -7.229  1.00  0.00           O  
ATOM   1199  O   PRO     8      -4.206  -0.372  -3.171  1.00  0.00           O  
ATOM   1200  O   PRO     8      -2.669   2.072  -0.133  1.00  0.00           O  
ATOM   1201  CB  PRO     8      -1.779   1.853  -9.733  1.00  0.00           C  
ATOM   1202  CB  PRO     8      -5.508  -3.057  -4.354  1.00  0.00           C  
ATOM   1203  CB  PRO     8      -5.383   3.663   0.864  1.00  0.00           C  
ATOM   1204  CG  PRO     8      -2.333   2.631 -10.941  1.00  0.00           C  
ATOM   1205  CG  PRO     8      -5.859  -3.254  -5.819  1.00  0.00           C  
ATOM   1206  CG  PRO     8      -6.157   2.472   0.383  1.00  0.00           C  
ATOM   1207  CD  PRO     8      -3.768   2.799 -10.637  1.00  0.00           C  
ATOM   1208  CD  PRO     8      -5.785  -1.821  -6.240  1.00  0.00           C  
ATOM   1209  CD  PRO     8      -6.051   2.681  -1.133  1.00  0.00           C  
ATOM   1210  N   HYP     9      -2.410  -0.395  -7.342  1.00  0.00           N  
ATOM   1211  N   HYP     9      -5.151  -1.547  -1.544  1.00  0.00           N  
ATOM   1212  N   HYP     9      -2.321   3.641   1.462  1.00  0.00           N  
ATOM   1213  CA  HYP     9      -2.130  -0.425  -5.945  1.00  0.00           C  
ATOM   1214  CA  HYP     9      -4.069  -1.194  -0.594  1.00  0.00           C  
ATOM   1215  CA  HYP     9      -1.037   3.164   1.968  1.00  0.00           C  
ATOM   1216  C   HYP     9      -1.454   0.827  -5.331  1.00  0.00           C  
ATOM   1217  C   HYP     9      -2.677  -1.559  -1.074  1.00  0.00           C  
ATOM   1218  C   HYP     9      -1.155   1.668   2.458  1.00  0.00           C  
ATOM   1219  O   HYP     9      -0.631   1.534  -5.944  1.00  0.00           O  
ATOM   1220  O   HYP     9      -2.397  -2.592  -1.614  1.00  0.00           O  
ATOM   1221  O   HYP     9      -2.199   1.250   2.945  1.00  0.00           O  
ATOM   1222  CB  HYP     9      -1.108  -1.573  -5.751  1.00  0.00           C  
ATOM   1223  CB  HYP     9      -4.452  -1.894   0.775  1.00  0.00           C  
ATOM   1224  CB  HYP     9      -0.487   4.106   3.016  1.00  0.00           C  
ATOM   1225  CG  HYP     9      -1.352  -2.512  -6.949  1.00  0.00           C  
ATOM   1226  CG  HYP     9      -5.960  -1.955   0.648  1.00  0.00           C  
ATOM   1227  CG  HYP     9      -1.151   5.475   2.567  1.00  0.00           C  
ATOM   1228  CD2 HYP     9      -1.779  -1.471  -7.981  1.00  0.00           C  
ATOM   1229  CD2 HYP     9      -6.186  -2.286  -0.842  1.00  0.00           C  
ATOM   1230  CD2 HYP     9      -2.454   4.992   2.002  1.00  0.00           C  
ATOM   1231  OD1 HYP     9      -2.435  -3.334  -6.551  1.00  0.00           O  
ATOM   1232  OD1 HYP     9      -6.577  -0.780   1.052  1.00  0.00           O  
ATOM   1233  OD1 HYP     9      -0.296   6.084   1.630  1.00  0.00           O  
ATOM   1234  N   GLY    10      -1.780   1.065  -4.048  1.00  0.00           N  
ATOM   1235  N   GLY    10      -1.734  -0.634  -0.818  1.00  0.00           N  
ATOM   1236  N   GLY    10      -0.009   0.877   2.498  1.00  0.00           N  
ATOM   1237  CA  GLY    10      -1.189   2.178  -3.316  1.00  0.00           C  
ATOM   1238  CA  GLY    10      -0.327  -0.938  -1.179  1.00  0.00           C  
ATOM   1239  CA  GLY    10      -0.093  -0.455   2.884  1.00  0.00           C  
ATOM   1240  C   GLY    10       0.334   2.011  -3.108  1.00  0.00           C  
ATOM   1241  C   GLY    10       0.321  -2.096  -0.432  1.00  0.00           C  
ATOM   1242  C   GLY    10      -0.102  -0.656   4.398  1.00  0.00           C  
ATOM   1243  O   GLY    10       0.923   0.987  -3.508  1.00  0.00           O  
ATOM   1244  O   GLY    10      -0.249  -2.538   0.552  1.00  0.00           O  
ATOM   1245  O   GLY    10      -0.075   0.323   5.092  1.00  0.00           O  
ATOM   1246  N   PRO    11       1.038   2.917  -2.391  1.00  0.00           N  
ATOM   1247  N   PRO    11       1.610  -2.474  -0.722  1.00  0.00           N  
ATOM   1248  N   PRO    11      -0.107  -1.872   4.906  1.00  0.00           N  
ATOM   1249  CA  PRO    11       2.422   2.721  -1.974  1.00  0.00           C  
ATOM   1250  CA  PRO    11       2.295  -3.586  -0.139  1.00  0.00           C  
ATOM   1251  CA  PRO    11       0.028  -2.164   6.262  1.00  0.00           C  
ATOM   1252  C   PRO    11       2.670   1.831  -0.756  1.00  0.00           C  
ATOM   1253  C   PRO    11       2.657  -3.359   1.352  1.00  0.00           C  
ATOM   1254  C   PRO    11       1.382  -1.800   6.906  1.00  0.00           C  
ATOM   1255  O   PRO    11       1.695   1.766   0.013  1.00  0.00           O  
ATOM   1256  O   PRO    11       2.666  -2.258   1.864  1.00  0.00           O  
ATOM   1257  O   PRO    11       2.489  -1.931   6.271  1.00  0.00           O  
ATOM   1258  CB  PRO    11       2.805   4.128  -1.623  1.00  0.00           C  
ATOM   1259  CB  PRO    11       3.502  -4.014  -1.112  1.00  0.00           C  
ATOM   1260  CB  PRO    11      -0.208  -3.671   6.423  1.00  0.00           C  
ATOM   1261  CG  PRO    11       1.611   4.672  -0.962  1.00  0.00           C  
ATOM   1262  CG  PRO    11       3.093  -3.346  -2.354  1.00  0.00           C  
ATOM   1263  CG  PRO    11      -1.001  -4.046   5.202  1.00  0.00           C  
ATOM   1264  CD  PRO    11       0.520   4.172  -1.846  1.00  0.00           C  
ATOM   1265  CD  PRO    11       2.269  -2.082  -1.965  1.00  0.00           C  
ATOM   1266  CD  PRO    11      -0.379  -3.130   4.193  1.00  0.00           C  
ATOM   1267  N   HYP    12       3.870   1.308  -0.504  1.00  0.00           N  
ATOM   1268  N   HYP    12       3.040  -4.399   2.179  1.00  0.00           N  
ATOM   1269  N   HYP    12       1.425  -1.352   8.212  1.00  0.00           N  
ATOM   1270  CA  HYP    12       4.062   0.432   0.660  1.00  0.00           C  
ATOM   1271  CA  HYP    12       3.389  -4.242   3.633  1.00  0.00           C  
ATOM   1272  CA  HYP    12       2.644  -1.152   9.082  1.00  0.00           C  
ATOM   1273  C   HYP    12       4.145   1.035   2.029  1.00  0.00           C  
ATOM   1274  C   HYP    12       4.689  -3.330   3.755  1.00  0.00           C  
ATOM   1275  C   HYP    12       3.598  -2.314   8.935  1.00  0.00           C  
ATOM   1276  O   HYP    12       4.541   2.225   2.180  1.00  0.00           O  
ATOM   1277  O   HYP    12       5.483  -3.316   2.837  1.00  0.00           O  
ATOM   1278  O   HYP    12       3.204  -3.487   8.968  1.00  0.00           O  
ATOM   1279  CB  HYP    12       5.463  -0.257   0.445  1.00  0.00           C  
ATOM   1280  CB  HYP    12       3.577  -5.680   4.132  1.00  0.00           C  
ATOM   1281  CB  HYP    12       2.095  -0.915  10.506  1.00  0.00           C  
ATOM   1282  CG  HYP    12       5.827   0.049  -0.992  1.00  0.00           C  
ATOM   1283  CG  HYP    12       2.567  -6.468   3.224  1.00  0.00           C  
ATOM   1284  CG  HYP    12       0.811  -0.150  10.212  1.00  0.00           C  
ATOM   1285  CD2 HYP    12       5.076   1.392  -1.342  1.00  0.00           C  
ATOM   1286  CD2 HYP    12       2.794  -5.826   1.865  1.00  0.00           C  
ATOM   1287  CD2 HYP    12       0.219  -0.922   8.985  1.00  0.00           C  
ATOM   1288  OD1 HYP    12       5.369  -0.958  -1.882  1.00  0.00           O  
ATOM   1289  OD1 HYP    12       1.262  -6.150   3.699  1.00  0.00           O  
ATOM   1290  OD1 HYP    12       1.217   1.186   9.844  1.00  0.00           O  
ATOM   1291  N   GLY    13       3.560   0.355   3.077  1.00  0.00           N  
ATOM   1292  N   GLY    13       4.791  -2.557   4.880  1.00  0.00           N  
ATOM   1293  N   GLY    13       4.907  -2.056   8.795  1.00  0.00           N  
ATOM   1294  CA  GLY    13       3.277   0.990   4.331  1.00  0.00           C  
ATOM   1295  CA  GLY    13       6.022  -1.743   5.188  1.00  0.00           C  
ATOM   1296  CA  GLY    13       5.908  -3.029   8.577  1.00  0.00           C  
ATOM   1297  C   GLY    13       4.473   1.445   5.202  1.00  0.00           C  
ATOM   1298  C   GLY    13       7.358  -2.504   5.347  1.00  0.00           C  
ATOM   1299  C   GLY    13       6.038  -4.077   9.678  1.00  0.00           C  
ATOM   1300  O   GLY    13       5.588   1.132   4.844  1.00  0.00           O  
ATOM   1301  O   GLY    13       7.278  -3.692   5.631  1.00  0.00           O  
ATOM   1302  O   GLY    13       5.674  -3.677  10.839  1.00  0.00           O  
ATOM   1303  N   PRO    14       4.224   2.286   6.227  1.00  0.00           N  
ATOM   1304  N   PRO    14       8.531  -1.863   5.113  1.00  0.00           N  
ATOM   1305  N   PRO    14       6.391  -5.331   9.360  1.00  0.00           N  
ATOM   1306  CA  PRO    14       5.309   2.780   7.124  1.00  0.00           C  
ATOM   1307  CA  PRO    14       9.780  -2.384   5.583  1.00  0.00           C  
ATOM   1308  CA  PRO    14       6.598  -6.309  10.367  1.00  0.00           C  
ATOM   1309  C   PRO    14       6.265   1.789   7.693  1.00  0.00           C  
ATOM   1310  C   PRO    14       9.819  -3.012   6.979  1.00  0.00           C  
ATOM   1311  C   PRO    14       7.495  -5.890  11.555  1.00  0.00           C  
ATOM   1312  O   PRO    14       5.854   0.712   8.157  1.00  0.00           O  
ATOM   1313  O   PRO    14       9.149  -2.450   7.826  1.00  0.00           O  
ATOM   1314  O   PRO    14       8.499  -5.175  11.367  1.00  0.00           O  
ATOM   1315  CB  PRO    14       4.590   3.532   8.234  1.00  0.00           C  
ATOM   1316  CB  PRO    14      10.814  -1.266   5.487  1.00  0.00           C  
ATOM   1317  CB  PRO    14       7.028  -7.601   9.639  1.00  0.00           C  
ATOM   1318  CG  PRO    14       3.328   3.946   7.516  1.00  0.00           C  
ATOM   1319  CG  PRO    14      10.223  -0.623   4.201  1.00  0.00           C  
ATOM   1320  CG  PRO    14       6.728  -7.401   8.165  1.00  0.00           C  
ATOM   1321  CD  PRO    14       2.965   2.663   6.792  1.00  0.00           C  
ATOM   1322  CD  PRO    14       8.748  -0.578   4.600  1.00  0.00           C  
ATOM   1323  CD  PRO    14       6.870  -5.886   8.064  1.00  0.00           C  
ATOM   1324  N   HYP    15       7.544   2.167   7.879  1.00  0.00           N  
ATOM   1325  N   HYP    15      10.597  -4.069   7.276  1.00  0.00           N  
ATOM   1326  N   HYP    15       7.215  -6.426  12.751  1.00  0.00           N  
ATOM   1327  CA  HYP    15       8.547   1.315   8.474  1.00  0.00           C  
ATOM   1328  CA  HYP    15      10.711  -4.556   8.662  1.00  0.00           C  
ATOM   1329  CA  HYP    15       8.002  -6.370  13.994  1.00  0.00           C  
ATOM   1330  C   HYP    15       8.080   0.755   9.841  1.00  0.00           C  
ATOM   1331  C   HYP    15      11.336  -3.552   9.612  1.00  0.00           C  
ATOM   1332  C   HYP    15       9.523  -6.563  13.686  1.00  0.00           C  
ATOM   1333  O   HYP    15       7.532   1.539  10.616  1.00  0.00           O  
ATOM   1334  O   HYP    15      12.056  -2.600   9.195  1.00  0.00           O  
ATOM   1335  O   HYP    15       9.873  -7.367  12.775  1.00  0.00           O  
ATOM   1336  CB  HYP    15       9.806   2.127   8.667  1.00  0.00           C  
ATOM   1337  CB  HYP    15      11.556  -5.872   8.495  1.00  0.00           C  
ATOM   1338  CB  HYP    15       7.388  -7.444  14.954  1.00  0.00           C  
ATOM   1339  CG  HYP    15       9.770   2.899   7.344  1.00  0.00           C  
ATOM   1340  CG  HYP    15      11.384  -6.311   7.041  1.00  0.00           C  
ATOM   1341  CG  HYP    15       5.899  -7.507  14.541  1.00  0.00           C  
ATOM   1342  CD2 HYP    15       8.259   3.264   7.364  1.00  0.00           C  
ATOM   1343  CD2 HYP    15      11.225  -4.999   6.339  1.00  0.00           C  
ATOM   1344  CD2 HYP    15       6.080  -7.339  12.991  1.00  0.00           C  
ATOM   1345  OD1 HYP    15      10.072   2.046   6.238  1.00  0.00           O  
ATOM   1346  OD1 HYP    15      10.268  -7.183   6.871  1.00  0.00           O  
ATOM   1347  OD1 HYP    15       5.149  -6.532  15.172  1.00  0.00           O  
ATOM   1348  N   GLY    16       8.296  -0.539  10.013  1.00  0.00           N  
ATOM   1349  N   GLY    16      11.018  -3.706  10.919  1.00  0.00           N  
ATOM   1350  N   GLY    16      10.427  -5.913  14.457  1.00  0.00           N  
ATOM   1351  CA  GLY    16       8.034  -1.279  11.178  1.00  0.00           C  
ATOM   1352  CA  GLY    16      11.587  -3.010  12.060  1.00  0.00           C  
ATOM   1353  CA  GLY    16      11.873  -6.108  14.483  1.00  0.00           C  
ATOM   1354  C   GLY    16       8.635  -0.785  12.495  1.00  0.00           C  
ATOM   1355  C   GLY    16      13.044  -3.180  12.447  1.00  0.00           C  
ATOM   1356  C   GLY    16      12.211  -7.517  15.006  1.00  0.00           C  
ATOM   1357  O   GLY    16       9.618  -0.028  12.493  1.00  0.00           O  
ATOM   1358  O   GLY    16      13.646  -4.110  12.061  1.00  0.00           O  
ATOM   1359  O   GLY    16      11.430  -7.976  15.851  1.00  0.00           O  
ATOM   1360  N   PRO    17       8.042  -1.297  13.598  1.00  0.00           N  
ATOM   1361  N   PRO    17      13.673  -2.212  13.223  1.00  0.00           N  
ATOM   1362  N   PRO    17      13.189  -8.300  14.500  1.00  0.00           N  
ATOM   1363  CA  PRO    17       8.463  -0.713  14.889  1.00  0.00           C  
ATOM   1364  CA  PRO    17      14.978  -2.409  13.864  1.00  0.00           C  
ATOM   1365  CA  PRO    17      13.655  -9.629  15.001  1.00  0.00           C  
ATOM   1366  C   PRO    17       9.797  -1.344  15.367  1.00  0.00           C  
ATOM   1367  C   PRO    17      15.150  -3.690  14.829  1.00  0.00           C  
ATOM   1368  C   PRO    17      14.357  -9.482  16.338  1.00  0.00           C  
ATOM   1369  O   PRO    17      10.164  -2.449  14.869  1.00  0.00           O  
ATOM   1370  O   PRO    17      14.227  -4.028  15.535  1.00  0.00           O  
ATOM   1371  O   PRO    17      14.699  -8.384  16.659  1.00  0.00           O  
ATOM   1372  CB  PRO    17       7.381  -1.068  15.832  1.00  0.00           C  
ATOM   1373  CB  PRO    17      15.239  -1.206  14.750  1.00  0.00           C  
ATOM   1374  CB  PRO    17      14.715 -10.094  13.909  1.00  0.00           C  
ATOM   1375  CG  PRO    17       7.004  -2.454  15.265  1.00  0.00           C  
ATOM   1376  CG  PRO    17      14.484  -0.137  13.947  1.00  0.00           C  
ATOM   1377  CG  PRO    17      15.361  -8.718  13.495  1.00  0.00           C  
ATOM   1378  CD  PRO    17       6.978  -2.277  13.766  1.00  0.00           C  
ATOM   1379  CD  PRO    17      13.220  -0.812  13.450  1.00  0.00           C  
ATOM   1380  CD  PRO    17      14.160  -7.804  13.542  1.00  0.00           C  
ATOM   1381  N   HYP    18      10.480  -0.807  16.447  1.00  0.00           N  
ATOM   1382  N   HYP    18      16.334  -4.282  14.934  1.00  0.00           N  
ATOM   1383  N   HYP    18      14.666 -10.588  17.034  1.00  0.00           N  
ATOM   1384  CA  HYP    18      11.577  -1.427  17.240  1.00  0.00           C  
ATOM   1385  CA  HYP    18      16.673  -5.363  15.832  1.00  0.00           C  
ATOM   1386  CA  HYP    18      15.435 -10.608  18.252  1.00  0.00           C  
ATOM   1387  C   HYP    18      11.187  -2.820  17.842  1.00  0.00           C  
ATOM   1388  C   HYP    18      16.347  -5.043  17.329  1.00  0.00           C  
ATOM   1389  C   HYP    18      16.788  -9.846  18.097  1.00  0.00           C  
ATOM   1390  O   HYP    18      10.225  -2.912  18.614  1.00  0.00           O  
ATOM   1391  O   HYP    18      16.577  -3.926  17.825  1.00  0.00           O  
ATOM   1392  O   HYP    18      17.160  -9.119  18.982  1.00  0.00           O  
ATOM   1393  CB  HYP    18      11.802  -0.443  18.424  1.00  0.00           C  
ATOM   1394  CB  HYP    18      18.050  -5.834  15.559  1.00  0.00           C  
ATOM   1395  CB  HYP    18      15.608 -12.084  18.609  1.00  0.00           C  
ATOM   1396  CG  HYP    18      11.487   0.858  17.686  1.00  0.00           C  
ATOM   1397  CG  HYP    18      18.086  -5.533  14.043  1.00  0.00           C  
ATOM   1398  CG  HYP    18      14.292 -12.661  18.182  1.00  0.00           C  
ATOM   1399  CD2 HYP    18      10.247   0.545  16.908  1.00  0.00           C  
ATOM   1400  CD2 HYP    18      17.377  -4.178  13.894  1.00  0.00           C  
ATOM   1401  CD2 HYP    18      14.016 -11.909  16.932  1.00  0.00           C  
ATOM   1402  OD1 HYP    18      12.541   1.290  16.890  1.00  0.00           O  
ATOM   1403  OD1 HYP    18      17.370  -6.532  13.287  1.00  0.00           O  
ATOM   1404  OD1 HYP    18      13.275 -12.337  19.182  1.00  0.00           O  
ATOM   1405  N   GLY    19      11.893  -3.844  17.514  1.00  0.00           N  
ATOM   1406  N   GLY    19      15.778  -5.995  18.129  1.00  0.00           N  
ATOM   1407  N   GLY    19      17.470 -10.040  16.940  1.00  0.00           N  
ATOM   1408  CA  GLY    19      11.568  -5.233  17.913  1.00  0.00           C  
ATOM   1409  CA  GLY    19      15.583  -5.836  19.607  1.00  0.00           C  
ATOM   1410  CA  GLY    19      18.825  -9.598  16.828  1.00  0.00           C  
ATOM   1411  C   GLY    19      11.846  -5.535  19.373  1.00  0.00           C  
ATOM   1412  C   GLY    19      16.889  -6.099  20.370  1.00  0.00           C  
ATOM   1413  C   GLY    19      19.772 -10.212  17.856  1.00  0.00           C  
ATOM   1414  O   GLY    19      12.417  -4.691  20.101  1.00  0.00           O  
ATOM   1415  O   GLY    19      18.040  -5.896  19.955  1.00  0.00           O  
ATOM   1416  O   GLY    19      19.405 -10.995  18.767  1.00  0.00           O  
ATOM   1417  N   NH2    20      11.462  -6.735  19.888  1.00  0.00           N  
ATOM   1418  N   NH2    20      16.728  -6.581  21.621  1.00  0.00           N  
ATOM   1419  N   NH2    20      21.055  -9.895  17.765  1.00  0.00           N  
TER    1420      NH2    20 
END
ATOM   1421  C   ACE     1     -18.824   5.714 -20.951  1.00  0.00           C  
ATOM   1422  C   ACE     1     -14.762   8.504 -19.490  1.00  0.00           C  
ATOM   1423  C   ACE     1     -11.372   4.771 -18.992  1.00  0.00           C  
ATOM   1424  O   ACE     1     -19.222   6.402 -20.023  1.00  0.00           O  
ATOM   1425  O   ACE     1     -13.563   8.716 -19.581  1.00  0.00           O  
ATOM   1426  O   ACE     1     -11.160   3.609 -18.615  1.00  0.00           O  
ATOM   1427  CH3 ACE     1     -18.776   6.211 -22.341  1.00  0.00           C  
ATOM   1428  CH3 ACE     1     -15.586   8.215 -20.688  1.00  0.00           C  
ATOM   1429  CH3 ACE     1     -12.662   5.010 -19.682  1.00  0.00           C  
ATOM   1430  N   PRO     2     -18.472   4.421 -20.739  1.00  0.00           N  
ATOM   1431  N   PRO     2     -15.346   8.758 -18.359  1.00  0.00           N  
ATOM   1432  N   PRO     2     -10.479   5.721 -18.712  1.00  0.00           N  
ATOM   1433  CA  PRO     2     -18.395   3.770 -19.382  1.00  0.00           C  
ATOM   1434  CA  PRO     2     -14.679   9.250 -17.173  1.00  0.00           C  
ATOM   1435  CA  PRO     2      -9.161   5.399 -18.165  1.00  0.00           C  
ATOM   1436  C   PRO     2     -17.288   4.343 -18.495  1.00  0.00           C  
ATOM   1437  C   PRO     2     -13.715   8.213 -16.533  1.00  0.00           C  
ATOM   1438  C   PRO     2      -9.204   4.610 -16.803  1.00  0.00           C  
ATOM   1439  O   PRO     2     -16.117   4.651 -18.960  1.00  0.00           O  
ATOM   1440  O   PRO     2     -14.079   7.009 -16.503  1.00  0.00           O  
ATOM   1441  O   PRO     2     -10.152   4.675 -15.988  1.00  0.00           O  
ATOM   1442  CB  PRO     2     -18.262   2.250 -19.619  1.00  0.00           C  
ATOM   1443  CB  PRO     2     -15.843   9.664 -16.296  1.00  0.00           C  
ATOM   1444  CB  PRO     2      -8.431   6.772 -18.099  1.00  0.00           C  
ATOM   1445  CG  PRO     2     -18.711   2.047 -21.063  1.00  0.00           C  
ATOM   1446  CG  PRO     2     -16.957   8.683 -16.662  1.00  0.00           C  
ATOM   1447  CG  PRO     2      -8.907   7.450 -19.454  1.00  0.00           C  
ATOM   1448  CD  PRO     2     -18.243   3.399 -21.670  1.00  0.00           C  
ATOM   1449  CD  PRO     2     -16.834   8.566 -18.162  1.00  0.00           C  
ATOM   1450  CD  PRO     2     -10.377   7.063 -19.330  1.00  0.00           C  
ATOM   1451  N   HYP     3     -17.531   4.332 -17.155  1.00  0.00           N  
ATOM   1452  N   HYP     3     -12.588   8.551 -15.903  1.00  0.00           N  
ATOM   1453  N   HYP     3      -8.248   3.711 -16.515  1.00  0.00           N  
ATOM   1454  CA  HYP     3     -16.508   4.459 -16.167  1.00  0.00           C  
ATOM   1455  CA  HYP     3     -11.696   7.551 -15.321  1.00  0.00           C  
ATOM   1456  CA  HYP     3      -8.013   3.225 -15.141  1.00  0.00           C  
ATOM   1457  C   HYP     3     -15.367   3.555 -16.469  1.00  0.00           C  
ATOM   1458  C   HYP     3     -12.278   6.829 -14.160  1.00  0.00           C  
ATOM   1459  C   HYP     3      -7.735   4.335 -14.036  1.00  0.00           C  
ATOM   1460  O   HYP     3     -15.618   2.358 -16.722  1.00  0.00           O  
ATOM   1461  O   HYP     3     -13.127   7.305 -13.459  1.00  0.00           O  
ATOM   1462  O   HYP     3      -7.145   5.399 -14.250  1.00  0.00           O  
ATOM   1463  CB  HYP     3     -17.251   4.174 -14.811  1.00  0.00           C  
ATOM   1464  CB  HYP     3     -10.515   8.269 -14.690  1.00  0.00           C  
ATOM   1465  CB  HYP     3      -6.812   2.340 -15.244  1.00  0.00           C  
ATOM   1466  CG  HYP     3     -18.621   4.779 -14.995  1.00  0.00           C  
ATOM   1467  CG  HYP     3     -10.521   9.576 -15.417  1.00  0.00           C  
ATOM   1468  CG  HYP     3      -6.017   2.791 -16.448  1.00  0.00           C  
ATOM   1469  CD2 HYP     3     -18.819   4.326 -16.449  1.00  0.00           C  
ATOM   1470  CD2 HYP     3     -11.951   9.851 -15.808  1.00  0.00           C  
ATOM   1471  CD2 HYP     3      -7.214   3.154 -17.357  1.00  0.00           C  
ATOM   1472  OD1 HYP     3     -18.652   6.168 -14.970  1.00  0.00           O  
ATOM   1473  OD1 HYP     3      -9.718   9.553 -16.604  1.00  0.00           O  
ATOM   1474  OD1 HYP     3      -5.222   1.756 -16.989  1.00  0.00           O  
ATOM   1475  N   GLY     4     -14.176   4.082 -16.255  1.00  0.00           N  
ATOM   1476  N   GLY     4     -11.783   5.641 -13.868  1.00  0.00           N  
ATOM   1477  N   GLY     4      -8.202   4.059 -12.795  1.00  0.00           N  
ATOM   1478  CA  GLY     4     -13.015   3.241 -16.372  1.00  0.00           C  
ATOM   1479  CA  GLY     4     -12.303   4.823 -12.770  1.00  0.00           C  
ATOM   1480  CA  GLY     4      -8.048   5.010 -11.721  1.00  0.00           C  
ATOM   1481  C   GLY     4     -12.908   2.213 -15.234  1.00  0.00           C  
ATOM   1482  C   GLY     4     -11.952   5.339 -11.402  1.00  0.00           C  
ATOM   1483  C   GLY     4      -6.660   5.216 -11.183  1.00  0.00           C  
ATOM   1484  O   GLY     4     -13.551   2.404 -14.183  1.00  0.00           O  
ATOM   1485  O   GLY     4     -11.016   6.106 -11.238  1.00  0.00           O  
ATOM   1486  O   GLY     4      -5.655   4.590 -11.571  1.00  0.00           O  
ATOM   1487  N   PRO     5     -11.990   1.168 -15.337  1.00  0.00           N  
ATOM   1488  N   PRO     5     -12.641   4.879 -10.344  1.00  0.00           N  
ATOM   1489  N   PRO     5      -6.547   6.197 -10.300  1.00  0.00           N  
ATOM   1490  CA  PRO     5     -11.707   0.251 -14.309  1.00  0.00           C  
ATOM   1491  CA  PRO     5     -12.387   4.975  -8.907  1.00  0.00           C  
ATOM   1492  CA  PRO     5      -5.393   6.532  -9.536  1.00  0.00           C  
ATOM   1493  C   PRO     5     -10.934   0.851 -13.158  1.00  0.00           C  
ATOM   1494  C   PRO     5     -10.958   4.547  -8.463  1.00  0.00           C  
ATOM   1495  C   PRO     5      -4.947   5.426  -8.482  1.00  0.00           C  
ATOM   1496  O   PRO     5     -10.307   1.925 -13.256  1.00  0.00           O  
ATOM   1497  O   PRO     5     -10.213   3.944  -9.267  1.00  0.00           O  
ATOM   1498  O   PRO     5      -5.785   4.702  -8.097  1.00  0.00           O  
ATOM   1499  CB  PRO     5     -10.964  -0.908 -15.026  1.00  0.00           C  
ATOM   1500  CB  PRO     5     -13.414   4.120  -8.174  1.00  0.00           C  
ATOM   1501  CB  PRO     5      -5.598   7.815  -8.804  1.00  0.00           C  
ATOM   1502  CG  PRO     5     -11.491  -0.796 -16.417  1.00  0.00           C  
ATOM   1503  CG  PRO     5     -14.565   4.076  -9.127  1.00  0.00           C  
ATOM   1504  CG  PRO     5      -7.104   7.719  -8.506  1.00  0.00           C  
ATOM   1505  CD  PRO     5     -11.354   0.711 -16.531  1.00  0.00           C  
ATOM   1506  CD  PRO     5     -13.865   4.059 -10.457  1.00  0.00           C  
ATOM   1507  CD  PRO     5      -7.657   7.011  -9.694  1.00  0.00           C  
ATOM   1508  N   HYP     6     -11.072   0.409 -11.918  1.00  0.00           N  
ATOM   1509  N   HYP     6     -10.604   4.903  -7.213  1.00  0.00           N  
ATOM   1510  N   HYP     6      -3.678   5.423  -7.969  1.00  0.00           N  
ATOM   1511  CA  HYP     6     -10.319   0.790 -10.780  1.00  0.00           C  
ATOM   1512  CA  HYP     6      -9.187   4.665  -6.786  1.00  0.00           C  
ATOM   1513  CA  HYP     6      -3.307   4.528  -6.854  1.00  0.00           C  
ATOM   1514  C   HYP     6      -8.760   0.839 -10.961  1.00  0.00           C  
ATOM   1515  C   HYP     6      -8.849   3.231  -6.377  1.00  0.00           C  
ATOM   1516  C   HYP     6      -4.319   4.408  -5.694  1.00  0.00           C  
ATOM   1517  O   HYP     6      -8.153   0.127 -11.785  1.00  0.00           O  
ATOM   1518  O   HYP     6      -9.765   2.432  -6.398  1.00  0.00           O  
ATOM   1519  O   HYP     6      -5.131   5.298  -5.496  1.00  0.00           O  
ATOM   1520  CB  HYP     6     -10.654  -0.239  -9.676  1.00  0.00           C  
ATOM   1521  CB  HYP     6      -9.040   5.551  -5.538  1.00  0.00           C  
ATOM   1522  CB  HYP     6      -1.934   5.126  -6.474  1.00  0.00           C  
ATOM   1523  CG  HYP     6     -12.111  -0.534  -9.994  1.00  0.00           C  
ATOM   1524  CG  HYP     6     -10.248   6.468  -5.547  1.00  0.00           C  
ATOM   1525  CG  HYP     6      -1.312   5.657  -7.788  1.00  0.00           C  
ATOM   1526  CD2 HYP     6     -12.079  -0.558 -11.518  1.00  0.00           C  
ATOM   1527  CD2 HYP     6     -11.342   5.695  -6.227  1.00  0.00           C  
ATOM   1528  CD2 HYP     6      -2.537   6.182  -8.512  1.00  0.00           C  
ATOM   1529  OD1 HYP     6     -13.044   0.384  -9.461  1.00  0.00           O  
ATOM   1530  OD1 HYP     6      -9.916   7.691  -6.136  1.00  0.00           O  
ATOM   1531  OD1 HYP     6      -0.844   4.556  -8.499  1.00  0.00           O  
ATOM   1532  N   GLY     7      -8.205   1.669 -10.142  1.00  0.00           N  
ATOM   1533  N   GLY     7      -7.600   2.896  -6.058  1.00  0.00           N  
ATOM   1534  N   GLY     7      -4.231   3.393  -4.838  1.00  0.00           N  
ATOM   1535  CA  GLY     7      -6.830   2.066 -10.055  1.00  0.00           C  
ATOM   1536  CA  GLY     7      -7.147   1.536  -5.864  1.00  0.00           C  
ATOM   1537  CA  GLY     7      -4.928   3.437  -3.565  1.00  0.00           C  
ATOM   1538  C   GLY     7      -5.960   0.928  -9.385  1.00  0.00           C  
ATOM   1539  C   GLY     7      -7.111   0.944  -4.464  1.00  0.00           C  
ATOM   1540  C   GLY     7      -4.170   4.125  -2.334  1.00  0.00           C  
ATOM   1541  O   GLY     7      -6.429   0.032  -8.685  1.00  0.00           O  
ATOM   1542  O   GLY     7      -7.511   1.568  -3.546  1.00  0.00           O  
ATOM   1543  O   GLY     7      -3.201   4.880  -2.524  1.00  0.00           O  
ATOM   1544  N   PRO     8      -4.631   0.976  -9.612  1.00  0.00           N  
ATOM   1545  N   PRO     8      -6.882  -0.348  -4.351  1.00  0.00           N  
ATOM   1546  N   PRO     8      -4.621   3.799  -1.080  1.00  0.00           N  
ATOM   1547  CA  PRO     8      -3.637   0.050  -9.019  1.00  0.00           C  
ATOM   1548  CA  PRO     8      -6.691  -1.056  -3.085  1.00  0.00           C  
ATOM   1549  CA  PRO     8      -4.007   4.351   0.141  1.00  0.00           C  
ATOM   1550  C   PRO     8      -3.340   0.148  -7.462  1.00  0.00           C  
ATOM   1551  C   PRO     8      -5.432  -0.510  -2.245  1.00  0.00           C  
ATOM   1552  C   PRO     8      -2.666   3.540   0.505  1.00  0.00           C  
ATOM   1553  O   PRO     8      -3.700   1.117  -6.795  1.00  0.00           O  
ATOM   1554  O   PRO     8      -4.622   0.121  -2.912  1.00  0.00           O  
ATOM   1555  O   PRO     8      -2.394   2.438  -0.021  1.00  0.00           O  
ATOM   1556  CB  PRO     8      -2.277   0.394  -9.699  1.00  0.00           C  
ATOM   1557  CB  PRO     8      -6.429  -2.547  -3.410  1.00  0.00           C  
ATOM   1558  CB  PRO     8      -5.038   4.193   1.210  1.00  0.00           C  
ATOM   1559  CG  PRO     8      -2.452   1.877  -9.953  1.00  0.00           C  
ATOM   1560  CG  PRO     8      -6.006  -2.630  -4.858  1.00  0.00           C  
ATOM   1561  CG  PRO     8      -5.767   2.973   0.832  1.00  0.00           C  
ATOM   1562  CD  PRO     8      -3.954   2.004 -10.379  1.00  0.00           C  
ATOM   1563  CD  PRO     8      -6.558  -1.315  -5.449  1.00  0.00           C  
ATOM   1564  CD  PRO     8      -5.765   3.048  -0.751  1.00  0.00           C  
ATOM   1565  N   HYP     9      -2.682  -0.836  -6.836  1.00  0.00           N  
ATOM   1566  N   HYP     9      -5.215  -0.908  -1.016  1.00  0.00           N  
ATOM   1567  N   HYP     9      -1.844   4.046   1.410  1.00  0.00           N  
ATOM   1568  CA  HYP     9      -2.212  -0.747  -5.373  1.00  0.00           C  
ATOM   1569  CA  HYP     9      -3.931  -0.589  -0.371  1.00  0.00           C  
ATOM   1570  CA  HYP     9      -0.565   3.425   1.879  1.00  0.00           C  
ATOM   1571  C   HYP     9      -1.618   0.594  -4.908  1.00  0.00           C  
ATOM   1572  C   HYP     9      -2.656  -1.065  -1.118  1.00  0.00           C  
ATOM   1573  C   HYP     9      -0.789   2.021   2.438  1.00  0.00           C  
ATOM   1574  O   HYP     9      -0.894   1.175  -5.693  1.00  0.00           O  
ATOM   1575  O   HYP     9      -2.695  -2.012  -1.946  1.00  0.00           O  
ATOM   1576  O   HYP     9      -1.775   1.767   3.211  1.00  0.00           O  
ATOM   1577  CB  HYP     9      -1.246  -1.861  -5.161  1.00  0.00           C  
ATOM   1578  CB  HYP     9      -4.001  -1.271   0.969  1.00  0.00           C  
ATOM   1579  CB  HYP     9       0.109   4.394   2.928  1.00  0.00           C  
ATOM   1580  CG  HYP     9      -1.558  -2.919  -6.196  1.00  0.00           C  
ATOM   1581  CG  HYP     9      -5.539  -1.324   1.268  1.00  0.00           C  
ATOM   1582  CG  HYP     9      -0.457   5.764   2.512  1.00  0.00           C  
ATOM   1583  CD2 HYP     9      -2.193  -2.152  -7.383  1.00  0.00           C  
ATOM   1584  CD2 HYP     9      -6.097  -1.606  -0.109  1.00  0.00           C  
ATOM   1585  CD2 HYP     9      -1.869   5.424   1.943  1.00  0.00           C  
ATOM   1586  OD1 HYP     9      -2.482  -3.850  -5.524  1.00  0.00           O  
ATOM   1587  OD1 HYP     9      -5.943  -0.073   1.671  1.00  0.00           O  
ATOM   1588  OD1 HYP     9       0.371   6.181   1.376  1.00  0.00           O  
ATOM   1589  N   GLY    10      -1.887   0.971  -3.639  1.00  0.00           N  
ATOM   1590  N   GLY    10      -1.508  -0.435  -0.830  1.00  0.00           N  
ATOM   1591  N   GLY    10       0.129   1.060   2.308  1.00  0.00           N  
ATOM   1592  CA  GLY    10      -1.290   2.268  -3.205  1.00  0.00           C  
ATOM   1593  CA  GLY    10      -0.298  -0.863  -1.443  1.00  0.00           C  
ATOM   1594  CA  GLY    10      -0.084  -0.374   2.617  1.00  0.00           C  
ATOM   1595  C   GLY    10       0.209   2.342  -2.921  1.00  0.00           C  
ATOM   1596  C   GLY    10       0.374  -2.014  -0.706  1.00  0.00           C  
ATOM   1597  C   GLY    10      -0.072  -0.835   4.113  1.00  0.00           C  
ATOM   1598  O   GLY    10       0.978   1.433  -3.320  1.00  0.00           O  
ATOM   1599  O   GLY    10      -0.215  -2.564   0.266  1.00  0.00           O  
ATOM   1600  O   GLY    10       0.057   0.048   5.022  1.00  0.00           O  
ATOM   1601  N   PRO    11       0.738   3.311  -2.218  1.00  0.00           N  
ATOM   1602  N   PRO    11       1.625  -2.372  -1.099  1.00  0.00           N  
ATOM   1603  N   PRO    11      -0.197  -2.125   4.374  1.00  0.00           N  
ATOM   1604  CA  PRO    11       2.136   3.323  -1.769  1.00  0.00           C  
ATOM   1605  CA  PRO    11       2.509  -3.322  -0.489  1.00  0.00           C  
ATOM   1606  CA  PRO    11      -0.148  -2.591   5.728  1.00  0.00           C  
ATOM   1607  C   PRO    11       2.508   2.241  -0.714  1.00  0.00           C  
ATOM   1608  C   PRO    11       2.835  -3.109   0.927  1.00  0.00           C  
ATOM   1609  C   PRO    11       1.270  -2.483   6.325  1.00  0.00           C  
ATOM   1610  O   PRO    11       1.620   1.762  -0.010  1.00  0.00           O  
ATOM   1611  O   PRO    11       2.897  -1.952   1.312  1.00  0.00           O  
ATOM   1612  O   PRO    11       2.227  -2.335   5.528  1.00  0.00           O  
ATOM   1613  CB  PRO    11       2.288   4.786  -1.239  1.00  0.00           C  
ATOM   1614  CB  PRO    11       3.827  -3.358  -1.339  1.00  0.00           C  
ATOM   1615  CB  PRO    11      -0.717  -4.011   5.669  1.00  0.00           C  
ATOM   1616  CG  PRO    11       1.184   5.599  -1.952  1.00  0.00           C  
ATOM   1617  CG  PRO    11       3.338  -2.884  -2.690  1.00  0.00           C  
ATOM   1618  CG  PRO    11      -0.227  -4.435   4.268  1.00  0.00           C  
ATOM   1619  CD  PRO    11       0.097   4.518  -1.874  1.00  0.00           C  
ATOM   1620  CD  PRO    11       2.302  -1.839  -2.285  1.00  0.00           C  
ATOM   1621  CD  PRO    11      -0.265  -3.187   3.429  1.00  0.00           C  
ATOM   1622  N   HYP    12       3.825   1.960  -0.626  1.00  0.00           N  
ATOM   1623  N   HYP    12       3.163  -4.236   1.630  1.00  0.00           N  
ATOM   1624  N   HYP    12       1.446  -2.614   7.668  1.00  0.00           N  
ATOM   1625  CA  HYP    12       4.315   0.978   0.332  1.00  0.00           C  
ATOM   1626  CA  HYP    12       3.564  -4.168   3.029  1.00  0.00           C  
ATOM   1627  CA  HYP    12       2.755  -2.558   8.306  1.00  0.00           C  
ATOM   1628  C   HYP    12       4.132   1.395   1.826  1.00  0.00           C  
ATOM   1629  C   HYP    12       4.796  -3.260   3.212  1.00  0.00           C  
ATOM   1630  C   HYP    12       3.839  -3.512   7.714  1.00  0.00           C  
ATOM   1631  O   HYP    12       4.121   2.595   2.142  1.00  0.00           O  
ATOM   1632  O   HYP    12       5.494  -3.088   2.257  1.00  0.00           O  
ATOM   1633  O   HYP    12       3.657  -4.506   7.013  1.00  0.00           O  
ATOM   1634  CB  HYP    12       5.811   0.757   0.056  1.00  0.00           C  
ATOM   1635  CB  HYP    12       3.912  -5.617   3.421  1.00  0.00           C  
ATOM   1636  CB  HYP    12       2.632  -2.825   9.744  1.00  0.00           C  
ATOM   1637  CG  HYP    12       5.989   1.177  -1.415  1.00  0.00           C  
ATOM   1638  CG  HYP    12       3.191  -6.588   2.462  1.00  0.00           C  
ATOM   1639  CG  HYP    12       1.175  -2.356  10.054  1.00  0.00           C  
ATOM   1640  CD2 HYP    12       4.930   2.262  -1.541  1.00  0.00           C  
ATOM   1641  CD2 HYP    12       3.275  -5.662   1.212  1.00  0.00           C  
ATOM   1642  CD2 HYP    12       0.448  -2.590   8.712  1.00  0.00           C  
ATOM   1643  OD1 HYP    12       5.598   0.093  -2.250  1.00  0.00           O  
ATOM   1644  OD1 HYP    12       1.850  -6.728   2.897  1.00  0.00           O  
ATOM   1645  OD1 HYP    12       1.131  -0.925  10.279  1.00  0.00           O  
ATOM   1646  N   GLY    13       4.011   0.330   2.699  1.00  0.00           N  
ATOM   1647  N   GLY    13       5.079  -2.782   4.459  1.00  0.00           N  
ATOM   1648  N   GLY    13       5.076  -3.206   8.121  1.00  0.00           N  
ATOM   1649  CA  GLY    13       3.561   0.482   4.057  1.00  0.00           C  
ATOM   1650  CA  GLY    13       6.154  -1.830   4.780  1.00  0.00           C  
ATOM   1651  CA  GLY    13       6.249  -4.079   7.930  1.00  0.00           C  
ATOM   1652  C   GLY    13       4.480   1.159   5.105  1.00  0.00           C  
ATOM   1653  C   GLY    13       7.541  -2.430   5.126  1.00  0.00           C  
ATOM   1654  C   GLY    13       6.439  -5.190   8.970  1.00  0.00           C  
ATOM   1655  O   GLY    13       5.672   1.508   4.838  1.00  0.00           O  
ATOM   1656  O   GLY    13       7.624  -3.625   5.251  1.00  0.00           O  
ATOM   1657  O   GLY    13       5.785  -5.185   9.978  1.00  0.00           O  
ATOM   1658  N   PRO    14       3.893   1.387   6.294  1.00  0.00           N  
ATOM   1659  N   PRO    14       8.613  -1.603   5.299  1.00  0.00           N  
ATOM   1660  N   PRO    14       7.358  -6.182   8.784  1.00  0.00           N  
ATOM   1661  CA  PRO    14       4.672   2.090   7.315  1.00  0.00           C  
ATOM   1662  CA  PRO    14       9.923  -2.002   5.845  1.00  0.00           C  
ATOM   1663  CA  PRO    14       7.741  -7.259   9.752  1.00  0.00           C  
ATOM   1664  C   PRO    14       5.680   1.060   8.004  1.00  0.00           C  
ATOM   1665  C   PRO    14       9.960  -2.487   7.286  1.00  0.00           C  
ATOM   1666  C   PRO    14       8.436  -6.722  11.058  1.00  0.00           C  
ATOM   1667  O   PRO    14       5.594  -0.120   7.768  1.00  0.00           O  
ATOM   1668  O   PRO    14       9.163  -2.073   8.104  1.00  0.00           O  
ATOM   1669  O   PRO    14       8.917  -5.608  11.174  1.00  0.00           O  
ATOM   1670  CB  PRO    14       3.723   2.683   8.277  1.00  0.00           C  
ATOM   1671  CB  PRO    14      10.780  -0.688   5.768  1.00  0.00           C  
ATOM   1672  CB  PRO    14       8.649  -8.203   8.878  1.00  0.00           C  
ATOM   1673  CG  PRO    14       2.617   1.558   8.251  1.00  0.00           C  
ATOM   1674  CG  PRO    14       9.711   0.340   6.038  1.00  0.00           C  
ATOM   1675  CG  PRO    14       8.418  -7.783   7.428  1.00  0.00           C  
ATOM   1676  CD  PRO    14       2.518   1.200   6.770  1.00  0.00           C  
ATOM   1677  CD  PRO    14       8.503  -0.143   5.237  1.00  0.00           C  
ATOM   1678  CD  PRO    14       8.094  -6.388   7.567  1.00  0.00           C  
ATOM   1679  N   HYP    15       6.550   1.495   8.965  1.00  0.00           N  
ATOM   1680  N   HYP    15      10.809  -3.444   7.653  1.00  0.00           N  
ATOM   1681  N   HYP    15       8.524  -7.538  12.150  1.00  0.00           N  
ATOM   1682  CA  HYP    15       7.322   0.535   9.800  1.00  0.00           C  
ATOM   1683  CA  HYP    15      11.079  -3.975   8.969  1.00  0.00           C  
ATOM   1684  CA  HYP    15       9.155  -7.227  13.394  1.00  0.00           C  
ATOM   1685  C   HYP    15       6.536  -0.630  10.403  1.00  0.00           C  
ATOM   1686  C   HYP    15      11.116  -2.886  10.034  1.00  0.00           C  
ATOM   1687  C   HYP    15      10.613  -6.791  13.248  1.00  0.00           C  
ATOM   1688  O   HYP    15       5.396  -0.458  10.827  1.00  0.00           O  
ATOM   1689  O   HYP    15      11.627  -1.794   9.759  1.00  0.00           O  
ATOM   1690  O   HYP    15      11.360  -7.537  12.617  1.00  0.00           O  
ATOM   1691  CB  HYP    15       7.997   1.400  10.913  1.00  0.00           C  
ATOM   1692  CB  HYP    15      12.457  -4.583   8.853  1.00  0.00           C  
ATOM   1693  CB  HYP    15       9.101  -8.516  14.191  1.00  0.00           C  
ATOM   1694  CG  HYP    15       8.226   2.751  10.278  1.00  0.00           C  
ATOM   1695  CG  HYP    15      12.357  -5.241   7.492  1.00  0.00           C  
ATOM   1696  CG  HYP    15       7.840  -9.219  13.732  1.00  0.00           C  
ATOM   1697  CD2 HYP    15       6.926   2.890   9.342  1.00  0.00           C  
ATOM   1698  CD2 HYP    15      11.548  -4.271   6.705  1.00  0.00           C  
ATOM   1699  CD2 HYP    15       7.839  -8.873  12.215  1.00  0.00           C  
ATOM   1700  OD1 HYP    15       9.430   2.558   9.461  1.00  0.00           O  
ATOM   1701  OD1 HYP    15      11.668  -6.442   7.525  1.00  0.00           O  
ATOM   1702  OD1 HYP    15       6.744  -8.679  14.432  1.00  0.00           O  
ATOM   1703  N   GLY    16       7.251  -1.751  10.592  1.00  0.00           N  
ATOM   1704  N   GLY    16      10.524  -3.118  11.209  1.00  0.00           N  
ATOM   1705  N   GLY    16      10.966  -5.588  13.796  1.00  0.00           N  
ATOM   1706  CA  GLY    16       6.822  -2.796  11.522  1.00  0.00           C  
ATOM   1707  CA  GLY    16      10.405  -2.132  12.243  1.00  0.00           C  
ATOM   1708  CA  GLY    16      12.337  -5.054  13.757  1.00  0.00           C  
ATOM   1709  C   GLY    16       6.927  -2.376  12.980  1.00  0.00           C  
ATOM   1710  C   GLY    16      11.721  -1.464  12.760  1.00  0.00           C  
ATOM   1711  C   GLY    16      13.470  -5.805  14.437  1.00  0.00           C  
ATOM   1712  O   GLY    16       7.257  -1.208  13.318  1.00  0.00           O  
ATOM   1713  O   GLY    16      12.860  -1.800  12.497  1.00  0.00           O  
ATOM   1714  O   GLY    16      13.161  -6.868  14.950  1.00  0.00           O  
ATOM   1715  N   PRO    17       6.629  -3.336  13.846  1.00  0.00           N  
ATOM   1716  N   PRO    17      11.580  -0.471  13.735  1.00  0.00           N  
ATOM   1717  N   PRO    17      14.757  -5.373  14.410  1.00  0.00           N  
ATOM   1718  CA  PRO    17       6.708  -3.170  15.313  1.00  0.00           C  
ATOM   1719  CA  PRO    17      12.647   0.220  14.485  1.00  0.00           C  
ATOM   1720  CA  PRO    17      15.894  -6.120  14.987  1.00  0.00           C  
ATOM   1721  C   PRO    17       8.164  -3.219  15.695  1.00  0.00           C  
ATOM   1722  C   PRO    17      13.451  -0.658  15.500  1.00  0.00           C  
ATOM   1723  C   PRO    17      15.973  -5.847  16.472  1.00  0.00           C  
ATOM   1724  O   PRO    17       8.910  -3.979  15.064  1.00  0.00           O  
ATOM   1725  O   PRO    17      12.969  -1.606  16.124  1.00  0.00           O  
ATOM   1726  O   PRO    17      15.907  -4.672  16.850  1.00  0.00           O  
ATOM   1727  CB  PRO    17       5.891  -4.232  15.997  1.00  0.00           C  
ATOM   1728  CB  PRO    17      12.037   1.421  15.106  1.00  0.00           C  
ATOM   1729  CB  PRO    17      17.020  -5.685  14.055  1.00  0.00           C  
ATOM   1730  CG  PRO    17       5.930  -5.302  14.930  1.00  0.00           C  
ATOM   1731  CG  PRO    17      10.855   1.706  14.210  1.00  0.00           C  
ATOM   1732  CG  PRO    17      16.719  -4.234  13.749  1.00  0.00           C  
ATOM   1733  CD  PRO    17       5.990  -4.600  13.537  1.00  0.00           C  
ATOM   1734  CD  PRO    17      10.384   0.295  13.894  1.00  0.00           C  
ATOM   1735  CD  PRO    17      15.198  -4.188  13.667  1.00  0.00           C  
ATOM   1736  N   HYP    18       8.535  -2.502  16.760  1.00  0.00           N  
ATOM   1737  N   HYP    18      14.736  -0.292  15.639  1.00  0.00           N  
ATOM   1738  N   HYP    18      16.106  -6.892  17.334  1.00  0.00           N  
ATOM   1739  CA  HYP    18       9.973  -2.471  17.186  1.00  0.00           C  
ATOM   1740  CA  HYP    18      15.562  -1.090  16.510  1.00  0.00           C  
ATOM   1741  CA  HYP    18      16.690  -6.858  18.704  1.00  0.00           C  
ATOM   1742  C   HYP    18      10.508  -3.828  17.570  1.00  0.00           C  
ATOM   1743  C   HYP    18      15.172  -1.099  17.971  1.00  0.00           C  
ATOM   1744  C   HYP    18      17.883  -5.907  18.898  1.00  0.00           C  
ATOM   1745  O   HYP    18       9.724  -4.732  17.903  1.00  0.00           O  
ATOM   1746  O   HYP    18      14.764  -0.028  18.487  1.00  0.00           O  
ATOM   1747  O   HYP    18      18.890  -5.964  18.165  1.00  0.00           O  
ATOM   1748  CB  HYP    18       9.982  -1.489  18.404  1.00  0.00           C  
ATOM   1749  CB  HYP    18      16.963  -0.515  16.217  1.00  0.00           C  
ATOM   1750  CB  HYP    18      17.160  -8.282  18.936  1.00  0.00           C  
ATOM   1751  CG  HYP    18       8.891  -0.482  18.028  1.00  0.00           C  
ATOM   1752  CG  HYP    18      16.847   0.180  14.869  1.00  0.00           C  
ATOM   1753  CG  HYP    18      15.961  -9.105  18.346  1.00  0.00           C  
ATOM   1754  CD2 HYP    18       7.848  -1.473  17.436  1.00  0.00           C  
ATOM   1755  CD2 HYP    18      15.460   0.838  14.988  1.00  0.00           C  
ATOM   1756  CD2 HYP    18      15.817  -8.308  17.046  1.00  0.00           C  
ATOM   1757  OD1 HYP    18       9.442   0.504  17.140  1.00  0.00           O  
ATOM   1758  OD1 HYP    18      17.053  -0.768  13.803  1.00  0.00           O  
ATOM   1759  OD1 HYP    18      14.814  -9.041  19.146  1.00  0.00           O  
ATOM   1760  N   GLY    19      11.808  -3.978  17.512  1.00  0.00           N  
ATOM   1761  N   GLY    19      15.285  -2.224  18.743  1.00  0.00           N  
ATOM   1762  N   GLY    19      17.892  -5.240  20.027  1.00  0.00           N  
ATOM   1763  CA  GLY    19      12.487  -5.278  17.606  1.00  0.00           C  
ATOM   1764  CA  GLY    19      14.987  -2.181  20.188  1.00  0.00           C  
ATOM   1765  CA  GLY    19      18.936  -4.240  20.455  1.00  0.00           C  
ATOM   1766  C   GLY    19      12.562  -5.914  18.996  1.00  0.00           C  
ATOM   1767  C   GLY    19      13.481  -1.904  20.454  1.00  0.00           C  
ATOM   1768  C   GLY    19      19.054  -2.909  19.742  1.00  0.00           C  
ATOM   1769  O   GLY    19      13.102  -6.986  19.228  1.00  0.00           O  
ATOM   1770  O   GLY    19      12.584  -2.392  19.795  1.00  0.00           O  
ATOM   1771  O   GLY    19      18.732  -2.675  18.574  1.00  0.00           O  
ATOM   1772  N   NH2    20      12.038  -5.240  20.036  1.00  0.00           N  
ATOM   1773  N   NH2    20      13.210  -1.134  21.419  1.00  0.00           N  
ATOM   1774  N   NH2    20      19.839  -2.022  20.347  1.00  0.00           N  
TER    1775      NH2    20 
END
ATOM   1776  C   ACE     1     -17.929   7.095 -21.717  1.00  0.00           C  
ATOM   1777  C   ACE     1     -13.097   9.390 -18.832  1.00  0.00           C  
ATOM   1778  C   ACE     1     -10.421   5.107 -19.393  1.00  0.00           C  
ATOM   1779  O   ACE     1     -18.370   7.464 -20.634  1.00  0.00           O  
ATOM   1780  O   ACE     1     -12.019   9.891 -18.415  1.00  0.00           O  
ATOM   1781  O   ACE     1     -10.008   3.963 -19.509  1.00  0.00           O  
ATOM   1782  CH3 ACE     1     -17.873   8.134 -22.899  1.00  0.00           C  
ATOM   1783  CH3 ACE     1     -13.209   8.900 -20.297  1.00  0.00           C  
ATOM   1784  CH3 ACE     1     -11.859   5.452 -19.786  1.00  0.00           C  
ATOM   1785  N   PRO     2     -17.479   5.849 -21.861  1.00  0.00           N  
ATOM   1786  N   PRO     2     -14.164   9.200 -18.070  1.00  0.00           N  
ATOM   1787  N   PRO     2      -9.626   6.146 -18.932  1.00  0.00           N  
ATOM   1788  CA  PRO     2     -17.507   4.892 -20.735  1.00  0.00           C  
ATOM   1789  CA  PRO     2     -14.100   9.488 -16.659  1.00  0.00           C  
ATOM   1790  CA  PRO     2      -8.252   5.878 -18.384  1.00  0.00           C  
ATOM   1791  C   PRO     2     -16.442   5.032 -19.671  1.00  0.00           C  
ATOM   1792  C   PRO     2     -13.147   8.404 -16.055  1.00  0.00           C  
ATOM   1793  C   PRO     2      -8.289   5.277 -16.967  1.00  0.00           C  
ATOM   1794  O   PRO     2     -15.327   5.513 -19.901  1.00  0.00           O  
ATOM   1795  O   PRO     2     -13.325   7.243 -16.404  1.00  0.00           O  
ATOM   1796  O   PRO     2      -9.288   5.350 -16.256  1.00  0.00           O  
ATOM   1797  CB  PRO     2     -17.361   3.496 -21.401  1.00  0.00           C  
ATOM   1798  CB  PRO     2     -15.576   9.426 -16.244  1.00  0.00           C  
ATOM   1799  CB  PRO     2      -7.622   7.261 -18.306  1.00  0.00           C  
ATOM   1800  CG  PRO     2     -16.662   3.780 -22.756  1.00  0.00           C  
ATOM   1801  CG  PRO     2     -16.255   8.529 -17.255  1.00  0.00           C  
ATOM   1802  CG  PRO     2      -8.835   8.104 -17.796  1.00  0.00           C  
ATOM   1803  CD  PRO     2     -17.305   5.117 -23.140  1.00  0.00           C  
ATOM   1804  CD  PRO     2     -15.503   8.896 -18.513  1.00  0.00           C  
ATOM   1805  CD  PRO     2      -9.976   7.484 -18.650  1.00  0.00           C  
ATOM   1806  N   HYP     3     -16.740   4.584 -18.425  1.00  0.00           N  
ATOM   1807  N   HYP     3     -12.146   8.737 -15.199  1.00  0.00           N  
ATOM   1808  N   HYP     3      -7.228   4.592 -16.460  1.00  0.00           N  
ATOM   1809  CA  HYP     3     -15.729   4.474 -17.326  1.00  0.00           C  
ATOM   1810  CA  HYP     3     -11.232   7.824 -14.582  1.00  0.00           C  
ATOM   1811  CA  HYP     3      -7.317   3.912 -15.174  1.00  0.00           C  
ATOM   1812  C   HYP     3     -14.420   3.675 -17.540  1.00  0.00           C  
ATOM   1813  C   HYP     3     -11.930   6.644 -13.910  1.00  0.00           C  
ATOM   1814  C   HYP     3      -7.571   4.823 -14.029  1.00  0.00           C  
ATOM   1815  O   HYP     3     -14.401   2.631 -18.198  1.00  0.00           O  
ATOM   1816  O   HYP     3     -13.010   6.797 -13.335  1.00  0.00           O  
ATOM   1817  O   HYP     3      -7.020   5.908 -13.994  1.00  0.00           O  
ATOM   1818  CB  HYP     3     -16.494   4.026 -16.035  1.00  0.00           C  
ATOM   1819  CB  HYP     3     -10.409   8.596 -13.546  1.00  0.00           C  
ATOM   1820  CB  HYP     3      -6.071   3.094 -14.928  1.00  0.00           C  
ATOM   1821  CG  HYP     3     -17.949   4.477 -16.386  1.00  0.00           C  
ATOM   1822  CG  HYP     3     -10.447   9.983 -14.110  1.00  0.00           C  
ATOM   1823  CG  HYP     3      -5.772   2.730 -16.370  1.00  0.00           C  
ATOM   1824  CD2 HYP     3     -18.077   4.396 -17.903  1.00  0.00           C  
ATOM   1825  CD2 HYP     3     -11.751  10.104 -14.997  1.00  0.00           C  
ATOM   1826  CD2 HYP     3      -6.030   4.115 -17.073  1.00  0.00           C  
ATOM   1827  OD1 HYP     3     -18.224   5.787 -15.876  1.00  0.00           O  
ATOM   1828  OD1 HYP     3      -9.225  10.245 -14.878  1.00  0.00           O  
ATOM   1829  OD1 HYP     3      -6.510   1.592 -16.847  1.00  0.00           O  
ATOM   1830  N   GLY     4     -13.364   4.260 -16.965  1.00  0.00           N  
ATOM   1831  N   GLY     4     -11.344   5.420 -13.996  1.00  0.00           N  
ATOM   1832  N   GLY     4      -8.172   4.361 -12.927  1.00  0.00           N  
ATOM   1833  CA  GLY     4     -12.000   3.652 -16.874  1.00  0.00           C  
ATOM   1834  CA  GLY     4     -11.942   4.290 -13.307  1.00  0.00           C  
ATOM   1835  CA  GLY     4      -8.499   5.129 -11.682  1.00  0.00           C  
ATOM   1836  C   GLY     4     -11.905   2.411 -16.056  1.00  0.00           C  
ATOM   1837  C   GLY     4     -11.763   4.236 -11.733  1.00  0.00           C  
ATOM   1838  C   GLY     4      -7.343   5.588 -10.822  1.00  0.00           C  
ATOM   1839  O   GLY     4     -12.820   2.233 -15.242  1.00  0.00           O  
ATOM   1840  O   GLY     4     -11.371   5.251 -11.184  1.00  0.00           O  
ATOM   1841  O   GLY     4      -6.193   5.177 -10.946  1.00  0.00           O  
ATOM   1842  N   PRO     5     -10.929   1.466 -16.130  1.00  0.00           N  
ATOM   1843  N   PRO     5     -12.201   3.179 -11.037  1.00  0.00           N  
ATOM   1844  N   PRO     5      -7.612   6.433  -9.859  1.00  0.00           N  
ATOM   1845  CA  PRO     5     -10.662   0.299 -15.246  1.00  0.00           C  
ATOM   1846  CA  PRO     5     -12.403   3.133  -9.557  1.00  0.00           C  
ATOM   1847  CA  PRO     5      -6.553   6.874  -8.903  1.00  0.00           C  
ATOM   1848  C   PRO     5     -10.143   0.706 -13.818  1.00  0.00           C  
ATOM   1849  C   PRO     5     -11.038   3.182  -8.872  1.00  0.00           C  
ATOM   1850  C   PRO     5      -5.876   5.699  -8.161  1.00  0.00           C  
ATOM   1851  O   PRO     5      -9.715   1.820 -13.608  1.00  0.00           O  
ATOM   1852  O   PRO     5     -10.031   2.838  -9.457  1.00  0.00           O  
ATOM   1853  O   PRO     5      -6.590   4.766  -7.877  1.00  0.00           O  
ATOM   1854  CB  PRO     5      -9.612  -0.557 -15.984  1.00  0.00           C  
ATOM   1855  CB  PRO     5     -13.042   1.817  -9.299  1.00  0.00           C  
ATOM   1856  CB  PRO     5      -7.243   7.805  -7.914  1.00  0.00           C  
ATOM   1857  CG  PRO     5      -9.606  -0.032 -17.423  1.00  0.00           C  
ATOM   1858  CG  PRO     5     -13.839   1.594 -10.561  1.00  0.00           C  
ATOM   1859  CG  PRO     5      -8.743   8.010  -8.368  1.00  0.00           C  
ATOM   1860  CD  PRO     5     -10.021   1.418 -17.260  1.00  0.00           C  
ATOM   1861  CD  PRO     5     -12.883   2.038 -11.588  1.00  0.00           C  
ATOM   1862  CD  PRO     5      -8.880   7.066  -9.596  1.00  0.00           C  
ATOM   1863  N   HYP     6     -10.134  -0.292 -12.847  1.00  0.00           N  
ATOM   1864  N   HYP     6     -10.937   3.461  -7.573  1.00  0.00           N  
ATOM   1865  N   HYP     6      -4.548   5.830  -7.848  1.00  0.00           N  
ATOM   1866  CA  HYP     6      -9.499  -0.136 -11.482  1.00  0.00           C  
ATOM   1867  CA  HYP     6      -9.691   3.605  -6.898  1.00  0.00           C  
ATOM   1868  CA  HYP     6      -3.845   4.807  -7.060  1.00  0.00           C  
ATOM   1869  C   HYP     6      -8.060   0.270 -11.472  1.00  0.00           C  
ATOM   1870  C   HYP     6      -9.003   2.206  -6.741  1.00  0.00           C  
ATOM   1871  C   HYP     6      -4.523   4.600  -5.740  1.00  0.00           C  
ATOM   1872  O   HYP     6      -7.269  -0.379 -12.183  1.00  0.00           O  
ATOM   1873  O   HYP     6      -9.667   1.172  -6.579  1.00  0.00           O  
ATOM   1874  O   HYP     6      -5.211   5.477  -5.220  1.00  0.00           O  
ATOM   1875  CB  HYP     6      -9.712  -1.467 -10.796  1.00  0.00           C  
ATOM   1876  CB  HYP     6      -9.942   4.191  -5.555  1.00  0.00           C  
ATOM   1877  CB  HYP     6      -2.366   5.268  -7.005  1.00  0.00           C  
ATOM   1878  CG  HYP     6     -10.992  -2.015 -11.426  1.00  0.00           C  
ATOM   1879  CG  HYP     6     -11.309   4.942  -5.780  1.00  0.00           C  
ATOM   1880  CG  HYP     6      -2.584   6.799  -7.066  1.00  0.00           C  
ATOM   1881  CD2 HYP     6     -10.968  -1.459 -12.870  1.00  0.00           C  
ATOM   1882  CD2 HYP     6     -11.972   4.067  -6.754  1.00  0.00           C  
ATOM   1883  CD2 HYP     6      -3.793   6.987  -7.913  1.00  0.00           C  
ATOM   1884  OD1 HYP     6     -12.036  -1.405 -10.699  1.00  0.00           O  
ATOM   1885  OD1 HYP     6     -11.252   6.255  -6.334  1.00  0.00           O  
ATOM   1886  OD1 HYP     6      -1.533   7.627  -7.492  1.00  0.00           O  
ATOM   1887  N   GLY     7      -7.626   1.226 -10.667  1.00  0.00           N  
ATOM   1888  N   GLY     7      -7.678   2.107  -6.912  1.00  0.00           N  
ATOM   1889  N   GLY     7      -4.355   3.443  -5.118  1.00  0.00           N  
ATOM   1890  CA  GLY     7      -6.303   1.908 -10.660  1.00  0.00           C  
ATOM   1891  CA  GLY     7      -6.998   0.767  -6.989  1.00  0.00           C  
ATOM   1892  CA  GLY     7      -4.934   2.922  -3.900  1.00  0.00           C  
ATOM   1893  C   GLY     7      -5.040   1.141 -10.113  1.00  0.00           C  
ATOM   1894  C   GLY     7      -6.719   0.049  -5.687  1.00  0.00           C  
ATOM   1895  C   GLY     7      -4.467   3.573  -2.637  1.00  0.00           C  
ATOM   1896  O   GLY     7      -5.066  -0.080  -9.808  1.00  0.00           O  
ATOM   1897  O   GLY     7      -6.732   0.638  -4.593  1.00  0.00           O  
ATOM   1898  O   GLY     7      -3.337   4.038  -2.619  1.00  0.00           O  
ATOM   1899  N   PRO     8      -3.817   1.758 -10.097  1.00  0.00           N  
ATOM   1900  N   PRO     8      -6.425  -1.252  -5.732  1.00  0.00           N  
ATOM   1901  N   PRO     8      -5.240   3.575  -1.503  1.00  0.00           N  
ATOM   1902  CA  PRO     8      -2.638   1.175  -9.517  1.00  0.00           C  
ATOM   1903  CA  PRO     8      -6.293  -2.106  -4.523  1.00  0.00           C  
ATOM   1904  CA  PRO     8      -4.765   4.045  -0.188  1.00  0.00           C  
ATOM   1905  C   PRO     8      -2.673   0.742  -8.044  1.00  0.00           C  
ATOM   1906  C   PRO     8      -5.357  -1.488  -3.466  1.00  0.00           C  
ATOM   1907  C   PRO     8      -3.589   3.147   0.315  1.00  0.00           C  
ATOM   1908  O   PRO     8      -3.237   1.525  -7.255  1.00  0.00           O  
ATOM   1909  O   PRO     8      -4.233  -1.029  -3.793  1.00  0.00           O  
ATOM   1910  O   PRO     8      -3.391   2.114  -0.257  1.00  0.00           O  
ATOM   1911  CB  PRO     8      -1.510   2.195  -9.744  1.00  0.00           C  
ATOM   1912  CB  PRO     8      -5.892  -3.458  -5.025  1.00  0.00           C  
ATOM   1913  CB  PRO     8      -6.017   4.138   0.635  1.00  0.00           C  
ATOM   1914  CG  PRO     8      -1.968   3.174 -10.811  1.00  0.00           C  
ATOM   1915  CG  PRO     8      -6.404  -3.611  -6.426  1.00  0.00           C  
ATOM   1916  CG  PRO     8      -6.769   3.004   0.149  1.00  0.00           C  
ATOM   1917  CD  PRO     8      -3.471   3.185 -10.480  1.00  0.00           C  
ATOM   1918  CD  PRO     8      -6.271  -2.124  -6.967  1.00  0.00           C  
ATOM   1919  CD  PRO     8      -6.638   3.010  -1.354  1.00  0.00           C  
ATOM   1920  N   HYP     9      -2.195  -0.467  -7.684  1.00  0.00           N  
ATOM   1921  N   HYP     9      -5.743  -1.571  -2.169  1.00  0.00           N  
ATOM   1922  N   HYP     9      -2.781   3.643   1.275  1.00  0.00           N  
ATOM   1923  CA  HYP     9      -2.172  -0.880  -6.282  1.00  0.00           C  
ATOM   1924  CA  HYP     9      -4.951  -1.006  -1.107  1.00  0.00           C  
ATOM   1925  CA  HYP     9      -1.632   2.862   1.745  1.00  0.00           C  
ATOM   1926  C   HYP     9      -1.390   0.119  -5.421  1.00  0.00           C  
ATOM   1927  C   HYP     9      -3.461  -1.514  -1.075  1.00  0.00           C  
ATOM   1928  C   HYP     9      -1.878   1.684   2.610  1.00  0.00           C  
ATOM   1929  O   HYP     9      -0.518   0.769  -5.895  1.00  0.00           O  
ATOM   1930  O   HYP     9      -3.123  -2.621  -1.554  1.00  0.00           O  
ATOM   1931  O   HYP     9      -2.995   1.390   3.038  1.00  0.00           O  
ATOM   1932  CB  HYP     9      -1.598  -2.221  -6.252  1.00  0.00           C  
ATOM   1933  CB  HYP     9      -5.573  -1.353   0.196  1.00  0.00           C  
ATOM   1934  CB  HYP     9      -0.726   3.794   2.491  1.00  0.00           C  
ATOM   1935  CG  HYP     9      -1.953  -2.817  -7.600  1.00  0.00           C  
ATOM   1936  CG  HYP     9      -7.034  -1.503  -0.232  1.00  0.00           C  
ATOM   1937  CG  HYP     9      -1.332   5.220   2.221  1.00  0.00           C  
ATOM   1938  CD2 HYP     9      -2.089  -1.615  -8.489  1.00  0.00           C  
ATOM   1939  CD2 HYP     9      -6.900  -2.190  -1.553  1.00  0.00           C  
ATOM   1940  CD2 HYP     9      -2.785   4.952   1.931  1.00  0.00           C  
ATOM   1941  OD1 HYP     9      -3.197  -3.486  -7.307  1.00  0.00           O  
ATOM   1942  OD1 HYP     9      -7.588  -0.249  -0.386  1.00  0.00           O  
ATOM   1943  OD1 HYP     9      -0.820   5.911   1.132  1.00  0.00           O  
ATOM   1944  N   GLY    10      -1.819   0.274  -4.165  1.00  0.00           N  
ATOM   1945  N   GLY    10      -2.638  -0.653  -0.453  1.00  0.00           N  
ATOM   1946  N   GLY    10      -0.893   0.780   2.772  1.00  0.00           N  
ATOM   1947  CA  GLY    10      -1.328   1.353  -3.285  1.00  0.00           C  
ATOM   1948  CA  GLY    10      -1.191  -0.819  -0.374  1.00  0.00           C  
ATOM   1949  CA  GLY    10      -1.037  -0.517   3.302  1.00  0.00           C  
ATOM   1950  C   GLY    10       0.103   1.302  -2.745  1.00  0.00           C  
ATOM   1951  C   GLY    10      -0.742  -2.087   0.221  1.00  0.00           C  
ATOM   1952  C   GLY    10      -0.843  -0.556   4.826  1.00  0.00           C  
ATOM   1953  O   GLY    10       0.782   0.318  -3.002  1.00  0.00           O  
ATOM   1954  O   GLY    10      -1.499  -2.747   0.934  1.00  0.00           O  
ATOM   1955  O   GLY    10      -0.653   0.501   5.428  1.00  0.00           O  
ATOM   1956  N   PRO    11       0.582   2.339  -2.044  1.00  0.00           N  
ATOM   1957  N   PRO    11       0.522  -2.548  -0.007  1.00  0.00           N  
ATOM   1958  N   PRO    11      -0.849  -1.795   5.424  1.00  0.00           N  
ATOM   1959  CA  PRO    11       1.967   2.400  -1.575  1.00  0.00           C  
ATOM   1960  CA  PRO    11       1.215  -3.645   0.653  1.00  0.00           C  
ATOM   1961  CA  PRO    11      -0.641  -2.042   6.842  1.00  0.00           C  
ATOM   1962  C   PRO    11       2.140   1.743  -0.198  1.00  0.00           C  
ATOM   1963  C   PRO    11       1.881  -3.198   2.045  1.00  0.00           C  
ATOM   1964  C   PRO    11       0.780  -1.646   7.376  1.00  0.00           C  
ATOM   1965  O   PRO    11       1.166   1.352   0.427  1.00  0.00           O  
ATOM   1966  O   PRO    11       2.069  -2.008   2.283  1.00  0.00           O  
ATOM   1967  O   PRO    11       1.725  -1.681   6.536  1.00  0.00           O  
ATOM   1968  CB  PRO    11       2.411   3.855  -1.543  1.00  0.00           C  
ATOM   1969  CB  PRO    11       2.360  -4.058  -0.283  1.00  0.00           C  
ATOM   1970  CB  PRO    11      -0.976  -3.555   7.137  1.00  0.00           C  
ATOM   1971  CG  PRO    11       1.066   4.551  -1.322  1.00  0.00           C  
ATOM   1972  CG  PRO    11       1.902  -3.528  -1.616  1.00  0.00           C  
ATOM   1973  CG  PRO    11      -1.861  -3.776   5.902  1.00  0.00           C  
ATOM   1974  CD  PRO    11      -0.020   3.647  -1.881  1.00  0.00           C  
ATOM   1975  CD  PRO    11       1.274  -2.233  -1.250  1.00  0.00           C  
ATOM   1976  CD  PRO    11      -1.177  -3.024   4.777  1.00  0.00           C  
ATOM   1977  N   HYP    12       3.371   1.357   0.268  1.00  0.00           N  
ATOM   1978  N   HYP    12       2.243  -4.172   2.929  1.00  0.00           N  
ATOM   1979  N   HYP    12       0.934  -1.283   8.679  1.00  0.00           N  
ATOM   1980  CA  HYP    12       3.706   0.625   1.514  1.00  0.00           C  
ATOM   1981  CA  HYP    12       2.740  -3.962   4.330  1.00  0.00           C  
ATOM   1982  CA  HYP    12       2.233  -1.115   9.357  1.00  0.00           C  
ATOM   1983  C   HYP    12       3.233   1.295   2.795  1.00  0.00           C  
ATOM   1984  C   HYP    12       4.003  -3.087   4.293  1.00  0.00           C  
ATOM   1985  C   HYP    12       3.122  -2.352   9.268  1.00  0.00           C  
ATOM   1986  O   HYP    12       3.225   2.520   2.894  1.00  0.00           O  
ATOM   1987  O   HYP    12       4.757  -3.137   3.341  1.00  0.00           O  
ATOM   1988  O   HYP    12       2.492  -3.430   9.214  1.00  0.00           O  
ATOM   1989  CB  HYP    12       5.239   0.389   1.513  1.00  0.00           C  
ATOM   1990  CB  HYP    12       3.024  -5.323   4.906  1.00  0.00           C  
ATOM   1991  CB  HYP    12       1.904  -0.957  10.825  1.00  0.00           C  
ATOM   1992  CG  HYP    12       5.499   0.447   0.004  1.00  0.00           C  
ATOM   1993  CG  HYP    12       2.174  -6.239   4.028  1.00  0.00           C  
ATOM   1994  CG  HYP    12       0.535  -0.229  10.784  1.00  0.00           C  
ATOM   1995  CD2 HYP    12       4.615   1.595  -0.468  1.00  0.00           C  
ATOM   1996  CD2 HYP    12       2.189  -5.561   2.683  1.00  0.00           C  
ATOM   1997  CD2 HYP    12      -0.140  -1.072   9.701  1.00  0.00           C  
ATOM   1998  OD1 HYP    12       5.239  -0.752  -0.767  1.00  0.00           O  
ATOM   1999  OD1 HYP    12       1.013  -6.402   4.762  1.00  0.00           O  
ATOM   2000  OD1 HYP    12       0.550   1.161  10.503  1.00  0.00           O  
ATOM   2001  N   GLY    13       2.827   0.559   3.878  1.00  0.00           N  
ATOM   2002  N   GLY    13       4.136  -2.262   5.388  1.00  0.00           N  
ATOM   2003  N   GLY    13       4.449  -2.225   9.155  1.00  0.00           N  
ATOM   2004  CA  GLY    13       2.546   1.121   5.183  1.00  0.00           C  
ATOM   2005  CA  GLY    13       5.277  -1.432   5.701  1.00  0.00           C  
ATOM   2006  CA  GLY    13       5.332  -3.267   8.846  1.00  0.00           C  
ATOM   2007  C   GLY    13       3.744   1.758   5.905  1.00  0.00           C  
ATOM   2008  C   GLY    13       6.524  -2.188   5.915  1.00  0.00           C  
ATOM   2009  C   GLY    13       5.602  -4.265   9.999  1.00  0.00           C  
ATOM   2010  O   GLY    13       4.860   1.741   5.366  1.00  0.00           O  
ATOM   2011  O   GLY    13       6.412  -3.376   6.264  1.00  0.00           O  
ATOM   2012  O   GLY    13       5.069  -4.092  11.034  1.00  0.00           O  
ATOM   2013  N   PRO    14       3.605   2.300   7.160  1.00  0.00           N  
ATOM   2014  N   PRO    14       7.697  -1.556   5.905  1.00  0.00           N  
ATOM   2015  N   PRO    14       6.509  -5.226   9.810  1.00  0.00           N  
ATOM   2016  CA  PRO    14       4.843   2.854   7.865  1.00  0.00           C  
ATOM   2017  CA  PRO    14       8.955  -2.231   5.898  1.00  0.00           C  
ATOM   2018  CA  PRO    14       6.762  -6.305  10.832  1.00  0.00           C  
ATOM   2019  C   PRO    14       5.736   1.696   8.436  1.00  0.00           C  
ATOM   2020  C   PRO    14       9.300  -2.705   7.326  1.00  0.00           C  
ATOM   2021  C   PRO    14       8.061  -5.960  11.700  1.00  0.00           C  
ATOM   2022  O   PRO    14       5.216   0.595   8.625  1.00  0.00           O  
ATOM   2023  O   PRO    14       8.864  -2.177   8.331  1.00  0.00           O  
ATOM   2024  O   PRO    14       8.719  -4.957  11.355  1.00  0.00           O  
ATOM   2025  CB  PRO    14       4.230   3.823   8.923  1.00  0.00           C  
ATOM   2026  CB  PRO    14       9.963  -1.220   5.421  1.00  0.00           C  
ATOM   2027  CB  PRO    14       7.009  -7.513   9.974  1.00  0.00           C  
ATOM   2028  CG  PRO    14       2.907   3.193   9.360  1.00  0.00           C  
ATOM   2029  CG  PRO    14       9.358   0.089   5.854  1.00  0.00           C  
ATOM   2030  CG  PRO    14       7.882  -6.861   8.914  1.00  0.00           C  
ATOM   2031  CD  PRO    14       2.399   2.633   7.977  1.00  0.00           C  
ATOM   2032  CD  PRO    14       7.835  -0.125   5.741  1.00  0.00           C  
ATOM   2033  CD  PRO    14       7.211  -5.538   8.546  1.00  0.00           C  
ATOM   2034  N   HYP    15       7.019   1.971   8.816  1.00  0.00           N  
ATOM   2035  N   HYP    15      10.207  -3.721   7.374  1.00  0.00           N  
ATOM   2036  N   HYP    15       8.487  -6.804  12.758  1.00  0.00           N  
ATOM   2037  CA  HYP    15       7.841   0.947   9.530  1.00  0.00           C  
ATOM   2038  CA  HYP    15      10.880  -4.204   8.614  1.00  0.00           C  
ATOM   2039  CA  HYP    15       9.513  -6.541  13.722  1.00  0.00           C  
ATOM   2040  C   HYP    15       7.161   0.161  10.657  1.00  0.00           C  
ATOM   2041  C   HYP    15      11.360  -3.008   9.532  1.00  0.00           C  
ATOM   2042  C   HYP    15      10.934  -6.438  13.076  1.00  0.00           C  
ATOM   2043  O   HYP    15       6.496   0.781  11.477  1.00  0.00           O  
ATOM   2044  O   HYP    15      11.922  -2.047   8.985  1.00  0.00           O  
ATOM   2045  O   HYP    15      11.355  -7.212  12.165  1.00  0.00           O  
ATOM   2046  CB  HYP    15       8.966   1.821  10.107  1.00  0.00           C  
ATOM   2047  CB  HYP    15      12.110  -5.131   8.216  1.00  0.00           C  
ATOM   2048  CB  HYP    15       9.484  -7.625  14.793  1.00  0.00           C  
ATOM   2049  CG  HYP    15       9.141   2.957   9.100  1.00  0.00           C  
ATOM   2050  CG  HYP    15      11.657  -5.599   6.796  1.00  0.00           C  
ATOM   2051  CG  HYP    15       8.063  -8.152  14.767  1.00  0.00           C  
ATOM   2052  CD2 HYP    15       7.655   3.234   8.819  1.00  0.00           C  
ATOM   2053  CD2 HYP    15      10.950  -4.308   6.267  1.00  0.00           C  
ATOM   2054  CD2 HYP    15       7.812  -8.074  13.162  1.00  0.00           C  
ATOM   2055  OD1 HYP    15       9.747   2.412   7.928  1.00  0.00           O  
ATOM   2056  OD1 HYP    15      10.726  -6.683   6.991  1.00  0.00           O  
ATOM   2057  OD1 HYP    15       7.171  -7.393  15.489  1.00  0.00           O  
ATOM   2058  N   GLY    16       7.474  -1.129  10.736  1.00  0.00           N  
ATOM   2059  N   GLY    16      11.014  -3.053  10.780  1.00  0.00           N  
ATOM   2060  N   GLY    16      11.653  -5.420  13.537  1.00  0.00           N  
ATOM   2061  CA  GLY    16       7.087  -1.905  11.957  1.00  0.00           C  
ATOM   2062  CA  GLY    16      11.223  -1.941  11.651  1.00  0.00           C  
ATOM   2063  CA  GLY    16      12.948  -4.968  13.121  1.00  0.00           C  
ATOM   2064  C   GLY    16       7.780  -1.508  13.246  1.00  0.00           C  
ATOM   2065  C   GLY    16      12.664  -1.511  12.123  1.00  0.00           C  
ATOM   2066  C   GLY    16      14.147  -5.812  13.503  1.00  0.00           C  
ATOM   2067  O   GLY    16       8.666  -0.582  13.307  1.00  0.00           O  
ATOM   2068  O   GLY    16      13.620  -2.218  11.879  1.00  0.00           O  
ATOM   2069  O   GLY    16      13.997  -6.548  14.510  1.00  0.00           O  
ATOM   2070  N   PRO    17       7.490  -2.223  14.397  1.00  0.00           N  
ATOM   2071  N   PRO    17      12.805  -0.329  12.780  1.00  0.00           N  
ATOM   2072  N   PRO    17      15.300  -5.674  12.848  1.00  0.00           N  
ATOM   2073  CA  PRO    17       8.205  -2.024  15.646  1.00  0.00           C  
ATOM   2074  CA  PRO    17      14.140   0.157  13.242  1.00  0.00           C  
ATOM   2075  CA  PRO    17      16.524  -6.414  13.166  1.00  0.00           C  
ATOM   2076  C   PRO    17       9.720  -2.391  15.554  1.00  0.00           C  
ATOM   2077  C   PRO    17      15.049  -0.878  13.971  1.00  0.00           C  
ATOM   2078  C   PRO    17      17.119  -6.149  14.599  1.00  0.00           C  
ATOM   2079  O   PRO    17      10.124  -3.083  14.601  1.00  0.00           O  
ATOM   2080  O   PRO    17      14.538  -1.698  14.768  1.00  0.00           O  
ATOM   2081  O   PRO    17      17.491  -5.061  14.958  1.00  0.00           O  
ATOM   2082  CB  PRO    17       7.402  -2.856  16.665  1.00  0.00           C  
ATOM   2083  CB  PRO    17      13.726   1.270  14.232  1.00  0.00           C  
ATOM   2084  CB  PRO    17      17.585  -6.078  12.071  1.00  0.00           C  
ATOM   2085  CG  PRO    17       7.024  -4.057  15.848  1.00  0.00           C  
ATOM   2086  CG  PRO    17      12.446   1.832  13.711  1.00  0.00           C  
ATOM   2087  CG  PRO    17      16.683  -5.631  10.907  1.00  0.00           C  
ATOM   2088  CD  PRO    17       6.599  -3.407  14.507  1.00  0.00           C  
ATOM   2089  CD  PRO    17      11.736   0.573  13.277  1.00  0.00           C  
ATOM   2090  CD  PRO    17      15.575  -4.897  11.689  1.00  0.00           C  
ATOM   2091  N   HYP    18      10.552  -1.843  16.464  1.00  0.00           N  
ATOM   2092  N   HYP    18      16.347  -0.692  13.849  1.00  0.00           N  
ATOM   2093  N   HYP    18      17.464  -7.263  15.256  1.00  0.00           N  
ATOM   2094  CA  HYP    18      11.975  -2.032  16.424  1.00  0.00           C  
ATOM   2095  CA  HYP    18      17.233  -1.729  14.495  1.00  0.00           C  
ATOM   2096  CA  HYP    18      18.148  -7.265  16.523  1.00  0.00           C  
ATOM   2097  C   HYP    18      12.370  -3.478  16.886  1.00  0.00           C  
ATOM   2098  C   HYP    18      17.089  -1.611  16.052  1.00  0.00           C  
ATOM   2099  C   HYP    18      19.637  -6.839  16.380  1.00  0.00           C  
ATOM   2100  O   HYP    18      11.584  -4.210  17.543  1.00  0.00           O  
ATOM   2101  O   HYP    18      16.967  -0.519  16.658  1.00  0.00           O  
ATOM   2102  O   HYP    18      20.291  -7.327  15.453  1.00  0.00           O  
ATOM   2103  CB  HYP    18      12.523  -1.126  17.560  1.00  0.00           C  
ATOM   2104  CB  HYP    18      18.674  -1.425  14.019  1.00  0.00           C  
ATOM   2105  CB  HYP    18      18.126  -8.736  17.096  1.00  0.00           C  
ATOM   2106  CG  HYP    18      11.336  -0.129  17.801  1.00  0.00           C  
ATOM   2107  CG  HYP    18      18.469  -0.742  12.646  1.00  0.00           C  
ATOM   2108  CG  HYP    18      16.841  -9.250  16.463  1.00  0.00           C  
ATOM   2109  CD2 HYP    18      10.150  -1.008  17.634  1.00  0.00           C  
ATOM   2110  CD2 HYP    18      17.196   0.114  12.954  1.00  0.00           C  
ATOM   2111  CD2 HYP    18      16.817  -8.637  15.090  1.00  0.00           C  
ATOM   2112  OD1 HYP    18      11.414   0.914  16.821  1.00  0.00           O  
ATOM   2113  OD1 HYP    18      18.123  -1.713  11.712  1.00  0.00           O  
ATOM   2114  OD1 HYP    18      15.701  -8.785  17.208  1.00  0.00           O  
ATOM   2115  N   GLY    19      13.600  -3.798  16.569  1.00  0.00           N  
ATOM   2116  N   GLY    19      17.393  -2.725  16.698  1.00  0.00           N  
ATOM   2117  N   GLY    19      20.114  -5.863  17.138  1.00  0.00           N  
ATOM   2118  CA  GLY    19      14.285  -4.924  17.071  1.00  0.00           C  
ATOM   2119  CA  GLY    19      17.694  -2.772  18.132  1.00  0.00           C  
ATOM   2120  CA  GLY    19      21.466  -5.267  17.102  1.00  0.00           C  
ATOM   2121  C   GLY    19      14.646  -4.908  18.555  1.00  0.00           C  
ATOM   2122  C   GLY    19      19.102  -2.434  18.418  1.00  0.00           C  
ATOM   2123  C   GLY    19      22.591  -6.268  17.390  1.00  0.00           C  
ATOM   2124  O   GLY    19      14.444  -3.903  19.251  1.00  0.00           O  
ATOM   2125  O   GLY    19      19.908  -2.149  17.509  1.00  0.00           O  
ATOM   2126  O   GLY    19      22.354  -7.467  17.724  1.00  0.00           O  
ATOM   2127  N   NH2    20      15.284  -5.941  19.044  1.00  0.00           N  
ATOM   2128  N   NH2    20      19.521  -2.419  19.677  1.00  0.00           N  
ATOM   2129  N   NH2    20      23.816  -5.860  17.053  1.00  0.00           N  
TER    2130      NH2    20 
END
ATOM   2131  C   ACE     1     -16.058   3.310 -24.200  1.00  0.00           C  
ATOM   2132  C   ACE     1     -16.868   7.261 -19.675  1.00  0.00           C  
ATOM   2133  C   ACE     1     -11.867   6.019 -19.046  1.00  0.00           C  
ATOM   2134  O   ACE     1     -16.925   3.829 -23.497  1.00  0.00           O  
ATOM   2135  O   ACE     1     -16.112   8.186 -19.375  1.00  0.00           O  
ATOM   2136  O   ACE     1     -11.310   4.958 -19.151  1.00  0.00           O  
ATOM   2137  CH3 ACE     1     -15.585   4.093 -25.514  1.00  0.00           C  
ATOM   2138  CH3 ACE     1     -16.767   6.688 -21.104  1.00  0.00           C  
ATOM   2139  CH3 ACE     1     -13.189   6.130 -19.715  1.00  0.00           C  
ATOM   2140  N   PRO     2     -15.543   2.109 -23.885  1.00  0.00           N  
ATOM   2141  N   PRO     2     -17.548   6.541 -18.727  1.00  0.00           N  
ATOM   2142  N   PRO     2     -11.335   7.117 -18.421  1.00  0.00           N  
ATOM   2143  CA  PRO     2     -16.078   1.295 -22.756  1.00  0.00           C  
ATOM   2144  CA  PRO     2     -17.428   6.774 -17.275  1.00  0.00           C  
ATOM   2145  CA  PRO     2     -10.075   7.126 -17.777  1.00  0.00           C  
ATOM   2146  C   PRO     2     -15.653   1.923 -21.388  1.00  0.00           C  
ATOM   2147  C   PRO     2     -16.020   6.347 -16.746  1.00  0.00           C  
ATOM   2148  C   PRO     2     -10.020   6.182 -16.532  1.00  0.00           C  
ATOM   2149  O   PRO     2     -14.924   2.922 -21.272  1.00  0.00           O  
ATOM   2150  O   PRO     2     -15.377   5.450 -17.272  1.00  0.00           O  
ATOM   2151  O   PRO     2     -11.058   5.806 -15.975  1.00  0.00           O  
ATOM   2152  CB  PRO     2     -15.400  -0.013 -22.893  1.00  0.00           C  
ATOM   2153  CB  PRO     2     -18.599   6.054 -16.660  1.00  0.00           C  
ATOM   2154  CB  PRO     2      -9.755   8.586 -17.455  1.00  0.00           C  
ATOM   2155  CG  PRO     2     -14.209   0.151 -23.830  1.00  0.00           C  
ATOM   2156  CG  PRO     2     -18.606   4.824 -17.533  1.00  0.00           C  
ATOM   2157  CG  PRO     2     -10.507   9.365 -18.541  1.00  0.00           C  
ATOM   2158  CD  PRO     2     -14.630   1.315 -24.694  1.00  0.00           C  
ATOM   2159  CD  PRO     2     -18.401   5.337 -18.952  1.00  0.00           C  
ATOM   2160  CD  PRO     2     -11.723   8.483 -18.725  1.00  0.00           C  
ATOM   2161  N   HYP     3     -16.325   1.479 -20.297  1.00  0.00           N  
ATOM   2162  N   HYP     3     -15.448   6.954 -15.654  1.00  0.00           N  
ATOM   2163  N   HYP     3      -8.864   5.742 -16.091  1.00  0.00           N  
ATOM   2164  CA  HYP     3     -16.086   2.077 -18.964  1.00  0.00           C  
ATOM   2165  CA  HYP     3     -14.189   6.577 -15.150  1.00  0.00           C  
ATOM   2166  CA  HYP     3      -8.717   4.769 -14.975  1.00  0.00           C  
ATOM   2167  C   HYP     3     -14.658   1.859 -18.558  1.00  0.00           C  
ATOM   2168  C   HYP     3     -14.223   5.307 -14.309  1.00  0.00           C  
ATOM   2169  C   HYP     3      -8.892   5.403 -13.593  1.00  0.00           C  
ATOM   2170  O   HYP     3     -14.047   0.805 -18.810  1.00  0.00           O  
ATOM   2171  O   HYP     3     -15.279   4.859 -13.817  1.00  0.00           O  
ATOM   2172  O   HYP     3      -8.828   6.661 -13.433  1.00  0.00           O  
ATOM   2173  CB  HYP     3     -17.076   1.277 -18.029  1.00  0.00           C  
ATOM   2174  CB  HYP     3     -13.724   7.710 -14.250  1.00  0.00           C  
ATOM   2175  CB  HYP     3      -7.374   4.067 -15.174  1.00  0.00           C  
ATOM   2176  CG  HYP     3     -18.127   0.821 -18.957  1.00  0.00           C  
ATOM   2177  CG  HYP     3     -14.710   8.865 -14.547  1.00  0.00           C  
ATOM   2178  CG  HYP     3      -6.563   5.155 -15.922  1.00  0.00           C  
ATOM   2179  CD2 HYP     3     -17.282   0.410 -20.142  1.00  0.00           C  
ATOM   2180  CD2 HYP     3     -15.940   8.087 -14.856  1.00  0.00           C  
ATOM   2181  CD2 HYP     3      -7.552   5.887 -16.775  1.00  0.00           C  
ATOM   2182  OD1 HYP     3     -19.008   1.870 -19.405  1.00  0.00           O  
ATOM   2183  OD1 HYP     3     -14.204   9.640 -15.646  1.00  0.00           O  
ATOM   2184  OD1 HYP     3      -5.570   4.471 -16.662  1.00  0.00           O  
ATOM   2185  N   GLY     4     -14.168   2.747 -17.720  1.00  0.00           N  
ATOM   2186  N   GLY     4     -12.996   4.664 -14.101  1.00  0.00           N  
ATOM   2187  N   GLY     4      -9.157   4.508 -12.574  1.00  0.00           N  
ATOM   2188  CA  GLY     4     -12.784   2.859 -17.229  1.00  0.00           C  
ATOM   2189  CA  GLY     4     -12.865   3.393 -13.346  1.00  0.00           C  
ATOM   2190  CA  GLY     4      -9.429   4.977 -11.221  1.00  0.00           C  
ATOM   2191  C   GLY     4     -12.326   1.688 -16.394  1.00  0.00           C  
ATOM   2192  C   GLY     4     -12.699   3.452 -11.840  1.00  0.00           C  
ATOM   2193  C   GLY     4      -8.236   5.491 -10.381  1.00  0.00           C  
ATOM   2194  O   GLY     4     -12.942   1.402 -15.403  1.00  0.00           O  
ATOM   2195  O   GLY     4     -12.508   4.570 -11.316  1.00  0.00           O  
ATOM   2196  O   GLY     4      -7.076   5.311 -10.709  1.00  0.00           O  
ATOM   2197  N   PRO     5     -11.053   1.245 -16.656  1.00  0.00           N  
ATOM   2198  N   PRO     5     -12.728   2.359 -11.058  1.00  0.00           N  
ATOM   2199  N   PRO     5      -8.542   6.163  -9.280  1.00  0.00           N  
ATOM   2200  CA  PRO     5     -10.387   0.181 -15.853  1.00  0.00           C  
ATOM   2201  CA  PRO     5     -12.738   2.368  -9.568  1.00  0.00           C  
ATOM   2202  CA  PRO     5      -7.555   6.758  -8.324  1.00  0.00           C  
ATOM   2203  C   PRO     5      -9.917   0.682 -14.524  1.00  0.00           C  
ATOM   2204  C   PRO     5     -11.335   2.619  -8.908  1.00  0.00           C  
ATOM   2205  C   PRO     5      -6.554   5.738  -7.715  1.00  0.00           C  
ATOM   2206  O   PRO     5      -9.792   1.916 -14.272  1.00  0.00           O  
ATOM   2207  O   PRO     5     -10.292   2.331  -9.480  1.00  0.00           O  
ATOM   2208  O   PRO     5      -6.972   4.700  -7.267  1.00  0.00           O  
ATOM   2209  CB  PRO     5      -9.260  -0.357 -16.718  1.00  0.00           C  
ATOM   2210  CB  PRO     5     -13.310   1.010  -9.212  1.00  0.00           C  
ATOM   2211  CB  PRO     5      -8.372   7.540  -7.283  1.00  0.00           C  
ATOM   2212  CG  PRO     5      -8.930   0.807 -17.590  1.00  0.00           C  
ATOM   2213  CG  PRO     5     -12.772   0.156 -10.364  1.00  0.00           C  
ATOM   2214  CG  PRO     5      -9.691   7.815  -8.015  1.00  0.00           C  
ATOM   2215  CD  PRO     5     -10.203   1.615 -17.763  1.00  0.00           C  
ATOM   2216  CD  PRO     5     -12.851   1.038 -11.581  1.00  0.00           C  
ATOM   2217  CD  PRO     5      -9.861   6.504  -8.755  1.00  0.00           C  
ATOM   2218  N   HYP     6      -9.605  -0.217 -13.583  1.00  0.00           N  
ATOM   2219  N   HYP     6     -11.328   3.097  -7.730  1.00  0.00           N  
ATOM   2220  N   HYP     6      -5.236   6.042  -7.748  1.00  0.00           N  
ATOM   2221  CA  HYP     6      -9.100   0.163 -12.171  1.00  0.00           C  
ATOM   2222  CA  HYP     6     -10.051   3.262  -6.964  1.00  0.00           C  
ATOM   2223  CA  HYP     6      -4.190   5.226  -7.017  1.00  0.00           C  
ATOM   2224  C   HYP     6      -7.812   0.975 -12.003  1.00  0.00           C  
ATOM   2225  C   HYP     6      -9.212   1.893  -6.863  1.00  0.00           C  
ATOM   2226  C   HYP     6      -4.554   4.763  -5.584  1.00  0.00           C  
ATOM   2227  O   HYP     6      -6.869   0.858 -12.770  1.00  0.00           O  
ATOM   2228  O   HYP     6      -9.692   0.810  -6.715  1.00  0.00           O  
ATOM   2229  O   HYP     6      -5.192   5.480  -4.762  1.00  0.00           O  
ATOM   2230  CB  HYP     6      -8.966  -1.199 -11.513  1.00  0.00           C  
ATOM   2231  CB  HYP     6     -10.501   3.775  -5.549  1.00  0.00           C  
ATOM   2232  CB  HYP     6      -2.975   6.212  -6.846  1.00  0.00           C  
ATOM   2233  CG  HYP     6      -9.856  -2.181 -12.315  1.00  0.00           C  
ATOM   2234  CG  HYP     6     -11.770   4.484  -5.851  1.00  0.00           C  
ATOM   2235  CG  HYP     6      -3.122   7.117  -8.066  1.00  0.00           C  
ATOM   2236  CD2 HYP     6      -9.638  -1.671 -13.724  1.00  0.00           C  
ATOM   2237  CD2 HYP     6     -12.442   3.547  -6.900  1.00  0.00           C  
ATOM   2238  CD2 HYP     6      -4.632   7.262  -8.267  1.00  0.00           C  
ATOM   2239  OD1 HYP     6     -11.249  -2.028 -12.055  1.00  0.00           O  
ATOM   2240  OD1 HYP     6     -11.491   5.785  -6.194  1.00  0.00           O  
ATOM   2241  OD1 HYP     6      -2.661   6.436  -9.245  1.00  0.00           O  
ATOM   2242  N   GLY     7      -7.872   1.814 -10.971  1.00  0.00           N  
ATOM   2243  N   GLY     7      -7.841   2.069  -6.862  1.00  0.00           N  
ATOM   2244  N   GLY     7      -4.205   3.517  -5.242  1.00  0.00           N  
ATOM   2245  CA  GLY     7      -6.655   2.494 -10.559  1.00  0.00           C  
ATOM   2246  CA  GLY     7      -6.922   0.965  -7.103  1.00  0.00           C  
ATOM   2247  CA  GLY     7      -4.764   2.701  -4.166  1.00  0.00           C  
ATOM   2248  C   GLY     7      -5.449   1.640 -10.217  1.00  0.00           C  
ATOM   2249  C   GLY     7      -6.753  -0.052  -5.880  1.00  0.00           C  
ATOM   2250  C   GLY     7      -4.188   3.137  -2.746  1.00  0.00           C  
ATOM   2251  O   GLY     7      -5.644   0.477  -9.811  1.00  0.00           O  
ATOM   2252  O   GLY     7      -7.128   0.243  -4.772  1.00  0.00           O  
ATOM   2253  O   GLY     7      -3.192   3.912  -2.747  1.00  0.00           O  
ATOM   2254  N   PRO     8      -4.265   2.201 -10.421  1.00  0.00           N  
ATOM   2255  N   PRO     8      -6.011  -1.175  -6.182  1.00  0.00           N  
ATOM   2256  N   PRO     8      -4.774   2.782  -1.601  1.00  0.00           N  
ATOM   2257  CA  PRO     8      -3.044   1.462 -10.200  1.00  0.00           C  
ATOM   2258  CA  PRO     8      -5.739  -2.178  -5.172  1.00  0.00           C  
ATOM   2259  CA  PRO     8      -4.412   3.305  -0.330  1.00  0.00           C  
ATOM   2260  C   PRO     8      -2.871   1.103  -8.707  1.00  0.00           C  
ATOM   2261  C   PRO     8      -4.660  -1.715  -4.220  1.00  0.00           C  
ATOM   2262  C   PRO     8      -3.062   2.701   0.213  1.00  0.00           C  
ATOM   2263  O   PRO     8      -3.439   1.791  -7.812  1.00  0.00           O  
ATOM   2264  O   PRO     8      -3.991  -0.672  -4.377  1.00  0.00           O  
ATOM   2265  O   PRO     8      -2.547   1.613  -0.340  1.00  0.00           O  
ATOM   2266  CB  PRO     8      -1.902   2.391 -10.567  1.00  0.00           C  
ATOM   2267  CB  PRO     8      -5.520  -3.511  -5.899  1.00  0.00           C  
ATOM   2268  CB  PRO     8      -5.652   2.917   0.522  1.00  0.00           C  
ATOM   2269  CG  PRO     8      -2.513   3.454 -11.436  1.00  0.00           C  
ATOM   2270  CG  PRO     8      -6.242  -3.382  -7.201  1.00  0.00           C  
ATOM   2271  CG  PRO     8      -6.237   1.621  -0.093  1.00  0.00           C  
ATOM   2272  CD  PRO     8      -3.915   3.578 -10.825  1.00  0.00           C  
ATOM   2273  CD  PRO     8      -5.985  -1.902  -7.442  1.00  0.00           C  
ATOM   2274  CD  PRO     8      -5.953   1.985  -1.572  1.00  0.00           C  
ATOM   2275  N   HYP     9      -2.060   0.082  -8.331  1.00  0.00           N  
ATOM   2276  N   HYP     9      -4.602  -2.359  -2.992  1.00  0.00           N  
ATOM   2277  N   HYP     9      -2.458   3.220   1.293  1.00  0.00           N  
ATOM   2278  CA  HYP     9      -1.757  -0.233  -6.878  1.00  0.00           C  
ATOM   2279  CA  HYP     9      -3.766  -1.843  -1.952  1.00  0.00           C  
ATOM   2280  CA  HYP     9      -1.255   2.725   1.882  1.00  0.00           C  
ATOM   2281  C   HYP     9      -1.187   0.862  -5.914  1.00  0.00           C  
ATOM   2282  C   HYP     9      -2.264  -1.879  -2.129  1.00  0.00           C  
ATOM   2283  C   HYP     9      -1.256   1.275   2.470  1.00  0.00           C  
ATOM   2284  O   HYP     9      -0.500   1.787  -6.417  1.00  0.00           O  
ATOM   2285  O   HYP     9      -1.706  -2.587  -3.028  1.00  0.00           O  
ATOM   2286  O   HYP     9      -2.257   0.907   3.114  1.00  0.00           O  
ATOM   2287  CB  HYP     9      -0.899  -1.503  -6.971  1.00  0.00           C  
ATOM   2288  CB  HYP     9      -4.260  -2.554  -0.627  1.00  0.00           C  
ATOM   2289  CB  HYP     9      -0.916   3.764   2.967  1.00  0.00           C  
ATOM   2290  CG  HYP     9      -1.484  -2.239  -8.292  1.00  0.00           C  
ATOM   2291  CG  HYP     9      -5.692  -2.794  -0.981  1.00  0.00           C  
ATOM   2292  CG  HYP     9      -1.497   5.090   2.413  1.00  0.00           C  
ATOM   2293  CD2 HYP     9      -1.707  -1.065  -9.206  1.00  0.00           C  
ATOM   2294  CD2 HYP     9      -5.588  -3.309  -2.451  1.00  0.00           C  
ATOM   2295  CD2 HYP     9      -2.765   4.571   1.790  1.00  0.00           C  
ATOM   2296  OD1 HYP     9      -2.658  -2.912  -7.923  1.00  0.00           O  
ATOM   2297  OD1 HYP     9      -6.393  -1.558  -0.839  1.00  0.00           O  
ATOM   2298  OD1 HYP     9      -0.635   5.733   1.499  1.00  0.00           O  
ATOM   2299  N   GLY    10      -1.530   0.640  -4.660  1.00  0.00           N  
ATOM   2300  N   GLY    10      -1.476  -1.194  -1.227  1.00  0.00           N  
ATOM   2301  N   GLY    10      -0.203   0.490   2.187  1.00  0.00           N  
ATOM   2302  CA  GLY    10      -1.193   1.589  -3.591  1.00  0.00           C  
ATOM   2303  CA  GLY    10       0.050  -1.218  -1.329  1.00  0.00           C  
ATOM   2304  CA  GLY    10       0.003  -0.872   2.647  1.00  0.00           C  
ATOM   2305  C   GLY    10       0.262   1.681  -3.117  1.00  0.00           C  
ATOM   2306  C   GLY    10       0.612  -2.453  -0.556  1.00  0.00           C  
ATOM   2307  C   GLY    10      -0.003  -0.945   4.225  1.00  0.00           C  
ATOM   2308  O   GLY    10       1.077   0.840  -3.464  1.00  0.00           O  
ATOM   2309  O   GLY    10      -0.130  -3.076   0.220  1.00  0.00           O  
ATOM   2310  O   GLY    10       0.220   0.085   4.849  1.00  0.00           O  
ATOM   2311  N   PRO    11       0.591   2.641  -2.220  1.00  0.00           N  
ATOM   2312  N   PRO    11       1.850  -2.968  -0.763  1.00  0.00           N  
ATOM   2313  N   PRO    11      -0.205  -2.064   4.904  1.00  0.00           N  
ATOM   2314  CA  PRO    11       2.042   2.795  -1.879  1.00  0.00           C  
ATOM   2315  CA  PRO    11       2.415  -4.070  -0.007  1.00  0.00           C  
ATOM   2316  CA  PRO    11      -0.165  -2.150   6.331  1.00  0.00           C  
ATOM   2317  C   PRO    11       2.478   1.863  -0.646  1.00  0.00           C  
ATOM   2318  C   PRO    11       2.716  -3.704   1.445  1.00  0.00           C  
ATOM   2319  C   PRO    11       1.176  -1.842   6.955  1.00  0.00           C  
ATOM   2320  O   PRO    11       1.672   1.472   0.125  1.00  0.00           O  
ATOM   2321  O   PRO    11       3.018  -2.568   1.768  1.00  0.00           O  
ATOM   2322  O   PRO    11       2.217  -2.148   6.286  1.00  0.00           O  
ATOM   2323  CB  PRO    11       2.119   4.334  -1.719  1.00  0.00           C  
ATOM   2324  CB  PRO    11       3.780  -4.434  -0.705  1.00  0.00           C  
ATOM   2325  CB  PRO    11      -0.611  -3.553   6.732  1.00  0.00           C  
ATOM   2326  CG  PRO    11       0.836   4.672  -1.007  1.00  0.00           C  
ATOM   2327  CG  PRO    11       4.158  -3.063  -1.210  1.00  0.00           C  
ATOM   2328  CG  PRO    11      -1.475  -3.986   5.540  1.00  0.00           C  
ATOM   2329  CD  PRO    11      -0.109   3.855  -1.846  1.00  0.00           C  
ATOM   2330  CD  PRO    11       2.863  -2.349  -1.636  1.00  0.00           C  
ATOM   2331  CD  PRO    11      -0.640  -3.470   4.397  1.00  0.00           C  
ATOM   2332  N   HYP    12       3.744   1.434  -0.600  1.00  0.00           N  
ATOM   2333  N   HYP    12       2.814  -4.660   2.385  1.00  0.00           N  
ATOM   2334  N   HYP    12       1.240  -1.294   8.150  1.00  0.00           N  
ATOM   2335  CA  HYP    12       4.234   0.572   0.498  1.00  0.00           C  
ATOM   2336  CA  HYP    12       3.125  -4.441   3.842  1.00  0.00           C  
ATOM   2337  CA  HYP    12       2.500  -0.970   8.738  1.00  0.00           C  
ATOM   2338  C   HYP    12       4.068   1.183   1.917  1.00  0.00           C  
ATOM   2339  C   HYP    12       4.470  -3.704   4.073  1.00  0.00           C  
ATOM   2340  C   HYP    12       3.354  -2.175   8.993  1.00  0.00           C  
ATOM   2341  O   HYP    12       4.196   2.392   2.186  1.00  0.00           O  
ATOM   2342  O   HYP    12       5.470  -4.033   3.438  1.00  0.00           O  
ATOM   2343  O   HYP    12       2.802  -3.298   9.087  1.00  0.00           O  
ATOM   2344  CB  HYP    12       5.723   0.325   0.148  1.00  0.00           C  
ATOM   2345  CB  HYP    12       3.220  -5.855   4.456  1.00  0.00           C  
ATOM   2346  CB  HYP    12       2.191  -0.297  10.063  1.00  0.00           C  
ATOM   2347  CG  HYP    12       5.877   0.655  -1.268  1.00  0.00           C  
ATOM   2348  CG  HYP    12       2.210  -6.632   3.597  1.00  0.00           C  
ATOM   2349  CG  HYP    12       0.715   0.127  10.047  1.00  0.00           C  
ATOM   2350  CD2 HYP    12       4.891   1.784  -1.427  1.00  0.00           C  
ATOM   2351  CD2 HYP    12       2.512  -6.068   2.197  1.00  0.00           C  
ATOM   2352  CD2 HYP    12       0.203  -0.961   9.089  1.00  0.00           C  
ATOM   2353  OD1 HYP    12       5.521  -0.472  -1.993  1.00  0.00           O  
ATOM   2354  OD1 HYP    12       0.954  -6.292   4.128  1.00  0.00           O  
ATOM   2355  OD1 HYP    12       0.545   1.402   9.452  1.00  0.00           O  
ATOM   2356  N   GLY    13       3.692   0.294   2.896  1.00  0.00           N  
ATOM   2357  N   GLY    13       4.560  -2.772   4.983  1.00  0.00           N  
ATOM   2358  N   GLY    13       4.663  -2.047   9.092  1.00  0.00           N  
ATOM   2359  CA  GLY    13       3.188   0.750   4.183  1.00  0.00           C  
ATOM   2360  CA  GLY    13       5.765  -1.984   5.251  1.00  0.00           C  
ATOM   2361  CA  GLY    13       5.662  -3.137   9.229  1.00  0.00           C  
ATOM   2362  C   GLY    13       4.217   1.309   5.189  1.00  0.00           C  
ATOM   2363  C   GLY    13       7.098  -2.679   5.674  1.00  0.00           C  
ATOM   2364  C   GLY    13       5.587  -3.732  10.584  1.00  0.00           C  
ATOM   2365  O   GLY    13       5.431   1.153   5.044  1.00  0.00           O  
ATOM   2366  O   GLY    13       7.092  -3.905   6.036  1.00  0.00           O  
ATOM   2367  O   GLY    13       5.194  -3.038  11.538  1.00  0.00           O  
ATOM   2368  N   PRO    14       3.713   2.054   6.283  1.00  0.00           N  
ATOM   2369  N   PRO    14       8.242  -1.956   5.709  1.00  0.00           N  
ATOM   2370  N   PRO    14       6.087  -4.936  10.806  1.00  0.00           N  
ATOM   2371  CA  PRO    14       4.472   2.690   7.307  1.00  0.00           C  
ATOM   2372  CA  PRO    14       9.505  -2.377   6.175  1.00  0.00           C  
ATOM   2373  CA  PRO    14       6.280  -5.532  12.126  1.00  0.00           C  
ATOM   2374  C   PRO    14       5.595   1.665   7.794  1.00  0.00           C  
ATOM   2375  C   PRO    14       9.588  -2.771   7.674  1.00  0.00           C  
ATOM   2376  C   PRO    14       7.367  -4.904  13.037  1.00  0.00           C  
ATOM   2377  O   PRO    14       5.345   0.469   7.832  1.00  0.00           O  
ATOM   2378  O   PRO    14       8.920  -1.993   8.421  1.00  0.00           O  
ATOM   2379  O   PRO    14       8.166  -4.165  12.461  1.00  0.00           O  
ATOM   2380  CB  PRO    14       3.547   3.213   8.403  1.00  0.00           C  
ATOM   2381  CB  PRO    14      10.554  -1.274   5.902  1.00  0.00           C  
ATOM   2382  CB  PRO    14       6.664  -7.015  11.898  1.00  0.00           C  
ATOM   2383  CG  PRO    14       2.319   3.603   7.507  1.00  0.00           C  
ATOM   2384  CG  PRO    14       9.643  -0.059   5.857  1.00  0.00           C  
ATOM   2385  CG  PRO    14       7.387  -6.954  10.551  1.00  0.00           C  
ATOM   2386  CD  PRO    14       2.219   2.415   6.499  1.00  0.00           C  
ATOM   2387  CD  PRO    14       8.257  -0.584   5.374  1.00  0.00           C  
ATOM   2388  CD  PRO    14       6.574  -5.875   9.828  1.00  0.00           C  
ATOM   2389  N   HYP    15       6.828   2.081   8.140  1.00  0.00           N  
ATOM   2390  N   HYP    15      10.418  -3.709   8.025  1.00  0.00           N  
ATOM   2391  N   HYP    15       7.519  -5.249  14.358  1.00  0.00           N  
ATOM   2392  CA  HYP    15       7.692   1.205   8.904  1.00  0.00           C  
ATOM   2393  CA  HYP    15      10.666  -4.066   9.465  1.00  0.00           C  
ATOM   2394  CA  HYP    15       8.720  -4.912  15.095  1.00  0.00           C  
ATOM   2395  C   HYP    15       7.145   0.931  10.323  1.00  0.00           C  
ATOM   2396  C   HYP    15      11.316  -2.912  10.223  1.00  0.00           C  
ATOM   2397  C   HYP    15      10.035  -5.453  14.483  1.00  0.00           C  
ATOM   2398  O   HYP    15       6.410   1.762  10.910  1.00  0.00           O  
ATOM   2399  O   HYP    15      12.130  -2.180   9.708  1.00  0.00           O  
ATOM   2400  O   HYP    15      10.048  -6.528  13.884  1.00  0.00           O  
ATOM   2401  CB  HYP    15       9.015   1.988   9.019  1.00  0.00           C  
ATOM   2402  CB  HYP    15      11.626  -5.243   9.511  1.00  0.00           C  
ATOM   2403  CB  HYP    15       8.562  -5.493  16.537  1.00  0.00           C  
ATOM   2404  CG  HYP    15       8.937   3.153   8.066  1.00  0.00           C  
ATOM   2405  CG  HYP    15      11.389  -5.860   8.123  1.00  0.00           C  
ATOM   2406  CG  HYP    15       7.009  -5.650  16.696  1.00  0.00           C  
ATOM   2407  CD2 HYP    15       7.464   3.437   8.066  1.00  0.00           C  
ATOM   2408  CD2 HYP    15      11.212  -4.598   7.219  1.00  0.00           C  
ATOM   2409  CD2 HYP    15       6.595  -5.890  15.256  1.00  0.00           C  
ATOM   2410  OD1 HYP    15       9.474   2.829   6.754  1.00  0.00           O  
ATOM   2411  OD1 HYP    15      10.154  -6.619   8.103  1.00  0.00           O  
ATOM   2412  OD1 HYP    15       6.438  -4.493  17.255  1.00  0.00           O  
ATOM   2413  N   GLY    16       7.646  -0.142  10.925  1.00  0.00           N  
ATOM   2414  N   GLY    16      10.886  -2.658  11.421  1.00  0.00           N  
ATOM   2415  N   GLY    16      11.105  -4.671  14.746  1.00  0.00           N  
ATOM   2416  CA  GLY    16       7.238  -0.640  12.225  1.00  0.00           C  
ATOM   2417  CA  GLY    16      11.443  -1.522  12.249  1.00  0.00           C  
ATOM   2418  CA  GLY    16      12.424  -4.929  14.164  1.00  0.00           C  
ATOM   2419  C   GLY    16       8.248  -0.235  13.333  1.00  0.00           C  
ATOM   2420  C   GLY    16      12.876  -1.791  12.697  1.00  0.00           C  
ATOM   2421  C   GLY    16      13.186  -6.173  14.720  1.00  0.00           C  
ATOM   2422  O   GLY    16       9.178   0.562  13.096  1.00  0.00           O  
ATOM   2423  O   GLY    16      13.644  -2.674  12.256  1.00  0.00           O  
ATOM   2424  O   GLY    16      12.656  -6.872  15.503  1.00  0.00           O  
ATOM   2425  N   PRO    17       8.051  -0.725  14.584  1.00  0.00           N  
ATOM   2426  N   PRO    17      13.426  -0.962  13.582  1.00  0.00           N  
ATOM   2427  N   PRO    17      14.465  -6.257  14.390  1.00  0.00           N  
ATOM   2428  CA  PRO    17       8.858  -0.206  15.734  1.00  0.00           C  
ATOM   2429  CA  PRO    17      14.819  -0.926  14.121  1.00  0.00           C  
ATOM   2430  CA  PRO    17      15.259  -7.354  14.873  1.00  0.00           C  
ATOM   2431  C   PRO    17      10.070  -1.056  16.088  1.00  0.00           C  
ATOM   2432  C   PRO    17      15.107  -2.152  15.042  1.00  0.00           C  
ATOM   2433  C   PRO    17      15.253  -7.472  16.382  1.00  0.00           C  
ATOM   2434  O   PRO    17      10.345  -2.027  15.400  1.00  0.00           O  
ATOM   2435  O   PRO    17      14.204  -2.830  15.589  1.00  0.00           O  
ATOM   2436  O   PRO    17      15.913  -6.719  17.111  1.00  0.00           O  
ATOM   2437  CB  PRO    17       7.822  -0.191  16.902  1.00  0.00           C  
ATOM   2438  CB  PRO    17      14.953   0.472  14.730  1.00  0.00           C  
ATOM   2439  CB  PRO    17      16.656  -7.089  14.198  1.00  0.00           C  
ATOM   2440  CG  PRO    17       6.504  -0.503  16.250  1.00  0.00           C  
ATOM   2441  CG  PRO    17      13.847   1.294  13.964  1.00  0.00           C  
ATOM   2442  CG  PRO    17      16.233  -6.447  12.884  1.00  0.00           C  
ATOM   2443  CD  PRO    17       6.835  -1.316  15.075  1.00  0.00           C  
ATOM   2444  CD  PRO    17      12.776   0.276  13.995  1.00  0.00           C  
ATOM   2445  CD  PRO    17      15.140  -5.544  13.327  1.00  0.00           C  
ATOM   2446  N   HYP    18      10.834  -0.703  17.153  1.00  0.00           N  
ATOM   2447  N   HYP    18      16.406  -2.501  15.340  1.00  0.00           N  
ATOM   2448  N   HYP    18      14.816  -8.568  16.991  1.00  0.00           N  
ATOM   2449  CA  HYP    18      11.949  -1.452  17.637  1.00  0.00           C  
ATOM   2450  CA  HYP    18      16.781  -3.464  16.388  1.00  0.00           C  
ATOM   2451  CA  HYP    18      15.192  -8.884  18.410  1.00  0.00           C  
ATOM   2452  C   HYP    18      11.653  -2.870  18.111  1.00  0.00           C  
ATOM   2453  C   HYP    18      16.181  -3.250  17.787  1.00  0.00           C  
ATOM   2454  C   HYP    18      16.675  -9.234  18.644  1.00  0.00           C  
ATOM   2455  O   HYP    18      10.541  -3.291  18.530  1.00  0.00           O  
ATOM   2456  O   HYP    18      15.832  -2.110  18.120  1.00  0.00           O  
ATOM   2457  O   HYP    18      17.179 -10.170  17.903  1.00  0.00           O  
ATOM   2458  CB  HYP    18      12.605  -0.603  18.668  1.00  0.00           C  
ATOM   2459  CB  HYP    18      18.368  -3.270  16.403  1.00  0.00           C  
ATOM   2460  CB  HYP    18      14.315 -10.086  18.610  1.00  0.00           C  
ATOM   2461  CG  HYP    18      12.154   0.802  18.498  1.00  0.00           C  
ATOM   2462  CG  HYP    18      18.680  -3.055  14.971  1.00  0.00           C  
ATOM   2463  CG  HYP    18      13.230 -10.208  17.545  1.00  0.00           C  
ATOM   2464  CD2 HYP    18      10.730   0.561  17.950  1.00  0.00           C  
ATOM   2465  CD2 HYP    18      17.624  -2.039  14.724  1.00  0.00           C  
ATOM   2466  CD2 HYP    18      14.108  -9.661  16.442  1.00  0.00           C  
ATOM   2467  OD1 HYP    18      12.965   1.494  17.588  1.00  0.00           O  
ATOM   2468  OD1 HYP    18      18.463  -4.175  14.128  1.00  0.00           O  
ATOM   2469  OD1 HYP    18      12.062  -9.437  17.702  1.00  0.00           O  
ATOM   2470  N   GLY    19      12.655  -3.742  17.899  1.00  0.00           N  
ATOM   2471  N   GLY    19      16.170  -4.262  18.666  1.00  0.00           N  
ATOM   2472  N   GLY    19      17.297  -8.597  19.583  1.00  0.00           N  
ATOM   2473  CA  GLY    19      12.459  -5.210  18.005  1.00  0.00           C  
ATOM   2474  CA  GLY    19      15.760  -4.035  20.034  1.00  0.00           C  
ATOM   2475  CA  GLY    19      18.758  -8.748  19.962  1.00  0.00           C  
ATOM   2476  C   GLY    19      12.536  -5.830  19.402  1.00  0.00           C  
ATOM   2477  C   GLY    19      15.633  -5.349  20.818  1.00  0.00           C  
ATOM   2478  C   GLY    19      19.702  -8.023  19.030  1.00  0.00           C  
ATOM   2479  O   GLY    19      12.719  -5.232  20.424  1.00  0.00           O  
ATOM   2480  O   GLY    19      15.874  -6.448  20.370  1.00  0.00           O  
ATOM   2481  O   GLY    19      20.887  -8.310  18.950  1.00  0.00           O  
ATOM   2482  N   NH2    20      12.387  -7.168  19.486  1.00  0.00           N  
ATOM   2483  N   NH2    20      15.224  -5.152  22.120  1.00  0.00           N  
ATOM   2484  N   NH2    20      19.158  -7.315  18.012  1.00  0.00           N  
TER    2485      NH2    20 
END
ATOM   2486  C   ACE     1     -20.501   5.264 -18.382  1.00  0.00           C  
ATOM   2487  C   ACE     1     -16.232   9.214 -17.716  1.00  0.00           C  
ATOM   2488  C   ACE     1     -12.356   5.957 -19.144  1.00  0.00           C  
ATOM   2489  O   ACE     1     -20.610   5.959 -17.423  1.00  0.00           O  
ATOM   2490  O   ACE     1     -15.064   9.691 -17.735  1.00  0.00           O  
ATOM   2491  O   ACE     1     -11.941   4.813 -19.333  1.00  0.00           O  
ATOM   2492  CH3 ACE     1     -20.757   5.877 -19.757  1.00  0.00           C  
ATOM   2493  CH3 ACE     1     -16.890   9.100 -19.054  1.00  0.00           C  
ATOM   2494  CH3 ACE     1     -13.822   6.237 -19.402  1.00  0.00           C  
ATOM   2495  N   PRO     2     -19.939   4.055 -18.246  1.00  0.00           N  
ATOM   2496  N   PRO     2     -16.787   8.789 -16.574  1.00  0.00           N  
ATOM   2497  N   PRO     2     -11.574   6.926 -18.607  1.00  0.00           N  
ATOM   2498  CA  PRO     2     -19.448   3.450 -17.076  1.00  0.00           C  
ATOM   2499  CA  PRO     2     -16.162   8.801 -15.275  1.00  0.00           C  
ATOM   2500  CA  PRO     2     -10.163   6.769 -18.267  1.00  0.00           C  
ATOM   2501  C   PRO     2     -18.000   3.794 -16.782  1.00  0.00           C  
ATOM   2502  C   PRO     2     -14.832   7.970 -15.143  1.00  0.00           C  
ATOM   2503  C   PRO     2      -9.821   5.848 -17.060  1.00  0.00           C  
ATOM   2504  O   PRO     2     -17.317   4.427 -17.589  1.00  0.00           O  
ATOM   2505  O   PRO     2     -14.790   6.859 -15.644  1.00  0.00           O  
ATOM   2506  O   PRO     2     -10.660   5.517 -16.232  1.00  0.00           O  
ATOM   2507  CB  PRO     2     -19.657   1.952 -17.335  1.00  0.00           C  
ATOM   2508  CB  PRO     2     -17.307   8.279 -14.375  1.00  0.00           C  
ATOM   2509  CB  PRO     2      -9.668   8.188 -18.040  1.00  0.00           C  
ATOM   2510  CG  PRO     2     -19.307   1.794 -18.777  1.00  0.00           C  
ATOM   2511  CG  PRO     2     -18.252   7.432 -15.253  1.00  0.00           C  
ATOM   2512  CG  PRO     2     -10.606   9.087 -18.820  1.00  0.00           C  
ATOM   2513  CD  PRO     2     -19.913   3.080 -19.389  1.00  0.00           C  
ATOM   2514  CD  PRO     2     -18.177   8.300 -16.503  1.00  0.00           C  
ATOM   2515  CD  PRO     2     -11.952   8.370 -18.579  1.00  0.00           C  
ATOM   2516  N   HYP     3     -17.565   3.604 -15.484  1.00  0.00           N  
ATOM   2517  N   HYP     3     -13.779   8.464 -14.546  1.00  0.00           N  
ATOM   2518  N   HYP     3      -8.583   5.452 -16.891  1.00  0.00           N  
ATOM   2519  CA  HYP     3     -16.209   3.952 -15.084  1.00  0.00           C  
ATOM   2520  CA  HYP     3     -12.601   7.686 -14.281  1.00  0.00           C  
ATOM   2521  CA  HYP     3      -8.263   4.675 -15.706  1.00  0.00           C  
ATOM   2522  C   HYP     3     -15.182   3.263 -16.008  1.00  0.00           C  
ATOM   2523  C   HYP     3     -12.919   6.371 -13.509  1.00  0.00           C  
ATOM   2524  C   HYP     3      -8.420   5.447 -14.345  1.00  0.00           C  
ATOM   2525  O   HYP     3     -15.309   2.037 -16.334  1.00  0.00           O  
ATOM   2526  O   HYP     3     -13.776   6.357 -12.637  1.00  0.00           O  
ATOM   2527  O   HYP     3      -8.195   6.652 -14.295  1.00  0.00           O  
ATOM   2528  CB  HYP     3     -15.980   3.465 -13.670  1.00  0.00           C  
ATOM   2529  CB  HYP     3     -11.625   8.613 -13.517  1.00  0.00           C  
ATOM   2530  CB  HYP     3      -6.821   4.155 -15.968  1.00  0.00           C  
ATOM   2531  CG  HYP     3     -17.412   3.373 -13.187  1.00  0.00           C  
ATOM   2532  CG  HYP     3     -12.100   9.981 -13.980  1.00  0.00           C  
ATOM   2533  CG  HYP     3      -6.488   4.315 -17.467  1.00  0.00           C  
ATOM   2534  CD2 HYP     3     -18.286   3.054 -14.347  1.00  0.00           C  
ATOM   2535  CD2 HYP     3     -13.609   9.748 -14.018  1.00  0.00           C  
ATOM   2536  CD2 HYP     3      -7.416   5.478 -17.751  1.00  0.00           C  
ATOM   2537  OD1 HYP     3     -17.700   4.574 -12.531  1.00  0.00           O  
ATOM   2538  OD1 HYP     3     -11.650  10.348 -15.298  1.00  0.00           O  
ATOM   2539  OD1 HYP     3      -6.921   3.188 -18.206  1.00  0.00           O  
ATOM   2540  N   GLY     4     -14.087   3.922 -16.324  1.00  0.00           N  
ATOM   2541  N   GLY     4     -12.104   5.381 -13.598  1.00  0.00           N  
ATOM   2542  N   GLY     4      -8.817   4.781 -13.243  1.00  0.00           N  
ATOM   2543  CA  GLY     4     -12.889   3.287 -16.805  1.00  0.00           C  
ATOM   2544  CA  GLY     4     -12.256   4.130 -12.903  1.00  0.00           C  
ATOM   2545  CA  GLY     4      -8.947   5.411 -11.970  1.00  0.00           C  
ATOM   2546  C   GLY     4     -12.171   2.195 -15.982  1.00  0.00           C  
ATOM   2547  C   GLY     4     -12.309   4.243 -11.378  1.00  0.00           C  
ATOM   2548  C   GLY     4      -7.558   5.827 -11.348  1.00  0.00           C  
ATOM   2549  O   GLY     4     -12.608   1.910 -14.854  1.00  0.00           O  
ATOM   2550  O   GLY     4     -11.997   5.304 -10.779  1.00  0.00           O  
ATOM   2551  O   GLY     4      -6.493   5.591 -11.989  1.00  0.00           O  
ATOM   2552  N   PRO     5     -11.102   1.514 -16.512  1.00  0.00           N  
ATOM   2553  N   PRO     5     -12.686   3.129 -10.710  1.00  0.00           N  
ATOM   2554  N   PRO     5      -7.604   6.410 -10.138  1.00  0.00           N  
ATOM   2555  CA  PRO     5     -10.296   0.512 -15.842  1.00  0.00           C  
ATOM   2556  CA  PRO     5     -12.592   2.981  -9.245  1.00  0.00           C  
ATOM   2557  CA  PRO     5      -6.403   6.965  -9.423  1.00  0.00           C  
ATOM   2558  C   PRO     5      -9.828   0.871 -14.432  1.00  0.00           C  
ATOM   2559  C   PRO     5     -11.183   3.170  -8.690  1.00  0.00           C  
ATOM   2560  C   PRO     5      -5.524   5.870  -8.718  1.00  0.00           C  
ATOM   2561  O   PRO     5      -9.557   2.025 -14.125  1.00  0.00           O  
ATOM   2562  O   PRO     5     -10.242   2.945  -9.420  1.00  0.00           O  
ATOM   2563  O   PRO     5      -6.007   4.740  -8.521  1.00  0.00           O  
ATOM   2564  CB  PRO     5      -9.079   0.252 -16.722  1.00  0.00           C  
ATOM   2565  CB  PRO     5     -13.129   1.552  -8.918  1.00  0.00           C  
ATOM   2566  CB  PRO     5      -7.106   7.935  -8.417  1.00  0.00           C  
ATOM   2567  CG  PRO     5      -9.669   0.433 -18.152  1.00  0.00           C  
ATOM   2568  CG  PRO     5     -12.902   0.800 -10.231  1.00  0.00           C  
ATOM   2569  CG  PRO     5      -8.424   7.228  -8.105  1.00  0.00           C  
ATOM   2570  CD  PRO     5     -10.620   1.540 -17.895  1.00  0.00           C  
ATOM   2571  CD  PRO     5     -12.823   1.796 -11.359  1.00  0.00           C  
ATOM   2572  CD  PRO     5      -8.855   6.582  -9.395  1.00  0.00           C  
ATOM   2573  N   HYP     6      -9.489  -0.144 -13.633  1.00  0.00           N  
ATOM   2574  N   HYP     6     -11.009   3.699  -7.479  1.00  0.00           N  
ATOM   2575  N   HYP     6      -4.256   6.203  -8.329  1.00  0.00           N  
ATOM   2576  CA  HYP     6      -9.258   0.094 -12.148  1.00  0.00           C  
ATOM   2577  CA  HYP     6      -9.703   3.841  -6.881  1.00  0.00           C  
ATOM   2578  CA  HYP     6      -3.376   5.228  -7.606  1.00  0.00           C  
ATOM   2579  C   HYP     6      -7.901   0.793 -11.960  1.00  0.00           C  
ATOM   2580  C   HYP     6      -8.824   2.568  -6.793  1.00  0.00           C  
ATOM   2581  C   HYP     6      -3.992   4.988  -6.224  1.00  0.00           C  
ATOM   2582  O   HYP     6      -7.031   0.643 -12.740  1.00  0.00           O  
ATOM   2583  O   HYP     6      -9.334   1.475  -6.487  1.00  0.00           O  
ATOM   2584  O   HYP     6      -4.699   5.909  -5.728  1.00  0.00           O  
ATOM   2585  CB  HYP     6      -9.294  -1.313 -11.526  1.00  0.00           C  
ATOM   2586  CB  HYP     6      -9.852   4.507  -5.530  1.00  0.00           C  
ATOM   2587  CB  HYP     6      -1.995   5.858  -7.659  1.00  0.00           C  
ATOM   2588  CG  HYP     6     -10.083  -2.141 -12.529  1.00  0.00           C  
ATOM   2589  CG  HYP     6     -11.255   5.206  -5.693  1.00  0.00           C  
ATOM   2590  CG  HYP     6      -2.046   6.848  -8.861  1.00  0.00           C  
ATOM   2591  CD2 HYP     6      -9.655  -1.590 -13.893  1.00  0.00           C  
ATOM   2592  CD2 HYP     6     -11.960   4.125  -6.503  1.00  0.00           C  
ATOM   2593  CD2 HYP     6      -3.489   7.361  -8.850  1.00  0.00           C  
ATOM   2594  OD1 HYP     6     -11.520  -2.016 -12.393  1.00  0.00           O  
ATOM   2595  OD1 HYP     6     -10.935   6.458  -6.277  1.00  0.00           O  
ATOM   2596  OD1 HYP     6      -1.695   6.225 -10.051  1.00  0.00           O  
ATOM   2597  N   GLY     7      -7.782   1.656 -10.956  1.00  0.00           N  
ATOM   2598  N   GLY     7      -7.503   2.756  -6.832  1.00  0.00           N  
ATOM   2599  N   GLY     7      -3.836   3.870  -5.590  1.00  0.00           N  
ATOM   2600  CA  GLY     7      -6.600   2.412 -10.587  1.00  0.00           C  
ATOM   2601  CA  GLY     7      -6.591   1.639  -6.782  1.00  0.00           C  
ATOM   2602  CA  GLY     7      -4.575   3.471  -4.370  1.00  0.00           C  
ATOM   2603  C   GLY     7      -5.508   1.474 -10.140  1.00  0.00           C  
ATOM   2604  C   GLY     7      -6.706   0.837  -5.433  1.00  0.00           C  
ATOM   2605  C   GLY     7      -4.096   4.127  -2.988  1.00  0.00           C  
ATOM   2606  O   GLY     7      -5.708   0.238  -9.802  1.00  0.00           O  
ATOM   2607  O   GLY     7      -7.056   1.345  -4.393  1.00  0.00           O  
ATOM   2608  O   GLY     7      -3.005   4.719  -3.005  1.00  0.00           O  
ATOM   2609  N   PRO     8      -4.190   1.886 -10.319  1.00  0.00           N  
ATOM   2610  N   PRO     8      -6.344  -0.490  -5.441  1.00  0.00           N  
ATOM   2611  N   PRO     8      -4.717   3.768  -1.839  1.00  0.00           N  
ATOM   2612  CA  PRO     8      -3.050   1.059  -9.869  1.00  0.00           C  
ATOM   2613  CA  PRO     8      -6.208  -1.230  -4.197  1.00  0.00           C  
ATOM   2614  CA  PRO     8      -4.289   4.021  -0.406  1.00  0.00           C  
ATOM   2615  C   PRO     8      -2.841   1.049  -8.363  1.00  0.00           C  
ATOM   2616  C   PRO     8      -5.102  -0.672  -3.324  1.00  0.00           C  
ATOM   2617  C   PRO     8      -2.951   3.325  -0.047  1.00  0.00           C  
ATOM   2618  O   PRO     8      -3.219   1.973  -7.667  1.00  0.00           O  
ATOM   2619  O   PRO     8      -4.278   0.124  -3.779  1.00  0.00           O  
ATOM   2620  O   PRO     8      -2.654   2.229  -0.572  1.00  0.00           O  
ATOM   2621  CB  PRO     8      -1.884   1.667 -10.637  1.00  0.00           C  
ATOM   2622  CB  PRO     8      -5.828  -2.674  -4.664  1.00  0.00           C  
ATOM   2623  CB  PRO     8      -5.421   3.516   0.447  1.00  0.00           C  
ATOM   2624  CG  PRO     8      -2.221   3.162 -10.702  1.00  0.00           C  
ATOM   2625  CG  PRO     8      -5.004  -2.358  -5.909  1.00  0.00           C  
ATOM   2626  CG  PRO     8      -6.675   3.671  -0.373  1.00  0.00           C  
ATOM   2627  CD  PRO     8      -3.749   3.124 -10.905  1.00  0.00           C  
ATOM   2628  CD  PRO     8      -5.844  -1.232  -6.522  1.00  0.00           C  
ATOM   2629  CD  PRO     8      -6.077   3.284  -1.719  1.00  0.00           C  
ATOM   2630  N   HYP     9      -2.136   0.051  -7.795  1.00  0.00           N  
ATOM   2631  N   HYP     9      -5.105  -1.006  -2.004  1.00  0.00           N  
ATOM   2632  N   HYP     9      -2.146   3.860   0.895  1.00  0.00           N  
ATOM   2633  CA  HYP     9      -1.986  -0.185  -6.358  1.00  0.00           C  
ATOM   2634  CA  HYP     9      -4.058  -0.664  -1.074  1.00  0.00           C  
ATOM   2635  CA  HYP     9      -0.917   3.193   1.210  1.00  0.00           C  
ATOM   2636  C   HYP     9      -1.176   0.929  -5.639  1.00  0.00           C  
ATOM   2637  C   HYP     9      -2.686  -1.135  -1.559  1.00  0.00           C  
ATOM   2638  C   HYP     9      -1.210   1.825   1.926  1.00  0.00           C  
ATOM   2639  O   HYP     9      -0.284   1.580  -6.152  1.00  0.00           O  
ATOM   2640  O   HYP     9      -2.577  -2.271  -2.047  1.00  0.00           O  
ATOM   2641  O   HYP     9      -2.195   1.575   2.614  1.00  0.00           O  
ATOM   2642  CB  HYP     9      -1.269  -1.490  -6.015  1.00  0.00           C  
ATOM   2643  CB  HYP     9      -4.462  -1.298   0.292  1.00  0.00           C  
ATOM   2644  CB  HYP     9      -0.301   4.214   2.213  1.00  0.00           C  
ATOM   2645  CG  HYP     9      -1.380  -2.223  -7.435  1.00  0.00           C  
ATOM   2646  CG  HYP     9      -5.985  -1.218   0.085  1.00  0.00           C  
ATOM   2647  CG  HYP     9      -1.472   4.978   2.884  1.00  0.00           C  
ATOM   2648  CD2 HYP     9      -1.538  -1.117  -8.479  1.00  0.00           C  
ATOM   2649  CD2 HYP     9      -6.242  -1.595  -1.331  1.00  0.00           C  
ATOM   2650  CD2 HYP     9      -2.258   5.085   1.560  1.00  0.00           C  
ATOM   2651  OD1 HYP     9      -2.475  -3.039  -7.484  1.00  0.00           O  
ATOM   2652  OD1 HYP     9      -6.421   0.142   0.315  1.00  0.00           O  
ATOM   2653  OD1 HYP     9      -1.093   6.268   3.342  1.00  0.00           O  
ATOM   2654  N   GLY    10      -1.699   1.339  -4.500  1.00  0.00           N  
ATOM   2655  N   GLY    10      -1.647  -0.318  -1.492  1.00  0.00           N  
ATOM   2656  N   GLY    10      -0.112   1.075   1.900  1.00  0.00           N  
ATOM   2657  CA  GLY    10      -1.087   2.422  -3.677  1.00  0.00           C  
ATOM   2658  CA  GLY    10      -0.204  -0.585  -1.591  1.00  0.00           C  
ATOM   2659  CA  GLY    10       0.079  -0.156   2.648  1.00  0.00           C  
ATOM   2660  C   GLY    10       0.385   2.292  -3.144  1.00  0.00           C  
ATOM   2661  C   GLY    10       0.257  -1.753  -0.681  1.00  0.00           C  
ATOM   2662  C   GLY    10       0.070  -0.065   4.234  1.00  0.00           C  
ATOM   2663  O   GLY    10       1.135   1.384  -3.425  1.00  0.00           O  
ATOM   2664  O   GLY    10      -0.383  -2.071   0.367  1.00  0.00           O  
ATOM   2665  O   GLY    10       0.127   1.041   4.746  1.00  0.00           O  
ATOM   2666  N   PRO    11       0.918   3.335  -2.492  1.00  0.00           N  
ATOM   2667  N   PRO    11       1.384  -2.403  -0.951  1.00  0.00           N  
ATOM   2668  N   PRO    11       0.094  -1.200   4.914  1.00  0.00           N  
ATOM   2669  CA  PRO    11       2.279   3.389  -1.968  1.00  0.00           C  
ATOM   2670  CA  PRO    11       1.787  -3.520  -0.111  1.00  0.00           C  
ATOM   2671  CA  PRO    11       0.069  -1.274   6.363  1.00  0.00           C  
ATOM   2672  C   PRO    11       2.510   2.235  -0.901  1.00  0.00           C  
ATOM   2673  C   PRO    11       2.481  -3.152   1.225  1.00  0.00           C  
ATOM   2674  C   PRO    11       1.448  -1.376   7.029  1.00  0.00           C  
ATOM   2675  O   PRO    11       1.628   1.822  -0.158  1.00  0.00           O  
ATOM   2676  O   PRO    11       2.826  -2.005   1.430  1.00  0.00           O  
ATOM   2677  O   PRO    11       2.404  -1.663   6.347  1.00  0.00           O  
ATOM   2678  CB  PRO    11       2.549   4.754  -1.419  1.00  0.00           C  
ATOM   2679  CB  PRO    11       2.825  -4.178  -1.034  1.00  0.00           C  
ATOM   2680  CB  PRO    11      -0.668  -2.558   6.642  1.00  0.00           C  
ATOM   2681  CG  PRO    11       1.514   5.579  -2.114  1.00  0.00           C  
ATOM   2682  CG  PRO    11       3.553  -2.970  -1.696  1.00  0.00           C  
ATOM   2683  CG  PRO    11      -0.427  -3.464   5.402  1.00  0.00           C  
ATOM   2684  CD  PRO    11       0.290   4.657  -2.248  1.00  0.00           C  
ATOM   2685  CD  PRO    11       2.393  -2.056  -1.966  1.00  0.00           C  
ATOM   2686  CD  PRO    11      -0.337  -2.442   4.308  1.00  0.00           C  
ATOM   2687  N   HYP    12       3.738   1.793  -0.782  1.00  0.00           N  
ATOM   2688  N   HYP    12       2.645  -4.170   2.122  1.00  0.00           N  
ATOM   2689  N   HYP    12       1.586  -1.045   8.311  1.00  0.00           N  
ATOM   2690  CA  HYP    12       4.130   0.841   0.204  1.00  0.00           C  
ATOM   2691  CA  HYP    12       3.041  -3.898   3.489  1.00  0.00           C  
ATOM   2692  CA  HYP    12       2.867  -0.886   9.003  1.00  0.00           C  
ATOM   2693  C   HYP    12       3.998   1.346   1.638  1.00  0.00           C  
ATOM   2694  C   HYP    12       4.365  -3.176   3.724  1.00  0.00           C  
ATOM   2695  C   HYP    12       3.568  -2.256   8.928  1.00  0.00           C  
ATOM   2696  O   HYP    12       3.882   2.578   1.908  1.00  0.00           O  
ATOM   2697  O   HYP    12       5.257  -3.225   2.876  1.00  0.00           O  
ATOM   2698  O   HYP    12       3.003  -3.323   8.842  1.00  0.00           O  
ATOM   2699  CB  HYP    12       5.629   0.451  -0.125  1.00  0.00           C  
ATOM   2700  CB  HYP    12       2.925  -5.306   4.209  1.00  0.00           C  
ATOM   2701  CB  HYP    12       2.619  -0.536  10.403  1.00  0.00           C  
ATOM   2702  CG  HYP    12       5.806   0.969  -1.534  1.00  0.00           C  
ATOM   2703  CG  HYP    12       1.862  -6.012   3.411  1.00  0.00           C  
ATOM   2704  CG  HYP    12       1.176  -0.078  10.491  1.00  0.00           C  
ATOM   2705  CD2 HYP    12       4.869   2.168  -1.633  1.00  0.00           C  
ATOM   2706  CD2 HYP    12       2.377  -5.598   2.000  1.00  0.00           C  
ATOM   2707  CD2 HYP    12       0.563  -0.882   9.350  1.00  0.00           C  
ATOM   2708  OD1 HYP    12       5.480  -0.114  -2.438  1.00  0.00           O  
ATOM   2709  OD1 HYP    12       0.521  -5.642   3.730  1.00  0.00           O  
ATOM   2710  OD1 HYP    12       0.993   1.314  10.282  1.00  0.00           O  
ATOM   2711  N   GLY    13       3.998   0.400   2.578  1.00  0.00           N  
ATOM   2712  N   GLY    13       4.567  -2.596   4.880  1.00  0.00           N  
ATOM   2713  N   GLY    13       4.891  -2.192   9.043  1.00  0.00           N  
ATOM   2714  CA  GLY    13       3.712   0.504   3.969  1.00  0.00           C  
ATOM   2715  CA  GLY    13       5.848  -1.991   5.214  1.00  0.00           C  
ATOM   2716  CA  GLY    13       5.792  -3.368   9.096  1.00  0.00           C  
ATOM   2717  C   GLY    13       4.830   1.134   4.865  1.00  0.00           C  
ATOM   2718  C   GLY    13       6.911  -3.003   5.879  1.00  0.00           C  
ATOM   2719  C   GLY    13       5.753  -4.138  10.510  1.00  0.00           C  
ATOM   2720  O   GLY    13       5.952   1.143   4.455  1.00  0.00           O  
ATOM   2721  O   GLY    13       6.495  -4.139   6.151  1.00  0.00           O  
ATOM   2722  O   GLY    13       5.186  -3.746  11.568  1.00  0.00           O  
ATOM   2723  N   PRO    14       4.484   1.603   6.067  1.00  0.00           N  
ATOM   2724  N   PRO    14       8.226  -2.637   5.958  1.00  0.00           N  
ATOM   2725  N   PRO    14       6.243  -5.413  10.518  1.00  0.00           N  
ATOM   2726  CA  PRO    14       5.322   2.301   7.130  1.00  0.00           C  
ATOM   2727  CA  PRO    14       9.290  -3.594   6.400  1.00  0.00           C  
ATOM   2728  CA  PRO    14       6.410  -6.143  11.778  1.00  0.00           C  
ATOM   2729  C   PRO    14       6.283   1.262   7.752  1.00  0.00           C  
ATOM   2730  C   PRO    14       9.478  -3.538   7.933  1.00  0.00           C  
ATOM   2731  C   PRO    14       7.371  -5.468  12.758  1.00  0.00           C  
ATOM   2732  O   PRO    14       5.885   0.136   8.080  1.00  0.00           O  
ATOM   2733  O   PRO    14       9.112  -2.578   8.643  1.00  0.00           O  
ATOM   2734  O   PRO    14       7.981  -4.515  12.297  1.00  0.00           O  
ATOM   2735  CB  PRO    14       4.413   2.980   8.220  1.00  0.00           C  
ATOM   2736  CB  PRO    14      10.538  -3.034   5.670  1.00  0.00           C  
ATOM   2737  CB  PRO    14       6.895  -7.508  11.401  1.00  0.00           C  
ATOM   2738  CG  PRO    14       3.109   3.064   7.326  1.00  0.00           C  
ATOM   2739  CG  PRO    14      10.311  -1.553   5.641  1.00  0.00           C  
ATOM   2740  CG  PRO    14       6.271  -7.751   9.992  1.00  0.00           C  
ATOM   2741  CD  PRO    14       3.101   1.927   6.400  1.00  0.00           C  
ATOM   2742  CD  PRO    14       8.850  -1.467   5.273  1.00  0.00           C  
ATOM   2743  CD  PRO    14       6.444  -6.329   9.392  1.00  0.00           C  
ATOM   2744  N   HYP    15       7.529   1.669   8.057  1.00  0.00           N  
ATOM   2745  N   HYP    15      10.157  -4.545   8.476  1.00  0.00           N  
ATOM   2746  N   HYP    15       7.448  -5.992  13.991  1.00  0.00           N  
ATOM   2747  CA  HYP    15       8.472   0.848   8.857  1.00  0.00           C  
ATOM   2748  CA  HYP    15      10.397  -4.604   9.962  1.00  0.00           C  
ATOM   2749  CA  HYP    15       8.457  -5.589  14.952  1.00  0.00           C  
ATOM   2750  C   HYP    15       7.950   0.600  10.214  1.00  0.00           C  
ATOM   2751  C   HYP    15      11.067  -3.391  10.572  1.00  0.00           C  
ATOM   2752  C   HYP    15       9.901  -5.652  14.404  1.00  0.00           C  
ATOM   2753  O   HYP    15       7.405   1.514  10.863  1.00  0.00           O  
ATOM   2754  O   HYP    15      11.914  -2.739  10.038  1.00  0.00           O  
ATOM   2755  O   HYP    15      10.139  -6.582  13.574  1.00  0.00           O  
ATOM   2756  CB  HYP    15       9.742   1.717   8.910  1.00  0.00           C  
ATOM   2757  CB  HYP    15      11.300  -5.834  10.185  1.00  0.00           C  
ATOM   2758  CB  HYP    15       8.274  -6.473  16.171  1.00  0.00           C  
ATOM   2759  CG  HYP    15       9.736   2.564   7.651  1.00  0.00           C  
ATOM   2760  CG  HYP    15      11.111  -6.678   8.916  1.00  0.00           C  
ATOM   2761  CG  HYP    15       6.753  -6.667  16.148  1.00  0.00           C  
ATOM   2762  CD2 HYP    15       8.210   2.869   7.541  1.00  0.00           C  
ATOM   2763  CD2 HYP    15      10.910  -5.584   7.850  1.00  0.00           C  
ATOM   2764  CD2 HYP    15       6.572  -6.900  14.643  1.00  0.00           C  
ATOM   2765  OD1 HYP    15      10.170   1.708   6.569  1.00  0.00           O  
ATOM   2766  OD1 HYP    15      10.106  -7.653   9.075  1.00  0.00           O  
ATOM   2767  OD1 HYP    15       6.010  -5.503  16.629  1.00  0.00           O  
ATOM   2768  N   GLY    16       7.916  -0.646  10.683  1.00  0.00           N  
ATOM   2769  N   GLY    16      10.718  -3.154  11.819  1.00  0.00           N  
ATOM   2770  N   GLY    16      10.803  -4.773  14.717  1.00  0.00           N  
ATOM   2771  CA  GLY    16       7.275  -1.121  11.898  1.00  0.00           C  
ATOM   2772  CA  GLY    16      11.241  -2.055  12.672  1.00  0.00           C  
ATOM   2773  CA  GLY    16      12.174  -4.873  14.227  1.00  0.00           C  
ATOM   2774  C   GLY    16       7.900  -0.591  13.239  1.00  0.00           C  
ATOM   2775  C   GLY    16      12.710  -1.876  13.027  1.00  0.00           C  
ATOM   2776  C   GLY    16      12.872  -6.112  14.690  1.00  0.00           C  
ATOM   2777  O   GLY    16       8.910   0.161  13.267  1.00  0.00           O  
ATOM   2778  O   GLY    16      13.585  -2.651  12.543  1.00  0.00           O  
ATOM   2779  O   GLY    16      12.506  -6.763  15.630  1.00  0.00           O  
ATOM   2780  N   PRO    17       7.402  -1.053  14.354  1.00  0.00           N  
ATOM   2781  N   PRO    17      13.030  -1.061  14.069  1.00  0.00           N  
ATOM   2782  N   PRO    17      14.045  -6.464  14.083  1.00  0.00           N  
ATOM   2783  CA  PRO    17       7.800  -0.700  15.762  1.00  0.00           C  
ATOM   2784  CA  PRO    17      14.387  -0.934  14.631  1.00  0.00           C  
ATOM   2785  CA  PRO    17      14.770  -7.745  14.323  1.00  0.00           C  
ATOM   2786  C   PRO    17       9.131  -1.319  16.227  1.00  0.00           C  
ATOM   2787  C   PRO    17      14.701  -2.020  15.594  1.00  0.00           C  
ATOM   2788  C   PRO    17      14.893  -8.134  15.835  1.00  0.00           C  
ATOM   2789  O   PRO    17       9.596  -2.308  15.692  1.00  0.00           O  
ATOM   2790  O   PRO    17      13.762  -2.529  16.265  1.00  0.00           O  
ATOM   2791  O   PRO    17      15.299  -7.316  16.669  1.00  0.00           O  
ATOM   2792  CB  PRO    17       6.582  -1.053  16.657  1.00  0.00           C  
ATOM   2793  CB  PRO    17      14.476   0.550  15.134  1.00  0.00           C  
ATOM   2794  CB  PRO    17      16.140  -7.448  13.712  1.00  0.00           C  
ATOM   2795  CG  PRO    17       6.240  -2.374  16.017  1.00  0.00           C  
ATOM   2796  CG  PRO    17      13.388   1.197  14.248  1.00  0.00           C  
ATOM   2797  CG  PRO    17      15.808  -6.557  12.526  1.00  0.00           C  
ATOM   2798  CD  PRO    17       6.325  -2.080  14.478  1.00  0.00           C  
ATOM   2799  CD  PRO    17      12.311   0.139  14.331  1.00  0.00           C  
ATOM   2800  CD  PRO    17      14.554  -5.745  12.966  1.00  0.00           C  
ATOM   2801  N   HYP    18       9.734  -0.922  17.403  1.00  0.00           N  
ATOM   2802  N   HYP    18      15.928  -2.539  15.638  1.00  0.00           N  
ATOM   2803  N   HYP    18      14.742  -9.385  16.237  1.00  0.00           N  
ATOM   2804  CA  HYP    18      10.881  -1.614  18.081  1.00  0.00           C  
ATOM   2805  CA  HYP    18      16.231  -3.818  16.268  1.00  0.00           C  
ATOM   2806  CA  HYP    18      14.797  -9.830  17.592  1.00  0.00           C  
ATOM   2807  C   HYP    18      10.713  -3.100  18.284  1.00  0.00           C  
ATOM   2808  C   HYP    18      15.954  -3.825  17.729  1.00  0.00           C  
ATOM   2809  C   HYP    18      16.058  -9.364  18.302  1.00  0.00           C  
ATOM   2810  O   HYP    18       9.629  -3.522  18.683  1.00  0.00           O  
ATOM   2811  O   HYP    18      15.988  -2.805  18.402  1.00  0.00           O  
ATOM   2812  O   HYP    18      17.167  -9.417  17.803  1.00  0.00           O  
ATOM   2813  CB  HYP    18      11.084  -0.889  19.430  1.00  0.00           C  
ATOM   2814  CB  HYP    18      17.667  -4.100  15.913  1.00  0.00           C  
ATOM   2815  CB  HYP    18      14.715 -11.348  17.580  1.00  0.00           C  
ATOM   2816  CG  HYP    18      10.807   0.486  18.981  1.00  0.00           C  
ATOM   2817  CG  HYP    18      18.269  -2.708  15.721  1.00  0.00           C  
ATOM   2818  CG  HYP    18      13.874 -11.661  16.323  1.00  0.00           C  
ATOM   2819  CD2 HYP    18       9.548   0.362  18.172  1.00  0.00           C  
ATOM   2820  CD2 HYP    18      17.168  -1.962  15.033  1.00  0.00           C  
ATOM   2821  CD2 HYP    18      14.325 -10.525  15.402  1.00  0.00           C  
ATOM   2822  OD1 HYP    18      11.854   1.023  18.343  1.00  0.00           O  
ATOM   2823  OD1 HYP    18      19.489  -2.750  14.994  1.00  0.00           O  
ATOM   2824  OD1 HYP    18      12.528 -11.499  16.715  1.00  0.00           O  
ATOM   2825  N   GLY    19      11.750  -3.943  18.017  1.00  0.00           N  
ATOM   2826  N   GLY    19      15.539  -4.969  18.304  1.00  0.00           N  
ATOM   2827  N   GLY    19      15.949  -8.999  19.578  1.00  0.00           N  
ATOM   2828  CA  GLY    19      11.612  -5.393  18.311  1.00  0.00           C  
ATOM   2829  CA  GLY    19      15.437  -5.147  19.772  1.00  0.00           C  
ATOM   2830  CA  GLY    19      17.150  -8.699  20.401  1.00  0.00           C  
ATOM   2831  C   GLY    19      11.848  -5.755  19.780  1.00  0.00           C  
ATOM   2832  C   GLY    19      16.857  -5.354  20.363  1.00  0.00           C  
ATOM   2833  C   GLY    19      17.552  -9.847  21.345  1.00  0.00           C  
ATOM   2834  O   GLY    19      11.993  -4.980  20.719  1.00  0.00           O  
ATOM   2835  O   GLY    19      17.832  -5.420  19.641  1.00  0.00           O  
ATOM   2836  O   GLY    19      16.975 -10.955  21.470  1.00  0.00           O  
ATOM   2837  N   NH2    20      11.876  -7.045  20.133  1.00  0.00           N  
ATOM   2838  N   NH2    20      16.810  -5.444  21.652  1.00  0.00           N  
ATOM   2839  N   NH2    20      18.631  -9.695  22.224  1.00  0.00           N  
TER    2840      NH2    20 
END
ATOM   2841  C   ACE     1     -19.624   7.253 -19.563  1.00  0.00           C  
ATOM   2842  C   ACE     1     -15.237   9.214 -18.428  1.00  0.00           C  
ATOM   2843  C   ACE     1     -11.235   5.957 -19.043  1.00  0.00           C  
ATOM   2844  O   ACE     1     -19.612   7.943 -18.544  1.00  0.00           O  
ATOM   2845  O   ACE     1     -14.059   9.290 -18.712  1.00  0.00           O  
ATOM   2846  O   ACE     1     -10.962   4.732 -18.943  1.00  0.00           O  
ATOM   2847  CH3 ACE     1     -19.809   7.896 -20.989  1.00  0.00           C  
ATOM   2848  CH3 ACE     1     -16.190   8.905 -19.609  1.00  0.00           C  
ATOM   2849  CH3 ACE     1     -12.563   6.241 -19.681  1.00  0.00           C  
ATOM   2850  N   PRO     2     -19.360   5.913 -19.464  1.00  0.00           N  
ATOM   2851  N   PRO     2     -15.710   9.360 -17.207  1.00  0.00           N  
ATOM   2852  N   PRO     2     -10.359   6.918 -18.687  1.00  0.00           N  
ATOM   2853  CA  PRO     2     -19.294   5.287 -18.125  1.00  0.00           C  
ATOM   2854  CA  PRO     2     -14.882   9.667 -16.017  1.00  0.00           C  
ATOM   2855  CA  PRO     2      -8.984   6.556 -18.208  1.00  0.00           C  
ATOM   2856  C   PRO     2     -17.842   5.453 -17.581  1.00  0.00           C  
ATOM   2857  C   PRO     2     -13.674   8.790 -15.884  1.00  0.00           C  
ATOM   2858  C   PRO     2      -9.019   5.617 -16.945  1.00  0.00           C  
ATOM   2859  O   PRO     2     -16.874   5.839 -18.256  1.00  0.00           O  
ATOM   2860  O   PRO     2     -13.776   7.538 -16.122  1.00  0.00           O  
ATOM   2861  O   PRO     2      -9.898   5.763 -16.062  1.00  0.00           O  
ATOM   2862  CB  PRO     2     -19.617   3.810 -18.392  1.00  0.00           C  
ATOM   2863  CB  PRO     2     -15.880   9.591 -14.857  1.00  0.00           C  
ATOM   2864  CB  PRO     2      -8.373   7.888 -17.907  1.00  0.00           C  
ATOM   2865  CG  PRO     2     -19.107   3.586 -19.883  1.00  0.00           C  
ATOM   2866  CG  PRO     2     -17.173   9.967 -15.517  1.00  0.00           C  
ATOM   2867  CG  PRO     2      -9.011   8.898 -18.887  1.00  0.00           C  
ATOM   2868  CD  PRO     2     -19.523   4.921 -20.494  1.00  0.00           C  
ATOM   2869  CD  PRO     2     -17.087   9.204 -16.844  1.00  0.00           C  
ATOM   2870  CD  PRO     2     -10.439   8.355 -18.871  1.00  0.00           C  
ATOM   2871  N   HYP     3     -17.567   5.182 -16.310  1.00  0.00           N  
ATOM   2872  N   HYP     3     -12.478   9.253 -15.389  1.00  0.00           N  
ATOM   2873  N   HYP     3      -7.971   4.806 -16.788  1.00  0.00           N  
ATOM   2874  CA  HYP     3     -16.280   5.411 -15.569  1.00  0.00           C  
ATOM   2875  CA  HYP     3     -11.547   8.319 -14.761  1.00  0.00           C  
ATOM   2876  CA  HYP     3      -7.874   3.948 -15.588  1.00  0.00           C  
ATOM   2877  C   HYP     3     -15.300   4.318 -16.046  1.00  0.00           C  
ATOM   2878  C   HYP     3     -12.168   7.351 -13.723  1.00  0.00           C  
ATOM   2879  C   HYP     3      -7.917   4.780 -14.281  1.00  0.00           C  
ATOM   2880  O   HYP     3     -15.715   3.202 -16.460  1.00  0.00           O  
ATOM   2881  O   HYP     3     -13.108   7.871 -12.938  1.00  0.00           O  
ATOM   2882  O   HYP     3      -7.358   5.873 -14.152  1.00  0.00           O  
ATOM   2883  CB  HYP     3     -16.555   5.390 -14.073  1.00  0.00           C  
ATOM   2884  CB  HYP     3     -10.429   9.171 -14.179  1.00  0.00           C  
ATOM   2885  CB  HYP     3      -6.598   3.121 -15.747  1.00  0.00           C  
ATOM   2886  CG  HYP     3     -17.997   5.778 -14.073  1.00  0.00           C  
ATOM   2887  CG  HYP     3     -10.653  10.528 -14.741  1.00  0.00           C  
ATOM   2888  CG  HYP     3      -6.451   3.013 -17.223  1.00  0.00           C  
ATOM   2889  CD2 HYP     3     -18.592   5.022 -15.251  1.00  0.00           C  
ATOM   2890  CD2 HYP     3     -12.179  10.652 -15.009  1.00  0.00           C  
ATOM   2891  CD2 HYP     3      -6.895   4.465 -17.732  1.00  0.00           C  
ATOM   2892  OD1 HYP     3     -18.235   7.155 -14.317  1.00  0.00           O  
ATOM   2893  OD1 HYP     3      -9.911  10.585 -15.981  1.00  0.00           O  
ATOM   2894  OD1 HYP     3      -7.420   2.157 -17.815  1.00  0.00           O  
ATOM   2895  N   GLY     4     -13.995   4.675 -15.933  1.00  0.00           N  
ATOM   2896  N   GLY     4     -11.724   6.159 -13.504  1.00  0.00           N  
ATOM   2897  N   GLY     4      -8.663   4.317 -13.254  1.00  0.00           N  
ATOM   2898  CA  GLY     4     -12.874   3.758 -16.382  1.00  0.00           C  
ATOM   2899  CA  GLY     4     -12.358   5.069 -12.698  1.00  0.00           C  
ATOM   2900  CA  GLY     4      -8.813   5.051 -11.996  1.00  0.00           C  
ATOM   2901  C   GLY     4     -12.630   2.585 -15.472  1.00  0.00           C  
ATOM   2902  C   GLY     4     -12.078   5.059 -11.206  1.00  0.00           C  
ATOM   2903  C   GLY     4      -7.480   5.100 -11.213  1.00  0.00           C  
ATOM   2904  O   GLY     4     -13.290   2.376 -14.415  1.00  0.00           O  
ATOM   2905  O   GLY     4     -11.480   5.989 -10.659  1.00  0.00           O  
ATOM   2906  O   GLY     4      -6.431   4.547 -11.590  1.00  0.00           O  
ATOM   2907  N   PRO     5     -11.574   1.809 -15.807  1.00  0.00           N  
ATOM   2908  N   PRO     5     -12.459   3.951 -10.537  1.00  0.00           N  
ATOM   2909  N   PRO     5      -7.462   5.903 -10.146  1.00  0.00           N  
ATOM   2910  CA  PRO     5     -11.208   0.547 -15.088  1.00  0.00           C  
ATOM   2911  CA  PRO     5     -12.238   3.655  -9.126  1.00  0.00           C  
ATOM   2912  CA  PRO     5      -6.202   6.406  -9.555  1.00  0.00           C  
ATOM   2913  C   PRO     5     -10.780   0.932 -13.623  1.00  0.00           C  
ATOM   2914  C   PRO     5     -10.769   3.596  -8.692  1.00  0.00           C  
ATOM   2915  C   PRO     5      -5.524   5.375  -8.616  1.00  0.00           C  
ATOM   2916  O   PRO     5     -10.419   2.092 -13.389  1.00  0.00           O  
ATOM   2917  O   PRO     5      -9.910   3.228  -9.503  1.00  0.00           O  
ATOM   2918  O   PRO     5      -6.207   4.480  -8.138  1.00  0.00           O  
ATOM   2919  CB  PRO     5     -10.045  -0.043 -15.882  1.00  0.00           C  
ATOM   2920  CB  PRO     5     -12.988   2.348  -8.695  1.00  0.00           C  
ATOM   2921  CB  PRO     5      -6.550   7.579  -8.751  1.00  0.00           C  
ATOM   2922  CG  PRO     5     -10.382   0.347 -17.323  1.00  0.00           C  
ATOM   2923  CG  PRO     5     -14.003   2.382  -9.848  1.00  0.00           C  
ATOM   2924  CG  PRO     5      -7.985   7.266  -8.272  1.00  0.00           C  
ATOM   2925  CD  PRO     5     -10.891   1.821 -17.120  1.00  0.00           C  
ATOM   2926  CD  PRO     5     -13.265   2.833 -11.076  1.00  0.00           C  
ATOM   2927  CD  PRO     5      -8.585   6.598  -9.520  1.00  0.00           C  
ATOM   2928  N   HYP     6     -10.758   0.052 -12.654  1.00  0.00           N  
ATOM   2929  N   HYP     6     -10.479   3.891  -7.396  1.00  0.00           N  
ATOM   2930  N   HYP     6      -4.291   5.571  -8.241  1.00  0.00           N  
ATOM   2931  CA  HYP     6     -10.185   0.195 -11.328  1.00  0.00           C  
ATOM   2932  CA  HYP     6      -9.156   3.663  -6.786  1.00  0.00           C  
ATOM   2933  CA  HYP     6      -3.607   4.717  -7.277  1.00  0.00           C  
ATOM   2934  C   HYP     6      -8.673   0.431 -11.405  1.00  0.00           C  
ATOM   2935  C   HYP     6      -8.720   2.250  -6.693  1.00  0.00           C  
ATOM   2936  C   HYP     6      -4.301   4.747  -5.862  1.00  0.00           C  
ATOM   2937  O   HYP     6      -7.924  -0.131 -12.214  1.00  0.00           O  
ATOM   2938  O   HYP     6      -9.611   1.375  -6.382  1.00  0.00           O  
ATOM   2939  O   HYP     6      -4.774   5.726  -5.451  1.00  0.00           O  
ATOM   2940  CB  HYP     6     -10.491  -1.145 -10.645  1.00  0.00           C  
ATOM   2941  CB  HYP     6      -9.205   4.279  -5.408  1.00  0.00           C  
ATOM   2942  CB  HYP     6      -2.197   5.105  -7.210  1.00  0.00           C  
ATOM   2943  CG  HYP     6     -11.743  -1.608 -11.257  1.00  0.00           C  
ATOM   2944  CG  HYP     6     -10.435   5.133  -5.381  1.00  0.00           C  
ATOM   2945  CG  HYP     6      -2.010   5.810  -8.608  1.00  0.00           C  
ATOM   2946  CD2 HYP     6     -11.495  -1.151 -12.667  1.00  0.00           C  
ATOM   2947  CD2 HYP     6     -11.323   4.541  -6.425  1.00  0.00           C  
ATOM   2948  CD2 HYP     6      -3.334   6.580  -8.748  1.00  0.00           C  
ATOM   2949  OD1 HYP     6     -12.846  -0.954 -10.641  1.00  0.00           O  
ATOM   2950  OD1 HYP     6     -10.092   6.497  -5.750  1.00  0.00           O  
ATOM   2951  OD1 HYP     6      -1.677   4.880  -9.618  1.00  0.00           O  
ATOM   2952  N   GLY     7      -8.158   1.368 -10.540  1.00  0.00           N  
ATOM   2953  N   GLY     7      -7.484   1.969  -6.856  1.00  0.00           N  
ATOM   2954  N   GLY     7      -4.480   3.544  -5.350  1.00  0.00           N  
ATOM   2955  CA  GLY     7      -6.722   1.753 -10.601  1.00  0.00           C  
ATOM   2956  CA  GLY     7      -6.982   0.585  -6.840  1.00  0.00           C  
ATOM   2957  CA  GLY     7      -5.056   3.326  -3.991  1.00  0.00           C  
ATOM   2958  C   GLY     7      -5.707   0.603 -10.198  1.00  0.00           C  
ATOM   2959  C   GLY     7      -6.973   0.139  -5.343  1.00  0.00           C  
ATOM   2960  C   GLY     7      -4.351   3.867  -2.762  1.00  0.00           C  
ATOM   2961  O   GLY     7      -6.122  -0.514  -9.764  1.00  0.00           O  
ATOM   2962  O   GLY     7      -7.268   0.890  -4.366  1.00  0.00           O  
ATOM   2963  O   GLY     7      -3.429   4.745  -2.907  1.00  0.00           O  
ATOM   2964  N   PRO     8      -4.413   0.863 -10.064  1.00  0.00           N  
ATOM   2965  N   PRO     8      -6.776  -1.200  -5.164  1.00  0.00           N  
ATOM   2966  N   PRO     8      -4.672   3.400  -1.520  1.00  0.00           N  
ATOM   2967  CA  PRO     8      -3.416  -0.019  -9.503  1.00  0.00           C  
ATOM   2968  CA  PRO     8      -6.510  -1.827  -3.838  1.00  0.00           C  
ATOM   2969  CA  PRO     8      -4.044   3.825  -0.310  1.00  0.00           C  
ATOM   2970  C   PRO     8      -3.282   0.379  -7.950  1.00  0.00           C  
ATOM   2971  C   PRO     8      -5.316  -1.247  -2.982  1.00  0.00           C  
ATOM   2972  C   PRO     8      -2.865   2.962   0.109  1.00  0.00           C  
ATOM   2973  O   PRO     8      -3.635   1.419  -7.395  1.00  0.00           O  
ATOM   2974  O   PRO     8      -4.478  -0.518  -3.486  1.00  0.00           O  
ATOM   2975  O   PRO     8      -2.740   1.747  -0.287  1.00  0.00           O  
ATOM   2976  CB  PRO     8      -2.167   0.338 -10.374  1.00  0.00           C  
ATOM   2977  CB  PRO     8      -6.159  -3.267  -4.184  1.00  0.00           C  
ATOM   2978  CB  PRO     8      -5.121   3.838   0.703  1.00  0.00           C  
ATOM   2979  CG  PRO     8      -2.547   1.605 -11.144  1.00  0.00           C  
ATOM   2980  CG  PRO     8      -6.801  -3.571  -5.520  1.00  0.00           C  
ATOM   2981  CG  PRO     8      -6.008   2.676   0.341  1.00  0.00           C  
ATOM   2982  CD  PRO     8      -3.856   2.105 -10.547  1.00  0.00           C  
ATOM   2983  CD  PRO     8      -6.562  -2.198  -6.167  1.00  0.00           C  
ATOM   2984  CD  PRO     8      -5.855   2.531  -1.196  1.00  0.00           C  
ATOM   2985  N   HYP     9      -2.522  -0.458  -7.225  1.00  0.00           N  
ATOM   2986  N   HYP     9      -5.321  -1.616  -1.695  1.00  0.00           N  
ATOM   2987  N   HYP     9      -1.951   3.423   0.989  1.00  0.00           N  
ATOM   2988  CA  HYP     9      -2.270  -0.298  -5.764  1.00  0.00           C  
ATOM   2989  CA  HYP     9      -4.278  -1.190  -0.740  1.00  0.00           C  
ATOM   2990  CA  HYP     9      -0.811   2.729   1.495  1.00  0.00           C  
ATOM   2991  C   HYP     9      -1.713   1.028  -5.266  1.00  0.00           C  
ATOM   2992  C   HYP     9      -2.894  -1.793  -0.979  1.00  0.00           C  
ATOM   2993  C   HYP     9      -1.186   1.461   2.310  1.00  0.00           C  
ATOM   2994  O   HYP     9      -0.897   1.668  -5.912  1.00  0.00           O  
ATOM   2995  O   HYP     9      -2.702  -2.975  -1.336  1.00  0.00           O  
ATOM   2996  O   HYP     9      -2.214   1.451   2.985  1.00  0.00           O  
ATOM   2997  CB  HYP     9      -1.252  -1.340  -5.364  1.00  0.00           C  
ATOM   2998  CB  HYP     9      -4.709  -1.691   0.640  1.00  0.00           C  
ATOM   2999  CB  HYP     9      -0.071   3.630   2.406  1.00  0.00           C  
ATOM   3000  CG  HYP     9      -1.628  -2.494  -6.353  1.00  0.00           C  
ATOM   3001  CG  HYP     9      -6.295  -1.780   0.441  1.00  0.00           C  
ATOM   3002  CG  HYP     9      -0.444   5.035   1.937  1.00  0.00           C  
ATOM   3003  CD2 HYP     9      -1.971  -1.762  -7.666  1.00  0.00           C  
ATOM   3004  CD2 HYP     9      -6.428  -2.208  -1.052  1.00  0.00           C  
ATOM   3005  CD2 HYP     9      -1.902   4.822   1.566  1.00  0.00           C  
ATOM   3006  OD1 HYP     9      -2.775  -3.153  -5.817  1.00  0.00           O  
ATOM   3007  OD1 HYP     9      -6.752  -0.512   0.652  1.00  0.00           O  
ATOM   3008  OD1 HYP     9       0.366   5.369   0.842  1.00  0.00           O  
ATOM   3009  N   GLY    10      -1.912   1.225  -3.969  1.00  0.00           N  
ATOM   3010  N   GLY    10      -1.849  -1.024  -0.652  1.00  0.00           N  
ATOM   3011  N   GLY    10      -0.263   0.500   2.302  1.00  0.00           N  
ATOM   3012  CA  GLY    10      -1.103   2.118  -3.132  1.00  0.00           C  
ATOM   3013  CA  GLY    10      -0.462  -1.278  -1.096  1.00  0.00           C  
ATOM   3014  CA  GLY    10      -0.631  -0.839   2.728  1.00  0.00           C  
ATOM   3015  C   GLY    10       0.382   1.884  -2.956  1.00  0.00           C  
ATOM   3016  C   GLY    10       0.211  -2.358  -0.228  1.00  0.00           C  
ATOM   3017  C   GLY    10      -0.553  -0.986   4.299  1.00  0.00           C  
ATOM   3018  O   GLY    10       0.848   0.804  -3.306  1.00  0.00           O  
ATOM   3019  O   GLY    10      -0.422  -3.058   0.567  1.00  0.00           O  
ATOM   3020  O   GLY    10      -0.425  -0.003   5.093  1.00  0.00           O  
ATOM   3021  N   PRO    11       1.068   2.881  -2.358  1.00  0.00           N  
ATOM   3022  N   PRO    11       1.496  -2.681  -0.560  1.00  0.00           N  
ATOM   3023  N   PRO    11      -0.529  -2.217   4.828  1.00  0.00           N  
ATOM   3024  CA  PRO    11       2.430   2.821  -1.876  1.00  0.00           C  
ATOM   3025  CA  PRO    11       2.304  -3.762   0.083  1.00  0.00           C  
ATOM   3026  CA  PRO    11      -0.530  -2.475   6.291  1.00  0.00           C  
ATOM   3027  C   PRO    11       2.594   1.784  -0.722  1.00  0.00           C  
ATOM   3028  C   PRO    11       2.651  -3.392   1.520  1.00  0.00           C  
ATOM   3029  C   PRO    11       0.809  -2.243   6.883  1.00  0.00           C  
ATOM   3030  O   PRO    11       1.629   1.421  -0.102  1.00  0.00           O  
ATOM   3031  O   PRO    11       2.627  -2.244   1.968  1.00  0.00           O  
ATOM   3032  O   PRO    11       1.782  -2.263   6.087  1.00  0.00           O  
ATOM   3033  CB  PRO    11       2.822   4.227  -1.514  1.00  0.00           C  
ATOM   3034  CB  PRO    11       3.516  -4.015  -0.854  1.00  0.00           C  
ATOM   3035  CB  PRO    11      -1.039  -3.951   6.350  1.00  0.00           C  
ATOM   3036  CG  PRO    11       1.754   5.179  -2.186  1.00  0.00           C  
ATOM   3037  CG  PRO    11       3.743  -2.623  -1.409  1.00  0.00           C  
ATOM   3038  CG  PRO    11      -0.372  -4.580   5.070  1.00  0.00           C  
ATOM   3039  CD  PRO    11       0.580   4.219  -2.226  1.00  0.00           C  
ATOM   3040  CD  PRO    11       2.329  -2.048  -1.590  1.00  0.00           C  
ATOM   3041  CD  PRO    11      -0.483  -3.482   4.058  1.00  0.00           C  
ATOM   3042  N   HYP    12       3.825   1.483  -0.378  1.00  0.00           N  
ATOM   3043  N   HYP    12       2.883  -4.433   2.350  1.00  0.00           N  
ATOM   3044  N   HYP    12       0.929  -2.187   8.253  1.00  0.00           N  
ATOM   3045  CA  HYP    12       4.149   0.590   0.741  1.00  0.00           C  
ATOM   3046  CA  HYP    12       3.345  -4.306   3.708  1.00  0.00           C  
ATOM   3047  CA  HYP    12       2.124  -1.861   8.974  1.00  0.00           C  
ATOM   3048  C   HYP    12       3.723   1.201   2.064  1.00  0.00           C  
ATOM   3049  C   HYP    12       4.608  -3.498   3.947  1.00  0.00           C  
ATOM   3050  C   HYP    12       3.216  -2.983   8.876  1.00  0.00           C  
ATOM   3051  O   HYP    12       3.892   2.389   2.245  1.00  0.00           O  
ATOM   3052  O   HYP    12       5.379  -3.301   3.000  1.00  0.00           O  
ATOM   3053  O   HYP    12       2.895  -4.172   8.734  1.00  0.00           O  
ATOM   3054  CB  HYP    12       5.658   0.253   0.592  1.00  0.00           C  
ATOM   3055  CB  HYP    12       3.541  -5.746   4.250  1.00  0.00           C  
ATOM   3056  CB  HYP    12       1.746  -1.543  10.447  1.00  0.00           C  
ATOM   3057  CG  HYP    12       5.987   0.736  -0.826  1.00  0.00           C  
ATOM   3058  CG  HYP    12       2.932  -6.600   3.221  1.00  0.00           C  
ATOM   3059  CG  HYP    12       0.247  -1.124  10.350  1.00  0.00           C  
ATOM   3060  CD2 HYP    12       5.063   1.904  -0.993  1.00  0.00           C  
ATOM   3061  CD2 HYP    12       3.188  -5.776   1.930  1.00  0.00           C  
ATOM   3062  CD2 HYP    12      -0.214  -2.016   9.175  1.00  0.00           C  
ATOM   3063  OD1 HYP    12       5.769  -0.118  -1.892  1.00  0.00           O  
ATOM   3064  OD1 HYP    12       1.552  -6.814   3.502  1.00  0.00           O  
ATOM   3065  OD1 HYP    12       0.310   0.291  10.106  1.00  0.00           O  
ATOM   3066  N   GLY    13       3.159   0.356   2.931  1.00  0.00           N  
ATOM   3067  N   GLY    13       4.754  -3.017   5.126  1.00  0.00           N  
ATOM   3068  N   GLY    13       4.496  -2.620   9.135  1.00  0.00           N  
ATOM   3069  CA  GLY    13       2.680   0.834   4.269  1.00  0.00           C  
ATOM   3070  CA  GLY    13       5.740  -1.998   5.499  1.00  0.00           C  
ATOM   3071  CA  GLY    13       5.680  -3.444   8.876  1.00  0.00           C  
ATOM   3072  C   GLY    13       3.785   1.316   5.117  1.00  0.00           C  
ATOM   3073  C   GLY    13       7.112  -2.576   5.776  1.00  0.00           C  
ATOM   3074  C   GLY    13       5.930  -4.429  10.003  1.00  0.00           C  
ATOM   3075  O   GLY    13       4.949   1.270   4.745  1.00  0.00           O  
ATOM   3076  O   GLY    13       7.255  -3.817   5.950  1.00  0.00           O  
ATOM   3077  O   GLY    13       5.425  -4.330  11.138  1.00  0.00           O  
ATOM   3078  N   PRO    14       3.565   1.742   6.337  1.00  0.00           N  
ATOM   3079  N   PRO    14       8.103  -1.637   5.941  1.00  0.00           N  
ATOM   3080  N   PRO    14       6.738  -5.468   9.701  1.00  0.00           N  
ATOM   3081  CA  PRO    14       4.483   2.366   7.260  1.00  0.00           C  
ATOM   3082  CA  PRO    14       9.454  -2.058   6.281  1.00  0.00           C  
ATOM   3083  CA  PRO    14       7.247  -6.400  10.753  1.00  0.00           C  
ATOM   3084  C   PRO    14       5.445   1.394   7.942  1.00  0.00           C  
ATOM   3085  C   PRO    14       9.724  -2.522   7.715  1.00  0.00           C  
ATOM   3086  C   PRO    14       8.243  -5.774  11.642  1.00  0.00           C  
ATOM   3087  O   PRO    14       5.038   0.230   8.141  1.00  0.00           O  
ATOM   3088  O   PRO    14       8.906  -2.161   8.627  1.00  0.00           O  
ATOM   3089  O   PRO    14       8.904  -4.774  11.295  1.00  0.00           O  
ATOM   3090  CB  PRO    14       3.595   3.167   8.203  1.00  0.00           C  
ATOM   3091  CB  PRO    14      10.366  -0.921   5.800  1.00  0.00           C  
ATOM   3092  CB  PRO    14       7.843  -7.585   9.933  1.00  0.00           C  
ATOM   3093  CG  PRO    14       2.326   2.399   8.269  1.00  0.00           C  
ATOM   3094  CG  PRO    14       9.480  -0.237   4.813  1.00  0.00           C  
ATOM   3095  CG  PRO    14       8.532  -6.785   8.812  1.00  0.00           C  
ATOM   3096  CD  PRO    14       2.190   1.884   6.854  1.00  0.00           C  
ATOM   3097  CD  PRO    14       8.179  -0.306   5.465  1.00  0.00           C  
ATOM   3098  CD  PRO    14       7.451  -5.760   8.470  1.00  0.00           C  
ATOM   3099  N   HYP    15       6.590   1.800   8.410  1.00  0.00           N  
ATOM   3100  N   HYP    15      10.761  -3.313   7.980  1.00  0.00           N  
ATOM   3101  N   HYP    15       8.440  -6.374  12.807  1.00  0.00           N  
ATOM   3102  CA  HYP    15       7.529   1.013   9.222  1.00  0.00           C  
ATOM   3103  CA  HYP    15      11.271  -3.512   9.305  1.00  0.00           C  
ATOM   3104  CA  HYP    15       9.467  -5.860  13.727  1.00  0.00           C  
ATOM   3105  C   HYP    15       6.880   0.386  10.477  1.00  0.00           C  
ATOM   3106  C   HYP    15      11.301  -2.185  10.064  1.00  0.00           C  
ATOM   3107  C   HYP    15      10.903  -5.915  13.204  1.00  0.00           C  
ATOM   3108  O   HYP    15       6.034   1.030  11.169  1.00  0.00           O  
ATOM   3109  O   HYP    15      12.014  -1.267   9.582  1.00  0.00           O  
ATOM   3110  O   HYP    15      11.170  -6.538  12.213  1.00  0.00           O  
ATOM   3111  CB  HYP    15       8.791   1.884   9.502  1.00  0.00           C  
ATOM   3112  CB  HYP    15      12.759  -3.989   9.100  1.00  0.00           C  
ATOM   3113  CB  HYP    15       9.297  -6.750  14.984  1.00  0.00           C  
ATOM   3114  CG  HYP    15       8.904   2.847   8.342  1.00  0.00           C  
ATOM   3115  CG  HYP    15      12.574  -4.926   7.859  1.00  0.00           C  
ATOM   3116  CG  HYP    15       7.841  -7.209  14.983  1.00  0.00           C  
ATOM   3117  CD2 HYP    15       7.365   3.052   8.126  1.00  0.00           C  
ATOM   3118  CD2 HYP    15      11.633  -4.026   7.019  1.00  0.00           C  
ATOM   3119  CD2 HYP    15       7.583  -7.375  13.452  1.00  0.00           C  
ATOM   3120  OD1 HYP    15       9.463   2.145   7.267  1.00  0.00           O  
ATOM   3121  OD1 HYP    15      11.844  -6.066   8.124  1.00  0.00           O  
ATOM   3122  OD1 HYP    15       7.091  -6.207  15.614  1.00  0.00           O  
ATOM   3123  N   GLY    16       7.289  -0.844  10.748  1.00  0.00           N  
ATOM   3124  N   GLY    16      10.653  -2.181  11.171  1.00  0.00           N  
ATOM   3125  N   GLY    16      11.769  -5.150  13.898  1.00  0.00           N  
ATOM   3126  CA  GLY    16       6.758  -1.606  11.855  1.00  0.00           C  
ATOM   3127  CA  GLY    16      10.760  -1.258  12.320  1.00  0.00           C  
ATOM   3128  CA  GLY    16      13.193  -5.067  13.637  1.00  0.00           C  
ATOM   3129  C   GLY    16       7.392  -1.248  13.210  1.00  0.00           C  
ATOM   3130  C   GLY    16      12.253  -1.309  12.961  1.00  0.00           C  
ATOM   3131  C   GLY    16      13.889  -6.337  13.968  1.00  0.00           C  
ATOM   3132  O   GLY    16       8.075  -0.166  13.348  1.00  0.00           O  
ATOM   3133  O   GLY    16      13.078  -2.141  12.589  1.00  0.00           O  
ATOM   3134  O   GLY    16      13.268  -7.269  14.504  1.00  0.00           O  
ATOM   3135  N   PRO    17       6.966  -1.841  14.336  1.00  0.00           N  
ATOM   3136  N   PRO    17      12.542  -0.410  13.903  1.00  0.00           N  
ATOM   3137  N   PRO    17      15.216  -6.392  13.720  1.00  0.00           N  
ATOM   3138  CA  PRO    17       7.445  -1.517  15.675  1.00  0.00           C  
ATOM   3139  CA  PRO    17      13.828  -0.152  14.502  1.00  0.00           C  
ATOM   3140  CA  PRO    17      16.046  -7.492  14.219  1.00  0.00           C  
ATOM   3141  C   PRO    17       8.963  -1.840  15.908  1.00  0.00           C  
ATOM   3142  C   PRO    17      14.358  -1.454  15.242  1.00  0.00           C  
ATOM   3143  C   PRO    17      16.002  -7.543  15.766  1.00  0.00           C  
ATOM   3144  O   PRO    17       9.538  -2.583  15.162  1.00  0.00           O  
ATOM   3145  O   PRO    17      13.604  -2.268  15.799  1.00  0.00           O  
ATOM   3146  O   PRO    17      15.785  -6.500  16.421  1.00  0.00           O  
ATOM   3147  CB  PRO    17       6.451  -2.266  16.581  1.00  0.00           C  
ATOM   3148  CB  PRO    17      13.685   0.967  15.483  1.00  0.00           C  
ATOM   3149  CB  PRO    17      17.386  -7.071  13.812  1.00  0.00           C  
ATOM   3150  CG  PRO    17       5.237  -2.522  15.727  1.00  0.00           C  
ATOM   3151  CG  PRO    17      12.508   1.766  14.941  1.00  0.00           C  
ATOM   3152  CG  PRO    17      17.050  -6.659  12.365  1.00  0.00           C  
ATOM   3153  CD  PRO    17       5.816  -2.700  14.338  1.00  0.00           C  
ATOM   3154  CD  PRO    17      11.637   0.620  14.415  1.00  0.00           C  
ATOM   3155  CD  PRO    17      15.775  -5.831  12.542  1.00  0.00           C  
ATOM   3156  N   HYP    18       9.546  -1.267  16.975  1.00  0.00           N  
ATOM   3157  N   HYP    18      15.659  -1.617  15.377  1.00  0.00           N  
ATOM   3158  N   HYP    18      16.133  -8.686  16.379  1.00  0.00           N  
ATOM   3159  CA  HYP    18      10.865  -1.628  17.416  1.00  0.00           C  
ATOM   3160  CA  HYP    18      16.254  -2.753  16.022  1.00  0.00           C  
ATOM   3161  CA  HYP    18      16.273  -8.766  17.887  1.00  0.00           C  
ATOM   3162  C   HYP    18      10.950  -3.109  17.818  1.00  0.00           C  
ATOM   3163  C   HYP    18      15.997  -2.859  17.588  1.00  0.00           C  
ATOM   3164  C   HYP    18      17.608  -8.161  18.353  1.00  0.00           C  
ATOM   3165  O   HYP    18      10.116  -3.568  18.554  1.00  0.00           O  
ATOM   3166  O   HYP    18      15.510  -1.956  18.303  1.00  0.00           O  
ATOM   3167  O   HYP    18      18.592  -8.042  17.585  1.00  0.00           O  
ATOM   3168  CB  HYP    18      11.103  -0.770  18.702  1.00  0.00           C  
ATOM   3169  CB  HYP    18      17.761  -2.471  15.890  1.00  0.00           C  
ATOM   3170  CB  HYP    18      16.253 -10.217  18.229  1.00  0.00           C  
ATOM   3171  CG  HYP    18      10.137   0.415  18.542  1.00  0.00           C  
ATOM   3172  CG  HYP    18      17.892  -1.944  14.423  1.00  0.00           C  
ATOM   3173  CG  HYP    18      15.731 -10.903  16.954  1.00  0.00           C  
ATOM   3174  CD2 HYP    18       9.039  -0.227  17.778  1.00  0.00           C  
ATOM   3175  CD2 HYP    18      16.745  -0.964  14.718  1.00  0.00           C  
ATOM   3176  CD2 HYP    18      16.139 -10.014  15.763  1.00  0.00           C  
ATOM   3177  OD1 HYP    18      10.681   1.513  17.835  1.00  0.00           O  
ATOM   3178  OD1 HYP    18      17.511  -2.914  13.442  1.00  0.00           O  
ATOM   3179  OD1 HYP    18      14.324 -11.002  17.029  1.00  0.00           O  
ATOM   3180  N   GLY    19      12.046  -3.844  17.320  1.00  0.00           N  
ATOM   3181  N   GLY    19      16.177  -4.109  18.039  1.00  0.00           N  
ATOM   3182  N   GLY    19      17.797  -7.852  19.650  1.00  0.00           N  
ATOM   3183  CA  GLY    19      12.325  -5.305  17.336  1.00  0.00           C  
ATOM   3184  CA  GLY    19      15.979  -4.469  19.443  1.00  0.00           C  
ATOM   3185  CA  GLY    19      19.002  -7.335  20.330  1.00  0.00           C  
ATOM   3186  C   GLY    19      12.300  -6.085  18.683  1.00  0.00           C  
ATOM   3187  C   GLY    19      17.086  -4.078  20.327  1.00  0.00           C  
ATOM   3188  C   GLY    19      20.014  -8.403  20.668  1.00  0.00           C  
ATOM   3189  O   GLY    19      12.037  -5.447  19.691  1.00  0.00           O  
ATOM   3190  O   GLY    19      18.045  -3.361  19.962  1.00  0.00           O  
ATOM   3191  O   GLY    19      19.631  -9.431  21.191  1.00  0.00           O  
ATOM   3192  N   NH2    20      12.600  -7.354  18.768  1.00  0.00           N  
ATOM   3193  N   NH2    20      17.079  -4.597  21.570  1.00  0.00           N  
ATOM   3194  N   NH2    20      21.315  -8.148  20.552  1.00  0.00           N  
TER    3195      NH2    20 
END
ATOM   3196  C   ACE     1     -21.263   6.814 -16.847  1.00  0.00           C  
ATOM   3197  C   ACE     1     -16.051   8.449 -18.089  1.00  0.00           C  
ATOM   3198  C   ACE     1     -12.707   4.096 -18.762  1.00  0.00           C  
ATOM   3199  O   ACE     1     -20.698   7.888 -16.540  1.00  0.00           O  
ATOM   3200  O   ACE     1     -15.085   8.479 -18.772  1.00  0.00           O  
ATOM   3201  O   ACE     1     -12.466   2.881 -18.593  1.00  0.00           O  
ATOM   3202  CH3 ACE     1     -22.358   6.848 -17.994  1.00  0.00           C  
ATOM   3203  CH3 ACE     1     -17.357   7.987 -18.705  1.00  0.00           C  
ATOM   3204  CH3 ACE     1     -14.106   4.599 -18.979  1.00  0.00           C  
ATOM   3205  N   PRO     2     -21.163   5.717 -16.124  1.00  0.00           N  
ATOM   3206  N   PRO     2     -15.989   8.946 -16.815  1.00  0.00           N  
ATOM   3207  N   PRO     2     -11.672   4.978 -18.718  1.00  0.00           N  
ATOM   3208  CA  PRO     2     -20.322   5.659 -14.945  1.00  0.00           C  
ATOM   3209  CA  PRO     2     -14.764   9.446 -16.109  1.00  0.00           C  
ATOM   3210  CA  PRO     2     -10.222   4.706 -18.443  1.00  0.00           C  
ATOM   3211  C   PRO     2     -18.821   5.388 -15.131  1.00  0.00           C  
ATOM   3212  C   PRO     2     -13.710   8.362 -15.721  1.00  0.00           C  
ATOM   3213  C   PRO     2      -9.903   4.242 -16.971  1.00  0.00           C  
ATOM   3214  O   PRO     2     -18.402   5.171 -16.239  1.00  0.00           O  
ATOM   3215  O   PRO     2     -14.002   7.153 -15.716  1.00  0.00           O  
ATOM   3216  O   PRO     2     -10.443   4.759 -15.954  1.00  0.00           O  
ATOM   3217  CB  PRO     2     -20.968   4.570 -14.135  1.00  0.00           C  
ATOM   3218  CB  PRO     2     -15.289  10.290 -14.897  1.00  0.00           C  
ATOM   3219  CB  PRO     2      -9.517   5.980 -18.843  1.00  0.00           C  
ATOM   3220  CG  PRO     2     -21.490   3.523 -15.160  1.00  0.00           C  
ATOM   3221  CG  PRO     2     -16.750  10.577 -15.275  1.00  0.00           C  
ATOM   3222  CG  PRO     2     -10.487   6.795 -19.640  1.00  0.00           C  
ATOM   3223  CD  PRO     2     -21.752   4.388 -16.377  1.00  0.00           C  
ATOM   3224  CD  PRO     2     -17.147   9.335 -16.093  1.00  0.00           C  
ATOM   3225  CD  PRO     2     -11.778   6.425 -18.983  1.00  0.00           C  
ATOM   3226  N   HYP     3     -17.994   5.468 -14.025  1.00  0.00           N  
ATOM   3227  N   HYP     3     -12.432   8.695 -15.406  1.00  0.00           N  
ATOM   3228  N   HYP     3      -9.040   3.257 -16.738  1.00  0.00           N  
ATOM   3229  CA  HYP     3     -16.535   5.380 -14.142  1.00  0.00           C  
ATOM   3230  CA  HYP     3     -11.561   7.755 -14.822  1.00  0.00           C  
ATOM   3231  CA  HYP     3      -8.559   2.758 -15.388  1.00  0.00           C  
ATOM   3232  C   HYP     3     -15.977   4.129 -14.793  1.00  0.00           C  
ATOM   3233  C   HYP     3     -12.028   7.049 -13.540  1.00  0.00           C  
ATOM   3234  C   HYP     3      -8.201   3.896 -14.414  1.00  0.00           C  
ATOM   3235  O   HYP     3     -16.622   3.088 -14.898  1.00  0.00           O  
ATOM   3236  O   HYP     3     -12.801   7.636 -12.739  1.00  0.00           O  
ATOM   3237  O   HYP     3      -7.780   4.994 -14.805  1.00  0.00           O  
ATOM   3238  CB  HYP     3     -15.864   5.489 -12.702  1.00  0.00           C  
ATOM   3239  CB  HYP     3     -10.284   8.603 -14.521  1.00  0.00           C  
ATOM   3240  CB  HYP     3      -7.226   2.034 -15.695  1.00  0.00           C  
ATOM   3241  CG  HYP     3     -16.898   6.348 -11.920  1.00  0.00           C  
ATOM   3242  CG  HYP     3     -10.191   9.489 -15.750  1.00  0.00           C  
ATOM   3243  CG  HYP     3      -7.583   1.347 -17.046  1.00  0.00           C  
ATOM   3244  CD2 HYP     3     -18.245   5.972 -12.678  1.00  0.00           C  
ATOM   3245  CD2 HYP     3     -11.638   9.863 -15.749  1.00  0.00           C  
ATOM   3246  CD2 HYP     3      -8.226   2.511 -17.788  1.00  0.00           C  
ATOM   3247  OD1 HYP     3     -16.590   7.731 -12.019  1.00  0.00           O  
ATOM   3248  OD1 HYP     3      -9.832   8.723 -16.857  1.00  0.00           O  
ATOM   3249  OD1 HYP     3      -8.518   0.268 -16.864  1.00  0.00           O  
ATOM   3250  N   GLY     4     -14.691   4.267 -15.180  1.00  0.00           N  
ATOM   3251  N   GLY     4     -11.595   5.799 -13.410  1.00  0.00           N  
ATOM   3252  N   GLY     4      -8.485   3.689 -13.199  1.00  0.00           N  
ATOM   3253  CA  GLY     4     -13.774   3.148 -15.514  1.00  0.00           C  
ATOM   3254  CA  GLY     4     -12.094   4.826 -12.369  1.00  0.00           C  
ATOM   3255  CA  GLY     4      -8.370   4.641 -12.117  1.00  0.00           C  
ATOM   3256  C   GLY     4     -13.341   2.209 -14.337  1.00  0.00           C  
ATOM   3257  C   GLY     4     -11.708   5.130 -10.887  1.00  0.00           C  
ATOM   3258  C   GLY     4      -6.943   4.876 -11.800  1.00  0.00           C  
ATOM   3259  O   GLY     4     -13.825   2.313 -13.215  1.00  0.00           O  
ATOM   3260  O   GLY     4     -11.060   6.141 -10.516  1.00  0.00           O  
ATOM   3261  O   GLY     4      -6.035   4.201 -12.360  1.00  0.00           O  
ATOM   3262  N   PRO     5     -12.484   1.218 -14.667  1.00  0.00           N  
ATOM   3263  N   PRO     5     -12.152   4.294  -9.885  1.00  0.00           N  
ATOM   3264  N   PRO     5      -6.623   5.811 -10.880  1.00  0.00           N  
ATOM   3265  CA  PRO     5     -12.001   0.241 -13.638  1.00  0.00           C  
ATOM   3266  CA  PRO     5     -11.782   4.479  -8.507  1.00  0.00           C  
ATOM   3267  CA  PRO     5      -5.265   6.158 -10.469  1.00  0.00           C  
ATOM   3268  C   PRO     5     -11.159   0.873 -12.564  1.00  0.00           C  
ATOM   3269  C   PRO     5     -10.231   4.351  -8.237  1.00  0.00           C  
ATOM   3270  C   PRO     5      -4.858   5.207  -9.300  1.00  0.00           C  
ATOM   3271  O   PRO     5     -10.559   1.901 -12.753  1.00  0.00           O  
ATOM   3272  O   PRO     5      -9.623   3.589  -8.949  1.00  0.00           O  
ATOM   3273  O   PRO     5      -5.624   4.339  -8.885  1.00  0.00           O  
ATOM   3274  CB  PRO     5     -11.234  -0.741 -14.460  1.00  0.00           C  
ATOM   3275  CB  PRO     5     -12.590   3.347  -7.855  1.00  0.00           C  
ATOM   3276  CB  PRO     5      -5.400   7.661 -10.033  1.00  0.00           C  
ATOM   3277  CG  PRO     5     -12.008  -0.765 -15.701  1.00  0.00           C  
ATOM   3278  CG  PRO     5     -13.796   3.144  -8.657  1.00  0.00           C  
ATOM   3279  CG  PRO     5      -6.757   7.619  -9.286  1.00  0.00           C  
ATOM   3280  CD  PRO     5     -12.107   0.769 -15.988  1.00  0.00           C  
ATOM   3281  CD  PRO     5     -13.126   3.218 -10.063  1.00  0.00           C  
ATOM   3282  CD  PRO     5      -7.576   6.647 -10.222  1.00  0.00           C  
ATOM   3283  N   HYP     6     -11.110   0.140 -11.334  1.00  0.00           N  
ATOM   3284  N   HYP     6      -9.686   5.138  -7.250  1.00  0.00           N  
ATOM   3285  N   HYP     6      -3.599   5.329  -8.830  1.00  0.00           N  
ATOM   3286  CA  HYP     6     -10.142   0.479 -10.263  1.00  0.00           C  
ATOM   3287  CA  HYP     6      -8.292   4.887  -6.761  1.00  0.00           C  
ATOM   3288  CA  HYP     6      -3.163   4.417  -7.791  1.00  0.00           C  
ATOM   3289  C   HYP     6      -8.727   0.568 -10.797  1.00  0.00           C  
ATOM   3290  C   HYP     6      -8.049   3.384  -6.504  1.00  0.00           C  
ATOM   3291  C   HYP     6      -3.833   4.551  -6.393  1.00  0.00           C  
ATOM   3292  O   HYP     6      -8.241  -0.077 -11.724  1.00  0.00           O  
ATOM   3293  O   HYP     6      -8.982   2.755  -5.967  1.00  0.00           O  
ATOM   3294  O   HYP     6      -4.173   5.681  -5.959  1.00  0.00           O  
ATOM   3295  CB  HYP     6     -10.150  -0.655  -9.288  1.00  0.00           C  
ATOM   3296  CB  HYP     6      -8.274   5.855  -5.555  1.00  0.00           C  
ATOM   3297  CB  HYP     6      -1.633   4.536  -7.657  1.00  0.00           C  
ATOM   3298  CG  HYP     6     -11.615  -1.146  -9.364  1.00  0.00           C  
ATOM   3299  CG  HYP     6      -9.266   6.967  -5.893  1.00  0.00           C  
ATOM   3300  CG  HYP     6      -1.177   5.136  -8.998  1.00  0.00           C  
ATOM   3301  CD2 HYP     6     -11.807  -1.007 -10.920  1.00  0.00           C  
ATOM   3302  CD2 HYP     6     -10.369   6.147  -6.463  1.00  0.00           C  
ATOM   3303  CD2 HYP     6      -2.403   6.007  -9.410  1.00  0.00           C  
ATOM   3304  OD1 HYP     6     -12.520  -0.294  -8.620  1.00  0.00           O  
ATOM   3305  OD1 HYP     6      -8.724   7.920  -6.711  1.00  0.00           O  
ATOM   3306  OD1 HYP     6      -1.060   4.018  -9.928  1.00  0.00           O  
ATOM   3307  N   GLY     7      -7.949   1.412 -10.182  1.00  0.00           N  
ATOM   3308  N   GLY     7      -6.913   2.813  -6.831  1.00  0.00           N  
ATOM   3309  N   GLY     7      -4.021   3.423  -5.701  1.00  0.00           N  
ATOM   3310  CA  GLY     7      -6.565   1.644 -10.589  1.00  0.00           C  
ATOM   3311  CA  GLY     7      -6.584   1.364  -6.724  1.00  0.00           C  
ATOM   3312  CA  GLY     7      -4.587   3.314  -4.381  1.00  0.00           C  
ATOM   3313  C   GLY     7      -5.499   0.671 -10.028  1.00  0.00           C  
ATOM   3314  C   GLY     7      -6.569   0.731  -5.269  1.00  0.00           C  
ATOM   3315  C   GLY     7      -3.831   3.896  -3.243  1.00  0.00           C  
ATOM   3316  O   GLY     7      -5.885  -0.410  -9.546  1.00  0.00           O  
ATOM   3317  O   GLY     7      -7.070   1.338  -4.350  1.00  0.00           O  
ATOM   3318  O   GLY     7      -2.824   4.529  -3.406  1.00  0.00           O  
ATOM   3319  N   PRO     8      -4.159   0.975 -10.013  1.00  0.00           N  
ATOM   3320  N   PRO     8      -6.168  -0.537  -5.053  1.00  0.00           N  
ATOM   3321  N   PRO     8      -4.315   3.719  -2.022  1.00  0.00           N  
ATOM   3322  CA  PRO     8      -3.152   0.053  -9.479  1.00  0.00           C  
ATOM   3323  CA  PRO     8      -6.040  -1.165  -3.755  1.00  0.00           C  
ATOM   3324  CA  PRO     8      -3.695   4.217  -0.738  1.00  0.00           C  
ATOM   3325  C   PRO     8      -2.878   0.134  -7.934  1.00  0.00           C  
ATOM   3326  C   PRO     8      -4.917  -0.681  -2.899  1.00  0.00           C  
ATOM   3327  C   PRO     8      -2.522   3.390  -0.140  1.00  0.00           C  
ATOM   3328  O   PRO     8      -3.162   1.215  -7.375  1.00  0.00           O  
ATOM   3329  O   PRO     8      -4.031   0.069  -3.325  1.00  0.00           O  
ATOM   3330  O   PRO     8      -2.339   2.257  -0.497  1.00  0.00           O  
ATOM   3331  CB  PRO     8      -1.876   0.243 -10.280  1.00  0.00           C  
ATOM   3332  CB  PRO     8      -5.953  -2.677  -4.089  1.00  0.00           C  
ATOM   3333  CB  PRO     8      -4.854   4.144   0.260  1.00  0.00           C  
ATOM   3334  CG  PRO     8      -2.494   0.855 -11.521  1.00  0.00           C  
ATOM   3335  CG  PRO     8      -6.477  -2.837  -5.480  1.00  0.00           C  
ATOM   3336  CG  PRO     8      -5.642   2.918  -0.152  1.00  0.00           C  
ATOM   3337  CD  PRO     8      -3.520   1.825 -11.015  1.00  0.00           C  
ATOM   3338  CD  PRO     8      -6.027  -1.532  -6.071  1.00  0.00           C  
ATOM   3339  CD  PRO     8      -5.465   2.825  -1.616  1.00  0.00           C  
ATOM   3340  N   HYP     9      -2.312  -0.875  -7.315  1.00  0.00           N  
ATOM   3341  N   HYP     9      -4.902  -0.972  -1.553  1.00  0.00           N  
ATOM   3342  N   HYP     9      -1.750   3.943   0.828  1.00  0.00           N  
ATOM   3343  CA  HYP     9      -2.141  -0.863  -5.832  1.00  0.00           C  
ATOM   3344  CA  HYP     9      -3.736  -0.707  -0.663  1.00  0.00           C  
ATOM   3345  CA  HYP     9      -0.553   3.326   1.397  1.00  0.00           C  
ATOM   3346  C   HYP     9      -1.130   0.192  -5.350  1.00  0.00           C  
ATOM   3347  C   HYP     9      -2.459  -1.249  -1.245  1.00  0.00           C  
ATOM   3348  C   HYP     9      -0.723   1.925   1.981  1.00  0.00           C  
ATOM   3349  O   HYP     9      -0.062   0.391  -5.969  1.00  0.00           O  
ATOM   3350  O   HYP     9      -2.421  -2.308  -1.929  1.00  0.00           O  
ATOM   3351  O   HYP     9      -1.798   1.658   2.503  1.00  0.00           O  
ATOM   3352  CB  HYP     9      -1.564  -2.293  -5.564  1.00  0.00           C  
ATOM   3353  CB  HYP     9      -4.185  -1.412   0.655  1.00  0.00           C  
ATOM   3354  CB  HYP     9       0.061   4.273   2.386  1.00  0.00           C  
ATOM   3355  CG  HYP     9      -2.151  -3.079  -6.702  1.00  0.00           C  
ATOM   3356  CG  HYP     9      -5.722  -1.340   0.603  1.00  0.00           C  
ATOM   3357  CG  HYP     9      -0.612   5.623   2.104  1.00  0.00           C  
ATOM   3358  CD2 HYP     9      -2.153  -2.123  -7.829  1.00  0.00           C  
ATOM   3359  CD2 HYP     9      -5.992  -1.619  -0.930  1.00  0.00           C  
ATOM   3360  CD2 HYP     9      -1.885   5.245   1.508  1.00  0.00           C  
ATOM   3361  OD1 HYP     9      -3.404  -3.507  -6.443  1.00  0.00           O  
ATOM   3362  OD1 HYP     9      -6.208  -0.118   1.048  1.00  0.00           O  
ATOM   3363  OD1 HYP     9       0.103   6.464   1.251  1.00  0.00           O  
ATOM   3364  N   GLY    10      -1.426   0.869  -4.236  1.00  0.00           N  
ATOM   3365  N   GLY    10      -1.394  -0.471  -1.034  1.00  0.00           N  
ATOM   3366  N   GLY    10       0.216   0.957   1.751  1.00  0.00           N  
ATOM   3367  CA  GLY    10      -0.766   2.082  -3.766  1.00  0.00           C  
ATOM   3368  CA  GLY    10      -0.096  -0.820  -1.403  1.00  0.00           C  
ATOM   3369  CA  GLY    10       0.157  -0.406   2.259  1.00  0.00           C  
ATOM   3370  C   GLY    10       0.714   2.023  -3.230  1.00  0.00           C  
ATOM   3371  C   GLY    10       0.564  -1.963  -0.693  1.00  0.00           C  
ATOM   3372  C   GLY    10      -0.040  -0.620   3.790  1.00  0.00           C  
ATOM   3373  O   GLY    10       1.400   1.043  -3.376  1.00  0.00           O  
ATOM   3374  O   GLY    10      -0.068  -2.661   0.118  1.00  0.00           O  
ATOM   3375  O   GLY    10       0.060   0.348   4.569  1.00  0.00           O  
ATOM   3376  N   PRO    11       1.183   3.090  -2.570  1.00  0.00           N  
ATOM   3377  N   PRO    11       1.820  -2.214  -1.053  1.00  0.00           N  
ATOM   3378  N   PRO    11      -0.237  -1.897   4.264  1.00  0.00           N  
ATOM   3379  CA  PRO    11       2.532   3.059  -2.090  1.00  0.00           C  
ATOM   3380  CA  PRO    11       2.557  -3.326  -0.456  1.00  0.00           C  
ATOM   3381  CA  PRO    11      -0.240  -2.253   5.718  1.00  0.00           C  
ATOM   3382  C   PRO    11       2.916   2.175  -0.907  1.00  0.00           C  
ATOM   3383  C   PRO    11       3.040  -3.013   0.995  1.00  0.00           C  
ATOM   3384  C   PRO    11       1.081  -2.106   6.397  1.00  0.00           C  
ATOM   3385  O   PRO    11       2.023   1.598  -0.280  1.00  0.00           O  
ATOM   3386  O   PRO    11       3.200  -1.818   1.355  1.00  0.00           O  
ATOM   3387  O   PRO    11       2.103  -1.782   5.705  1.00  0.00           O  
ATOM   3388  CB  PRO    11       2.900   4.558  -2.005  1.00  0.00           C  
ATOM   3389  CB  PRO    11       3.699  -3.467  -1.372  1.00  0.00           C  
ATOM   3390  CB  PRO    11      -0.888  -3.679   5.869  1.00  0.00           C  
ATOM   3391  CG  PRO    11       1.578   5.182  -1.606  1.00  0.00           C  
ATOM   3392  CG  PRO    11       3.971  -2.077  -1.741  1.00  0.00           C  
ATOM   3393  CG  PRO    11      -0.556  -4.316   4.567  1.00  0.00           C  
ATOM   3394  CD  PRO    11       0.499   4.323  -2.257  1.00  0.00           C  
ATOM   3395  CD  PRO    11       2.611  -1.428  -1.980  1.00  0.00           C  
ATOM   3396  CD  PRO    11      -0.643  -3.163   3.508  1.00  0.00           C  
ATOM   3397  N   HYP    12       4.185   2.187  -0.422  1.00  0.00           N  
ATOM   3398  N   HYP    12       3.349  -4.089   1.744  1.00  0.00           N  
ATOM   3399  N   HYP    12       1.124  -2.113   7.775  1.00  0.00           N  
ATOM   3400  CA  HYP    12       4.720   1.476   0.787  1.00  0.00           C  
ATOM   3401  CA  HYP    12       3.998  -4.010   3.037  1.00  0.00           C  
ATOM   3402  CA  HYP    12       2.377  -1.971   8.481  1.00  0.00           C  
ATOM   3403  C   HYP    12       3.968   1.995   2.081  1.00  0.00           C  
ATOM   3404  C   HYP    12       5.192  -3.052   3.297  1.00  0.00           C  
ATOM   3405  C   HYP    12       3.413  -3.061   8.187  1.00  0.00           C  
ATOM   3406  O   HYP    12       3.619   3.199   2.305  1.00  0.00           O  
ATOM   3407  O   HYP    12       6.150  -2.958   2.551  1.00  0.00           O  
ATOM   3408  O   HYP    12       3.132  -4.148   7.785  1.00  0.00           O  
ATOM   3409  CB  HYP    12       6.183   1.680   0.848  1.00  0.00           C  
ATOM   3410  CB  HYP    12       4.566  -5.477   3.216  1.00  0.00           C  
ATOM   3411  CB  HYP    12       2.054  -1.827   9.896  1.00  0.00           C  
ATOM   3412  CG  HYP    12       6.565   1.960  -0.615  1.00  0.00           C  
ATOM   3413  CG  HYP    12       3.484  -6.283   2.552  1.00  0.00           C  
ATOM   3414  CG  HYP    12       0.572  -1.596   9.985  1.00  0.00           C  
ATOM   3415  CD2 HYP    12       5.327   2.801  -1.079  1.00  0.00           C  
ATOM   3416  CD2 HYP    12       3.082  -5.431   1.348  1.00  0.00           C  
ATOM   3417  CD2 HYP    12       0.016  -2.259   8.677  1.00  0.00           C  
ATOM   3418  OD1 HYP    12       6.661   0.794  -1.324  1.00  0.00           O  
ATOM   3419  OD1 HYP    12       2.312  -6.376   3.325  1.00  0.00           O  
ATOM   3420  OD1 HYP    12       0.195  -0.234   9.997  1.00  0.00           O  
ATOM   3421  N   GLY    13       3.794   1.018   2.983  1.00  0.00           N  
ATOM   3422  N   GLY    13       5.058  -2.222   4.375  1.00  0.00           N  
ATOM   3423  N   GLY    13       4.666  -2.781   8.384  1.00  0.00           N  
ATOM   3424  CA  GLY    13       3.092   1.172   4.228  1.00  0.00           C  
ATOM   3425  CA  GLY    13       6.051  -1.245   4.838  1.00  0.00           C  
ATOM   3426  CA  GLY    13       5.751  -3.674   8.049  1.00  0.00           C  
ATOM   3427  C   GLY    13       3.874   1.721   5.450  1.00  0.00           C  
ATOM   3428  C   GLY    13       7.414  -1.852   5.411  1.00  0.00           C  
ATOM   3429  C   GLY    13       6.027  -4.724   9.066  1.00  0.00           C  
ATOM   3430  O   GLY    13       5.102   1.935   5.354  1.00  0.00           O  
ATOM   3431  O   GLY    13       7.632  -3.082   5.401  1.00  0.00           O  
ATOM   3432  O   GLY    13       5.260  -4.877  10.002  1.00  0.00           O  
ATOM   3433  N   PRO    14       3.246   1.972   6.560  1.00  0.00           N  
ATOM   3434  N   PRO    14       8.303  -0.956   5.918  1.00  0.00           N  
ATOM   3435  N   PRO    14       7.096  -5.547   8.987  1.00  0.00           N  
ATOM   3436  CA  PRO    14       3.930   2.203   7.819  1.00  0.00           C  
ATOM   3437  CA  PRO    14       9.629  -1.350   6.212  1.00  0.00           C  
ATOM   3438  CA  PRO    14       7.499  -6.685   9.895  1.00  0.00           C  
ATOM   3439  C   PRO    14       5.076   1.228   8.210  1.00  0.00           C  
ATOM   3440  C   PRO    14       9.714  -2.101   7.586  1.00  0.00           C  
ATOM   3441  C   PRO    14       8.273  -6.117  11.079  1.00  0.00           C  
ATOM   3442  O   PRO    14       5.013   0.082   7.856  1.00  0.00           O  
ATOM   3443  O   PRO    14       8.874  -1.847   8.515  1.00  0.00           O  
ATOM   3444  O   PRO    14       8.713  -4.970  10.997  1.00  0.00           O  
ATOM   3445  CB  PRO    14       2.789   2.206   8.762  1.00  0.00           C  
ATOM   3446  CB  PRO    14      10.519  -0.104   6.315  1.00  0.00           C  
ATOM   3447  CB  PRO    14       8.372  -7.662   9.021  1.00  0.00           C  
ATOM   3448  CG  PRO    14       1.595   2.765   7.994  1.00  0.00           C  
ATOM   3449  CG  PRO    14       9.500   0.977   6.594  1.00  0.00           C  
ATOM   3450  CG  PRO    14       8.895  -6.687   7.936  1.00  0.00           C  
ATOM   3451  CD  PRO    14       1.811   2.047   6.690  1.00  0.00           C  
ATOM   3452  CD  PRO    14       8.165   0.494   5.966  1.00  0.00           C  
ATOM   3453  CD  PRO    14       7.737  -5.735   7.729  1.00  0.00           C  
ATOM   3454  N   HYP    15       6.016   1.671   9.042  1.00  0.00           N  
ATOM   3455  N   HYP    15      10.788  -2.873   7.845  1.00  0.00           N  
ATOM   3456  N   HYP    15       8.472  -6.945  12.150  1.00  0.00           N  
ATOM   3457  CA  HYP    15       6.855   0.809   9.873  1.00  0.00           C  
ATOM   3458  CA  HYP    15      11.200  -3.417   9.186  1.00  0.00           C  
ATOM   3459  CA  HYP    15       9.247  -6.570  13.310  1.00  0.00           C  
ATOM   3460  C   HYP    15       6.212  -0.333  10.672  1.00  0.00           C  
ATOM   3461  C   HYP    15      11.161  -2.339  10.233  1.00  0.00           C  
ATOM   3462  C   HYP    15      10.648  -6.145  12.916  1.00  0.00           C  
ATOM   3463  O   HYP    15       5.115  -0.239  11.211  1.00  0.00           O  
ATOM   3464  O   HYP    15      11.720  -1.234  10.122  1.00  0.00           O  
ATOM   3465  O   HYP    15      11.185  -6.689  12.013  1.00  0.00           O  
ATOM   3466  CB  HYP    15       7.671   1.727  10.830  1.00  0.00           C  
ATOM   3467  CB  HYP    15      12.606  -3.821   9.025  1.00  0.00           C  
ATOM   3468  CB  HYP    15       9.189  -7.789  14.228  1.00  0.00           C  
ATOM   3469  CG  HYP    15       7.606   3.108  10.131  1.00  0.00           C  
ATOM   3470  CG  HYP    15      12.736  -4.287   7.567  1.00  0.00           C  
ATOM   3471  CG  HYP    15       7.885  -8.457  13.894  1.00  0.00           C  
ATOM   3472  CD2 HYP    15       6.233   3.069   9.443  1.00  0.00           C  
ATOM   3473  CD2 HYP    15      11.681  -3.398   6.881  1.00  0.00           C  
ATOM   3474  CD2 HYP    15       7.697  -8.138  12.388  1.00  0.00           C  
ATOM   3475  OD1 HYP    15       8.570   3.040   9.037  1.00  0.00           O  
ATOM   3476  OD1 HYP    15      12.226  -5.560   7.543  1.00  0.00           O  
ATOM   3477  OD1 HYP    15       6.859  -7.970  14.696  1.00  0.00           O  
ATOM   3478  N   GLY    16       6.876  -1.462  10.769  1.00  0.00           N  
ATOM   3479  N   GLY    16      10.447  -2.609  11.372  1.00  0.00           N  
ATOM   3480  N   GLY    16      11.142  -5.186  13.701  1.00  0.00           N  
ATOM   3481  CA  GLY    16       6.428  -2.589  11.594  1.00  0.00           C  
ATOM   3482  CA  GLY    16      10.275  -1.677  12.525  1.00  0.00           C  
ATOM   3483  CA  GLY    16      12.625  -5.028  13.727  1.00  0.00           C  
ATOM   3484  C   GLY    16       6.701  -2.388  13.071  1.00  0.00           C  
ATOM   3485  C   GLY    16      11.551  -1.174  13.143  1.00  0.00           C  
ATOM   3486  C   GLY    16      13.380  -6.140  14.336  1.00  0.00           C  
ATOM   3487  O   GLY    16       7.184  -1.330  13.490  1.00  0.00           O  
ATOM   3488  O   GLY    16      12.635  -1.638  12.759  1.00  0.00           O  
ATOM   3489  O   GLY    16      12.752  -6.916  15.092  1.00  0.00           O  
ATOM   3490  N   PRO    17       6.409  -3.410  13.918  1.00  0.00           N  
ATOM   3491  N   PRO    17      11.507  -0.181  14.029  1.00  0.00           N  
ATOM   3492  N   PRO    17      14.708  -6.301  14.160  1.00  0.00           N  
ATOM   3493  CA  PRO    17       6.617  -3.468  15.382  1.00  0.00           C  
ATOM   3494  CA  PRO    17      12.706   0.262  14.752  1.00  0.00           C  
ATOM   3495  CA  PRO    17      15.626  -7.210  14.847  1.00  0.00           C  
ATOM   3496  C   PRO    17       8.094  -3.253  15.815  1.00  0.00           C  
ATOM   3497  C   PRO    17      13.528  -0.819  15.428  1.00  0.00           C  
ATOM   3498  C   PRO    17      15.906  -6.670  16.269  1.00  0.00           C  
ATOM   3499  O   PRO    17       8.996  -3.629  15.094  1.00  0.00           O  
ATOM   3500  O   PRO    17      12.971  -1.908  15.779  1.00  0.00           O  
ATOM   3501  O   PRO    17      15.998  -5.485  16.467  1.00  0.00           O  
ATOM   3502  CB  PRO    17       5.878  -4.712  15.941  1.00  0.00           C  
ATOM   3503  CB  PRO    17      12.149   1.167  15.872  1.00  0.00           C  
ATOM   3504  CB  PRO    17      16.866  -7.250  13.850  1.00  0.00           C  
ATOM   3505  CG  PRO    17       5.022  -5.177  14.752  1.00  0.00           C  
ATOM   3506  CG  PRO    17      10.767   1.594  15.461  1.00  0.00           C  
ATOM   3507  CG  PRO    17      16.923  -5.754  13.424  1.00  0.00           C  
ATOM   3508  CD  PRO    17       5.755  -4.641  13.510  1.00  0.00           C  
ATOM   3509  CD  PRO    17      10.288   0.385  14.571  1.00  0.00           C  
ATOM   3510  CD  PRO    17      15.446  -5.336  13.293  1.00  0.00           C  
ATOM   3511  N   HYP    18       8.313  -2.784  17.028  1.00  0.00           N  
ATOM   3512  N   HYP    18      14.872  -0.678  15.577  1.00  0.00           N  
ATOM   3513  N   HYP    18      16.354  -7.503  17.200  1.00  0.00           N  
ATOM   3514  CA  HYP    18       9.718  -2.666  17.572  1.00  0.00           C  
ATOM   3515  CA  HYP    18      15.585  -1.808  16.202  1.00  0.00           C  
ATOM   3516  CA  HYP    18      16.872  -7.210  18.522  1.00  0.00           C  
ATOM   3517  C   HYP    18      10.551  -3.944  17.721  1.00  0.00           C  
ATOM   3518  C   HYP    18      15.387  -1.902  17.641  1.00  0.00           C  
ATOM   3519  C   HYP    18      18.175  -6.408  18.481  1.00  0.00           C  
ATOM   3520  O   HYP    18       9.927  -4.937  18.101  1.00  0.00           O  
ATOM   3521  O   HYP    18      15.021  -0.984  18.312  1.00  0.00           O  
ATOM   3522  O   HYP    18      18.758  -6.145  17.436  1.00  0.00           O  
ATOM   3523  CB  HYP    18       9.421  -2.027  18.948  1.00  0.00           C  
ATOM   3524  CB  HYP    18      17.115  -1.515  15.973  1.00  0.00           C  
ATOM   3525  CB  HYP    18      17.295  -8.572  19.112  1.00  0.00           C  
ATOM   3526  CG  HYP    18       8.139  -1.196  18.785  1.00  0.00           C  
ATOM   3527  CG  HYP    18      17.087  -0.667  14.677  1.00  0.00           C  
ATOM   3528  CG  HYP    18      16.110  -9.500  18.680  1.00  0.00           C  
ATOM   3529  CD2 HYP    18       7.375  -2.105  17.853  1.00  0.00           C  
ATOM   3530  CD2 HYP    18      15.852   0.167  14.956  1.00  0.00           C  
ATOM   3531  CD2 HYP    18      16.034  -9.016  17.218  1.00  0.00           C  
ATOM   3532  OD1 HYP    18       8.434   0.048  18.122  1.00  0.00           O  
ATOM   3533  OD1 HYP    18      16.941  -1.443  13.521  1.00  0.00           O  
ATOM   3534  OD1 HYP    18      14.970  -9.125  19.449  1.00  0.00           O  
ATOM   3535  N   GLY    19      11.829  -3.868  17.449  1.00  0.00           N  
ATOM   3536  N   GLY    19      15.630  -3.135  18.179  1.00  0.00           N  
ATOM   3537  N   GLY    19      18.740  -6.114  19.674  1.00  0.00           N  
ATOM   3538  CA  GLY    19      12.671  -5.079  17.646  1.00  0.00           C  
ATOM   3539  CA  GLY    19      15.904  -3.475  19.577  1.00  0.00           C  
ATOM   3540  CA  GLY    19      19.944  -5.335  19.745  1.00  0.00           C  
ATOM   3541  C   GLY    19      12.976  -5.409  19.155  1.00  0.00           C  
ATOM   3542  C   GLY    19      17.227  -2.936  20.188  1.00  0.00           C  
ATOM   3543  C   GLY    19      20.615  -5.121  21.126  1.00  0.00           C  
ATOM   3544  O   GLY    19      13.291  -6.581  19.436  1.00  0.00           O  
ATOM   3545  O   GLY    19      18.094  -2.284  19.588  1.00  0.00           O  
ATOM   3546  O   GLY    19      19.906  -5.323  22.162  1.00  0.00           O  
ATOM   3547  N   NH2    20      12.736  -4.579  20.199  1.00  0.00           N  
ATOM   3548  N   NH2    20      17.470  -3.317  21.443  1.00  0.00           N  
ATOM   3549  N   NH2    20      21.781  -4.428  21.186  1.00  0.00           N  
END
